# Supplementary material for: The nuclear receptor ERβ engages AGO2 in regulation of gene transcription, RNA splicing and RISC loading
Source: Genome Biol. 2017 Oct 6;18:189. doi: 10.1186/s13059-017-1321-0 (PMC5634881; doi:10.1186/s13059-017-1321-0)
Supplement: Supplementary file 1 — Transcriptome profiling of ERβ expressing cells. Table S1a Expressed transcripts in Ct-ERβ expressing cells. Table S1b. Expressed transcripts in Nt-ERβ expressing cells. Table S1C Differentially expressed transcripts in Ct- and Nt-ERβ expressing cells. Table S1D. Commonly differentially expressed transcripts in Ct- and Nt-ERβ expressing cells. (XLSX 4816 kb) [file 13059_2017_1321_MOESM1_ESM.xlsx]

## Sheet: Summary
Summary
Additional file 1: Table S1A-D
Table S1A: Expressed transcripts in Ct-ERbeta expressing cells
Table S1B: Expressed transcripts in Nt-ERbeta expressing cells
Table S1C: Differentially expressed transcripts in Ct- and Nt-ERbeta expressing cells
Table S1D: Commonly differentially expressed transcripts in Ct- and Nt-ERbeta expressing cells

## Sheet: Expr in Ct-ERbeta
Table S1A: Expressed transcripts in Ct-ERbeta cells
Gene ID	Gene Symbol	locus	FPKM
ENSG00000202364	SNORD3A	17:19091328-19091544	78344.3
ENSG00000252678	RPPH1	14:20811206-20826064	59193.7
ENSG00000222328	RNU2-2	11:62599705-62609281	55201.2
ENSG00000199916	RMRP	9:35657750-35658014	51718.7
ENSG00000200320	SNORA63	3:186500993-186524847	32781.9
ENSG00000202538	RNU4-2	12:120729565-120729706	22072.6
ENSG00000201808	SNORA73A	1:28832454-28865708	19456.4
ENSG00000243172	AP003035.1	11:83166054-85338966	17444.8
ENSG00000200795	RNU4-1	12:120730899-120731040	13664.3
ENSG00000207165	SNORA70	X:153618314-153650065	8766.78
ENSG00000200087	SNORA73B	1:28832454-28865708	8727.38
ENSG00000209582	SNORA48	17:7476023-7482324	7409.63
ENSG00000207166	SNORA68	19:17970729-17974962	6685.89
ENSG00000201599	SNORA71A	20:37049234-37063996	6325.07
ENSG00000177954	RPS27	1:153963234-153964626	5531.79
ENSG00000207496	SNORA7A	3:12837970-12913415	4536.69
ENSG00000156508	EEF1A1	6:74225472-74280319	4529.79
ENSG00000200229	SNORD3B-1	17:18965224-18965440	4372.63
ENSG00000138326	RPS24	10:79793517-79816570	4321.75
ENSG00000229117	RPL41	12:56510369-56511727	4265.98
ENSG00000156482	RPL30	8:98881067-99058697	4245.42
ENSG00000238917	SNORD10	17:7476023-7482324	4180.83
ENSG00000208892	SNORA49	12:132434504-132565005	4088.72
ENSG00000223336	RNU2-6P	13:46916138-47012325	3969.24
ENSG00000197958	RPL12	9:130209952-130213684	3861.87
ENSG00000197756	RPL37A	2:217250010-217443903	3853.56
ENSG00000149273	RPS3	11:75110529-75133324	3715.09
ENSG00000198918	RPL39	X:118920466-118925606	3632.63
ENSG00000231500	RPS18	6:33217310-33244287	3612.11
ENSG00000200354	SNORA71D	20:37049234-37063996	3473.08
ENSG00000238622	SNORD97	11:10804859-10830657	3111.38
ENSG00000201098	RNY1	7:148684227-148684340	3053.19
ENSG00000034510	TMSB10	2:85048773-85134132	3016.33
ENSG00000144713	RPL32	3:12837970-12913415	3004.59
ENSG00000212232	SNORD17	20:17922240-18039832	2987.26
ENSG00000133112	TPT1	13:45911007-45965872	2896.13
ENSG00000009307	CSDE1	1:115259533-115301297	2778.78
ENSG00000134419	RPS15A	16:18636821-18813000	2720.09
ENSG00000207405	SNORA64	16:2012052-2014861	2717.69
ENSG00000071082	RPL31	2:101436613-101886778	2703.21
ENSG00000199785	SNORA52	11:799179-812880	2670.3
ENSG00000147403	RPL10	X:153618314-153650065	2593.72
ENSG00000148303	RPL7A	9:136215068-136218281	2591.82
ENSG00000199437	SNORA43	9:139607021-139622636	2551.95
ENSG00000181163	NPM1	5:170814119-170838141	2513.73
ENSG00000206597	SNORA57	11:62414319-62441159	2471.46
ENSG00000161016	RPL8	8:146015149-146017972	2463.14
ENSG00000241343	RPL36A	X:100645811-100669121	2347.79
ENSG00000160182	TFF1	21:38435145-45747259	2340
ENSG00000204628	GNB2L1	5:180663908-180699308	2277.3
ENSG00000145592	RPL37	5:40825363-40835437	2245.31
ENSG00000252010	SCARNA5	2:234118696-234204320	2235.62
ENSG00000089157	RPLP0	12:120634488-120639038	2131.16
ENSG00000205542	TMSB4X	X:12993226-12995346	2093.92
ENSG00000143947	RPS27A	2:55401926-55462989	2045.44
ENSG00000142541	RPL13A	19:49990810-49995565	1991.11
ENSG00000238741	SCARNA7	3:160212782-160287036	1969.48
ENSG00000136942	RPL35	9:127615754-127624260	1964.52
ENSG00000142534	RPS11	19:49999633-50002944	1950.76
ENSG00000222489	SNORA79	14:20779526-20801471	1942.05
ENSG00000170421	KRT8	12:53290970-53346686	1925.08
ENSG00000174444	RPL4	15:66790354-66858317	1907.2
ENSG00000137154	RPS6	9:19375712-19380252	1896.6
ENSG00000089009	RPL6	12:112842993-112947717	1868.78
ENSG00000186468	RPS23	5:81267843-81574396	1827.63
ENSG00000167526	RPL13	16:89627064-89630950	1814.59
ENSG00000172809	RPL38	17:72199720-72209481	1810.34
ENSG00000239935	AC116340.1	5:71146739-71146942	1748.44
ENSG00000225091	SNORA71A.1	20:37049234-37063996	1733.04
ENSG00000164587	RPS14	5:149822752-149829319	1731.79
ENSG00000118181	RPS25	11:118868851-118901616	1700.52
ENSG00000171863	RPS7	2:3622794-3628509	1693.52
ENSG00000196262	PPIA	7:44836278-44864163	1658.92
ENSG00000198938	MT-CO3	MT:8365-9990	1658.16
ENSG00000145425	RPS3A	4:152020724-152025804	1645.62
ENSG00000239183	SNORA84	9:94972488-95056038	1616.96
ENSG00000187514	PTMA	2:232571604-232578251	1603.19
ENSG00000196542	SPTSSB	3:161062579-161090668	1590.4
ENSG00000200816	SNORA38	6:31588449-31605548	1580.04
ENSG00000111057	KRT18	12:53290970-53346686	1572.94
ENSG00000182899	RPL35A	3:197615945-197687013	1560.76
ENSG00000249784	SCARNA22	4:1873150-1983934	1541.46
ENSG00000112306	RPS12	6:133135579-133138703	1530.42
ENSG00000140988	RPS2	16:2012052-2014861	1510.95
ENSG00000207445	SNORD15B	11:75110529-75133324	1484.7
ENSG00000131469	RPL27	17:41150445-41154956	1462.28
ENSG00000142676	RPL11	1:24018268-24022915	1459.23
ENSG00000161970	RPL26	17:8280837-8286568	1458.87
ENSG00000114391	RPL24	3:101399934-101405626	1432.25
ENSG00000124614	RPS10	6:34385230-34393902	1406.03
ENSG00000207008	SNORA54	11:2965660-3013607	1400.58
ENSG00000122026	RPL21	13:27825445-27830828	1398.73
ENSG00000147604	RPL7	8:74202505-74268696	1395.93
ENSG00000087460	GNAS	20:57393973-57486247	1395.68
ENSG00000198755	RPL10A	6:35436184-35438562	1391.25
ENSG00000221491	SNORA34	12:49047183-49076021	1379.26
ENSG00000239002	SCARNA10	12:6601149-6641121	1336.13
ENSG00000171858	RPS21	20:60962104-60963576	1334.64
ENSG00000254772	EEF1G	11:62327072-62359649	1317.46
ENSG00000109475	RPL34	4:109541721-109551568	1281.74
ENSG00000092841	MYL6	12:56544579-56584068	1270.41
ENSG00000206634	SNORA22	7:65216128-65228341	1258.87
ENSG00000163682	RPL9	4:39455743-39460568	1252.92
ENSG00000174748	RPL15	3:23933150-24021237	1230.13
ENSG00000074800	ENO1	1:8921060-8939953	1209.28
ENSG00000238715	snoU13	15:65822755-65870687	1192.62
ENSG00000201512	SNORA71C	20:37049234-37063996	1191.66
ENSG00000108298	RPL19	17:37356535-37360980	1181.41
ENSG00000200170	Y_RNA	10:73856277-73995472	1180.01
ENSG00000008988	RPS20	8:56979853-56987069	1176.42
ENSG00000109971	HSPA8	11:122928196-122933938	1173.74
ENSG00000222414	U2	10:103113819-103317078	1146.32
ENSG00000252481	SCARNA13	14:95998633-96011061	1139.22
ENSG00000208772	SNORD94	2:86333304-86369280	1130.11
ENSG00000207088	SNORA7B	3:129100140-129118498	1123.27
ENSG00000163636	PSMD6	3:63989697-64009658	1121.5
ENSG00000142937	RPS8	1:45205489-45244451	1118.79
ENSG00000215472	RPL17	18:47014857-47018906	1111.5
ENSG00000196531	NACA	12:57106211-57181574	1097.66
ENSG00000200394	SNORA38B	17:65714060-65740318	1096.84
ENSG00000111640	GAPDH	12:6643092-6647537	1094.56
ENSG00000063177	RPL18	19:49118584-49140639	1080.47
ENSG00000125691	RPL23	17:37004117-37010064	1051.47
ENSG00000075624	ACTB	7:5566781-5603415	1030.55
ENSG00000238881	SCARNA2	1:109642814-109643234	1027.36
ENSG00000166710	B2M	15:45003674-45011075	1013.13
ENSG00000210082	MIR4485	MT:1670-3229	1003.71
ENSG00000251562	MALAT1	11:65265232-65273940	997.22
ENSG00000164919	COX6C	8:100025493-100906290	990.726
ENSG00000100316	RPL3	22:39708886-39716394	975.853
ENSG00000198804	MT-CO1	MT:5903-7445	973.735
ENSG00000198712	MT-CO2	MT:7585-8269	968.7
ENSG00000197747	S100A10	1:151955390-151966866	958.508
ENSG00000184009	ACTG1	17:79476998-79479827	958.425
ENSG00000110700	RPS13	11:17095935-17229530	945.938
ENSG00000185275	CD24P4	Y:21034386-21239302	915.933
ENSG00000259001	RPPH1.1	14:20811206-20826064	915.513
ENSG00000166441	RPL27A	11:8703957-8932498	905.908
ENSG00000168028	RPSA	3:39448179-39453929	894.285
ENSG00000105372	RPS19	19:42363987-42375482	893.898
ENSG00000171345	KRT19	17:39679868-39684560	890.353
ENSG00000164924	YWHAZ	8:101928752-101965616	889.198
ENSG00000234741	GAS5	1:173831289-173866494	887.697
ENSG00000150991	UBC	12:125396149-125401914	887.339
ENSG00000162244	RPL29	3:52027643-52029958	886.092
ENSG00000198242	RPL23A	17:27046410-27053950	877.589
ENSG00000198034	RPS4X	X:71401202-71527037	876.805
ENSG00000130255	RPL36	19:5690271-5691674	858.032
ENSG00000200792	SNORA80	21:33664123-33765335	853.685
ENSG00000207152	SNORA67	17:7476023-7482324	850.58
ENSG00000118680	MYL12B	18:3261906-3278282	838.882
ENSG00000105640	RPL18A	19:17970729-17974962	830.967
ENSG00000205581	HMGN1	21:38435145-45747259	813.25
ENSG00000199382	RNU12	22:43011249-43011399	798.931
ENSG00000167996	FTH1	11:61717292-61735132	797.522
ENSG00000141424	SLC39A6	18:33688494-33709357	780.502
ENSG00000122406	RPL5	1:93297596-93307481	771.579
ENSG00000143933	CALM2	2:47126413-47403740	747.258
ENSG00000138434	SSFA2	2:182756559-182795465	743.796
ENSG00000011052	NME2	17:49230896-49249108	735.589
ENSG00000101132	PFDN4	20:52824385-52844591	735.405
ENSG00000104408	EIF3E	8:109213444-109447562	727.861
ENSG00000083845	RPS5	19:58898635-58906170	727.046
ENSG00000251791	SCARNA6	2:234118696-234204320	722.347
ENSG00000135486	HNRNPA1	12:54624723-54745633	715.218
ENSG00000104529	EEF1D	8:144661805-144682485	707.298
ENSG00000172757	CFL1	11:65590492-65641063	703.227
ENSG00000188846	RPL14	3:40498782-40506549	698.614
ENSG00000201998	SNORA23	11:9406168-9469673	689.723
ENSG00000114942	EEF1B2	2:206980270-207027652	688.126
ENSG00000132341	RAN	12:131356423-131362223	681.968
ENSG00000119335	SET	9:131445702-131458679	659.325
ENSG00000221676	RNU6ATAC	9:137029560-137029686	650.392
ENSG00000170889	RPS9	19:54704609-54752862	650.331
ENSG00000189403	HMGB1	13:31032883-31191734	643.83
ENSG00000241468	ATP5J2	7:98923520-99063954	643.237
ENSG00000182004	SNRPE	1:203830730-203839678	638.292
ENSG00000159377	PSMB4	1:151372009-151374420	637.101
ENSG00000198830	HMGN2	1:26798940-26802463	630.191
ENSG00000184260	HIST2H2AC	1:149858485-149872351	598.938
ENSG00000206811	SNORA10	16:2012052-2014861	595.869
ENSG00000101608	MYL12A	18:3247527-3256234	594.374
ENSG00000127184	COX7C	5:85913720-85916779	585.497
ENSG00000075223	SEMA3C	7:80371853-80551675	583.644
ENSG00000167658	EEF2	19:3972315-3985461	579.449
ENSG00000096384	HSP90AB1	6:44214823-44221620	576.744
ENSG00000212464	SNORA12	10:101989423-102027437	574.022
ENSG00000100219	XBP1	22:29190542-29196585	570.344
ENSG00000238795	SCARNA12	12:7074489-7178336	559.786
ENSG00000149925	ALDOA	16:30064410-30081778	552.071
ENSG00000143420	ENSA	1:150573326-150602088	551.162
ENSG00000177600	RPLP2	11:799179-812880	550.132
ENSG00000139644	TMBIM6	12:49962000-50158717	547.314
ENSG00000115053	NCL	2:232318241-232348352	533.098
ENSG00000187837	HIST1H1C	6:26055967-26056699	516.349
ENSG00000092199	HNRNPC	14:21677294-21737653	515.323
ENSG00000111775	COX6A1	12:120875892-120899389	511.489
ENSG00000102144	PGK1	X:77320684-77384793	510.83
ENSG00000203814	HIST2H2BF	1:149754226-149783928	498.81
ENSG00000087086	FTL	19:49468565-49470135	496.587
ENSG00000149806	FAU	11:64888099-64902004	485.318
ENSG00000069275	NUCKS1	1:205681946-205719404	483.288
ENSG00000164032	H2AFZ	4:100869242-101136662	471.083
ENSG00000170315	UBB	17:16284112-16287220	469.747
ENSG00000116459	ATP5F1	1:111981259-112005395	467.892
ENSG00000099194	SCD	10:102106876-102124591	465.945
ENSG00000113558	SKP1	5:133492081-133706738	448.141
ENSG00000132475	H3F3B	17:73772516-73775860	447.547
ENSG00000161960	EIF4A1	17:7476023-7482324	446.562
ENSG00000063046	EIF4B	12:53399941-53458156	442.059
ENSG00000123349	PFDN5	12:53689074-53700961	439.586
ENSG00000108107	RPL28	19:55896712-55919325	435.442
ENSG00000116752	BCAS2	1:115110177-115124260	433.503
ENSG00000135404	CD63	12:56119106-56124467	432.759
ENSG00000253007	SNORA50	22:33560048-34318829	431.341
ENSG00000188612	SUMO2	17:73163824-73179098	431.238
ENSG00000165119	HNRNPK	9:86582997-86595569	430.008
ENSG00000105193	RPS16	19:39923851-39926618	429.161
ENSG00000144381	HSPD1	2:198351304-198418423	427.839
ENSG00000111229	ARPC3	12:110810704-110888227	425.308
ENSG00000169045	HNRNPH1	5:179041178-179061785	423.456
ENSG00000108654	DDX5	17:62494373-62534060	422.201
ENSG00000182718	ANXA2	15:60639332-60695082	421.173
ENSG00000123416	TUBA1B	12:49521564-49541652	420.332
ENSG00000163191	S100A11	1:151967006-152020383	418.283
ENSG00000116251	RPL22	1:6241328-6296032	417.606
ENSG00000167863	ATP5H	17:73032144-73043074	413.154
ENSG00000108443	RPS6KB1	17:57970446-58027925	411.349
ENSG00000145741	BTF3	5:72794232-72801460	410.559
ENSG00000206823	SNORA24	4:119200344-119200475	409.235
ENSG00000188987	HIST1H4D	6:26188937-26189304	408.134
ENSG00000108395	TRIM37	17:56833231-57232800	408.044
ENSG00000184357	HIST1H1B	6:27834569-27835359	404.161
ENSG00000143418	CERS2	1:150898738-150948010	403.994
ENSG00000131143	COX4I1	16:85812229-85840650	403.595
ENSG00000163634	THOC7	3:63727968-63849579	402.141
ENSG00000163041	H3F3A	1:224102740-226595780	402.093
ENSG00000163399	ATP1A1	1:116915289-116961197	400.985
ENSG00000207304	SNORA8	11:93394804-93547861	399.774
ENSG00000114405	C3orf14	3:61547242-62355005	398.941
ENSG00000127022	CANX	5:179105583-179157926	398.497
ENSG00000184270	HIST2H2AB	1:149858485-149872351	397.009
ENSG00000233927	RPS28	19:8386383-8408146	393.165
ENSG00000067225	PKM2	15:72491369-72524164	389.119
ENSG00000092010	PSME1	14:24605366-24610797	384.697
ENSG00000117450	PRDX1	1:45959537-45988719	384.015
ENSG00000187990	HIST1H2BG	6:26216427-26216872	382.016
ENSG00000140264	SERF2	15:43803155-44095241	379.677
ENSG00000169251	NMD3	3:160801670-160971320	378.89
ENSG00000147684	NDUFB9	8:125500725-125740730	368.686
ENSG00000005022	SLC25A5	X:118599996-118605282	366.363
ENSG00000207487	SNORD22	11:62619459-62623386	365.963
ENSG00000115268	RPS15	19:1438362-1440492	365.449
ENSG00000070756	PABPC1	8:101698043-101735037	361.841
ENSG00000141367	CLTC	17:57697218-57773671	359.121
ENSG00000101166	SLMO2	20:57608199-57617964	358.664
ENSG00000015479	MATR3	5:138282408-138667360	357.796
ENSG00000158373	HIST1H2BD	6:26158348-26171577	354.644
ENSG00000008018	PSMB1	6:170844204-170862429	353.285
ENSG00000198431	TXNRD1	12:104609556-104744061	353.129
ENSG00000198840	MT-ND3	MT:10058-10404	352.069
ENSG00000122565	CBX3	7:26229546-26252976	351.646
ENSG00000169813	HNRNPF	10:43881064-43904633	350.46
ENSG00000258017	RP11-386G11.10.1	12:49521564-49541652	350.422
ENSG00000156467	UQCRB	8:97238147-97250262	349.152
ENSG00000126709	IFI6	1:27992571-27998729	348.601
ENSG00000167283	ATP5L	11:118230299-118302211	348.551
ENSG00000169020	ATP5I	4:666224-683230	346.421
ENSG00000189171	S100A13	1:153591262-153618782	346.353
ENSG00000181019	NQO1	16:69740898-69760854	344.78
ENSG00000107223	EDF1	9:139756570-139760738	344.547
ENSG00000198668	CALM1	14:90862845-90874605	344.082
ENSG00000159352	PSMD4	1:151227178-151239955	343.187
ENSG00000171940	ZNF217	20:52169308-52251129	342.165
ENSG00000131795	RBM8A	1:145477084-145516076	341.981
ENSG00000173915	USMG5	10:105127723-105156223	341.157
ENSG00000136810	TXN	9:113006090-113018920	338.917
ENSG00000221462	SNORA76	17:62223696-62223831	338.49
ENSG00000158406	HIST1H4H	6:26281282-26285762	337.9
ENSG00000137501	SYTL2	11:85405266-85522184	337.659
ENSG00000080824	HSP90AA1	14:102547105-102771537	337.137
ENSG00000155366	RHOC	1:113243727-113258099	336.179
ENSG00000134202	GSTM3	1:110210643-110318050	333.804
ENSG00000110955	ATP5B	12:57031958-57039798	330.719
ENSG00000111669	TPI1	12:6976282-7032861	328.288
ENSG00000226958	RN28S1	X:108297360-108297792	327.708
ENSG00000125868	DSTN	20:17550507-17588887	326.674
ENSG00000155368	DBI	2:120124496-120130126	323.359
ENSG00000197459	HIST1H2BH	6:26251878-26252303	321.513
ENSG00000075415	SLC25A3	12:98987368-98995946	320.786
ENSG00000134294	SLC38A2	12:46751971-46767561	320.509
ENSG00000137818	RPLP1	15:69745122-69748255	318.462
ENSG00000164405	UQCRQ	5:132196872-132203723	316.36
ENSG00000142168	SOD1	21:33031934-33041244	315.862
ENSG00000212588	SNORA26	4:53578596-53586998	312.062
ENSG00000168242	HIST1H2BI	6:26273143-26273622	311.83
ENSG00000200156	RNU5B-1	15:65597014-65597130	311.707
ENSG00000207217	SNORA42	7:6048875-6098861	309.047
ENSG00000124575	HIST1H1D	6:26234439-26235216	306.658
ENSG00000206633	SNORA80B	2:10580093-10588630	305.808
ENSG00000101182	PSMA7	20:60711790-60718496	304.668
ENSG00000123562	MORF4L2	X:102930423-102946700	303.203
ENSG00000207344	SNORA22	7:64498731-64535091	302.422
ENSG00000147274	RBMX	X:135923089-135962923	301.981
ENSG00000196230	TUBB	6:30687977-30693203	301.433
ENSG00000113013	HSPA9	5:137890570-137911133	300.318
ENSG00000251790	SCARNA16	17:75082797-75213183	300.171
ENSG00000235123	DSCAM-AS1	21:38435145-45747259	299.575
ENSG00000175061	C17orf76-AS1	17:16342288-16395467	297.155
ENSG00000135821	GLUL	1:182350838-182361341	295.378
ENSG00000147140	NONO	X:70503041-70521018	293.325
ENSG00000124693	HIST1H3B	6:26021906-26044585	293.303
ENSG00000117592	PRDX6	1:173446404-173457946	292.015
ENSG00000143742	SRP9	1:224102740-226595780	290.831
ENSG00000169714	CNBP	3:128888326-128902765	290.55
ENSG00000212443	SNORA53	12:98987368-98995946	289.411
ENSG00000143106	PSMA5	1:109941652-109969062	288.94
ENSG00000010278	CD9	12:6308880-6347427	288.107
ENSG00000164104	HMGB2	4:174252845-174256276	287.763
ENSG00000124151	NCOA3	20:46130600-46415360	285.775
ENSG00000089220	PEBP1	12:118501397-118583389	285.269
ENSG00000213719	CLIC1	6:31694814-31707540	285.025
ENSG00000125743	SNRPD2	19:46190712-46195443	284.302
ENSG00000207051	SNORA27	13:27825445-27830828	283.415
ENSG00000101144	BMP7	20:55743803-55841685	282.986
ENSG00000197061	HIST1H4C	6:26104103-26104518	281.926
ENSG00000163468	CCT3	1:156278758-156337664	281.246
ENSG00000197728	RPS26	12:56435636-56438116	281.006
ENSG00000109814	UGDH	4:39500374-39640710	280.716
ENSG00000107984	DKK1	10:54074055-54077802	280.611
ENSG00000150753	CCT5	5:10250032-10266524	279.114
ENSG00000167553	TUBA1C	12:49578578-49667116	277.606
ENSG00000165502	RPL36AL	14:50085236-50087403	275.764
ENSG00000200959	SNORA74A	5:138282408-138667360	274.92
ENSG00000214530	STARD10	11:72396113-72505213	274.763
ENSG00000115677	HDLBP	2:242166678-242293442	273.776
ENSG00000119888	EPCAM	2:47572296-47614740	273.605
ENSG00000113387	SUB1	5:32531738-32604185	272.147
ENSG00000170540	ARL6IP1	16:18636821-18813000	271.466
ENSG00000129559	NEDD8	14:24641061-24708448	271.202
ENSG00000197903	HIST1H2BK	6:27106072-27114619	270.469
ENSG00000088986	DYNLL1	12:120907652-120936296	269.525
ENSG00000173113	TRMT112	11:64073043-64085556	267.966
ENSG00000100911	PSME2	14:24612573-24636611	266.616
ENSG00000122566	HNRNPA2B1	7:26229546-26252976	266.035
ENSG00000149100	EIF3M	11:32605343-32816204	265.767
ENSG00000228474	OST4	2:27265231-27294641	265.652
ENSG00000180817	PPA1	10:71962586-71993667	263.919
ENSG00000134333	LDHA	11:18415934-18429972	263.666
ENSG00000147676	MAL2	8:120177272-120259088	262.9
ENSG00000172531	PPP1CA	11:67159175-67193078	262.406
ENSG00000113732	ATP6V0E1	5:172410759-172462448	262.041
ENSG00000168653	NDUFS5	1:39491989-39500308	262.021
ENSG00000143977	SNRPG	2:70508493-70520903	260.53
ENSG00000170348	TMED10	14:75548821-75643334	260.464
ENSG00000145912	NHP2	5:177557996-177580968	260.119
ENSG00000147677	EIF3H	8:117654368-117889123	259.933
ENSG00000100650	SRSF5	14:70193616-70238722	259.927
ENSG00000168036	CTNNB1	3:41236327-42003922	259.69
ENSG00000143321	HDGF	1:156711898-156770607	259.178
ENSG00000177410	ZNFX1-AS1	20:47826981-47905797	258.21
ENSG00000079246	XRCC5	2:216972186-217071026	257.609
ENSG00000062716	VMP1	17:57774666-57917950	257.37
ENSG00000128641	MYO1B	2:192093890-192290115	256.642
ENSG00000111786	SRSF9	12:120899470-120907596	256.514
ENSG00000213281	NRAS	1:115247089-115259515	255.856
ENSG00000153310	FAM49B	8:130844546-131029375	255.471
ENSG00000203875	SNHG5	6:86386724-86388451	255.34
ENSG00000126267	COX6B1	19:36139124-36149686	255.126
ENSG00000213585	VDAC1	5:133307605-133340824	253.147
ENSG00000143384	MCL1	1:150547031-150552073	251.355
ENSG00000223131	5S_rRNA	10:23216952-23326518	251.142
ENSG00000176340	COX8A	11:63742078-63933578	250.281
ENSG00000143549	TPM3	1:154127783-154167124	250.176
ENSG00000082153	BZW1	2:201542955-201688569	249.91
ENSG00000100632	ERH	14:69846847-69929105	248.884
ENSG00000211459	J01415.23	MT:647-1601	248.366
ENSG00000090266	NDUFB2	7:140218219-140422590	247.057
ENSG00000197746	PSAP	10:73576054-73611126	245.031
ENSG00000135624	CCT7	2:73460547-73480149	245
ENSG00000152234	ATP5A1	18:43664109-43708299	244.799
ENSG00000173660	UQCRH	1:46769302-46782448	244.509
ENSG00000252577	SCARNA20	17:58254690-58469586	244.442
ENSG00000153187	HNRNPU	1:244998623-245027844	243.393
ENSG00000112695	COX7A2	6:75947390-75960039	243.122
ENSG00000136888	ATP6V1G1	9:117350025-117360653	242.908
ENSG00000168298	HIST1H1E	6:26156558-26157343	242.713
ENSG00000124172	ATP5E	20:57594308-57607437	242.477
ENSG00000180879	SSR4	X:153051220-153063960	242.339
ENSG00000131051	RBM39	20:34291530-34330234	242.287
ENSG00000089356	FXYD3	19:35606731-35615227	241.017
ENSG00000104904	OAZ1	19:2269519-2273487	240.916
ENSG00000152795	HNRPDL	4:83343716-83351294	240.507
ENSG00000112081	SRSF3	6:36555310-36932613	239.804
ENSG00000115524	SF3B1	2:198256697-198299815	239.803
ENSG00000185825	BCAP31	X:152965946-152990152	236.743
ENSG00000164934	DCAF13	8:104410862-104455681	236.469
ENSG00000104341	LAPTM4B	8:98787284-98865241	236.304
ENSG00000163683	C4orf34	4:39500374-39640710	236.284
ENSG00000117362	APH1A	1:150237803-150253327	235.407
ENSG00000156976	EIF4A2	3:186500993-186524847	234.566
ENSG00000165949	IFI27	14:94571181-94583033	233.567
ENSG00000091527	CDV3	3:133292573-133309105	233.087
ENSG00000159176	CSRP1	1:201452657-201502736	232.293
ENSG00000124529	HIST1H4B	6:26021906-26044585	230.569
ENSG00000143612	C1orf43	1:154179195-154243986	229.666
ENSG00000143621	ILF2	1:153634511-153643524	227.767
ENSG00000086598	TMED2	12:124066766-124083116	226.777
ENSG00000254999	BRK1	3:10157275-10168874	226.119
ENSG00000167815	PRDX2	19:12907633-12912694	225.674
ENSG00000207067	SNORA72	8:98881067-99058697	225.594
ENSG00000185624	P4HB	17:79801036-79818545	225.493
ENSG00000134759	ELP2	18:33709406-33757909	224.922
ENSG00000168385	2002-09-01	2:242166678-242293442	224.883
ENSG00000197323	TRIM33	1:114935398-115053781	224.663
ENSG00000065978	YBX1	1:43148097-43168023	222.318
ENSG00000120885	CLU	8:27454433-27472548	222.201
ENSG00000116489	CAPZA1	1:113066139-113214241	221.601
ENSG00000022277	C20orf43	20:55043646-55101198	221.243
ENSG00000104549	SQLE	8:126010738-126034525	220.626
ENSG00000206942	SNORA9	7:45024976-45025109	220.505
ENSG00000165629	ATP5C1	10:7830091-7849778	219.752
ENSG00000109452	INPP4B	4:142944312-143768585	219.246
ENSG00000117289	TXNIP	1:145438468-145442635	219.155
ENSG00000135390	ATP5G2	12:54026509-54071192	218.473
ENSG00000180596	HIST1H2BC	6:26115128-26124154	217.629
ENSG00000062725	APPBP2	17:58520519-58603580	217.354
ENSG00000166226	CCT2	12:69979113-69995350	216.243
ENSG00000124171	PARD6B	20:49348080-49373332	215.875
ENSG00000146476	C6orf211	6:151773421-151791236	215.091
ENSG00000100902	PSMA6	14:35514112-35786699	214.966
ENSG00000259357	RP11-316M1.12.1	1:150898738-150948010	214.843
ENSG00000106541	AGR2	7:16831434-16873057	214.4
ENSG00000108946	PRKAR1A	17:66508109-66528908	214.287
ENSG00000106028	SSBP1	7:141404137-141487722	213.817
ENSG00000115541	HSPE1	2:198351304-198418423	212.746
ENSG00000256316	HIST1H3F	6:26250369-26250835	210.04
ENSG00000134001	EIF2S1	14:67707825-67853233	209.676
ENSG00000232112	CCDC72	3:48473573-48488060	208.95
ENSG00000164754	RAD21	8:117654368-117889123	208.239
ENSG00000101158	TH1L	20:57556295-57570188	208.105
ENSG00000196176	HIST1H4A	6:26021906-26044585	207.743
ENSG00000166681	NGFRAP1	X:102631267-102633005	207.701
ENSG00000184076	UQCR10	22:30163351-30166402	207.571
ENSG00000127922	SHFM1	7:96110937-96339203	207.315
ENSG00000052723	SIKE1	1:115312099-115323306	206.366
ENSG00000116161	CACYBP	1:174968299-174992561	206.35
ENSG00000151366	NDUFC2	11:77726760-77791265	204.522
ENSG00000085063	CD59	11:33719806-33757991	204.157
ENSG00000140319	SRP14	15:40327939-40331389	204.103
ENSG00000167642	SPINT2	19:38755097-38783253	204.1
ENSG00000135829	DHX9	1:182808438-182856886	203.765
ENSG00000163584	RPL22L1	3:170582663-170588272	203.037
ENSG00000187145	MRPS21	1:150266288-150281414	202.96
ENSG00000109919	MTCH2	11:47638866-47664175	202.62
ENSG00000110321	EIF4G2	11:10804859-10830657	202.508
ENSG00000214253	FIS1	7:100882738-100895597	201.803
ENSG00000132432	SEC61G	7:54819942-54872621	201.741
ENSG00000029993	HMGB3	X:150148981-150159248	201.723
ENSG00000120533	ENY2	8:110253147-110358182	201.478
ENSG00000111371	SLC38A1	12:46581583-46663800	201.459
ENSG00000150093	ITGB1	10:33189246-33371030	201.234
ENSG00000150459	SAP18	13:21714652-21723221	200.646
ENSG00000184900	SUMO3	21:46188954-46238694	200.581
ENSG00000057608	GDI2	10:5807185-5884095	200.082
ENSG00000235408	SNORA71B.1	20:37049234-37063996	199.642
ENSG00000106153	CHCHD2	7:56169261-56174269	198.988
ENSG00000115128	AC008073.5.1	2:24290453-24299313	198.95
ENSG00000207233	SNORA37	18:51677970-51751158	198.767
ENSG00000254911	SCARNA9	11:93394804-93547861	198.154
ENSG00000179218	CALR	19:13049413-13055304	197.666
ENSG00000108604	SMARCD2	17:61909440-61920351	197.548
ENSG00000166794	PPIB	15:64443913-64455404	196.969
ENSG00000108518	PFN1	17:4848946-4860426	196.68
ENSG00000163902	RPN1	3:128338816-128399918	196.547
ENSG00000179010	MRFAP1	4:6641817-6644472	194.598
ENSG00000169567	HINT1	5:130494719-130541119	194.458
ENSG00000115919	KYNU	2:143635066-143799890	194.403
ENSG00000100129	EIF3L	22:38244874-38285414	194.092
ENSG00000110075	PPP6R3	11:68228185-68384179	193.937
ENSG00000185130	HIST1H2BL	6:27775256-27775709	193.543
ENSG00000158710	TAGLN2	1:159887896-159895522	193.322
ENSG00000156411	C14orf2	14:104378624-104394606	192.99
ENSG00000187109	NAP1L1	12:76438669-76478813	192.592
ENSG00000065518	NDUFB4	3:120315155-120321347	192.524
ENSG00000136238	RAC1	7:6414153-6443608	192.455
ENSG00000115415	STAT1	2:191745522-191885686	192.226
ENSG00000147123	NDUFB11	X:47001614-47046212	192.182
ENSG00000140612	SEC11A	15:85212774-85259947	191.887
ENSG00000163479	SSR2	1:155978838-155990750	190.336
ENSG00000164761	TNFRSF11B	8:119935795-119964439	189.878
ENSG00000119705	SLIRP	14:78174413-78236085	189.289
ENSG00000200983	SNORA3	11:8703957-8932498	189.209
ENSG00000182481	KPNA2	17:65821636-66042969	189.146
ENSG00000130707	ASS1	9:133320093-133376661	188.056
ENSG00000141376	BCAS3	17:58755171-59470198	187.685
ENSG00000154518	ATP5G3	2:176040985-176049335	187.685
ENSG00000006327	TNFRSF12A	16:3070312-3072384	187.675
ENSG00000102317	RBM3	X:48431481-48437454	187.249
ENSG00000163466	ARPC2	2:219081816-219119079	187.147
ENSG00000252906	SCARNA3	1:175911247-176176629	186.286
ENSG00000072274	TFRC	3:195754053-195809060	184.88
ENSG00000079257	LXN	3:158362066-158410364	183.888
ENSG00000102054	RBBP7	X:16804549-16888537	183.48
ENSG00000085733	CTTN	11:70116805-70282690	183.335
ENSG00000214736	TOMM6	6:41737913-41757879	183.31
ENSG00000167460	TPM4	19:16178316-16213813	182.421
ENSG00000100353	EIF3D	22:36906896-36925483	182.417
ENSG00000116030	SUMO1	2:203070902-203103331	181.242
ENSG00000185787	MORF4L1	15:79051544-79190475	180.749
ENSG00000103769	RAB11A	15:65903703-66184329	180.482
ENSG00000163444	TMEM183A	1:202976513-202993976	179.43
ENSG00000134308	YWHAQ	2:9724100-9771143	178.7
ENSG00000154473	BUB3	10:124913792-124924886	178.541
ENSG00000196776	CD47	3:107762144-107809872	178.347
ENSG00000082898	XPO1	2:61704983-61765761	178.049
ENSG00000239672	NME1	17:49230896-49249108	177.502
ENSG00000084234	APLP2	11:129939731-130014699	177.443
ENSG00000128989	ARPP19	15:52839241-52862080	177.181
ENSG00000166508	MCM7	7:99690350-99726118	176.826
ENSG00000125835	SNRPB	20:2442279-2505348	176.454
ENSG00000109332	UBE2D3	4:103715539-103790053	176.345
ENSG00000074201	CLNS1A	11:77225980-77348850	175.833
ENSG00000123983	ACSL3	2:223725651-223809357	175.529
ENSG00000165678	GHITM	10:85899195-85913311	175.092
ENSG00000136930	PSMB7	9:127115744-127177723	174.733
ENSG00000252835	SCARNA21	17:7788123-7816078	173.62
ENSG00000117632	STMN1	1:26210671-26233482	173.343
ENSG00000160932	LY6E	8:144063154-144105249	172.738
ENSG00000119318	RAD23B	9:110045417-110094475	172.546
ENSG00000031698	SARS	1:109756539-109780791	172.399
ENSG00000109606	DHX15	4:24519063-24586173	172.335
ENSG00000116288	PARK7	1:8014350-8045565	172.096
ENSG00000101361	NOP56	20:2632790-2639039	171.826
ENSG00000143870	PDIA6	2:10861774-10978103	171.362
ENSG00000161203	AP2M1	3:183852825-184402546	170.047
ENSG00000196562	SULF2	20:46130600-46415360	170.021
ENSG00000041357	PSMA4	15:78832746-78841604	169.82
ENSG00000106682	EIF4H	7:73588574-73611431	169.798
ENSG00000113712	CSNK1A1	5:148871759-148931007	169.523
ENSG00000196419	XRCC6	22:41956766-42094140	169.341
ENSG00000146731	CCT6A	7:56119322-56131682	169.063
ENSG00000196331	HIST1H2BO	6:27861202-27861669	168.58
ENSG00000184825	HIST1H2AH	6:27114860-27115317	168.47
ENSG00000196374	HIST1H2BM	6:27782821-27783267	168.375
ENSG00000168274	HIST1H2AE	6:26217164-26217711	167.393
ENSG00000106263	EIF3B	7:2291404-2420380	166.674
ENSG00000238528	snoU13	12:66739498-66739602	166.402
ENSG00000115484	CCT4	2:62095223-62374382	165.872
ENSG00000070087	PFN2	3:149478891-149942977	165.775
ENSG00000228253	J01415.24	MT:8365-9990	165.719
ENSG00000044115	CTNNA1	5:137946655-138270723	165.523
ENSG00000100804	PSMB5	14:23485751-23504439	165.365
ENSG00000142089	IFITM3	11:319668-321340	165.131
ENSG00000103363	TCEB2	16:2821414-2827278	164.883
ENSG00000135940	COX5B	2:98262502-98264846	164.824
ENSG00000233224	HIST1H2AM	6:27858092-27860963	164.799
ENSG00000086061	DNAJA1	9:33025208-33039905	164.763
ENSG00000014641	MDH1	2:63348517-64054977	164.689
ENSG00000110958	PTGES3	12:57057126-57082159	164.313
ENSG00000165916	PSMC3	11:47440319-47447993	164.195
ENSG00000138385	SSB	2:170648442-170681441	163.819
ENSG00000142864	SERBP1	1:67873492-67896098	163.586
ENSG00000058673	ZC3H11A	1:203764781-203823252	163.451
ENSG00000115944	COX7A2L	2:42560685-42652228	163.443
ENSG00000189043	NDUFA4	7:10971577-10979883	163.345
ENSG00000125356	NDUFA1	X:119004496-119010625	163.31
ENSG00000165280	VCP	9:35056060-35073246	162.972
ENSG00000115109	EPB41L5	2:120770580-120974855	162.42
ENSG00000168894	RNF181	2:85822847-85824736	161.48
ENSG00000110367	DDX6	11:118575315-118661858	161.331
ENSG00000200182	TERC	3:169482397-169482835	161.311
ENSG00000198563	DDX39B	6:31496493-31527677	160.912
ENSG00000118705	RPN2	20:35729628-35870022	160.899
ENSG00000178982	EIF3K	19:39109721-39127595	160.801
ENSG00000099901	RANBP1	22:20067754-20114878	160.416
ENSG00000207501	U1	1:148241464-148241628	160.165
ENSG00000182944	EWSR1	22:29655840-29696515	159.036
ENSG00000089006	SNX5	20:17922240-18039832	158.354
ENSG00000085491	SLC25A24	1:108676657-108744113	158.203
ENSG00000115380	EFEMP1	2:56093101-56151274	157.817
ENSG00000171490	RSL1D1	16:11931195-11945442	157.706
ENSG00000241553	ARPC4	3:9791627-9896822	157.416
ENSG00000150593	PDCD4	10:112629500-112679032	157.319
ENSG00000145907	G3BP1	5:151121876-151192346	156.906
ENSG00000143436	MRPL9	1:151732118-151766878	156.737
ENSG00000182670	TTC3	21:38435145-45747259	156.617
ENSG00000197697	HIST1H2BE	6:26183957-26184454	156.61
ENSG00000129562	DAD1	14:23033804-23058175	156.408
ENSG00000087191	PSMC5	17:61896794-61909386	156.363
ENSG00000147687	TATDN1	8:125500725-125740730	155.954
ENSG00000207145	SNORA18	11:93394804-93547861	155.891
ENSG00000114850	SSR3	3:156257928-156272973	155.62
ENSG00000161057	PSMC2	7:102937868-103629963	155.413
ENSG00000106803	SEC61B	9:101984345-101992897	155.026
ENSG00000124177	CHD6	20:40030740-40247133	154.831
ENSG00000161011	SQSTM1	5:179224596-179334859	154.787
ENSG00000164111	ANXA5	4:122589109-122618268	154.538
ENSG00000173848	NET1	10:5454513-5500426	154.489
ENSG00000230989	HSBP1	16:83841447-83853342	153.973
ENSG00000140374	ETFA	15:76352177-76603813	153.893
ENSG00000110696	C11orf58	11:15987994-16778649	153.498
ENSG00000215301	DDX3X	X:41192650-41223725	153.465
ENSG00000238369	snoU13	5:149340299-149432386	153.215
ENSG00000196747	HIST1H2AI	6:27775898-27776429	153.148
ENSG00000256018	HIST1H3G	6:26271145-26271612	152.87
ENSG00000182149	IST1	16:71879893-71962913	152.788
ENSG00000189343	AC004448.3.1	17:19342455-19364048	152.292
ENSG00000196683	TOMM7	7:22852250-22862470	152.251
ENSG00000104738	MCM4	8:48872744-48890720	151.797
ENSG00000122042	UBL3	13:30338507-30424821	151.711
ENSG00000100380	ST13	22:41220538-41253026	151.669
ENSG00000132646	PCNA	20:5095598-5107272	151.078
ENSG00000243147	MRPL33	2:27994583-28561768	151.013
ENSG00000200312	7SK	14:89591214-90421121	150.922
ENSG00000136636	KCTD3	1:215740734-215795073	150.352
ENSG00000238961	SNORA47	5:76367896-76462734	149.953
ENSG00000115875	SRSF7	2:38970740-38978636	149.688
ENSG00000167085	PHB	17:47481413-47492246	149.571
ENSG00000223380	SEC22B	1:145096219-145116922	149.211
ENSG00000003989	SLC7A2	8:17354596-17428082	149.048
ENSG00000166598	HSP90B1	12:104235228-104359486	148.396
ENSG00000106367	AP1S1	7:100797677-100804877	148.353
ENSG00000134057	CCNB1	5:68462836-68474072	148.286
ENSG00000001630	CYP51A1	7:91741464-91810039	148.148
ENSG00000070831	CDC42	1:22379119-22419437	147.689
ENSG00000162704	ARPC5	1:183592400-183604892	147.39
ENSG00000140990	NDUFB10	16:2009508-2011976	147.221
ENSG00000160752	FDPS	1:155278538-155300905	146.982
ENSG00000105968	H2AFV	7:44866389-44887682	146.719
ENSG00000029363	BCLAF1	6:136578000-136610989	146.509
ENSG00000073921	PICALM	11:85668726-85780924	146.193
ENSG00000140740	UQCRC2	16:21963980-21994981	146.011
ENSG00000125991	ERGIC3	20:34129769-34145405	145.716
ENSG00000077097	TOP2B	3:25639474-25706398	145.446
ENSG00000197622	CDC42SE1	1:151020215-151042801	145.123
ENSG00000117360	PRPF3	1:150293924-150325671	145.04
ENSG00000109472	CPE	4:166282345-166419472	144.993
ENSG00000182117	NOP10	15:34633916-34635378	144.832
ENSG00000147649	MTDH	8:98656406-98740998	144.699
ENSG00000146007	ZMAT2	5:140079746-140086266	144.572
ENSG00000168288	MMADHC	2:150426147-150715705	144.489
ENSG00000198258	UBL5	19:9938567-9940797	144.464
ENSG00000124635	HIST1H2BJ	6:27094057-27100541	144.265
ENSG00000118640	VAMP8	2:85788684-85809154	144.115
ENSG00000186010	NDUFA13	19:19623229-19648393	143.959
ENSG00000115091	ACTR3	2:114647536-114720173	143.86
ENSG00000155096	AZIN1	8:103838584-103990104	143.504
ENSG00000198162	MAN1A2	1:117910070-118071494	142.736
ENSG00000100201	DDX17	22:38864066-38903665	141.945
ENSG00000252213	SNORA74	5:138282408-138667360	141.678
ENSG00000106245	BUD31	7:98923520-99063954	141.319
ENSG00000126457	PRMT1	19:50179042-50192286	141.272
ENSG00000169223	LMAN2	5:176758562-176778853	140.806
ENSG00000165732	DDX21	10:70715883-70744829	140.475
ENSG00000203813	HIST1H3H	6:27777841-27778314	140.47
ENSG00000160710	ADAR	1:154554537-154600475	140.415
ENSG00000077809	GTF2I	7:74071993-74306729	140.227
ENSG00000249915	PDCD6	5:271735-438406	139.872
ENSG00000068697	LAPTM4A	2:20232410-20251789	139.683
ENSG00000129084	PSMA1	11:14464985-14665181	139.553
ENSG00000145632	PLK2	5:57749808-57756087	139.421
ENSG00000183283	DAZAP2	12:51632075-51664202	139.138
ENSG00000136527	TRA2B	3:185633693-185655924	138.559
ENSG00000198843	RP11-392O18.1.1	3:150259780-150348222	138.354
ENSG00000198931	APRT	16:88875746-88878352	138.197
ENSG00000205133	C8orf83	8:93895211-94029901	137.528
ENSG00000130303	BST2	19:17502081-17516457	137.513
ENSG00000166012	TAF1D	11:93394804-93547861	137.483
ENSG00000039068	CDH1	16:68771127-68869445	137.301
ENSG00000135387	CAPRIN1	11:34073229-34122703	137.29
ENSG00000067064	IDI1	10:1034337-1095110	137.176
ENSG00000065427	KARS	16:75661621-75795051	137.038
ENSG00000232388	LINC00493	20:18548063-18550207	136.743
ENSG00000221983	UBA52	19:18682613-18688269	136.685
ENSG00000113648	H2AFY	5:134362614-134735604	136.591
ENSG00000126432	PRDX5	11:64085559-64089283	136.589
ENSG00000115216	NRBP1	2:27650656-27665126	136.024
ENSG00000104320	NBN	8:90945563-91064320	135.706
ENSG00000132507	EIF5A	17:7210317-7232638	135.584
ENSG00000166503	RP11-382A20.3.1	15:83776158-84108197	135.572
ENSG00000143153	ATP1B1	1:169074934-169337205	135.526
ENSG00000165637	VDAC2	10:76969911-76991206	135.516
ENSG00000108588	CCDC47	17:61822610-61851088	135.448
ENSG00000084733	RAB10	2:26256975-26360323	135.363
ENSG00000087302	C14orf166	14:52456192-52471420	135.034
ENSG00000189334	S100A14	1:153586730-153589462	135.004
ENSG00000108424	KPNB1	17:45726841-45760998	134.919
ENSG00000245910	SNHG6	8:67782983-67838633	134.845
ENSG00000143761	ARF1	1:228270360-228286912	134.801
ENSG00000124795	DEK	6:18224098-18265054	134.578
ENSG00000139684	ESD	13:47345390-47371367	134.318
ENSG00000183648	NDUFB1	14:92582465-92588261	134.232
ENSG00000120992	LYPLA1	8:54958937-55014577	134.22
ENSG00000204387	C6orf48	6:31802384-31807541	134.109
ENSG00000165775	FUNDC2	X:154064062-154288578	134.092
ENSG00000133142	TCEAL4	X:102831158-102842657	134.087
ENSG00000168906	MAT2A	2:85766287-85772403	133.936
ENSG00000125817	CENPB	20:3764497-3767337	133.839
ENSG00000100591	AHSA1	14:77893017-77935817	133.71
ENSG00000100664	EIF5	14:103799880-103811362	133.66
ENSG00000178035	IMPDH2	3:49061671-49066841	133.223
ENSG00000131981	LGALS3	14:55590827-55612126	132.973
ENSG00000187608	ISG15	1:948802-949920	132.809
ENSG00000100823	APEX1	14:20923349-20929771	132.495
ENSG00000125037	TMEM111	3:10004220-10052893	132.368
ENSG00000160209	PDXK	21:38435145-45747259	132.103
ENSG00000171314	PGAM1	10:99185916-99205774	132.036
ENSG00000173933	RBM4	11:66384052-66445392	131.991
ENSG00000253051	SNORA31	13:45910448-45910582	131.692
ENSG00000255302	EID1	15:49115931-49255641	131.493
ENSG00000136758	YME1L1	10:27399382-27475848	131.258
ENSG00000179091	CYC1	8:145149929-145152428	131.164
ENSG00000188229	TUBB4B	9:140135664-140142222	131.103
ENSG00000182611	HIST1H2AJ	6:27782111-27782607	131.079
ENSG00000004779	NDUFAB1	16:23592322-23607677	131.023
ENSG00000135446	CDK4	12:58117571-58154190	130.734
ENSG00000108384	RAD51C	17:56769933-56811703	130.71
ENSG00000138071	ACTR2	2:65454886-65498387	130.455
ENSG00000135535	CD164	6:109687716-109703762	130.249
ENSG00000187735	TCEA1	8:54879111-54935089	130.224
ENSG00000197006	METTL9	16:21608538-21668794	130.063
ENSG00000171530	TBCA	5:76986990-77164604	129.864
ENSG00000170515	PA2G4	12:56473640-56509935	129.775
ENSG00000116299	KIAA1324	1:109648572-109749401	129.676
ENSG00000198898	CAPZA2	7:116451123-116559315	129.625
ENSG00000109390	NDUFC1	4:140187316-140341187	129.494
ENSG00000143543	JTB	1:153931574-153950164	128.827
ENSG00000173726	TOMM20	1:235272650-235292251	128.75
ENSG00000199293	SNORA21	17:37004117-37010064	128.666
ENSG00000120438	TCP1	6:160100095-160210781	128.137
ENSG00000100764	PSMC1	14:90722838-90738968	127.9
ENSG00000179950	PUF60	8:144898513-144912029	127.52
ENSG00000143727	ACP1	2:217729-278283	127.345
ENSG00000177425	PAWR	12:79968758-80334448	127.159
ENSG00000113810	SMC4	3:159943422-160203561	127.134
ENSG00000206053	HN1L	16:1662325-1752281	127.112
ENSG00000138777	PPA2	4:106290233-106395238	126.949
ENSG00000106588	PSMA2	7:42948871-42988557	126.83
ENSG00000143320	CRABP2	1:156669397-156675608	126.688
ENSG00000124767	GLO1	6:38643718-38670917	126.634
ENSG00000113575	PPP2CA	5:133492081-133706738	126.442
ENSG00000197451	HNRNPAB	5:177631507-177659792	126.419
ENSG00000083312	TNPO1	5:72090231-72212560	126.375
ENSG00000126777	KTN1	14:55965995-56168244	126.362
ENSG00000178913	TAF7	5:140698056-140700339	126.072
ENSG00000148672	GLUD1	10:88810242-88951225	125.887
ENSG00000167552	TUBA1A	12:49578578-49667116	125.856
ENSG00000104824	HNRNPL	19:39327028-39342987	125.806
ENSG00000130741	EIF2S3	X:24072832-24096088	125.627
ENSG00000212907	MT-ND4L	MT:10469-12137	125.459
ENSG00000073584	SMARCE1	17:38781213-38821408	125.424
ENSG00000184678	HIST2H2BE	1:149856009-149858232	125.391
ENSG00000109180	OCIAD1	4:48807228-48863834	125.381
ENSG00000100567	PSMA3	14:58466452-58764857	125.14
ENSG00000120802	TMPO	12:98906750-98944157	125.111
ENSG00000164346	NSA2	5:73923233-74072737	125.082
ENSG00000085719	CPNE3	8:87345502-87777251	124.541
ENSG00000117139	KDM5B	1:202696525-202778598	124.15
ENSG00000115648	MLPH	2:238394070-238463961	124.1
ENSG00000210825	SNORA40	11:93394804-93547861	124.018
ENSG00000004059	ARF5	7:127220671-127242198	124.001
ENSG00000147155	EBP	X:48379545-48387104	123.831
ENSG00000106355	LSM5	7:32524950-32534895	123.496
ENSG00000114978	MOB1A	2:74382164-74406025	122.683
ENSG00000201302	SNORA65	9:130209952-130213684	122.517
ENSG00000184432	COPB2	3:138722803-139108574	122.36
ENSG00000184007	PTP4A2	1:32372021-32410457	122.245
ENSG00000177426	TGIF1	18:3411605-3459976	122.051
ENSG00000251992	SCARNA17	18:47340502-47340646	122.006
ENSG00000196504	PRPF40A	2:153508106-153617688	121.99
ENSG00000241685	ARPC1A	7:98923520-99063954	121.651
ENSG00000198518	HIST1H4E	6:26204857-26206266	121.648
ENSG00000142192	APP	21:27252860-27548142	121.306
ENSG00000128272	ATF4	22:39915699-39918691	121.014
ENSG00000100519	PSMC6	14:53173889-53195305	120.74
ENSG00000099246	RAB18	10:27793196-27831143	120.736
ENSG00000180573	HIST1H2AC	6:26124372-26139336	120.733
ENSG00000008952	SEC62	3:169657140-169716161	120.726
ENSG00000207181	SNORA14B	1:235272650-235292251	120.607
ENSG00000162961	DPY30	2:32092877-32264881	120.407
ENSG00000108294	PSMB3	17:36909002-36920483	120.338
ENSG00000168743	NPNT	4:106473776-106943635	120.158
ENSG00000111639	MRPL51	12:6601149-6641121	120.06
ENSG00000173457	PPP1R14B	11:64011955-64016966	119.831
ENSG00000163527	STT3B	3:31574129-31679112	119.711
ENSG00000087586	AURKA	20:54944444-54967393	119.635
ENSG00000122705	CLTA	9:36190852-36304921	119.535
ENSG00000067167	TRAM1	8:71485676-71520622	119.267
ENSG00000166295	ANAPC16	10:73856277-73995472	118.921
ENSG00000256013	RP11-27M24.1.1	16:10622278-10674555	118.755
ENSG00000123975	CKS2	9:91926112-91931618	118.725
ENSG00000182196	ARL6IP4	12:123405497-123467456	118.67
ENSG00000005893	LAMP2	X:119561681-119603220	118.647
ENSG00000127314	RAP1B	12:69004618-69054372	118.621
ENSG00000148248	SURF4	9:136228324-136242970	118.456
ENSG00000177556	ATOX1	5:151121876-151192346	118.379
ENSG00000082996	RNF13	3:149478891-149942977	118.2
ENSG00000241837	ATP5O	21:34870939-35288284	118.198
ENSG00000186184	POLR1D	13:28194902-28241548	118.185
ENSG00000101193	C20orf11	20:61569470-61578019	118.07
ENSG00000213639	PPP1CB	2:28974505-29093167	118.049
ENSG00000134453	RBM17	10:6130948-6159420	117.959
ENSG00000200488	7SK	2:76672204-76672536	117.848
ENSG00000196532	HIST1H3C	6:26045638-26046097	117.812
ENSG00000141428	C18orf21	18:33552045-33559241	117.791
ENSG00000175895	PLEKHF2	8:96146031-96168912	117.78
ENSG00000165672	PRDX3	10:120927214-120938345	117.728
ENSG00000189091	SF3B3	16:70557690-70608820	117.673
ENSG00000152558	TMEM123	11:102267062-102369532	117.629
ENSG00000129625	REEP5	5:112043194-112258236	117.547
ENSG00000185885	IFITM1	11:307630-315272	117.438
ENSG00000207422	U6	6:151815164-151942328	116.821
ENSG00000108953	YWHAE	17:1247565-1303505	116.82
ENSG00000072506	HSD17B10	X:53458205-53461320	116.771
ENSG00000213928	IRF9	14:24612573-24636611	116.612
ENSG00000138430	OLA1	2:174937174-175113426	116.382
ENSG00000055044	NOP58	2:203130438-203168389	116.318
ENSG00000159346	ADIPOR1	1:202909950-202927700	116.295
ENSG00000170836	PPM1D	17:58677553-58742036	116.294
ENSG00000137801	THBS1	15:39873279-39891667	116.231
ENSG00000120705	ETF1	5:137841783-137878989	116.209
ENSG00000163159	VPS72	1:151138497-151167797	115.802
ENSG00000111328	CDK2AP1	12:123636866-123756881	115.598
ENSG00000201558	U1	1:145382756-145382920	115.281
ENSG00000006625	GGCT	7:30536236-30544460	115.021
ENSG00000167004	PDIA3	15:43803155-44095241	114.978
ENSG00000213853	EMP2	16:10622278-10674555	114.972
ENSG00000067560	RHOA	3:49396577-49453908	114.833
ENSG00000188643	S100A16	1:153579361-153585644	114.472
ENSG00000101138	CSTF1	20:54967426-54979518	114.468
ENSG00000124207	CSE1L	20:47662837-47713489	114.349
ENSG00000151247	EIF4E	4:99792834-99851788	114.333
ENSG00000126945	HNRNPH2	X:100645811-100669121	114.253
ENSG00000178127	NDUFV2	18:9102627-9134343	114.171
ENSG00000162613	FUBP1	1:78409739-78444794	113.932
ENSG00000054793	ATP9A	20:50213052-50385173	113.917
ENSG00000198886	MT-ND4	MT:10469-12137	113.857
ENSG00000089053	ANAPC5	12:121746047-121837699	113.85
ENSG00000006831	ADIPOR2	12:1797739-1897844	113.718
ENSG00000167468	GPX4	19:1103935-1106786	113.586
ENSG00000134291	TMEM106C	12:48357351-48362661	113.44
ENSG00000106211	HSPB1	7:75931860-75933612	113.408
ENSG00000257727	CNPY2	12:56665482-56727837	113.395
ENSG00000136240	KDELR2	7:6448756-6523873	113.361
ENSG00000090060	PAPOLA	14:96967146-97033448	113.067
ENSG00000240972	MIF	22:24198889-24241117	112.937
ENSG00000105974	CAV1	7:116164838-116201233	112.886
ENSG00000170881	RNF139	8:125486978-125500155	112.875
ENSG00000000419	DPM1	20:49505584-49575092	112.822
ENSG00000166803	KIAA0101	15:64457715-64679886	112.371
ENSG00000141543	EIF4A3	17:78109012-78120982	112.265
ENSG00000169398	PTK2	8:141667998-142012315	112.12
ENSG00000078114	NEBL	10:21068901-21463977	111.998
ENSG00000074071	MRPS34	16:1821890-1823156	111.96
ENSG00000099250	NRP1	10:33466419-33625190	111.754
ENSG00000125944	HNRNPR	1:23630263-23670829	111.704
ENSG00000255717	SNHG1	11:62619459-62623386	111.662
ENSG00000170017	ALCAM	3:105085752-105295744	111.582
ENSG00000188529	SRSF10	1:24291293-24307417	111.567
ENSG00000071994	PDCD2	6:170884382-170893780	111.505
ENSG00000111481	COPZ1	12:54624723-54745633	111.498
ENSG00000147669	POLR2K	8:101162811-101166230	111.44
ENSG00000170832	USP32	17:58254690-58469586	111.438
ENSG00000138293	NCOA4	10:51371389-51741805	111.436
ENSG00000197345	MRPL21	11:68658743-68671303	111.352
ENSG00000172845	SP3	2:174771186-174830430	111.303
ENSG00000105568	PPP2R1A	19:52693273-52730687	111.283
ENSG00000188186	C7orf59	7:99746529-99756338	111.028
ENSG00000148120	C9orf3	9:97488982-97849441	110.875
ENSG00000173207	CKS1B	1:154947128-154951725	110.762
ENSG00000106244	PDAP1	7:98923520-99063954	110.708
ENSG00000120727	PAIP2	5:138677275-138720242	110.563
ENSG00000090263	MRPS33	7:140702195-140715028	110.542
ENSG00000199347	RNU5E-1	1:11968208-11968328	110.411
ENSG00000198727	MT-CYB	MT:14746-15887	110.349
ENSG00000132676	DAP3	1:155579338-155829191	110.263
ENSG00000133606	MKRN1	7:140152839-140179369	110.158
ENSG00000215845	TSTD1	1:160965000-161008784	109.814
ENSG00000198836	OPA1	3:193310932-193415612	109.801
ENSG00000131238	PPT1	1:40538378-40563375	109.519
ENSG00000137547	MRPL15	8:55047769-55060461	109.296
ENSG00000183684	ALYREF	17:79845712-79849462	109.259
ENSG00000186298	PPP1CC	12:111157484-111180744	109.144
ENSG00000111530	CAND1	12:67663060-67713731	109.035
ENSG00000167792	NDUFV1	11:67374322-67380006	109.027
ENSG00000169139	UBE2V2	8:48920959-48976511	109.012
ENSG00000172239	PAIP1	5:43526368-43557860	108.678
ENSG00000099622	CIRBP	19:1269266-1274806	108.63
ENSG00000244038	DDOST	1:20959947-20988000	108.245
ENSG00000135506	OS9	12:58087737-58115340	108.046
ENSG00000167986	DDB1	11:61066922-61136683	108.004
ENSG00000134825	C11orf10	11:61447904-61564716	107.939
ENSG00000065135	GNAI3	1:110091232-110136975	107.812
ENSG00000122545	2007-09-01	7:35840541-35944917	107.802
ENSG00000135316	SYNCRIP	6:86215213-86353510	107.776
ENSG00000169230	PRELID1	5:176728198-176739758	107.655
ENSG00000051523	CYBA	16:88709690-88717560	107.42
ENSG00000164466	SFXN1	5:174904064-174956745	107.288
ENSG00000163463	KRTCAP2	1:155141883-155162707	107.204
ENSG00000105202	FBL	19:40325093-40337054	107.01
ENSG00000170906	NDUFA3	19:54606035-54635140	106.968
ENSG00000225733	FGD5-AS1	3:14860468-15106842	106.94
ENSG00000189060	H1F0	22:38201113-38203442	106.839
ENSG00000124942	AHNAK	11:62201015-62323719	106.539
ENSG00000168672	FAM84B	8:127564686-127725660	106.45
ENSG00000156261	CCT8	21:30428125-30446118	106.41
ENSG00000204435	CSNK2B	6:31629005-31641553	106.287
ENSG00000198899	MT-ATP6	MT:8365-9990	106.242
ENSG00000144895	EIF2A	3:150259780-150348222	106.201
ENSG00000166913	YWHAB	20:43514316-43537173	106.191
ENSG00000153827	TRIP12	2:230631929-230877825	105.906
ENSG00000123144	C19orf43	19:12841454-12845529	105.774
ENSG00000113643	RARS	5:167913449-167946304	105.628
ENSG00000123131	PRDX4	X:23682378-23704516	105.318
ENSG00000244187	TMEM141	9:139685806-139735639	105.305
ENSG00000173418	NAA20	20:19997759-20014299	105.288
ENSG00000131174	COX7B	X:77154934-77162870	105.246
ENSG00000156831	NSMCE2	8:126036501-126379362	105.036
ENSG00000140350	ANP32A	15:69039579-69355083	104.861
ENSG00000138279	ANXA7	10:75135202-75173834	104.856
ENSG00000161547	SRSF2	17:74730200-74733493	104.77
ENSG00000091129	NRCAM	7:107788081-108097161	104.722
ENSG00000142208	AKT1	14:105235685-105262088	104.663
ENSG00000207493	SNORA46	16:58549382-58663790	104.321
ENSG00000185745	IFIT1	10:90973325-91180758	104.102
ENSG00000105583	WDR83OS	19:12777613-12792682	104.023
ENSG00000114686	MRPL3	3:131181067-131221827	103.953
ENSG00000170571	EMB	5:49692025-49739082	103.943
ENSG00000065911	MTHFD2	2:74425688-74570541	103.55
ENSG00000077147	TM9SF3	10:98277865-98347209	103.317
ENSG00000156110	ADK	10:75910959-76469061	103.149
ENSG00000213619	NDUFS3	11:47487495-47606114	103.035
ENSG00000181610	MRPS23	17:55916841-55927399	103.003
ENSG00000116560	SFPQ	1:35641978-35658749	102.905
ENSG00000173575	CHD2	15:93425936-93571237	102.498
ENSG00000131100	ATP6V1E1	22:18074901-18111584	102.266
ENSG00000171848	RRM2	2:10262454-10271545	102.228
ENSG00000103035	PSMD7	16:74330672-74403724	102.184
ENSG00000147526	TACC1	8:38585703-38710546	101.976
ENSG00000183291	RP4-604K5.1.1	1:87328131-87380107	101.875
ENSG00000136492	BRIP1	17:59759984-59940755	101.817
ENSG00000198856	OSTC	4:109571739-109588976	101.647
ENSG00000091436	AC013461.1.1	2:173940162-174146764	101.627
ENSG00000172115	CYCS	7:25159709-25164980	101.567
ENSG00000177156	TALDO1	11:747328-765024	101.487
ENSG00000182180	MRPS16	10:74927923-75119452	101.418
ENSG00000122034	GTF3A	13:27998680-28024739	101.357
ENSG00000086475	SEPHS1	10:13359423-13390297	101.311
ENSG00000229833	C19orf79	19:7694670-7698570	101.142
ENSG00000163660	CCNL1	3:156864296-156878549	101.063
ENSG00000103342	GSPT1	16:11961984-12009939	100.879
ENSG00000106615	RHEB	7:151163097-151217206	100.852
ENSG00000120265	PCMT1	6:150045450-150132556	100.815
ENSG00000071073	MGAT4A	2:99235568-99347589	100.591
ENSG00000178952	TUFM	16:28853731-28857729	100.528
ENSG00000155097	ATP6V1C1	8:104032414-104085279	100.459
ENSG00000042753	AP2S1	19:47341422-47354203	100.44
ENSG00000183255	PTTG1IP	21:46269499-46293752	100.399
ENSG00000133872	TMEM66	8:29920527-29940723	100.338
ENSG00000181924	CHCHD8	11:73583711-73638790	100.25
ENSG00000101439	CST3	20:23608533-23619110	100.107
ENSG00000136156	ITM2B	13:48807293-48837063	99.9177
ENSG00000184575	XPOT	12:64798129-64844907	99.9119
ENSG00000256545	AL139819.1	10:102106876-102124591	99.8828
ENSG00000124126	PREX1	20:47240789-47444420	99.8199
ENSG00000115685	PPP1R7	2:242045513-242123067	99.818
ENSG00000121579	NAA50	3:113437840-113465147	99.7773
ENSG00000090054	SPTLC1	9:94793426-94877690	99.6591
ENSG00000102172	SMS	X:21958690-22025798	99.6471
ENSG00000251869	SCARNA23	X:24712035-25015103	99.5472
ENSG00000156471	PTDSS1	8:97273942-97349223	99.5471
ENSG00000131236	CAP1	1:40505904-40538321	99.466
ENSG00000047410	TPR	1:186265404-186344825	99.2517
ENSG00000130429	ARPC1B	7:98923520-99063954	99.2093
ENSG00000168439	STIP1	11:63952743-63972015	99.1898
ENSG00000137876	RSL24D1	15:55473003-55489265	99.1113
ENSG00000157020	SEC13	3:10334814-10362862	99.0543
ENSG00000116209	TMEM59	1:54497346-54519177	99.054
ENSG00000100462	PRMT5	14:23388664-23398794	99.0303
ENSG00000156802	ATAD2	8:124332089-124428590	98.9421
ENSG00000084623	EIF3I	1:32674694-32697205	98.8722
ENSG00000160201	U2AF1	21:38435145-45747259	98.7332
ENSG00000115241	PPM1G	2:27604060-27632554	98.7196
ENSG00000123992	DNPEP	2:220238267-220586393	98.716
ENSG00000197153	HIST1H3J	6:27858092-27860963	98.6406
ENSG00000184752	NDUFA12	12:95290830-95397546	98.5666
ENSG00000070010	UFD1L	22:19318220-19466738	98.4764
ENSG00000121741	ZMYM2	13:20532809-20665968	98.3615
ENSG00000101972	STAG2	X:123093082-124097666	98.3137
ENSG00000115738	ID2	2:8806765-8824583	98.2642
ENSG00000105993	DNAJB6	7:157128074-157210133	98.1897
ENSG00000176731	C8orf59	8:86089459-86132650	98.1376
ENSG00000101210	EEF1A2	20:62119365-62130505	98.0411
ENSG00000176623	FAM82B	8:87345502-87777251	97.9139
ENSG00000170606	HSPA4	5:132387653-132442141	97.8397
ENSG00000152894	PTPRK	6:126102306-130463972	97.7664
ENSG00000163931	TKT	3:53258722-53290068	97.6905
ENSG00000163714	U2SURP	3:142720009-142779567	97.6676
ENSG00000112531	QKI	6:163835031-163999628	97.5401
ENSG00000105185	PDCD5	19:33072095-33078322	97.5135
ENSG00000212195	U3	17:56634041-56769416	97.4848
ENSG00000099341	PSMD8	19:38865175-38874464	97.4813
ENSG00000206952	SNORA50	16:58549382-58663790	97.4782
ENSG00000131828	PDHA1	X:19362010-19533379	97.4039
ENSG00000176853	FAM91A1	8:124780695-124827692	97.2074
ENSG00000165609	NUDT5	10:12171635-12292588	97.117
ENSG00000144476	CXCR7	2:237476429-237491001	97.0924
ENSG00000077152	UBE2T	1:202300784-202311108	97.0697
ENSG00000108826	MRPL27	17:48445217-48450575	97.0331
ENSG00000120837	NFYB	12:104510854-104532067	96.6324
ENSG00000084090	STARD7	2:96850596-96908359	96.5705
ENSG00000092201	SUPT16H	14:21819630-21852425	96.5335
ENSG00000260032	RP4-550H1.6.1	20:34633543-34638882	96.4755
ENSG00000100811	YY1	14:100657422-100772884	96.4408
ENSG00000116679	IVNS1ABP	1:185265519-185286461	96.2903
ENSG00000110717	NDUFS8	11:67798083-67804111	96.2477
ENSG00000163811	WDR43	2:29117508-29171088	96.0923
ENSG00000155957	TMBIM4	12:66516841-66563852	96.0457
ENSG00000134108	ARL8B	3:5163904-5229014	95.8786
ENSG00000079332	SAR1A	10:71909959-71930279	95.6881
ENSG00000207392	SNORA20	6:160100095-160210781	95.6572
ENSG00000188938	FAM120AOS	9:96208775-96328397	95.4667
ENSG00000112414	GPR126	6:142622990-142767403	95.4081
ENSG00000175166	PSMD2	3:183852825-184402546	95.388
ENSG00000189159	HN1	17:73131342-73150778	94.979
ENSG00000010244	ZNF207	17:30677127-30714780	94.7561
ENSG00000138069	RAB1A	2:65283499-65357240	94.7032
ENSG00000128463	TMEM85	15:34517199-34522357	94.5506
ENSG00000185088	RPS27L	15:63413998-63450220	94.2892
ENSG00000167515	TRAPPC2L	16:88880141-88933068	94.265
ENSG00000175768	TOMM5	9:37510888-38069210	94.2317
ENSG00000102316	MAGED2	X:54834031-54842445	94.0174
ENSG00000196924	FLNA	X:153576891-153603006	94.0141
ENSG00000078304	PPP2R5C	14:102228134-102394326	93.8932
ENSG00000153037	SRP19	5:112043194-112258236	93.7526
ENSG00000095787	WAC	10:28811580-28909928	93.7467
ENSG00000113141	IK	5:140018324-140042064	93.6291
ENSG00000170142	UBE2E1	3:23845514-23932807	93.5537
ENSG00000143774	GUK1	1:228327662-228336685	93.546
ENSG00000104517	UBR5	8:103251621-103425069	93.3746
ENSG00000164823	OSGIN2	8:90914086-90940116	93.1998
ENSG00000174547	MRPL11	11:66202545-66234209	93.1628
ENSG00000075292	ZNF638	2:71503690-71662199	93.1605
ENSG00000130935	NOL11	17:65714060-65740318	92.996
ENSG00000101856	PGRMC1	X:118370215-118378429	92.7835
ENSG00000149923	PPP4C	16:30087298-30096698	92.6606
ENSG00000125304	TM9SF2	13:100153670-100215645	92.274
ENSG00000116747	TROVE2	1:192984888-193060907	92.2077
ENSG00000143183	TMCO1	1:165696031-165744413	92.0537
ENSG00000170312	CDK1	10:62538088-62554610	92.0043
ENSG00000137210	TMEM14B	6:10747972-10979553	91.8959
ENSG00000206627	U6	1:53192125-53293014	91.8135
ENSG00000148341	SH3GLB2	9:131683173-131790582	91.7522
ENSG00000119013	NDUFB3	2:201773695-201950473	91.7294
ENSG00000198890	PRMT6	1:107599266-107601916	91.6568
ENSG00000071127	WDR1	4:10075962-10118573	91.6385
ENSG00000086065	CHMP5	9:33264939-33281977	91.6151
ENSG00000085231	TAF9	5:68646810-68710628	91.3014
ENSG00000074696	PTPLAD1	15:65822755-65870687	90.9468
ENSG00000103495	MAZ	16:29817426-29859355	90.7854
ENSG00000154723	ATP5J	21:27011583-27144771	90.7216
ENSG00000114125	RNF7	3:141457045-141466402	90.6983
ENSG00000177889	UBE2N	12:93799448-93836038	90.6701
ENSG00000104447	TRPS1	8:116420723-116821899	90.6234
ENSG00000136521	NDUFB5	3:179322477-179345435	90.6014
ENSG00000111843	TMEM14C	6:10723147-10731362	90.5278
ENSG00000138085	C2orf28	2:27422454-27440046	90.5276
ENSG00000172354	GNB2	7:100271153-100276797	90.4899
ENSG00000091140	DLD	7:107531414-107643700	90.4774
ENSG00000101474	C20orf3	20:24943560-24973615	90.461
ENSG00000163655	GMPS	3:155588324-155658457	90.4422
ENSG00000131747	TOP2A	17:38544767-38574408	90.4089
ENSG00000130520	LSM4	19:18417719-18434001	90.3392
ENSG00000113719	ERGIC1	5:172261277-172379688	90.1727
ENSG00000134248	HBXIP	1:110943870-110961033	89.9602
ENSG00000140416	TPM1	15:63334830-63364114	89.8634
ENSG00000158615	PPP1R15B	1:204346977-204463852	89.8314
ENSG00000088930	XRN2	20:21283941-21370463	89.8294
ENSG00000178741	COX5A	15:75212131-75230509	89.7824
ENSG00000101146	RAE1	20:55926065-55954267	89.7196
ENSG00000182054	IDH2	15:90626276-90645736	89.7103
ENSG00000178988	MRFAP1L1	4:6709427-6711607	89.6802
ENSG00000196418	ZNF124	1:247285276-247335310	89.4063
ENSG00000100568	VTI1B	14:68086514-68162531	89.3961
ENSG00000167005	NUDT21	16:56463044-56554195	89.3815
ENSG00000155438	MKI67IP	2:122407225-122494499	89.3808
ENSG00000091831	ESR1	6:151977825-152958936	89.2331
ENSG00000155959	VBP1	X:154425283-154468098	89.2044
ENSG00000093010	COMT	22:19863039-20004331	89.1408
ENSG00000175334	BANF1	11:65764015-65771620	89.1325
ENSG00000174695	TMEM167A	5:82348664-82652548	88.8916
ENSG00000132963	POMP	13:29233240-29253062	88.6461
ENSG00000120963	ZNF706	8:102190105-102218421	88.4043
ENSG00000136628	EPRS	1:220141942-220220000	88.3571
ENSG00000143398	PIP5K1A	1:151170424-151222012	88.288
ENSG00000133835	HSD17B4	5:118788137-118878028	88.1934
ENSG00000137409	MTCH1	6:36935916-36954074	88.0763
ENSG00000111907	TPD52L1	6:125440194-125585553	88.0587
ENSG00000138600	SPPL2A.1	15:50999505-51058005	87.8484
ENSG00000143222	UFC1	1:161122565-161129139	87.6869
ENSG00000125676	THOC2	X:122734411-122866906	87.6093
ENSG00000179632	MAF1	8:145153535-145173218	87.5061
ENSG00000128708	HAT1	2:172640879-172947158	87.4666
ENSG00000115233	PSMD14	2:162164548-162268228	87.3869
ENSG00000137497	NUMA1	11:71709586-71823826	87.3135
ENSG00000196305	IARS	9:94972488-95056038	87.2315
ENSG00000160180	TFF3	21:38435145-45747259	87.1988
ENSG00000136450	SRSF1	17:56078283-56084707	87.1423
ENSG00000168002	POLR2G	11:62529015-62534182	87.1312
ENSG00000258289	CHURC1	14:65381078-65569413	87.0918
ENSG00000105819	PMPCB	7:102937868-103629963	87.0752
ENSG00000124562	SNRPC	6:34725182-34741571	87.0115
ENSG00000101558	VAPA	18:9913998-9960018	86.892
ENSG00000168090	COPS6	7:99686576-99689823	86.8128
ENSG00000168003	SLC3A2	11:62623517-62656352	86.7753
ENSG00000100097	LGALS1	22:38071614-38075813	86.7386
ENSG00000185658	BRWD1	21:38435145-45747259	86.6153
ENSG00000103018	CYB5B	16:69458427-69500169	86.5706
ENSG00000171862	PTEN	10:89622869-89731687	86.3262
ENSG00000129083	COPB1	11:14464985-14665181	86.288
ENSG00000152952	PLOD2	3:145781828-145881440	86.2481
ENSG00000049656	CLPTM1L	5:1317858-1345214	86.1952
ENSG00000145919	BOD1	5:173034516-173043663	86.1685
ENSG00000182512	GLRX5	14:95998633-96011061	86.0895
ENSG00000081154	PCNP	3:101292938-101313281	86.0612
ENSG00000127837	AAMP	2:219128849-219134980	85.9548
ENSG00000173218	VANGL1	1:116184573-116240845	85.911
ENSG00000106537	TSPAN13	7:16793159-16824161	85.8642
ENSG00000115350	POLE4	2:75185618-75197255	85.7888
ENSG00000008282	SYPL1	7:105730948-105753022	85.7841
ENSG00000128050	PAICS	4:57301906-57327534	85.7798
ENSG00000104522	TSTA3	8:144694787-144700218	85.7215
ENSG00000105373	GLTSCR2	19:48248792-48260323	85.6862
ENSG00000115866	DARS	2:136664246-136774099	85.6824
ENSG00000120742	SERP1	3:150259780-150348222	85.6078
ENSG00000137288	C6orf125	6:33665344-33679504	85.5349
ENSG00000116667	C1orf21	1:184356191-184598154	85.4511
ENSG00000184840	TMED9	5:177019158-177023125	85.4137
ENSG00000169976	SF3B5	6:144416017-144416754	85.4132
ENSG00000146872	TLK2	17:60556385-60692839	85.3754
ENSG00000143570	SLC39A1	1:153931574-153950164	85.3383
ENSG00000113368	LMNB1	5:126112314-126172712	85.3307
ENSG00000253352	TUG1	22:30279143-31530682	85.3168
ENSG00000197238	HIST1H4J	6:27791883-27792257	85.2757
ENSG00000112378	PERP	6:138411922-138428648	85.2634
ENSG00000242485	MRPL20	1:1334901-1342693	85.2495
ENSG00000106399	RPA3	7:7676148-8133902	85.2121
ENSG00000089248	ERP29	12:112451119-112461255	85.1566
ENSG00000119655	NPC2	14:74942894-74963809	85.1552
ENSG00000180776	ZDHHC20	13:21946716-22033509	84.9711
ENSG00000064787	BCAS1	20:52553315-52687304	84.9533
ENSG00000165283	STOML2	9:35099887-35103154	84.9165
ENSG00000148444	COMMD3	10:22604902-22620413	84.9041
ENSG00000129354	AP1M2	19:10683347-10697992	84.7926
ENSG00000100028	SNRPD3	22:24936405-25024972	84.7634
ENSG00000239024	snoU13	17:2496922-2588909	84.74
ENSG00000128595	CALU	7:128379345-128411861	84.5623
ENSG00000155660	PDIA4	7:148700153-148725733	84.489
ENSG00000037241	RPL26L1	5:172381788-172396774	84.4419
ENSG00000149357	LAMTOR1	11:71709586-71823826	84.437
ENSG00000162194	C11orf48	11:62414319-62441159	84.3832
ENSG00000108561	C1QBP	17:5289345-5342471	84.3476
ENSG00000132300	PTCD3	2:86333304-86369280	84.2394
ENSG00000160948	VPS28	8:145648999-145653931	84.104
ENSG00000088832	FKBP1A	20:1290618-1373806	84.0656
ENSG00000146066	HIGD2A	5:175792470-175843570	84.0525
ENSG00000079459	FDFT1	8:11653081-11696818	83.9911
ENSG00000197111	PCBP2	12:53835388-53893847	83.8629
ENSG00000196655	TRAPPC4	11:118868851-118901616	83.8108
ENSG00000205937	RNPS1	16:2303116-2323419	83.7717
ENSG00000130770	ATPIF1	1:28562619-28573417	83.7039
ENSG00000162636	FAM102B	1:109102710-109187522	83.6941
ENSG00000070961	ATP2B1	12:89954905-90103077	83.6891
ENSG00000168159	RNF187	1:228674761-228683467	83.5951
ENSG00000107262	BAG1	9:33218362-33264761	83.5912
ENSG00000061676	NCKAP1	2:183789604-183903586	83.5181
ENSG00000108639	SYNGR2	17:76164670-76169009	83.2866
ENSG00000163349	HIPK1	1:114466621-114520426	83.2793
ENSG00000185651	UBE2L3	22:21899632-21978323	83.2254
ENSG00000238900	snoU13	10:12171635-12292588	83.201
ENSG00000238334	snoU13	5:68462836-68474072	83.2009
ENSG00000238513	snoU13	15:56119119-56285944	83.2009
ENSG00000105856	HBP1	7:106809405-107218906	83.0797
ENSG00000143575	HAX1	1:154244986-154248351	82.908
ENSG00000092148	HECTD1	14:31569317-31677010	82.8476
ENSG00000184047	DIABLO	12:122688089-122751068	82.8066
ENSG00000164961	KIAA0196	8:126036501-126379362	82.7489
ENSG00000186480	INSIG1	7:155089485-155101945	82.705
ENSG00000163882	POLR2H	3:183852825-184402546	82.67
ENSG00000138095	LRPPRC	2:44113362-44223144	82.5993
ENSG00000088205	DDX18	2:118572225-118589955	82.5055
ENSG00000138029	HADHB	2:26413503-26513336	82.3782
ENSG00000182628	SKA2	17:56833231-57232800	82.2168
ENSG00000100442	FKBP3	14:45553301-45604522	82.0855
ENSG00000129515	SNX6	14:35025979-35099389	82.0012
ENSG00000114503	NCBP2	3:196662272-196669468	81.9777
ENSG00000182551	ADI1	2:3501692-3526968	81.9638
ENSG00000114209	PDCD10	3:167401085-167452727	81.93
ENSG00000197894	ADH5	4:99992131-100009952	81.9095
ENSG00000151465	CDC123	10:12171635-12292588	81.9023
ENSG00000204370	SDHD	11:111895537-112095422	81.8447
ENSG00000130414	NDUFA10	2:240831866-240964819	81.8341
ENSG00000125445	MRPS7	17:73232694-73267303	81.8156
ENSG00000135930	EIF4E2	2:233412778-233449247	81.7756
ENSG00000183598	HIST2H3D	1:149784825-149785236	81.7589
ENSG00000168283	BMI1	10:22604902-22620413	81.645
ENSG00000188243	COMMD6	13:76099349-76123575	81.6271
ENSG00000134910	STT3A	11:125439111-125551018	81.4792
ENSG00000110092	CCND1	11:69455854-69490184	81.4139
ENSG00000067704	IARS2	1:220267443-220321380	81.3974
ENSG00000068097	HEATR6	17:58120561-58156292	81.3885
ENSG00000156515	HK1	10:71029739-71161638	81.3603
ENSG00000167315	ACAA2	18:47309868-47340273	81.3457
ENSG00000101444	AHCY	20:32782374-32899608	81.2711
ENSG00000209804	RNU11	1:28975111-28975245	81.1688
ENSG00000124193	SRSF6	20:42086567-42092245	81.1673
ENSG00000202532	U6	2:128602809-128602915	81.0482
ENSG00000118242	MREG	2:216807556-216967506	81.0075
ENSG00000125870	SNRPB2	20:16695488-16722421	80.8958
ENSG00000108510	MED13	17:60019966-60142643	80.6394
ENSG00000107581	EIF3A	10:120794355-120840396	80.6053
ENSG00000132463	GRSF1	4:71681498-71705662	80.5074
ENSG00000138757	G3BP2	4:76567965-76649709	80.4114
ENSG00000169242	EFNA1	1:155099935-155107333	80.3502
ENSG00000004455	AK2	1:33452552-33546597	80.3135
ENSG00000125995	ROMO1	20:34213952-34288906	80.2679
ENSG00000133983	COX16	14:70792101-70883778	80.1287
ENSG00000105401	CDC37	19:10501808-10514271	80.041
ENSG00000169021	UQCRFS1	19:29698166-29704136	79.9949
ENSG00000112335	SNX3	6:108532425-108582464	79.9713
ENSG00000102030	NAA10	X:153126968-153200676	79.7594
ENSG00000130402	ACTN4	19:39138309-39235114	79.7412
ENSG00000162889	MAPKAPK2	1:206858288-206907628	79.6507
ENSG00000151239	TWF1	12:44187525-44200178	79.6156
ENSG00000181789	COPG	3:128968448-128996614	79.5398
ENSG00000162521	RBBP4	1:33116742-33169197	79.5028
ENSG00000122378	FAM213A	10:82167584-82192753	79.2374
ENSG00000141425	RPRD1A	18:33569786-33647539	79.2363
ENSG00000116106	EPHA4	2:222282746-222438922	79.1238
ENSG00000158769	F11R	1:160965000-161008784	78.9755
ENSG00000197157	SND1	7:127292233-127732661	78.9503
ENSG00000086666	ZFAND6	15:80351909-80430735	78.8222
ENSG00000150779	TIMM8B	11:111895537-112095422	78.7883
ENSG00000113407	TARS	5:33440801-33469644	78.6847
ENSG00000108848	LUC7L3	17:48796904-48834076	78.6818
ENSG00000198695	MT-ND6	MT:14148-14673	78.6432
ENSG00000100138	NHP2L1	22:41956766-42094140	78.6236
ENSG00000124181	PLCG1	20:39657457-39804361	78.6095
ENSG00000168300	PCMTD1	8:52730139-52811735	78.5859
ENSG00000129514	FOXA1	14:38059188-38672128	78.5549
ENSG00000198786	MT-ND5	MT:12336-14148	78.5095
ENSG00000172725	CORO1B	11:67202980-67211292	78.5001
ENSG00000168938	PPIC	5:122179133-122390362	78.4288
ENSG00000111237	VPS29	12:110928901-111021125	78.3767
ENSG00000174903	RAB1B	11:66036003-66056641	78.3486
ENSG00000101161	PRPF6	20:62588054-62680994	78.2805
ENSG00000196890	HIST3H2BB	1:228645807-228646259	78.2579
ENSG00000118418	HMGN3	6:79910961-79944406	78.2289
ENSG00000100867	DHRS2	14:24099323-24114848	78.1033
ENSG00000111011	RSRC2	12:122989239-123011547	77.9998
ENSG00000126756	UXT	X:47511196-47518560	77.5769
ENSG00000075142	SRI	7:87834432-87856308	77.5605
ENSG00000188313	PLSCR1	3:146232966-146262651	77.4717
ENSG00000033170	FUT8	14:65877309-66210839	77.4188
ENSG00000107949	BCCIP	10:127512114-127585005	77.3723
ENSG00000127483	HP1BP3	1:21069153-21113816	77.2951
ENSG00000111897	SERINC1	6:122764492-123047518	77.2527
ENSG00000071794	HLTF	3:148747913-148820610	77.2433
ENSG00000118363	SPCS2	11:74660291-74690076	77.2286
ENSG00000107937	GTPBP4	10:1034337-1095110	77.1763
ENSG00000215021	PHB2	12:7074489-7178336	77.0751
ENSG00000175550	DRAP1	11:65686727-65689032	76.9656
ENSG00000137492	PRKRIR	11:76060999-76092015	76.9521
ENSG00000049860	HEXB	5:73923233-74072737	76.938
ENSG00000010256	UQCRC1	3:48636434-48648409	76.8881
ENSG00000062194	GPBP1	5:56469774-56560505	76.8511
ENSG00000119383	PPP2R4	9:131857072-131911225	76.821
ENSG00000111642	CHD4	12:6679248-6716642	76.7912
ENSG00000225241	NBPF8	1:144593362-144621656	76.7645
ENSG00000200463	SNORD118	17:8076554-8079717	76.7642
ENSG00000142507	PSMB6	17:4699438-4701798	76.6737
ENSG00000136536	2007-03-01	2:160568999-160625359	76.663
ENSG00000102265	TIMP1	X:47420515-47479252	76.6263
ENSG00000197409	HIST1H3D	6:26197067-26199521	76.5384
ENSG00000084754	HADHA	2:26413503-26513336	76.3879
ENSG00000165494	PCF11	11:82868029-82898493	76.3331
ENSG00000013306	SLC25A39	17:42396992-42402238	76.3053
ENSG00000173692	PSMD1	2:231921577-232037541	76.1419
ENSG00000159199	ATP5G1	17:46952221-47006418	76.1152
ENSG00000064115	TM7SF3	12:27124518-27167367	76.0548
ENSG00000126261	UBA2	19:34919263-34960795	76.0081
ENSG00000155906	RMND1	6:151725988-151773259	75.9966
ENSG00000198408	MGEA5	10:103544199-103578696	75.9851
ENSG00000205531	NAP1L4	11:2965660-3013607	75.9524
ENSG00000174243	DDX23	12:49223839-49246625	75.7145
ENSG00000212402	SNORA74B	5:172410759-172462448	75.6769
ENSG00000100522	GNPNAT1	14:53241911-53258386	75.6641
ENSG00000132155	RAF1	3:12525930-12705725	75.6168
ENSG00000079616	KIF22	16:29801498-29816706	75.5335
ENSG00000166477	LEO1	15:52121824-52392720	75.5262
ENSG00000065548	ZC3H15	2:187350882-187374090	75.5091
ENSG00000169217	CD2BP2	16:30362086-30366682	75.4493
ENSG00000100897	DCAF11	14:24549315-24602058	75.4416
ENSG00000111596	CNOT2	12:70132460-70748773	75.4211
ENSG00000139921	TMX1	14:51706879-51722759	75.407
ENSG00000136986	DERL1	8:124014799-124164393	75.184
ENSG00000144567	FAM134A	2:220036618-220050201	75.1357
ENSG00000073578	SDHA	5:218355-256815	75.0401
ENSG00000146386	C6orf115	6:139349818-139364439	74.9659
ENSG00000205323	SARNP	12:56137063-56236750	74.9109
ENSG00000113845	TIMMDC1	3:119217378-119278449	74.8623
ENSG00000087365	SF3B2	11:65818199-65837090	74.816
ENSG00000211460	TSN	2:122494678-122525429	74.7651
ENSG00000208308	SNORA40	2:135809834-136288806	74.7401
ENSG00000130811	EIF3G	19:10216898-10230599	74.7158
ENSG00000252699	SNORA21	17:37004117-37010064	74.7101
ENSG00000233822	HIST1H2BN	6:27806322-27819974	74.6361
ENSG00000108021	FAM208B	10:5726800-5805703	74.6202
ENSG00000102804	TSC22D1	13:45007654-45151283	74.589
ENSG00000135317	SNX14	6:86215213-86353510	74.5593
ENSG00000116857	TMEM9	1:201103899-201140702	74.4797
ENSG00000131171	SH3BGRL	X:80457441-80554046	74.474
ENSG00000144283	PKP4	2:159313475-159610287	74.4439
ENSG00000106484	MEST	7:130126045-130148500	74.3559
ENSG00000100722	ZC3H14	14:89029252-89259096	74.3432
ENSG00000102898	NUTF2	16:67840667-67906470	74.3016
ENSG00000106554	CHCHD3	7:132469628-132766848	74.1058
ENSG00000205246	RPSAP58	19:23945745-24016116	74.0379
ENSG00000164163	ABCE1	4:145888263-146101313	73.8891
ENSG00000058262	SEC61A1	3:127770483-128127485	73.8578
ENSG00000163156	SCNM1	1:151138497-151167797	73.7955
ENSG00000105677	TMEM147	19:36036531-36038428	73.7532
ENSG00000106261	ZKSCAN1	7:99613203-99639312	73.7267
ENSG00000257923	CUX1	7:101459218-101927250	73.6795
ENSG00000128951	DUT	15:48604549-48635570	73.6736
ENSG00000159166	LAD1	1:201328135-201368736	73.6715
ENSG00000170248	PDCD6IP	3:33839843-33911194	73.6692
ENSG00000127884	ECHS1	10:135175983-135187193	73.6502
ENSG00000144224	UBXN4	2:136499188-136542633	73.6301
ENSG00000112701	SENP6	6:76311224-76427997	73.5944
ENSG00000198625	MDM4	1:204485510-204542871	73.5934
ENSG00000153914	SREK1	5:65435798-65479443	73.5687
ENSG00000174891	RSRC1	3:157813742-158288855	73.5591
ENSG00000108064	TFAM	10:60144781-60158981	73.529
ENSG00000103275	UBE2I	16:1355547-1377019	73.5277
ENSG00000197780	TAF13	1:109605120-109618624	73.4269
ENSG00000175582	RAB6A	11:73386937-73472182	73.4104
ENSG00000135679	MDM2	12:69201955-69365350	73.3244
ENSG00000149182	ARFGAP2	11:46958239-47198676	73.2771
ENSG00000153786	ZDHHC7	16:85007786-85045141	73.1946
ENSG00000108468	CBX1	17:46147413-46178883	73.187
ENSG00000115307	AUP1	2:74753771-74784681	73.1247
ENSG00000112237	CCNC	6:99990255-100016849	73.034
ENSG00000066583	ISOC1	5:128430385-128449721	72.9628
ENSG00000115760	BIRC6	2:32582095-32843966	72.9517
ENSG00000122952	ZWINT	10:58116988-58121036	72.8963
ENSG00000164258	NDUFS4	5:52856462-52979168	72.7091
ENSG00000110917	MLEC	12:121124671-121139667	72.592
ENSG00000110536	PTPMT1	11:47487495-47606114	72.5611
ENSG00000143314	MRPL24	1:156707094-156711382	72.4635
ENSG00000173812	EIF1	17:39775688-39943183	72.3965
ENSG00000076554	TPD52	8:80830951-81143467	72.2757
ENSG00000117318	ID3	1:23884408-23886285	72.2458
ENSG00000002549	LAP3	4:17578814-17616194	72.1828
ENSG00000199298	SNORD3C	17:19093342-19093558	72.1705
ENSG00000047315	POLR2B	4:57829535-58071676	72.0863
ENSG00000013441	CLK1	2:201717731-201729467	71.983
ENSG00000070081	NUCB2	11:17229699-17371521	71.9709
ENSG00000198356	ASNA1	19:12848305-12859137	71.9678
ENSG00000116001	TIA1	2:70377011-70475792	71.9373
ENSG00000146701	MDH2	7:75677368-75696826	71.8874
ENSG00000067057	PFKP	10:3109711-3179904	71.8716
ENSG00000112697	TMEM30A	6:75962639-75994684	71.8357
ENSG00000182985	CADM1	11:115039937-115375675	71.823
ENSG00000233016	SNHG7	9:139607021-139622636	71.8226
ENSG00000104763	ASAH1	8:17913933-17953903	71.7974
ENSG00000120725	SIL1	5:138282408-138667360	71.7102
ENSG00000023228	NDUFS1	2:206980270-207027652	71.6996
ENSG00000151892	GFRA1	10:117816443-118033126	71.6537
ENSG00000176407	KCMF1	2:85198215-85282560	71.5799
ENSG00000160014	CALM3	19:47104565-47114039	71.5261
ENSG00000179195	ZNF664	12:124247041-124800570	71.4668
ENSG00000077549	CAPZB	1:19665266-19812066	71.4649
ENSG00000104412	TTC35	8:109455829-109499145	71.3913
ENSG00000143771	CNIH4	1:224102740-226595780	71.3804
ENSG00000164941	INTS8	8:95825538-96128683	71.3651
ENSG00000197837	HIST4H4	12:14920932-14924065	71.3553
ENSG00000213002	AC120194.1	8:71485676-71520622	71.3503
ENSG00000163605	PPP4R2	3:72937223-73118350	71.3405
ENSG00000169689	STRA13	17:79976578-79980794	71.3301
ENSG00000035115	SH3YL1	2:217729-278283	71.2897
ENSG00000134440	NARS	18:55267895-55289177	71.1934
ENSG00000140905	GCSH	16:81087101-81130008	71.12
ENSG00000034713	GABARAPL2	16:75562429-75657198	71.1115
ENSG00000078668	VDAC3	8:42249141-42263415	71.0859
ENSG00000116062	MSH6	2:48010220-48134949	70.8275
ENSG00000116266	STXBP3	1:109289295-109352148	70.8147
ENSG00000160789	LMNA	1:156052363-156109880	70.8069
ENSG00000142230	SAE1	19:47634079-47713892	70.7746
ENSG00000123728	RAP2C	X:131337052-131623996	70.7227
ENSG00000008394	MGST1	12:16500075-16763528	70.6784
ENSG00000134287	ARF3	12:49297200-49351334	70.6657
ENSG00000170759	KIF5B	10:32297937-32345359	70.659
ENSG00000183527	PSMG1	21:38435145-45747259	70.6204
ENSG00000197713	RPE	2:210867288-211036107	70.5472
ENSG00000114416	FXR1	3:180319917-180694950	70.5258
ENSG00000128789	PSMG2	18:12672630-12725739	70.3685
ENSG00000065361	ERBB3	12:56473640-56509935	70.295
ENSG00000090487	SPG21	15:65255361-65282648	70.2714
ENSG00000121390	PSPC1	13:20248763-20357142	70.1939
ENSG00000105835	NAMPT	7:105888730-105926772	70.1687
ENSG00000128609	NDUFA5	7:123177050-123198309	70.1596
ENSG00000166347	CYB5A	18:71920527-71959251	70.1291
ENSG00000242372	EIF6	20:33703159-33872788	70.0475
ENSG00000197170	PSMD12	17:65334031-65362743	69.943
ENSG00000183576	SETD3	14:99864082-99947216	69.9324
ENSG00000132698	RAB25	1:156030950-156040295	69.8058
ENSG00000138297	TIMM23	10:51371389-51741805	69.8009
ENSG00000143379	SETDB1	1:150898738-150948010	69.6887
ENSG00000115561	CHMP3	2:86730553-87005164	69.515
ENSG00000124733	MEA1	6:42952236-42981706	69.5132
ENSG00000182768	NGRN	15:90792761-90816463	69.4991
ENSG00000146223	RPL7L1	6:42847355-42857663	69.4373
ENSG00000165219	GAPVD1	9:128024072-128129486	69.4369
ENSG00000157916	RER1	1:2323266-2335190	69.3682
ENSG00000196866	HIST1H2AD	6:26197067-26199521	69.3096
ENSG00000129103	SUMF2	7:56131694-56148363	69.2547
ENSG00000143797	MBOAT2	2:8992819-9143942	69.2486
ENSG00000139726	DENR	12:123237320-123255611	69.2361
ENSG00000136261	BZW2	7:16685755-16759523	69.1943
ENSG00000161010	C5orf45	5:179224596-179334859	69.19
ENSG00000171204	TMEM126B	11:85339628-85347580	69.1513
ENSG00000110492	MDK	11:46402305-46405375	69.1413
ENSG00000135847	ACBD6	1:180199420-180472089	69.1301
ENSG00000140943	MBTPS1	16:84087367-84150511	69.0508
ENSG00000163382	APOA1BP	1:156561541-156564091	69.0398
ENSG00000081307	UBA5	3:132276981-132593067	68.8938
ENSG00000114354	TFG	3:100428204-100467810	68.7876
ENSG00000175063	UBE2C	20:44441214-44445596	68.7013
ENSG00000089737	DDX24	14:94517265-94547591	68.6953
ENSG00000069869	NEDD4	15:56119119-56285944	68.6927
ENSG00000140395	WDR61	15:78542843-78592136	68.6761
ENSG00000149480	MTA2	11:62360685-62369312	68.5921
ENSG00000117868	ESYT2	7:158523685-158622944	68.507
ENSG00000105518	TMEM205	19:11453451-11456981	68.5067
ENSG00000223313	U6	15:40780239-40857256	68.4945
ENSG00000252503	U6	4:139936942-140098372	68.4851
ENSG00000238868	snoU13	7:139993492-140126050	68.4752
ENSG00000196352	CD55	1:207494852-207534311	68.3858
ENSG00000177879	AP3S1	5:115163892-115249778	68.3269
ENSG00000130726	TRIM28	19:59055835-59062082	68.3126
ENSG00000130826	DKC1	X:153991030-154005964	68.2762
ENSG00000200972	RNU5A-8P	1:210501595-210849638	68.2624
ENSG00000105971	CAV2	7:115850546-116148595	68.2372
ENSG00000244754	N4BP2L2	13:32974860-33112970	68.1952
ENSG00000168614	NBPF9	1:144811743-144830302	68.1772
ENSG00000197956	S100A6	1:153506078-153508720	68.134
ENSG00000184117	NIPSNAP1	22:29901867-29977326	68.0802
ENSG00000117410	ATP6V0B	1:44440158-44443967	68.0251
ENSG00000148498	PARD3	10:34398487-35104253	67.9743
ENSG00000112514	CUTA	6:33378175-33386094	67.8544
ENSG00000119487	MAPKAP1	9:128199671-128469513	67.8378
ENSG00000178449	C12orf62	12:50505761-50561288	67.8122
ENSG00000224032	EPB41L4A-AS1	5:111478137-111755013	67.7908
ENSG00000141378	PTRH2	17:57774666-57917950	67.7533
ENSG00000143578	CREB3L4	1:153931574-153950164	67.6926
ENSG00000100796	SMEK1	14:91923954-91976898	67.6569
ENSG00000198231	DDX42	17:61851566-61896676	67.5995
ENSG00000074319	TSG101	11:18477370-18548779	67.5597
ENSG00000175356	SCUBE2	11:9025708-9159661	67.5278
ENSG00000141002	TCF25	16:89939999-90005169	67.5046
ENSG00000079785	DDX1	2:15731301-15771225	67.3678
ENSG00000151353	TMEM18	2:667334-697371	67.361
ENSG00000172270	BSG	19:571309-583492	67.2961
ENSG00000207311	SNORA61	1:28879596-28909495	67.2872
ENSG00000167644	C19orf33	19:38794199-38806606	67.2225
ENSG00000171421	MRPL36	5:1798499-1801480	67.1715
ENSG00000247077	PGAM5	12:133200344-133532892	67.1641
ENSG00000188739	RBM34	1:235294497-235507847	67.1356
ENSG00000069956	MAPK6	15:52121824-52392720	67.0674
ENSG00000128524	ATP6V1F	7:128470430-128550773	67.0216
ENSG00000172466	ZNF24	18:32912175-32924420	66.9899
ENSG00000111142	METAP2	12:95867295-95909615	66.9632
ENSG00000244462	RBM12	20:34213952-34288906	66.9374
ENSG00000198901	PRC1	15:91509269-91538859	66.9359
ENSG00000113161	HMGCR	5:74615979-74657929	66.8912
ENSG00000131966	ACTR10	14:58466452-58764857	66.8807
ENSG00000149547	EI24	11:125439111-125551018	66.7592
ENSG00000145495	2006-03-01	5:10353814-10435491	66.7103
ENSG00000092439	TRPM7	15:50844669-50979012	66.4847
ENSG00000160221	C21orf33	21:38435145-45747259	66.4821
ENSG00000115540	MOB4	2:198351304-198418423	66.46
ENSG00000172590	MRPL52	14:23299087-23304246	66.3792
ENSG00000117859	OSBPL9	1:52027537-52344477	66.3004
ENSG00000168092	PAFAH1B2	11:117014982-117047610	66.2111
ENSG00000108406	DHX40	17:57642885-57685712	66.1567
ENSG00000117395	EBNA1BP2	1:43629845-43727589	66.0952
ENSG00000164574	GALNT10	5:153369687-153825410	65.9803
ENSG00000105058	FAM32A	19:16296234-16302855	65.9626
ENSG00000138363	ATIC	2:216176539-216214487	65.9543
ENSG00000154582	TCEB1	8:74857353-74884522	65.8995
ENSG00000100906	NFKBIA	14:35870716-35873955	65.8591
ENSG00000164062	APEH	3:49711434-49761384	65.821
ENSG00000120063	GNA13	17:63005406-63052920	65.8137
ENSG00000179958	DCTPP1	16:30418617-30441396	65.8114
ENSG00000126698	DNAJC8	1:28527012-28559536	65.7911
ENSG00000134884	ARGLU1	13:107194020-107220512	65.776
ENSG00000085365	SCAMP1	5:77656338-77776562	65.6924
ENSG00000114770	ABCC5	3:183637721-183735803	65.6836
ENSG00000125821	DTD1	20:18568536-18744561	65.5093
ENSG00000168958	MFF	2:228029280-228222550	65.457
ENSG00000147162	OGT	X:70752932-70795747	65.4026
ENSG00000204256	BRD2	6:32902405-32949282	65.3521
ENSG00000143393	PI4KB	1:151252499-151300191	65.3256
ENSG00000035141	FAM136A	2:70523106-70529222	65.3061
ENSG00000115694	STK25	2:242295657-242449145	65.2507
ENSG00000189241	TSPYL1	6:116575335-116759442	65.2362
ENSG00000149428	HYOU1	11:118914898-118927940	65.2254
ENSG00000132424	PNISR	6:99845926-99879249	65.2038
ENSG00000113532	ST8SIA4	5:100145356-100238970	65.201
ENSG00000039123	SKIV2L2	5:54603587-54830878	65.1781
ENSG00000047249	ATP6V1H	8:54628116-54756118	65.0985
ENSG00000104325	DECR1	8:90945563-91064320	65.0588
ENSG00000106052	TAX1BP1	7:27773013-28281515	64.9773
ENSG00000245694	CRNDE	16:54951748-54963101	64.9713
ENSG00000163697	APBB2	4:40812043-41218731	64.8432
ENSG00000120137	PANK3	5:167975499-168006605	64.8065
ENSG00000111581	NUP107	12:69068150-69136785	64.7924
ENSG00000258232	RP11-161H23.5.1	12:49578578-49667116	64.79
ENSG00000121073	SLC35B1	17:47778304-47906458	64.7779
ENSG00000144566	RAB5A	3:19988570-20053822	64.7071
ENSG00000103591	AAGAB	15:67493370-67819628	64.6689
ENSG00000108010	GLRX3	10:131934662-131982785	64.654
ENSG00000136518	ACTL6A	3:179280667-179322442	64.5831
ENSG00000166526	ZNF3	7:99647389-99680171	64.4822
ENSG00000249758	CTB-43P18.1.1	5:138677275-138720242	64.4732
ENSG00000174780	SRP72	4:57333080-57369846	64.4494
ENSG00000143499	SMYD2	1:214454444-214510474	64.4326
ENSG00000100941	PNN	14:39644088-39652422	64.3628
ENSG00000124783	SSR1	6:7268538-7418270	64.3608
ENSG00000100813	ACIN1	14:23527772-23569665	64.3559
ENSG00000112851	ERBB2IP	5:65222302-65378377	64.159
ENSG00000071553	ATP6AP1	X:153656977-153664862	64.144
ENSG00000077232	DNAJC10	2:183580998-183653542	64.0311
ENSG00000114021	NIT2	3:100053544-100074449	63.99
ENSG00000172893	DHCR7	11:71139238-71163914	63.9832
ENSG00000159210	SNF8	17:47006677-47022479	63.9223
ENSG00000108423	TUBD1	17:57936850-57970296	63.904
ENSG00000138758	2011-09-01	4:77870855-77961537	63.8632
ENSG00000124422	USP22	17:20902905-20947073	63.8174
ENSG00000163938	GNL3	3:52529353-52742182	63.8171
ENSG00000175416	CLTB	5:175792470-175843570	63.7765
ENSG00000214046	C19orf42	19:16741574-16770955	63.7613
ENSG00000104388	RAB2A	8:61429415-61536186	63.7518
ENSG00000015171	ZMYND11	10:180404-300577	63.7203
ENSG00000127914	AKAP9	7:91570180-91739987	63.6248
ENSG00000133706	LARS	5:145463948-145562223	63.6025
ENSG00000137804	NUSAP1	15:41624891-41673248	63.5382
ENSG00000115947	ORC4	2:148691731-149275805	63.5136
ENSG00000123094	RASSF8	12:26092261-26232825	63.5053
ENSG00000169241	SLC50A1	1:155107819-155111329	63.4551
ENSG00000126247	CAPNS1	19:36630917-36641254	63.4248
ENSG00000100852	ARHGAP5	14:32544624-32628934	63.4103
ENSG00000249859	PVT1	8:128806778-129113499	63.3424
ENSG00000182572	HIST1H3I	6:27839622-27840099	63.3297
ENSG00000116171	SCP2	1:53392900-53517375	63.3136
ENSG00000200785	SNORD8	14:21853352-21924285	63.3092
ENSG00000013275	PSMC4	19:40477072-40487351	63.2957
ENSG00000105983	LMBR1	7:156473570-156685924	63.2709
ENSG00000238835	SCARNA18	5:82348664-82652548	63.2575
ENSG00000164902	PHAX	5:125935959-125962944	63.2566
ENSG00000108592	FTSJ3	17:61896794-61909386	63.2302
ENSG00000197043	ANXA6	5:150480272-150537443	63.2153
ENSG00000120948	TARDBP	1:11072413-11085796	63.2053
ENSG00000113328	CCNG1	5:162864574-162875197	63.1069
ENSG00000147400	CETN2	X:151995516-151999321	63.0049
ENSG00000135441	BLOC1S1	12:56075329-56118489	62.9889
ENSG00000166454	ATMIN	16:81069451-81080963	62.9866
ENSG00000129518	EAPP	14:34985134-35008916	62.9776
ENSG00000104413	ESRP1	8:95653301-95719694	62.8864
ENSG00000228716	DHFR	5:79922046-80172631	62.875
ENSG00000004478	FKBP4	12:2904118-3050306	62.8674
ENSG00000213614	HEXA	15:72533521-72671129	62.8066
ENSG00000162639	HENMT1	1:109190911-109204148	62.7852
ENSG00000196704	AMZ2	17:66244144-66253305	62.7575
ENSG00000136003	ISCU	12:108956357-108963160	62.7288
ENSG00000137259	HIST1H2AB	6:26021906-26044585	62.7187
ENSG00000160310	PRMT2	21:48055078-48085036	62.6932
ENSG00000152082	MZT2B	2:130908980-130948302	62.6739
ENSG00000184203	PPP1R2	3:195241220-195270209	62.6419
ENSG00000189143	CLDN4	7:73213871-73247017	62.5754
ENSG00000114054	PCCB	3:135969147-136471220	62.5381
ENSG00000154380	ENAH	1:224102740-226595780	62.5317
ENSG00000169738	DCXR	17:79993756-79995573	62.4933
ENSG00000120686	UFM1	13:38923985-38937140	62.4715
ENSG00000153147	SMARCA5	4:144434615-144478639	62.4119
ENSG00000137504	CREBZF	11:85370751-85393951	62.3464
ENSG00000048828	FAM120A	9:96208775-96328397	62.3072
ENSG00000161249	DMKN	19:35988121-36004560	62.305
ENSG00000168374	ARF4	3:57557089-57583947	62.284
ENSG00000152700	SAR1B	5:133934232-134063513	62.2774
ENSG00000109685	WHSC1	4:1873150-1983934	62.2656
ENSG00000136631	VPS45	1:150039368-150117505	62.2147
ENSG00000146963	LUC7L2	7:139024202-139108198	62.2004
ENSG00000180730	SHISA2	13:26618734-26625198	62.1879
ENSG00000140575	IQGAP1	15:90931449-91045475	62.1446
ENSG00000161013	MGAT4B	5:179224596-179334859	62.0131
ENSG00000114867	EIF4G1	3:183852825-184402546	61.9331
ENSG00000213240	NOTCH2NL	1:145209118-145370303	61.9109
ENSG00000116586	LAMTOR2	1:156024542-156028301	61.7286
ENSG00000114902	SPCS1	3:52529353-52742182	61.721
ENSG00000034677	RNF19A	8:101170133-101348446	61.7118
ENSG00000176788	BASP1	5:17217668-17276943	61.6954
ENSG00000138594	TMOD3	15:52121824-52392720	61.675
ENSG00000117984	CTSD	11:1753639-1785222	61.6278
ENSG00000206573	RP11-58B17.1.1	3:9022274-9520924	61.623
ENSG00000167088	SNRPD1	18:19192259-19210204	61.5784
ENSG00000176915	ANKLE2	12:133200344-133532892	61.5392
ENSG00000134086	VHL	3:10182691-10193904	61.4332
ENSG00000172586	CHCHD1	10:75541804-75543410	61.4142
ENSG00000143061	IGSF3	1:117117030-117210375	61.4085
ENSG00000165669	FAM204A	10:120065400-120101840	61.3292
ENSG00000134970	TMED7	5:114914338-114968689	61.3038
ENSG00000206964	Y_RNA	2:55513153-55513264	61.298
ENSG00000110066	SUV420H1	11:67922329-67981295	61.2925
ENSG00000083896	YTHDC1	4:69176104-69215807	61.2853
ENSG00000119048	UBE2B	5:133706869-133727683	61.2331
ENSG00000136718	IMP4	2:131095813-131105383	61.2245
ENSG00000163754	GYG1	3:148709127-148745419	61.1874
ENSG00000130724	CHMP2A	19:59062933-59066486	61.1494
ENSG00000148229	POLE3	9:116169514-116191964	61.1245
ENSG00000100216	TOMM22	22:39077952-39080818	61.0109
ENSG00000131778	CHD1L	1:146646929-146767443	61.0018
ENSG00000179933	C14orf119	14:23527772-23569665	60.9859
ENSG00000163541	SUCLG1	2:84650646-84687169	60.9597
ENSG00000151150	ANK3	10:61788158-62493248	60.9512
ENSG00000075413	MARK3	14:103851700-103970168	60.8685
ENSG00000153395	LPCAT1	5:1456594-1524092	60.8599
ENSG00000175756	AURKAIP1	1:1309109-1310875	60.8305
ENSG00000172428	MYEOV2	2:241065979-241076224	60.7726
ENSG00000100714	MTHFD1	14:64854748-65009955	60.756
ENSG00000135655	USP15	12:62102039-62811211	60.6527
ENSG00000122692	SMU1	9:33041761-33076665	60.6381
ENSG00000232119	MCTS1	X:119727864-119754929	60.5763
ENSG00000114346	ECT2	3:172468471-172539264	60.5681
ENSG00000187555	USP7	16:8985950-9060847	60.5354
ENSG00000156587	UBE2L6	11:57319128-57335757	60.5282
ENSG00000186141	POLR3C	1:145592604-145611025	60.5255
ENSG00000172053	QARS	3:49133364-49142553	60.5121
ENSG00000119185	ITGB1BP1	2:9346893-9563676	60.5025
ENSG00000141580	WDR45L	17:80572437-80606411	60.4692
ENSG00000121848	RNF115	1:145611035-145690661	60.4608
ENSG00000166228	PCBD1	10:72642036-72648541	60.4555
ENSG00000141429	GALNT1	18:33161002-33291798	60.3403
ENSG00000105254	TBCB	19:36602104-36616847	60.3143
ENSG00000001629	ANKIB1	7:91875547-92030698	60.31
ENSG00000163597	AC090699.1.1	17:74553851-74561430	60.309
ENSG00000100603	SNW1	14:78174413-78236085	60.2609
ENSG00000052802	MSMO1	4:166248774-166264312	60.2465
ENSG00000206527	PTPLB	3:123209666-123304032	60.2327
ENSG00000035687	ADSS	1:244515936-244615436	60.2315
ENSG00000106400	ZNHIT1	7:100849257-100867471	60.2276
ENSG00000184983	NDUFA6	22:42475694-42540576	60.2063
ENSG00000146425	DYNLT1	6:159057505-159065771	60.1658
ENSG00000244468	RP11-206M11.7.1	3:148947142-149052201	60.1014
ENSG00000172500	FIBP	11:65647279-65656010	60.098
ENSG00000131368	MRPS25	3:14860468-15106842	59.9741
ENSG00000071462	WBSCR22	7:73096600-73134017	59.9719
ENSG00000116977	LGALS8	1:236681299-236767804	59.9577
ENSG00000138495	COX17	3:119355303-119396301	59.9483
ENSG00000221978	CCNL2	1:1321090-1334708	59.9073
ENSG00000166136,ENSG00000255339	NDUFB8,RP11-411B6.6.1	10:102246398-102309763	59.833
ENSG00000196976	LAGE3	X:153706027-153707596	59.8148
ENSG00000113269	RNF130	5:179345910-179499118	59.697
ENSG00000136603	SKIL	3:170075465-170114623	59.6834
ENSG00000138448	ITGAV	2:187454789-187630685	59.6536
ENSG00000166181	API5	11:43333512-43516483	59.6302
ENSG00000123297	TSFM	12:58156116-58212487	59.6244
ENSG00000198791	CNOT7	8:17086736-17271037	59.5629
ENSG00000064961	HMG20B	19:3572774-3579086	59.5396
ENSG00000129055	ANAPC13	3:134196547-134293859	59.5302
ENSG00000161800	RACGAP1	12:50360976-50426919	59.5207
ENSG00000236338	AC015987.1	7:135611202-135662101	59.4658
ENSG00000172890	NADSYN1	11:71164154-71239227	59.4017
ENSG00000136938	ANP32B	9:100745637-100778225	59.3978
ENSG00000149187	CELF1	11:47487495-47606114	59.3941
ENSG00000166797	FAM96A	15:64364757-64386217	59.3833
ENSG00000179295	PTPN11	12:112842993-112947717	59.3768
ENSG00000197448	GSTK1	7:142941185-142985141	59.3658
ENSG00000100554	ATP6V1D	14:67707825-67853233	59.3464
ENSG00000143337	TOR1AIP1	1:179851176-179888412	59.3363
ENSG00000055332	EIF2AK2	2:37311593-37384208	59.2415
ENSG00000146540	C7orf50	7:1036622-1177896	59.2345
ENSG00000117335	CD46	1:207925401-207968858	59.1661
ENSG00000114491	UMPS	3:124449212-124464040	59.1618
ENSG00000249731	RP11-259O2.3.1	5:1968207-1969127	59.1483
ENSG00000153560	UBP1	3:33318516-33482863	59.1426
ENSG00000075790	BCAP29	7:107220421-107269943	59.0919
ENSG00000104231	ZFAND1	8:82613568-82671750	59.063
ENSG00000134330	IAH1	2:9613786-9695921	59.051
ENSG00000114120	SLC25A36	3:140660671-140698775	58.9397
ENSG00000175792	RUVBL1	3:127770483-128127485	58.8468
ENSG00000235655	H3F3AP4	2:175411868-175639555	58.8349
ENSG00000100938	GMPR2	14:24641061-24708448	58.8284
ENSG00000131844	MCCC2	5:70883114-70954531	58.8179
ENSG00000099783	HNRNPM	19:8509650-8553885	58.7561
ENSG00000075785	RAB7A	3:128444964-128533639	58.6767
ENSG00000175203	DCTN2	12:57914492-57941114	58.5818
ENSG00000182220	ATP6AP2	X:40440145-40465889	58.5494
ENSG00000119599	DCAF4	14:73393039-73426411	58.4461
ENSG00000177565	TBL1XR1	3:176737142-176915261	58.3599
ENSG00000033867	SLC4A7	3:27414213-27525911	58.3324
ENSG00000092820	EZR	6:159186772-159241625	58.3245
ENSG00000131473	ACLY	17:40023160-40075272	58.3193
ENSG00000006634	DBF4	7:87462882-87538856	58.22
ENSG00000198366	HIST1H3A	6:26020717-26021186	58.2114
ENSG00000112339	HBS1L	6:135281515-135424194	58.1854
ENSG00000137500	CCDC90B	11:82902070-83134559	58.175
ENSG00000172795	DCP2	5:112312398-112356667	58.1706
ENSG00000138398	PPIG	2:170440849-170550943	58.143
ENSG00000131508	UBE2D2	5:138906015-139008018	58.1044
ENSG00000102241	HTATSF1	X:135579237-135594505	58.0684
ENSG00000104723	TUSC3	8:15274723-15624158	58.0511
ENSG00000099282	TSPAN15	10:71211228-71267425	57.9158
ENSG00000071537	SEL1L	14:81937892-82000205	57.9099
ENSG00000121892	PDS5A	4:39824482-39979576	57.8738
ENSG00000135452	TSPAN31	12:58117571-58154190	57.8603
ENSG00000188725	C5orf43	5:60453535-60560756	57.8583
ENSG00000100883	SRP54	14:35390063-35498773	57.8469
ENSG00000166337	TAF10	11:6624871-6633898	57.8448
ENSG00000179889	PDXDC1	16:15068447-15248421	57.7971
ENSG00000173890	GPR160	3:169755716-169803191	57.7942
ENSG00000092969	TGFB2	1:218519576-218617961	57.7918
ENSG00000162078	ZG16B	16:2880169-2882285	57.7902
ENSG00000239264	TXNDC5	6:7726331-8102811	57.758
ENSG00000111615	KRR1	12:75874459-75905416	57.6993
ENSG00000143878	RHOB	2:20646834-20649200	57.6809
ENSG00000120694	HSPH1	13:31710761-31736525	57.6621
ENSG00000138764	CCNG2	4:78078303-78415440	57.6593
ENSG00000117118	SDHB	1:17345216-17380665	57.5935
ENSG00000138382	METTL5	2:170648442-170681441	57.5607
ENSG00000133657	ATP13A3	3:194123400-194239008	57.5545
ENSG00000140391	TSPAN3	15:77336021-77376326	57.5096
ENSG00000095002	MSH2	2:47630107-47798078	57.4899
ENSG00000253719	ATXN7L3B	12:74931550-74935223	57.4891
ENSG00000105821	DNAJC2	7:102937868-103629963	57.4447
ENSG00000100934	SEC23A	14:39501122-39578850	57.4431
ENSG00000163785	RYK	3:133784146-133969689	57.4185
ENSG00000169100	SLC25A6	X:1505044-1511626	57.3289
ENSG00000132780	NASP	1:46049517-46084566	57.2651
ENSG00000116478	HDAC1	1:32757686-32799236	57.2633
ENSG00000165527	ARF6	14:50359809-50361490	57.2587
ENSG00000169905	TOR1AIP2	1:179809101-179846934	57.1942
ENSG00000160679	CHTOP	1:153591262-153618782	57.1898
ENSG00000174851	YIF1A	11:66036003-66056641	57.1556
ENSG00000144867	SRPRB	3:133502876-133614680	57.1469
ENSG00000101150	TPD52L2	20:62496595-62522898	57.0148
ENSG00000255072	RP11-466G12.4.1	4:89442135-89629693	56.9919
ENSG00000244687	UBE2V1	20:48697660-48770335	56.9799
ENSG00000143545	RAB13	1:153954126-153958834	56.9474
ENSG00000132305	IMMT	2:86371054-86422893	56.9021
ENSG00000115514	TXNDC9	2:99613723-100016728	56.8781
ENSG00000122958	VPS26A	10:70883267-70932617	56.8711
ENSG00000164611	PTTG1	5:159848828-159855748	56.8406
ENSG00000239157	snoU13	20:48552944-48570429	56.8299
ENSG00000238906	snoU13	7:29846101-29956682	56.8162
ENSG00000138041	SMEK2	2:55774427-55846015	56.7789
ENSG00000105176	URI1	19:30414550-30506611	56.7309
ENSG00000204220	PFDN6	6:33246884-33267176	56.7148
ENSG00000177700	POLR2L	11:818901-842545	56.6815
ENSG00000196914	ARHGEF12	11:120207786-120360645	56.6222
ENSG00000003756	RBM5	3:49977439-50226508	56.5677
ENSG00000114353	GNAI2	3:50263723-50296787	56.5222
ENSG00000183431	SF3A3	1:38422646-38456593	56.3725
ENSG00000113384	GOLPH3	5:32124809-32174456	56.3292
ENSG00000144021	CIAO1	2:96931869-96939087	56.3102
ENSG00000254986	DPP3	11:66234215-66313709	56.2941
ENSG00000086504	MRPL28	16:416926-420568	56.2566
ENSG00000103121	C16orf61	16:81009697-81069364	56.2257
ENSG00000215440	NPEPL1	20:57226327-57294294	56.2159
ENSG00000135549	PKIB	6:122764492-123047518	56.2101
ENSG00000187172	BAGE2	21:10906200-11098980	56.1702
ENSG00000161526	SAP30BP	17:73663398-73704139	56.0768
ENSG00000145833	DDX46	5:134094468-134195427	56.0714
ENSG00000023287	RB1CC1	8:53535015-53658403	56.001
ENSG00000154174	TOMM70A	3:100082274-100175163	55.9699
ENSG00000123179	EBPL	13:50234858-50265623	55.9188
ENSG00000170275	CRTAP	3:33155470-33185153	55.9113
ENSG00000055917	PUM2	2:20448451-20551995	55.885
ENSG00000223300	Y_RNA	14:74318546-74551196	55.789
ENSG00000205302	SNX2	5:122110690-122165803	55.773
ENSG00000101266	CSNK2A1	20:459115-524482	55.7724
ENSG00000124226	RNF114	20:48552944-48570429	55.7721
ENSG00000119801	YPEL5	2:30369806-30383399	55.7613
ENSG00000189376	C8orf76	8:124232195-124287781	55.7474
ENSG00000257315	ZBED6	1:203764781-203823252	55.7457
ENSG00000069329	VPS35	16:46690818-46723430	55.7072
ENSG00000185627	PSMD13	11:215457-252983	55.6908
ENSG00000105669	COPE	19:19010322-19030199	55.6604
ENSG00000242616	GNG10	9:114393631-114432509	55.6148
ENSG00000138592	USP8	15:50716576-50838905	55.6139
ENSG00000172336	POP7	7:100303675-100305118	55.6007
ENSG00000125107	CNOT1	16:58549382-58663790	55.593
ENSG00000180694	TMEM64	8:91634222-91997485	55.5703
ENSG00000109854	HTATIP2	11:20385230-20405329	55.5573
ENSG00000148834	GSTO1	10:105995113-106027217	55.5334
ENSG00000178719	GRINA	8:145051320-145101933	55.4987
ENSG00000172965	AC068491.1.1	2:111965352-112268567	55.4794
ENSG00000198015	MRPL42	12:93861263-93897545	55.4434
ENSG00000252755	U6	8:99061083-99061190	55.3832
ENSG00000163875	MEAF6	1:37958175-37980375	55.3637
ENSG00000135047	CTSL1	9:90340433-90346308	55.3613
ENSG00000143799	PARP1	1:224102740-226595780	55.3004
ENSG00000122068	FYTTD1	3:197398263-197511317	55.2751
ENSG00000213246	SUPT4H1	17:56422538-56429563	55.1988
ENSG00000138772	ANXA3	4:79472672-79531597	55.1605
ENSG00000064102	ASUN	12:27058113-27091259	55.1453
ENSG00000130985	UBA1	X:47050259-47074527	55.1084
ENSG00000196591	HDAC2	6:114254191-114792869	55.0926
ENSG00000128245	YWHAH	22:32329506-32353590	55.0727
ENSG00000153046	CDYL	6:4706344-4955785	55.0657
ENSG00000208506	RNU4ATAC	2:122095353-122407163	55.0591
ENSG00000099795	NDUFB7	19:14676891-14682886	55.0458
ENSG00000131495	NDUFA2	5:140018324-140042064	54.9941
ENSG00000175110	MRPS22	3:138722803-139108574	54.9504
ENSG00000259049	RP11-589M4.1.1	14:53241911-53258386	54.915
ENSG00000050748	MAPK9	5:179660142-179719099	54.9084
ENSG00000126524	SBDS	7:66452663-66704501	54.8783
ENSG00000177885	GRB2	17:73314156-73401790	54.8716
ENSG00000167635	ZNF146	19:36673187-36737159	54.8622
ENSG00000175390	EIF3F	11:7991797-8023409	54.855
ENSG00000134851	TMEM165	4:56262123-56292339	54.8424
ENSG00000177697	CD151	11:818901-842545	54.7781
ENSG00000143401	ANP32E	1:150190716-150208504	54.7708
ENSG00000119725	ZNF410	14:74318546-74551196	54.7048
ENSG00000075711	DLG1	3:196769430-197030618	54.6784
ENSG00000111678	C12orf57	12:7052140-7055166	54.6705
ENSG00000100345	MYH9	22:36677322-36784063	54.6058
ENSG00000100220	C22orf28	22:32783568-32808242	54.5539
ENSG00000169764	UGP2	2:64068073-64118696	54.537
ENSG00000043093	DCUN1D1	3:182655861-182703741	54.4913
ENSG00000134058	CDK7	5:68530667-68573250	54.4583
ENSG00000128581	RABL5	7:100956974-100965104	54.3642
ENSG00000093144	ECHDC1	6:126102306-130463972	54.3208
ENSG00000183726	TMEM50A	1:25568727-25756683	54.3092
ENSG00000128699	ORMDL1	2:190635048-190742355	54.2545
ENSG00000006007	GDE1	16:19513010-19533467	54.2255
ENSG00000197070	ARRDC1	9:140500105-140513358	54.1633
ENSG00000144228	SPOPL	2:139259370-139331818	54.1174
ENSG00000164944	KIAA1429	8:95499920-95565757	54.1026
ENSG00000080371	RAB21	12:72148653-72184699	54.0782
ENSG00000096696	DSP	6:7541807-7586950	54.065
ENSG00000115762	PLEKHB2	2:131862419-132111282	54.0464
ENSG00000171135	JAGN1	3:9932237-9936033	53.9815
ENSG00000163950	SLBP	4:1694526-1714282	53.9793
ENSG00000136819	C9orf78	9:132589568-132644107	53.9672
ENSG00000120805	ARL1	12:101786897-101801598	53.927
ENSG00000197045	GMFB	14:54941201-54955914	53.8976
ENSG00000122085	MTERFD2	2:241938254-242041747	53.8714
ENSG00000123066	MED13L	12:116395710-116715143	53.7299
ENSG00000201643	SNORA14A	7:75528517-75623977	53.7282
ENSG00000134077	THUMPD3	3:9022274-9520924	53.694
ENSG00000100997	ABHD12	20:25228704-25371619	53.6756
ENSG00000132002	DNAJB1	19:14625581-14640049	53.6742
ENSG00000020426	MNAT1	14:61201459-61550451	53.64
ENSG00000129460	NGDN	14:23938896-23979071	53.6106
ENSG00000163170	BOLA3	2:74362524-74375121	53.5579
ENSG00000143207	RFWD2	1:175911247-176176629	53.5122
ENSG00000149313	AASDHPPT	11:105921824-105972702	53.4815
ENSG00000058272	PPP1R12A	12:79968758-80334448	53.4755
ENSG00000219481	NBPF1	1:16888817-16940083	53.4504
ENSG00000106723	SPIN1	9:91003333-91093609	53.4307
ENSG00000173230	GOLGB1	3:121382045-121468602	53.4232
ENSG00000111341	MGP	12:14956505-15059520	53.4216
ENSG00000207314	SNORA44	1:28879596-28909495	53.3763
ENSG00000090861	AARS	16:70286292-70407286	53.3689
ENSG00000100644	HIF1A	14:62147758-62263146	53.3487
ENSG00000072803	FBXW11	5:171288552-171433877	53.3235
ENSG00000147586	MRPS28	8:80830951-81143467	53.321
ENSG00000164985	PSIP1	9:15422701-15511017	53.2872
ENSG00000189266	PNRC2	1:24285598-24289952	53.2463
ENSG00000090013	BLVRB	19:40953692-40971725	53.2222
ENSG00000196074	SYCP2	20:58438620-58508710	53.2037
ENSG00000256364	RP11-173P15.3.1	12:121124671-121139667	53.1554
ENSG00000172172	MRPL13	8:121392999-121825513	53.1127
ENSG00000184216	IRAK1	X:153275950-153285440	53.1097
ENSG00000102158	MAGT1	X:77081860-77151090	53.0134
ENSG00000103490	PYCARD	16:31212805-31214771	52.9656
ENSG00000164904	ALDH7A1	5:125877532-125931110	52.912
ENSG00000121022	COPS5	8:67876333-68255912	52.9015
ENSG00000115084	SLC35F5	2:114462587-114514400	52.8329
ENSG00000119203	CPSF3	2:9563696-9613230	52.8278
ENSG00000181885	CLDN7	17:7155371-7166512	52.8211
ENSG00000111790	FGFR1OP2	12:27091315-27119583	52.8016
ENSG00000162909	CAPN2	1:223889294-223963720	52.7681
ENSG00000164751	PEX2	8:77892493-77913280	52.7308
ENSG00000005075	POLR2J	7:102105375-102119354	52.7298
ENSG00000138413	IDH1	2:209100950-209130798	52.72
ENSG00000196411	EPHB4	7:100400186-100464631	52.718
ENSG00000048392	RRM2B	8:103216729-103251346	52.6967
ENSG00000115339	GALNT3	2:166604100-166651192	52.6813
ENSG00000164414	SLC35A1	6:88117700-88222054	52.6723
ENSG00000119707	RBM25	14:73525138-73588122	52.6451
ENSG00000163319	MRPS18C	4:84377084-84444501	52.6329
ENSG00000041353	RAB27B	18:52495707-52562747	52.6255
ENSG00000136560	TANK	2:161952741-162111154	52.607
ENSG00000198374	HIST1H2AL	6:27833033-27833606	52.5735
ENSG00000125977	EIF2S2	20:32570857-32700138	52.5177
ENSG00000163558	PRKCI	3:169940152-170023769	52.4428
ENSG00000137106	GRHPR	9:37422662-37436987	52.418
ENSG00000143653	SCCPDH	1:246887348-246931439	52.3073
ENSG00000106628	POLD2	7:44154285-44163957	52.3053
ENSG00000129128	SPCS3	4:177229418-177253396	52.2997
ENSG00000123159	GIPC1	19:14588571-14606944	52.2575
ENSG00000099977	DDT	22:24309088-24326106	52.2351
ENSG00000170027	YWHAG	7:75956115-75988348	52.2002
ENSG00000170632	ARMC10	7:102715327-102740205	52.1123
ENSG00000143158	BRP44	1:167885966-168045081	52.0403
ENSG00000104979	C19orf53	19:13885256-13889582	52.0259
ENSG00000108774	RAB5C	17:40276993-40307035	52.0161
ENSG00000160211	G6PD	X:153759605-153796782	51.9614
ENSG00000196072	BLOC1S2	10:102033712-102046439	51.9354
ENSG00000249614	RP11-703G6.1.1	4:104882772-104958080	51.8968
ENSG00000167325	RRM1	11:4115936-4160106	51.8564
ENSG00000168143	FAM83B	6:54711568-54806820	51.8456
ENSG00000105048	TNNT1	19:55644161-55660606	51.8243
ENSG00000173193	PARP14	3:122399464-122449687	51.8089
ENSG00000009335	UBE3C	7:156931606-157062066	51.7579
ENSG00000010404	IDS	X:148558520-148632055	51.7558
ENSG00000166847	DCTN5	16:23652712-23681195	51.7403
ENSG00000143486	EIF2D	1:206680878-206785904	51.7279
ENSG00000162819	BROX	1:222791427-222908538	51.7092
ENSG00000114573	ATP6V1A	3:113465663-113530903	51.7038
ENSG00000102103	PQBP1	X:48750729-48760420	51.6742
ENSG00000103549	RNF40	16:30709029-30787628	51.6311
ENSG00000178401	DNAJC22	12:49740699-49751309	51.6168
ENSG00000153561	RMND5A	2:86730553-87005164	51.5657
ENSG00000123353	ORMDL2	12:56137063-56236750	51.5554
ENSG00000238045	AC009133.14.1	16:29817426-29859355	51.5373
ENSG00000087502	ERGIC2	12:29302035-29534122	51.5282
ENSG00000166200	COPS2	15:49398267-50149346	51.4919
ENSG00000177683	THAP5	7:108110865-108215294	51.4898
ENSG00000152904	GGPS1	1:235294497-235507847	51.4629
ENSG00000101310	SEC23B	20:18488136-18542059	51.4252
ENSG00000120526	NUDCD1	8:110253147-110358182	51.3948
ENSG00000164830	OXR1	8:107282472-107764922	51.3554
ENSG00000170144	HNRNPA3	2:177855235-178086111	51.3421
ENSG00000123124	WWP1	8:87345502-87777251	51.3144
ENSG00000029364	SLC39A9	14:69846847-69929105	51.3008
ENSG00000115159	GPD2	2:157291801-157470247	51.2813
ENSG00000165322	ARHGAP12	10:32094364-32217742	51.2681
ENSG00000054148	PHPT1	9:139743175-139755249	51.2174
ENSG00000249242	TMEM150C	4:83405742-83483510	51.1507
ENSG00000171055	FEZ2	2:36583068-36873230	51.1436
ENSG00000110711	AIP	11:67250511-67258574	51.11
ENSG00000104064	GABPB1	15:50569388-50659636	51.0874
ENSG00000183665	TRMT12	8:125463047-125474391	51.0463
ENSG00000070214	SLC44A1	9:108006902-108201452	51.044
ENSG00000109519	GRPEL1	4:7060632-7069924	51.0434
ENSG00000254452	RP11-867G23.4.1	11:66036003-66056641	51.0165
ENSG00000172775	FAM192A	16:57186377-57220028	50.9986
ENSG00000089289	IGBP1	X:69353298-69386174	50.981
ENSG00000168827	GFM1	3:158362066-158410364	50.9786
ENSG00000113460	BRIX1	5:34905368-34926101	50.92
ENSG00000159692	CTBP1	4:1205235-1245224	50.8926
ENSG00000115364	MRPL19	2:75873908-75938115	50.8735
ENSG00000198327	HIST1H4F	6:26240560-26240976	50.86
ENSG00000159348	CYB5R1	1:202930996-202936408	50.8272
ENSG00000115464	USP34	2:61404552-61697904	50.7815
ENSG00000174953	DHX36	3:153990334-154042286	50.7277
ENSG00000181929	PRKAG1	12:49388931-49453557	50.7084
ENSG00000106591	MRPL32	7:42948871-42988557	50.7049
ENSG00000118816	CCNI	4:77968310-77997158	50.6869
ENSG00000185721	DRG1	22:31795508-32058418	50.6869
ENSG00000143416	SELENBP1	1:151336777-151345209	50.663
ENSG00000183513	COA5	2:99215772-99224978	50.642
ENSG00000170855	TRIAP1	12:120875892-120899389	50.6246
ENSG00000048649	RSF1	11:77371040-77532063	50.5958
ENSG00000078674	PCM1	8:17780348-17887453	50.5768
ENSG00000144034	TPRKB	2:73956230-73964527	50.5244
ENSG00000174744	BRMS1	11:66097712-66112596	50.5046
ENSG00000114023	FAM162A	3:122103022-122134882	50.4471
ENSG00000051620	HEBP2	6:138723725-138734310	50.4118
ENSG00000100711	ZFYVE21	14:104182066-104200005	50.4099
ENSG00000153048	CARHSP1	16:8768421-8962866	50.4073
ENSG00000092036	HAUS4	14:23398817-23451851	50.3731
ENSG00000110768	GTF2H1	11:18343841-18388591	50.3043
ENSG00000166575	TMEM135	11:86748885-87034756	50.2909
ENSG00000198363	ASPH	8:61969716-62627199	50.2849
ENSG00000203880	PCMTD2	20:62887047-62944485	50.2619
ENSG00000182093	WRB	21:38435145-45747259	50.2439
ENSG00000198040	ZNF84	12:133613877-133639885	50.2365
ENSG00000133773	CCDC59	12:82617459-82873015	50.2106
ENSG00000108100	CCNY	10:35535952-35860852	50.1858
ENSG00000062582	MRPS24	7:43906156-43909492	50.1759
ENSG00000054118	THRAP3	1:36690016-36770958	50.1703
ENSG00000139218	SCAF11	12:46312913-46385903	50.1699
[truncated: 25,301 more rows]

## Sheet: Expr in Nt-ERbeta
Table S1B: Expressed transcripts in Nt-ERbeta cells
Gene ID	Gene Symbol	locus	FPKM
ENSG00000252678	RPPH1	14:20811206-20826064	57290.5
ENSG00000202364	SNORD3A	17:19091328-19091544	49254.1
ENSG00000199916	RMRP	9:35657750-35658014	44906.6
ENSG00000222328	RNU2-2	11:62599705-62609281	40613.1
ENSG00000200320	SNORA63	3:186500993-186524847	32180
ENSG00000202538	RNU4-2	12:120729565-120729706	23107.4
ENSG00000243172	AP003035.1	11:83166054-85338966	15566.6
ENSG00000201808	SNORA73A	1:28832454-28865708	11589.7
ENSG00000200795	RNU4-1	12:120730899-120731040	10676.7
ENSG00000200087	SNORA73B	1:28832454-28865708	9031.35
ENSG00000209582	SNORA48	17:7476023-7482324	6657.79
ENSG00000207166	SNORA68	19:17970729-17974962	6503.96
ENSG00000207165	SNORA70	X:153618314-153650065	5719.99
ENSG00000201599	SNORA71A	20:37049234-37063996	4956.25
ENSG00000201098	RNY1	7:148684227-148684340	4859.56
ENSG00000208892	SNORA49	12:132434504-132565005	4456.35
ENSG00000156508	EEF1A1	6:74225472-74280319	4375.91
ENSG00000149273	RPS3	11:75110529-75133324	4108.47
ENSG00000223336	RNU2-6P	13:46916138-47012325	4055.53
ENSG00000177954	RPS27	1:153963234-153964626	3850.28
ENSG00000238917	SNORD10	17:7476023-7482324	3545.77
ENSG00000207496	SNORA7A	3:12837970-12913415	3333.66
ENSG00000138326	RPS24	10:79793517-79816570	3272.05
ENSG00000197958	RPL12	9:130209952-130213684	3145.85
ENSG00000198918	RPL39	X:118920466-118925606	3096.13
ENSG00000229117	RPL41	12:56510369-56511727	3049.89
ENSG00000133112	TPT1	13:45911007-45965872	2874.58
ENSG00000199437	SNORA43	9:139607021-139622636	2769.12
ENSG00000197756	RPL37A	2:217250010-217443903	2687.97
ENSG00000200354	SNORA71D	20:37049234-37063996	2637.24
ENSG00000231500	RPS18	6:33217310-33244287	2584.5
ENSG00000212232	SNORD17	20:17922240-18039832	2557.52
ENSG00000156482	RPL30	8:98881067-99058697	2544.66
ENSG00000238622	SNORD97	11:10804859-10830657	2521.5
ENSG00000204628	GNB2L1	5:180663908-180699308	2486.02
ENSG00000145592	RPL37	5:40825363-40835437	2462.29
ENSG00000181163	NPM1	5:170814119-170838141	2441.96
ENSG00000111057	KRT18	12:53290970-53346686	2415.1
ENSG00000170421	KRT8	12:53290970-53346686	2396.73
ENSG00000009307	CSDE1	1:115259533-115301297	2236.16
ENSG00000134419	RPS15A	16:18636821-18813000	2149.14
ENSG00000144713	RPL32	3:12837970-12913415	2145.45
ENSG00000207405	SNORA64	16:2012052-2014861	2096.1
ENSG00000161016	RPL8	8:146015149-146017972	2065.25
ENSG00000071082	RPL31	2:101436613-101886778	2045.06
ENSG00000205542	TMSB4X	X:12993226-12995346	2032.63
ENSG00000034510	TMSB10	2:85048773-85134132	2003.3
ENSG00000148303	RPL7A	9:136215068-136218281	1993.81
ENSG00000142541	RPL13A	19:49990810-49995565	1965.71
ENSG00000241343	RPL36A	X:100645811-100669121	1927.79
ENSG00000199785	SNORA52	11:799179-812880	1912.63
ENSG00000089157	RPLP0	12:120634488-120639038	1905.4
ENSG00000087460	GNAS	20:57393973-57486247	1899.22
ENSG00000207445	SNORD15B	11:75110529-75133324	1885.26
ENSG00000142676	RPL11	1:24018268-24022915	1832.8
ENSG00000206597	SNORA57	11:62414319-62441159	1822.88
ENSG00000252010	SCARNA5	2:234118696-234204320	1751.6
ENSG00000171858	RPS21	20:60962104-60963576	1695.31
ENSG00000198938	MT-CO3	MT:8365-9990	1682.94
ENSG00000147403	RPL10	X:153618314-153650065	1669.57
ENSG00000239935	AC116340.1	5:71146739-71146942	1653.88
ENSG00000206634	SNORA22	7:65216128-65228341	1604.46
ENSG00000207008	SNORA54	11:2965660-3013607	1592.12
ENSG00000167526	RPL13	16:89627064-89630950	1581.05
ENSG00000142534	RPS11	19:49999633-50002944	1578.43
ENSG00000164587	RPS14	5:149822752-149829319	1562.44
ENSG00000174444	RPL4	15:66790354-66858317	1551.98
ENSG00000238741	SCARNA7	3:160212782-160287036	1551.11
ENSG00000089009	RPL6	12:112842993-112947717	1548.16
ENSG00000109971	HSPA8	11:122928196-122933938	1533.1
ENSG00000137154	RPS6	9:19375712-19380252	1518.43
ENSG00000075624	ACTB	7:5566781-5603415	1509.92
ENSG00000143947	RPS27A	2:55401926-55462989	1492.24
ENSG00000196542	SPTSSB	3:161062579-161090668	1473.38
ENSG00000145425	RPS3A	4:152020724-152025804	1462.92
ENSG00000200170	Y_RNA	10:73856277-73995472	1451.99
ENSG00000186468	RPS23	5:81267843-81574396	1446.86
ENSG00000200164	Y_RNA	16:69139466-69442474	1436.1
ENSG00000171863	RPS7	2:3622794-3628509	1433.56
ENSG00000136942	RPL35	9:127615754-127624260	1411.19
ENSG00000222489	SNORA79	14:20779526-20801471	1408.31
ENSG00000196262	PPIA	7:44836278-44864163	1389.39
ENSG00000221491	SNORA34	12:49047183-49076021	1369.13
ENSG00000251562	MALAT1	11:65265232-65273940	1334.44
ENSG00000187514	PTMA	2:232571604-232578251	1318.61
ENSG00000172809	RPL38	17:72199720-72209481	1303.85
ENSG00000142937	RPS8	1:45205489-45244451	1298.32
ENSG00000092841	MYL6	12:56544579-56584068	1297.88
ENSG00000249784	SCARNA22	4:1873150-1983934	1294.55
ENSG00000160182	TFF1	21:38435145-45747259	1266.54
ENSG00000118181	RPS25	11:118868851-118901616	1247.37
ENSG00000184009	ACTG1	17:79476998-79479827	1243.94
ENSG00000163636	PSMD6	3:63989697-64009658	1228.09
ENSG00000200816	SNORA38	6:31588449-31605548	1226.53
ENSG00000147604	RPL7	8:74202505-74268696	1203.61
ENSG00000124614	RPS10	6:34385230-34393902	1190.92
ENSG00000140988	RPS2	16:2012052-2014861	1174
ENSG00000182899	RPL35A	3:197615945-197687013	1164.92
ENSG00000198712	MT-CO2	MT:7585-8269	1151.7
ENSG00000114391	RPL24	3:101399934-101405626	1144.08
ENSG00000131469	RPL27	17:41150445-41154956	1134.18
ENSG00000225091	SNORA71A.1	20:37049234-37063996	1128.1
ENSG00000063177	RPL18	19:49118584-49140639	1115.06
ENSG00000239002	SCARNA10	12:6601149-6641121	1104.14
ENSG00000143933	CALM2	2:47126413-47403740	1097.29
ENSG00000161970	RPL26	17:8280837-8286568	1087.74
ENSG00000207088	SNORA7B	3:129100140-129118498	1086.57
ENSG00000118680	MYL12B	18:3261906-3278282	1080.68
ENSG00000254772	EEF1G	11:62327072-62359649	1079.92
ENSG00000198755	RPL10A	6:35436184-35438562	1069.51
ENSG00000122026	RPL21	13:27825445-27830828	1068.3
ENSG00000074800	ENO1	1:8921060-8939953	1065.5
ENSG00000198804	MT-CO1	MT:5903-7445	1055.4
ENSG00000109475	RPL34	4:109541721-109551568	1042.67
ENSG00000174748	RPL15	3:23933150-24021237	1042.64
ENSG00000200229	SNORD3B-1	17:18965224-18965440	1041.9
ENSG00000163682	RPL9	4:39455743-39460568	1019.87
ENSG00000210082	MIR4485	MT:1670-3229	1010.64
ENSG00000111640	GAPDH	12:6643092-6647537	1008.27
ENSG00000196531	NACA	12:57106211-57181574	997.569
ENSG00000222414	U2	10:103113819-103317078	995.802
ENSG00000112306	RPS12	6:133135579-133138703	990.331
ENSG00000208772	SNORD94	2:86333304-86369280	990.183
ENSG00000100316	RPL3	22:39708886-39716394	963.326
ENSG00000200394	SNORA38B	17:65714060-65740318	929.387
ENSG00000008988	RPS20	8:56979853-56987069	925.269
ENSG00000185275	CD24P4	Y:21034386-21239302	910.608
ENSG00000164919	COX6C	8:100025493-100906290	906.038
ENSG00000239183	SNORA84	9:94972488-95056038	898.123
ENSG00000205581	HMGN1	21:38435145-45747259	894.255
ENSG00000171345	KRT19	17:39679868-39684560	885.141
ENSG00000150991	UBC	12:125396149-125401914	858.32
ENSG00000215472	RPL17	18:47014857-47018906	851.59
ENSG00000221676	RNU6ATAC	9:137029560-137029686	843.318
ENSG00000108298	RPL19	17:37356535-37360980	842.816
ENSG00000125691	RPL23	17:37004117-37010064	837.15
ENSG00000101608	MYL12A	18:3247527-3256234	826.75
ENSG00000011052	NME2	17:49230896-49249108	810.275
ENSG00000197747	S100A10	1:151955390-151966866	806.874
ENSG00000167658	EEF2	19:3972315-3985461	805.871
ENSG00000149925	ALDOA	16:30064410-30081778	789.727
ENSG00000198034	RPS4X	X:71401202-71527037	778.538
ENSG00000200792	SNORA80	21:33664123-33765335	774.893
ENSG00000169045	HNRNPH1	5:179041178-179061785	770.311
ENSG00000105640	RPL18A	19:17970729-17974962	766.037
ENSG00000234741	GAS5	1:173831289-173866494	764.19
ENSG00000130255	RPL36	19:5690271-5691674	760.988
ENSG00000172757	CFL1	11:65590492-65641063	753.316
ENSG00000259001	RPPH1.1	14:20811206-20826064	752.672
ENSG00000164924	YWHAZ	8:101928752-101965616	750.577
ENSG00000083845	RPS5	19:58898635-58906170	746.622
ENSG00000199382	RNU12	22:43011249-43011399	740.121
ENSG00000110700	RPS13	11:17095935-17229530	738.774
ENSG00000105372	RPS19	19:42363987-42375482	735.343
ENSG00000252481	SCARNA13	14:95998633-96011061	720.581
ENSG00000198242	RPL23A	17:27046410-27053950	710.872
ENSG00000104529	EEF1D	8:144661805-144682485	705.431
ENSG00000166441	RPL27A	11:8703957-8932498	685.749
ENSG00000101132	PFDN4	20:52824385-52844591	672.118
ENSG00000079257	LXN	3:158362066-158410364	662.847
ENSG00000134202	GSTM3	1:110210643-110318050	653.831
ENSG00000132341	RAN	12:131356423-131362223	634.934
ENSG00000122406	RPL5	1:93297596-93307481	632.681
ENSG00000162244	RPL29	3:52027643-52029958	631.928
ENSG00000168028	RPSA	3:39448179-39453929	622.436
ENSG00000198830	HMGN2	1:26798940-26802463	620.359
ENSG00000135486	HNRNPA1	12:54624723-54745633	610.086
ENSG00000201512	SNORA71C	20:37049234-37063996	600.997
ENSG00000241468	ATP5J2	7:98923520-99063954	598.05
ENSG00000108654	DDX5	17:62494373-62534060	595.876
ENSG00000127184	COX7C	5:85913720-85916779	590.802
ENSG00000096384	HSP90AB1	6:44214823-44221620	590.405
ENSG00000104408	EIF3E	8:109213444-109447562	586.172
ENSG00000238881	SCARNA2	1:109642814-109643234	566.822
ENSG00000188846	RPL14	3:40498782-40506549	564.551
ENSG00000170889	RPS9	19:54704609-54752862	564.014
ENSG00000253007	SNORA50	22:33560048-34318829	563.439
ENSG00000119335	SET	9:131445702-131458679	562.39
ENSG00000114942	EEF1B2	2:206980270-207027652	558.315
ENSG00000207152	SNORA67	17:7476023-7482324	540.965
ENSG00000141424	SLC39A6	18:33688494-33709357	530.352
ENSG00000201998	SNORA23	11:9406168-9469673	526.92
ENSG00000141367	CLTC	17:57697218-57773671	523.99
ENSG00000108107	RPL28	19:55896712-55919325	521.1
ENSG00000159377	PSMB4	1:151372009-151374420	520.645
ENSG00000116752	BCAS2	1:115110177-115124260	505.067
ENSG00000117450	PRDX1	1:45959537-45988719	503.872
ENSG00000167996	FTH1	11:61717292-61735132	499.735
ENSG00000113558	SKP1	5:133492081-133706738	493.484
ENSG00000139644	TMBIM6	12:49962000-50158717	481.485
ENSG00000207344	SNORA22	7:64498731-64535091	477.125
ENSG00000101182	PSMA7	20:60711790-60718496	476.766
ENSG00000111775	COX6A1	12:120875892-120899389	474.998
ENSG00000251791	SCARNA6	2:234118696-234204320	473.693
ENSG00000149806	FAU	11:64888099-64902004	473.562
ENSG00000189171	S100A13	1:153591262-153618782	470.101
ENSG00000092199	HNRNPC	14:21677294-21737653	468.769
ENSG00000115053	NCL	2:232318241-232348352	466.09
ENSG00000062716	VMP1	17:57774666-57917950	465.773
ENSG00000102144	PGK1	X:77320684-77384793	463.432
ENSG00000109814	UGDH	4:39500374-39640710	463.316
ENSG00000127022	CANX	5:179105583-179157926	462.933
ENSG00000170315	UBB	17:16284112-16287220	462.465
ENSG00000132475	H3F3B	17:73772516-73775860	457.693
ENSG00000169251	NMD3	3:160801670-160971320	457.463
ENSG00000116251	RPL22	1:6241328-6296032	456.464
ENSG00000101166	SLMO2	20:57608199-57617964	456.363
ENSG00000080824	HSP90AA1	14:102547105-102771537	452.126
ENSG00000108443	RPS6KB1	17:57970446-58027925	449.315
ENSG00000135404	CD63	12:56119106-56124467	448.022
ENSG00000181019	NQO1	16:69740898-69760854	444.56
ENSG00000212464	SNORA12	10:101989423-102027437	434.905
ENSG00000177600	RPLP2	11:799179-812880	434.296
ENSG00000189403	HMGB1	13:31032883-31191734	428.643
ENSG00000163191	S100A11	1:151967006-152020383	420.176
ENSG00000145741	BTF3	5:72794232-72801460	417.526
ENSG00000144381	HSPD1	2:198351304-198418423	412.036
ENSG00000111229	ARPC3	12:110810704-110888227	409.856
ENSG00000143420	ENSA	1:150573326-150602088	409.247
ENSG00000137501	SYTL2	11:85405266-85522184	407.932
ENSG00000182718	ANXA2	15:60639332-60695082	403.366
ENSG00000123349	PFDN5	12:53689074-53700961	401.078
ENSG00000161960	EIF4A1	17:7476023-7482324	386.088
ENSG00000070756	PABPC1	8:101698043-101735037	383.73
ENSG00000108395	TRIM37	17:56833231-57232800	381.965
ENSG00000199331	Y_RNA	9:111777416-111882225	379.863
ENSG00000200397	Y_RNA	7:86780738-86849903	379.504
ENSG00000206659	Y_RNA	1:174968299-174992561	379.366
ENSG00000182004	SNRPE	1:203830730-203839678	378.874
ENSG00000163399	ATP1A1	1:116915289-116961197	378.267
ENSG00000179218	CALR	19:13049413-13055304	377.237
ENSG00000114405	C3orf14	3:61547242-62355005	375.34
ENSG00000105193	RPS16	19:39923851-39926618	374.718
ENSG00000116459	ATP5F1	1:111981259-112005395	370.198
ENSG00000131143	COX4I1	16:85812229-85840650	369.975
ENSG00000235123	DSCAM-AS1	21:38435145-45747259	368.269
ENSG00000137818	RPLP1	15:69745122-69748255	367.95
ENSG00000087086	FTL	19:49468565-49470135	361.035
ENSG00000142168	SOD1	21:33031934-33041244	356.959
ENSG00000005022	SLC25A5	X:118599996-118605282	355.327
ENSG00000128641	MYO1B	2:192093890-192290115	350.573
ENSG00000163634	THOC7	3:63727968-63849579	349.773
ENSG00000140264	SERF2	15:43803155-44095241	348.755
ENSG00000207304	SNORA8	11:93394804-93547861	347.715
ENSG00000123562	MORF4L2	X:102930423-102946700	346.019
ENSG00000150753	CCT5	5:10250032-10266524	344.774
ENSG00000107223	EDF1	9:139756570-139760738	344.078
ENSG00000075223	SEMA3C	7:80371853-80551675	340.878
ENSG00000164405	UQCRQ	5:132196872-132203723	339.608
ENSG00000165119	HNRNPK	9:86582997-86595569	339.398
ENSG00000184260	HIST2H2AC	1:149858485-149872351	338.658
ENSG00000177410	ZNFX1-AS1	20:47826981-47905797	338.578
ENSG00000125868	DSTN	20:17550507-17588887	335.071
ENSG00000221462	SNORA76	17:62223696-62223831	332.084
ENSG00000163041	H3F3A	1:224102740-226595780	331.929
ENSG00000188612	SUMO2	17:73163824-73179098	329.173
ENSG00000167863	ATP5H	17:73032144-73043074	326.091
ENSG00000212443	SNORA53	12:98987368-98995946	323.916
ENSG00000164032	H2AFZ	4:100869242-101136662	321.563
ENSG00000108946	PRKAR1A	17:66508109-66528908	320.819
ENSG00000206811	SNORA10	16:2012052-2014861	318.249
ENSG00000063046	EIF4B	12:53399941-53458156	317.994
ENSG00000131051	RBM39	20:34291530-34330234	317.548
ENSG00000167283	ATP5L	11:118230299-118302211	317.373
ENSG00000067225	PKM2	15:72491369-72524164	315.562
ENSG00000015479	MATR3	5:138282408-138667360	315.365
ENSG00000206823	SNORA24	4:119200344-119200475	315.202
ENSG00000169020	ATP5I	4:666224-683230	314.551
ENSG00000171940	ZNF217	20:52169308-52251129	312.587
ENSG00000111669	TPI1	12:6976282-7032861	311.788
ENSG00000238369	snoU13	5:149340299-149432386	310.348
ENSG00000145632	PLK2	5:57749808-57756087	310.12
ENSG00000122566	HNRNPA2B1	7:26229546-26252976	310.086
ENSG00000166710	B2M	15:45003674-45011075	307.919
ENSG00000155366	RHOC	1:113243727-113258099	306.624
ENSG00000124172	ATP5E	20:57594308-57607437	305.1
ENSG00000115268	RPS15	19:1438362-1440492	304.114
ENSG00000233927	RPS28	19:8386383-8408146	303.769
ENSG00000211459	J01415.23	MT:647-1601	298.797
ENSG00000124151	NCOA3	20:46130600-46415360	298.556
ENSG00000131795	RBM8A	1:145477084-145516076	295.618
ENSG00000122565	CBX3	7:26229546-26252976	294.889
ENSG00000082153	BZW1	2:201542955-201688569	294.28
ENSG00000198668	CALM1	14:90862845-90874605	293.595
ENSG00000176340	COX8A	11:63742078-63933578	293.094
ENSG00000075415	SLC25A3	12:98987368-98995946	289.814
ENSG00000143742	SRP9	1:224102740-226595780	289.5
ENSG00000156976	EIF4A2	3:186500993-186524847	289.497
ENSG00000143418	CERS2	1:150898738-150948010	289.344
ENSG00000147140	NONO	X:70503041-70521018	289.09
ENSG00000008018	PSMB1	6:170844204-170862429	283.252
ENSG00000113387	SUB1	5:32531738-32604185	283.002
ENSG00000238795	SCARNA12	12:7074489-7178336	282.449
ENSG00000167460	TPM4	19:16178316-16213813	281.896
ENSG00000101210	EEF1A2	20:62119365-62130505	280.354
ENSG00000136888	ATP6V1G1	9:117350025-117360653	280.058
ENSG00000136810	TXN	9:113006090-113018920	279.993
ENSG00000167815	PRDX2	19:12907633-12912694	279.039
ENSG00000198840	MT-ND3	MT:10058-10404	278.934
ENSG00000173660	UQCRH	1:46769302-46782448	278.624
ENSG00000113732	ATP6V0E1	5:172410759-172462448	277.794
ENSG00000006327	TNFRSF12A	16:3070312-3072384	276.898
ENSG00000187837	HIST1H1C	6:26055967-26056699	276.767
ENSG00000088986	DYNLL1	12:120907652-120936296	276.525
ENSG00000147684	NDUFB9	8:125500725-125740730	275.462
ENSG00000207051	SNORA27	13:27825445-27830828	274.99
ENSG00000069275	NUCKS1	1:205681946-205719404	274.595
ENSG00000213719	CLIC1	6:31694814-31707540	272.862
ENSG00000163468	CCT3	1:156278758-156337664	271.95
ENSG00000155368	DBI	2:120124496-120130126	270.96
ENSG00000173915	USMG5	10:105127723-105156223	270.213
ENSG00000110955	ATP5B	12:57031958-57039798	268.278
ENSG00000113013	HSPA9	5:137890570-137911133	267.867
ENSG00000062725	APPBP2	17:58520519-58603580	267.377
ENSG00000143106	PSMA5	1:109941652-109969062	265.891
ENSG00000143384	MCL1	1:150547031-150552073	265.676
ENSG00000089220	PEBP1	12:118501397-118583389	265.248
ENSG00000123416	TUBA1B	12:49521564-49541652	264.82
ENSG00000214530	STARD10	11:72396113-72505213	264.536
ENSG00000167553	TUBA1C	12:49578578-49667116	264.392
ENSG00000207233	SNORA37	18:51677970-51751158	262.561
ENSG00000149100	EIF3M	11:32605343-32816204	261.348
ENSG00000210825	SNORA40	11:93394804-93547861	260.213
ENSG00000119888	EPCAM	2:47572296-47614740	259.747
ENSG00000197728	RPS26	12:56435636-56438116	259.695
ENSG00000228474	OST4	2:27265231-27294641	259.286
ENSG00000173113	TRMT112	11:64073043-64085556	258.844
ENSG00000156467	UQCRB	8:97238147-97250262	256.781
ENSG00000168653	NDUFS5	1:39491989-39500308	255.872
ENSG00000167642	SPINT2	19:38755097-38783253	255.304
ENSG00000206633	SNORA80B	2:10580093-10588630	253.818
ENSG00000147274	RBMX	X:135923089-135962923	253.66
ENSG00000110321	EIF4G2	11:10804859-10830657	252.807
ENSG00000153187	HNRNPU	1:244998623-245027844	252.135
ENSG00000115677	HDLBP	2:242166678-242293442	251.858
ENSG00000172531	PPP1CA	11:67159175-67193078	251.54
ENSG00000126267	COX6B1	19:36139124-36149686	251.235
ENSG00000159352	PSMD4	1:151227178-151239955	250.457
ENSG00000101158	TH1L	20:57556295-57570188	250.14
ENSG00000108604	SMARCD2	17:61909440-61920351	249.47
ENSG00000198431	TXNRD1	12:104609556-104744061	248.959
ENSG00000213281	NRAS	1:115247089-115259515	248.908
ENSG00000196562	SULF2	20:46130600-46415360	247.894
ENSG00000104904	OAZ1	19:2269519-2273487	247.49
ENSG00000226958	RN28S1	X:108297360-108297792	245.278
ENSG00000213585	VDAC1	5:133307605-133340824	244.214
ENSG00000147676	MAL2	8:120177272-120259088	243.993
ENSG00000090266	NDUFB2	7:140218219-140422590	240.911
ENSG00000112695	COX7A2	6:75947390-75960039	240.662
ENSG00000100129	EIF3L	22:38244874-38285414	239.153
ENSG00000022277	C20orf43	20:55043646-55101198	238.707
ENSG00000145912	NHP2	5:177557996-177580968	238.394
ENSG00000251790	SCARNA16	17:75082797-75213183	238.123
ENSG00000184357	HIST1H1B	6:27834569-27835359	237.453
ENSG00000180879	SSR4	X:153051220-153063960	234.736
ENSG00000116288	PARK7	1:8014350-8045565	234.169
ENSG00000085063	CD59	11:33719806-33757991	234.078
ENSG00000252577	SCARNA20	17:58254690-58469586	233.892
ENSG00000115524	SF3B1	2:198256697-198299815	233.254
ENSG00000129559	NEDD8	14:24641061-24708448	233.053
ENSG00000185624	P4HB	17:79801036-79818545	232.576
ENSG00000147677	EIF3H	8:117654368-117889123	231.623
ENSG00000125743	SNRPD2	19:46190712-46195443	231.298
ENSG00000184900	SUMO3	21:46188954-46238694	231.03
ENSG00000135624	CCT7	2:73460547-73480149	230.885
ENSG00000197746	PSAP	10:73576054-73611126	230.81
ENSG00000065978	YBX1	1:43148097-43168023	230.702
ENSG00000165502	RPL36AL	14:50085236-50087403	230.517
ENSG00000207217	SNORA42	7:6048875-6098861	229.005
ENSG00000212588	SNORA26	4:53578596-53586998	228.206
ENSG00000086061	DNAJA1	9:33025208-33039905	228.072
ENSG00000052723	SIKE1	1:115312099-115323306	227.064
ENSG00000123983	ACSL3	2:223725651-223809357	226.814
ENSG00000107984	DKK1	10:54074055-54077802	226.526
ENSG00000141376	BCAS3	17:58755171-59470198	225.074
ENSG00000086598	TMED2	12:124066766-124083116	224.504
ENSG00000197323	TRIM33	1:114935398-115053781	224.459
ENSG00000111786	SRSF9	12:120899470-120907596	224.417
ENSG00000188987	HIST1H4D	6:26188937-26189304	223.811
ENSG00000203814	HIST2H2BF	1:149754226-149783928	223.634
ENSG00000175061	C17orf76-AS1	17:16342288-16395467	223.592
ENSG00000085733	CTTN	11:70116805-70282690	222.527
ENSG00000200959	SNORA74A	5:138282408-138667360	220.92
ENSG00000099194	SCD	10:102106876-102124591	219.953
ENSG00000079246	XRCC5	2:216972186-217071026	219.331
ENSG00000258017	RP11-386G11.10.1	12:49521564-49541652	219.271
ENSG00000185825	BCAP31	X:152965946-152990152	218.859
ENSG00000169813	HNRNPF	10:43881064-43904633	218.173
ENSG00000150093	ITGB1	10:33189246-33371030	217.685
ENSG00000112081	SRSF3	6:36555310-36932613	217.169
ENSG00000165629	ATP5C1	10:7830091-7849778	217.094
ENSG00000168036	CTNNB1	3:41236327-42003922	215.506
ENSG00000102317	RBM3	X:48431481-48437454	215.248
ENSG00000170348	TMED10	14:75548821-75643334	214.665
ENSG00000117592	PRDX6	1:173446404-173457946	214.594
ENSG00000140009	ESR2	14:64319682-64805317	214.487
ENSG00000206942	SNORA9	7:45024976-45025109	213.465
ENSG00000127922	SHFM1	7:96110937-96339203	212.955
ENSG00000153310	FAM49B	8:130844546-131029375	211.857
ENSG00000116489	CAPZA1	1:113066139-113214241	210.53
ENSG00000238683	snoU13	16:69740898-69760854	209.777
ENSG00000254999	BRK1	3:10157275-10168874	209.713
ENSG00000108518	PFN1	17:4848946-4860426	209.691
ENSG00000228253	J01415.24	MT:8365-9990	209.622
ENSG00000044115	CTNNA1	5:137946655-138270723	209.102
ENSG00000143549	TPM3	1:154127783-154167124	208.515
ENSG00000143977	SNRPG	2:70508493-70520903	208.422
ENSG00000100353	EIF3D	22:36906896-36925483	207.754
ENSG00000169714	CNBP	3:128888326-128902765	207.57
ENSG00000239672	NME1	17:49230896-49249108	207.307
ENSG00000180817	PPA1	10:71962586-71993667	207.024
ENSG00000207145	SNORA18	11:93394804-93547861	206.367
ENSG00000070831	CDC42	1:22379119-22419437	206.161
ENSG00000168385	2002-09-01	2:242166678-242293442	205.452
ENSG00000163466	ARPC2	2:219081816-219119079	204.676
ENSG00000143321	HDGF	1:156711898-156770607	204.282
ENSG00000109919	MTCH2	11:47638866-47664175	203.869
ENSG00000164934	DCAF13	8:104410862-104455681	202.977
ENSG00000138061	CYP1B1	2:38150329-38408997	202.833
ENSG00000200156	RNU5B-1	15:65597014-65597130	202.362
ENSG00000187990	HIST1H2BG	6:26216427-26216872	201.968
ENSG00000134294	SLC38A2	12:46751971-46767561	201.884
ENSG00000151366	NDUFC2	11:77726760-77791265	201.295
ENSG00000113712	CSNK1A1	5:148871759-148931007	200.357
ENSG00000100219	XBP1	22:29190542-29196585	200.219
ENSG00000132432	SEC61G	7:54819942-54872621	200.1
ENSG00000115541	HSPE1	2:198351304-198418423	199.077
ENSG00000184076	UQCR10	22:30163351-30166402	199.062
ENSG00000142864	SERBP1	1:67873492-67896098	198.525
ENSG00000152795	HNRPDL	4:83343716-83351294	198.343
ENSG00000202532	U6	2:128602809-128602915	197.625
ENSG00000136238	RAC1	7:6414153-6443608	197.571
ENSG00000118640	VAMP8	2:85788684-85809154	197.038
ENSG00000214253	FIS1	7:100882738-100895597	197.013
ENSG00000110075	PPP6R3	11:68228185-68384179	196.013
ENSG00000158406	HIST1H4H	6:26281282-26285762	196.001
ENSG00000182481	KPNA2	17:65821636-66042969	195.62
ENSG00000100632	ERH	14:69846847-69929105	195.568
ENSG00000166226	CCT2	12:69979113-69995350	194.314
ENSG00000100650	SRSF5	14:70193616-70238722	194.003
ENSG00000160752	FDPS	1:155278538-155300905	193.727
ENSG00000169567	HINT1	5:130494719-130541119	193.627
ENSG00000254911	SCARNA9	11:93394804-93547861	192.537
ENSG00000203875	SNHG5	6:86386724-86388451	192.254
ENSG00000125991	ERGIC3	20:34129769-34145405	192.167
ENSG00000140319	SRP14	15:40327939-40331389	191.851
ENSG00000116161	CACYBP	1:174968299-174992561	191.566
ENSG00000065518	NDUFB4	3:120315155-120321347	191.449
ENSG00000207487	SNORD22	11:62619459-62623386	191.38
ENSG00000124693	HIST1H3B	6:26021906-26044585	190.59
ENSG00000232112	CCDC72	3:48473573-48488060	190.382
ENSG00000087191	PSMC5	17:61896794-61909386	190.323
ENSG00000158373	HIST1H2BD	6:26158348-26171577	190.316
ENSG00000057608	GDI2	10:5807185-5884095	190.146
ENSG00000135821	GLUL	1:182350838-182361341	189.937
ENSG00000159176	CSRP1	1:201452657-201502736	189.521
ENSG00000101144	BMP7	20:55743803-55841685	188.421
ENSG00000120885	CLU	8:27454433-27472548	188.174
ENSG00000100097	LGALS1	22:38071614-38075813	188.108
ENSG00000109606	DHX15	4:24519063-24586173	187.967
ENSG00000092010	PSME1	14:24605366-24610797	185.889
ENSG00000010278	CD9	12:6308880-6347427	185.23
ENSG00000170906	NDUFA3	19:54606035-54635140	184.793
ENSG00000100664	EIF5	14:103799880-103811362	184.747
ENSG00000196924	FLNA	X:153576891-153603006	184.384
ENSG00000135829	DHX9	1:182808438-182856886	184.113
ENSG00000115091	ACTR3	2:114647536-114720173	183.883
ENSG00000166794	PPIB	15:64443913-64455404	183.582
ENSG00000170540	ARL6IP1	16:18636821-18813000	183.515
ENSG00000118705	RPN2	20:35729628-35870022	183.042
ENSG00000184270	HIST2H2AB	1:149858485-149872351	182.924
ENSG00000143621	ILF2	1:153634511-153643524	182.071
ENSG00000167085	PHB	17:47481413-47492246	181.9
ENSG00000131171	SH3BGRL	X:80457441-80554046	181.38
ENSG00000161011	SQSTM1	5:179224596-179334859	181.138
ENSG00000166598	HSP90B1	12:104235228-104359486	180.875
ENSG00000106153	CHCHD2	7:56169261-56174269	180.065
ENSG00000120533	ENY2	8:110253147-110358182	179.858
ENSG00000126457	PRMT1	19:50179042-50192286	179.849
ENSG00000163902	RPN1	3:128338816-128399918	179.509
ENSG00000152234	ATP5A1	18:43664109-43708299	178.593
ENSG00000215301	DDX3X	X:41192650-41223725	178.567
ENSG00000196230	TUBB	6:30687977-30693203	178.556
ENSG00000115216	NRBP1	2:27650656-27665126	178.069
ENSG00000000419	DPM1	20:49505584-49575092	177.913
ENSG00000115484	CCT4	2:62095223-62374382	177.834
ENSG00000249915	PDCD6	5:271735-438406	177.76
ENSG00000101193	C20orf11	20:61569470-61578019	176.746
ENSG00000197903	HIST1H2BK	6:27106072-27114619	176.639
ENSG00000177425	PAWR	12:79968758-80334448	176.492
ENSG00000106028	SSBP1	7:141404137-141487722	176.147
ENSG00000143320	CRABP2	1:156669397-156675608	175.588
ENSG00000134333	LDHA	11:18415934-18429972	175.404
ENSG00000106263	EIF3B	7:2291404-2420380	175.011
ENSG00000178982	EIF3K	19:39109721-39127595	174.18
ENSG00000070087	PFN2	3:149478891-149942977	173.706
ENSG00000115128	AC008073.5.1	2:24290453-24299313	173.498
ENSG00000165280	VCP	9:35056060-35073246	173.412
ENSG00000135390	ATP5G2	12:54026509-54071192	173.373
ENSG00000109452	INPP4B	4:142944312-143768585	173.31
ENSG00000115875	SRSF7	2:38970740-38978636	173.177
ENSG00000001630	CYP51A1	7:91741464-91810039	172.537
ENSG00000155096	AZIN1	8:103838584-103990104	171.712
ENSG00000115919	KYNU	2:143635066-143799890	171.61
ENSG00000185658	BRWD1	21:38435145-45747259	171.44
ENSG00000108384	RAD51C	17:56769933-56811703	170.667
ENSG00000140612	SEC11A	15:85212774-85259947	169.992
ENSG00000186010	NDUFA13	19:19623229-19648393	169.921
ENSG00000113648	H2AFY	5:134362614-134735604	169.418
ENSG00000165678	GHITM	10:85899195-85913311	169.18
ENSG00000187109	NAP1L1	12:76438669-76478813	168.866
ENSG00000165916	PSMC3	11:47440319-47447993	168.629
ENSG00000116209	TMEM59	1:54497346-54519177	168.144
ENSG00000109332	UBE2D3	4:103715539-103790053	167.414
ENSG00000104549	SQLE	8:126010738-126034525	166.762
ENSG00000119705	SLIRP	14:78174413-78236085	166.605
ENSG00000073921	PICALM	11:85668726-85780924	166.434
ENSG00000100902	PSMA6	14:35514112-35786699	166.323
ENSG00000108588	CCDC47	17:61822610-61851088	166.322
ENSG00000189334	S100A14	1:153586730-153589462	165.661
ENSG00000119318	RAD23B	9:110045417-110094475	165.455
ENSG00000182149	IST1	16:71879893-71962913	165.303
ENSG00000125356	NDUFA1	X:119004496-119010625	165.038
ENSG00000029993	HMGB3	X:150148981-150159248	164.633
ENSG00000134001	EIF2S1	14:67707825-67853233	164.624
ENSG00000161203	AP2M1	3:183852825-184402546	164.542
ENSG00000143761	ARF1	1:228270360-228286912	164.453
ENSG00000067064	IDI1	10:1034337-1095110	163.832
ENSG00000207067	SNORA72	8:98881067-99058697	163.719
ENSG00000163683	C4orf34	4:39500374-39640710	162.809
ENSG00000150459	SAP18	13:21714652-21723221	162.786
ENSG00000184007	PTP4A2	1:32372021-32410457	162.426
ENSG00000259357	RP11-316M1.12.1	1:150898738-150948010	162.066
ENSG00000099250	NRP1	10:33466419-33625190	161.791
ENSG00000106367	AP1S1	7:100797677-100804877	161.202
ENSG00000116560	SFPQ	1:35641978-35658749	161.095
ENSG00000143612	C1orf43	1:154179195-154243986	160.985
ENSG00000189043	NDUFA4	7:10971577-10979883	160.965
ENSG00000168242	HIST1H2BI	6:26273143-26273622	160.727
ENSG00000243147	MRPL33	2:27994583-28561768	160.67
ENSG00000163479	SSR2	1:155978838-155990750	160.308
ENSG00000182944	EWSR1	22:29655840-29696515	160.278
ENSG00000183255	PTTG1IP	21:46269499-46293752	160.193
ENSG00000100591	AHSA1	14:77893017-77935817	160.05
ENSG00000154473	BUB3	10:124913792-124924886	159.408
ENSG00000106682	EIF4H	7:73588574-73611431	159.282
ENSG00000140374	ETFA	15:76352177-76603813	159.017
ENSG00000110367	DDX6	11:118575315-118661858	158.038
ENSG00000179010	MRFAP1	4:6641817-6644472	157.77
ENSG00000103769	RAB11A	15:65903703-66184329	157.738
ENSG00000230989	HSBP1	16:83841447-83853342	157.616
ENSG00000154518	ATP5G3	2:176040985-176049335	157.557
ENSG00000241553	ARPC4	3:9791627-9896822	157.203
ENSG00000128989	ARPP19	15:52839241-52862080	156.949
ENSG00000100911	PSME2	14:24612573-24636611	156.566
ENSG00000137801	THBS1	15:39873279-39891667	156.187
ENSG00000169223	LMAN2	5:176758562-176778853	156.172
ENSG00000223380	SEC22B	1:145096219-145116922	155.396
ENSG00000146731	CCT6A	7:56119322-56131682	154.786
ENSG00000197459	HIST1H2BH	6:26251878-26252303	154.464
ENSG00000129084	PSMA1	11:14464985-14665181	154.263
ENSG00000041357	PSMA4	15:78832746-78841604	153.963
ENSG00000147123	NDUFB11	X:47001614-47046212	153.9
ENSG00000143870	PDIA6	2:10861774-10978103	153.884
ENSG00000160209	PDXK	21:38435145-45747259	153.776
ENSG00000146007	ZMAT2	5:140079746-140086266	153.485
ENSG00000156411	C14orf2	14:104378624-104394606	152.581
ENSG00000029363	BCLAF1	6:136578000-136610989	152.126
ENSG00000134759	ELP2	18:33709406-33757909	152.036
ENSG00000198886	MT-ND4	MT:10469-12137	151.902
ENSG00000051523	CYBA	16:88709690-88717560	151.838
ENSG00000197061	HIST1H4C	6:26104103-26104518	151.618
ENSG00000173933	RBM4	11:66384052-66445392	151.569
ENSG00000117362	APH1A	1:150237803-150253327	151.355
ENSG00000196683	TOMM7	7:22852250-22862470	151.144
ENSG00000182670	TTC3	21:38435145-45747259	150.728
ENSG00000166681	NGFRAP1	X:102631267-102633005	150.474
ENSG00000126432	PRDX5	11:64085559-64089283	150.467
ENSG00000124177	CHD6	20:40030740-40247133	150.342
ENSG00000104341	LAPTM4B	8:98787284-98865241	150.208
ENSG00000212195	U3	17:56634041-56769416	150.015
ENSG00000136930	PSMB7	9:127115744-127177723	149.953
ENSG00000014641	MDH1	2:63348517-64054977	149.727
ENSG00000100804	PSMB5	14:23485751-23504439	148.763
ENSG00000178913	TAF7	5:140698056-140700339	148.719
ENSG00000131236	CAP1	1:40505904-40538321	148.697
ENSG00000077097	TOP2B	3:25639474-25706398	148.581
ENSG00000168894	RNF181	2:85822847-85824736	148.407
ENSG00000212907	MT-ND4L	MT:10469-12137	148.008
ENSG00000031698	SARS	1:109756539-109780791	147.929
ENSG00000153827	TRIP12	2:230631929-230877825	147.81
ENSG00000131981	LGALS3	14:55590827-55612126	147.698
ENSG00000120694	HSPH1	13:31710761-31736525	147.407
ENSG00000110696	C11orf58	11:15987994-16778649	146.889
ENSG00000111371	SLC38A1	12:46581583-46663800	146.631
ENSG00000198258	UBL5	19:9938567-9940797	146.497
ENSG00000110958	PTGES3	12:57057126-57082159	146.466
ENSG00000200312	7SK	14:89591214-90421121	146.133
ENSG00000082898	XPO1	2:61704983-61765761	145.984
ENSG00000140465	CYP1A1	15:75011882-75017951	145.977
ENSG00000100380	ST13	22:41220538-41253026	145.755
ENSG00000138434	SSFA2	2:182756559-182795465	145.466
ENSG00000161057	PSMC2	7:102937868-103629963	145.072
ENSG00000197451	HNRNPAB	5:177631507-177659792	145.06
ENSG00000143153	ATP1B1	1:169074934-169337205	145.055
ENSG00000003989	SLC7A2	8:17354596-17428082	144.493
ENSG00000102054	RBBP7	X:16804549-16888537	143.422
ENSG00000162704	ARPC5	1:183592400-183604892	142.633
ENSG00000117360	PRPF3	1:150293924-150325671	142.504
ENSG00000134453	RBM17	10:6130948-6159420	142.25
ENSG00000181610	MRPS23	17:55916841-55927399	141.924
ENSG00000106803	SEC61B	9:101984345-101992897	141.923
ENSG00000117632	STMN1	1:26210671-26233482	141.775
ENSG00000133142	TCEAL4	X:102831158-102842657	141.518
ENSG00000124767	GLO1	6:38643718-38670917	141.2
ENSG00000101161	PRPF6	20:62588054-62680994	141.089
ENSG00000208308	SNORA40	2:135809834-136288806	140.796
ENSG00000180596	HIST1H2BC	6:26115128-26124154	140.706
ENSG00000158710	TAGLN2	1:159887896-159895522	140.414
ENSG00000084623	EIF3I	1:32674694-32697205	140.405
ENSG00000185787	MORF4L1	15:79051544-79190475	140.311
ENSG00000206952	SNORA50	16:58549382-58663790	140.296
ENSG00000168439	STIP1	11:63952743-63972015	140.251
ENSG00000184432	COPB2	3:138722803-139108574	140.17
ENSG00000168288	MMADHC	2:150426147-150715705	139.617
ENSG00000106245	BUD31	7:98923520-99063954	139.612
ENSG00000239093	snoU13	3:187141102-187141207	138.842
ENSG00000140740	UQCRC2	16:21963980-21994981	138.306
ENSG00000083312	TNPO1	5:72090231-72212560	138.065
ENSG00000135940	COX5B	2:98262502-98264846	137.565
ENSG00000238388	snoU13	11:100554892-100861656	137.529
ENSG00000124207	CSE1L	20:47662837-47713489	137.524
ENSG00000138071	ACTR2	2:65454886-65498387	137.509
ENSG00000200983	SNORA3	11:8703957-8932498	137.398
ENSG00000129562	DAD1	14:23033804-23058175	137.205
ENSG00000074201	CLNS1A	11:77225980-77348850	136.946
ENSG00000164111	ANXA5	4:122589109-122618268	136.571
ENSG00000100201	DDX17	22:38864066-38903665	136.55
ENSG00000198563	DDX39B	6:31496493-31527677	136.484
ENSG00000103363	TCEB2	16:2821414-2827278	136.465
ENSG00000171530	TBCA	5:76986990-77164604	136.343
ENSG00000255302	EID1	15:49115931-49255641	135.945
ENSG00000183648	NDUFB1	14:92582465-92588261	135.644
ENSG00000136240	KDELR2	7:6448756-6523873	135.579
ENSG00000198162	MAN1A2	1:117910070-118071494	135.56
ENSG00000168298	HIST1H1E	6:26156558-26157343	135.425
ENSG00000198899	MT-ATP6	MT:8365-9990	135.218
ENSG00000136527	TRA2B	3:185633693-185655924	135.129
ENSG00000124171	PARD6B	20:49348080-49373332	134.922
ENSG00000256316	HIST1H3F	6:26250369-26250835	134.903
ENSG00000100519	PSMC6	14:53173889-53195305	134.721
ENSG00000189091	SF3B3	16:70557690-70608820	134.372
ENSG00000221983	UBA52	19:18682613-18688269	134.329
ENSG00000235408	SNORA71B.1	20:37049234-37063996	134.282
ENSG00000101146	RAE1	20:55926065-55954267	134.042
ENSG00000113575	PPP2CA	5:133492081-133706738	133.996
ENSG00000145907	G3BP1	5:151121876-151192346	133.988
ENSG00000058673	ZC3H11A	1:203764781-203823252	133.115
ENSG00000116030	SUMO1	2:203070902-203103331	132.956
ENSG00000196419	XRCC6	22:41956766-42094140	132.929
ENSG00000189159	HN1	17:73131342-73150778	132.794
ENSG00000089356	FXYD3	19:35606731-35615227	132.533
ENSG00000138385	SSB	2:170648442-170681441	132.249
ENSG00000214736	TOMM6	6:41737913-41757879	131.319
ENSG00000085491	SLC25A24	1:108676657-108744113	131.234
ENSG00000197780	TAF13	1:109605120-109618624	131.097
ENSG00000124529	HIST1H4B	6:26021906-26044585	131.065
ENSG00000187145	MRPS21	1:150266288-150281414	130.765
ENSG00000084733	RAB10	2:26256975-26360323	130.489
ENSG00000120705	ETF1	5:137841783-137878989	130.432
ENSG00000108510	MED13	17:60019966-60142643	130.274
ENSG00000164754	RAD21	8:117654368-117889123	129.528
ENSG00000134308	YWHAQ	2:9724100-9771143	128.904
ENSG00000162613	FUBP1	1:78409739-78444794	128.737
ENSG00000067167	TRAM1	8:71485676-71520622	128.168
ENSG00000124575	HIST1H1D	6:26234439-26235216	127.804
ENSG00000244038	DDOST	1:20959947-20988000	127.543
ENSG00000105568	PPP2R1A	19:52693273-52730687	127.485
ENSG00000168003	SLC3A2	11:62623517-62656352	127.161
ENSG00000198931	APRT	16:88875746-88878352	127.122
ENSG00000143543	JTB	1:153931574-153950164	125.994
ENSG00000198898	CAPZA2	7:116451123-116559315	125.955
ENSG00000160932	LY6E	8:144063154-144105249	125.668
ENSG00000197622	CDC42SE1	1:151020215-151042801	125.499
ENSG00000166913	YWHAB	20:43514316-43537173	125.488
ENSG00000090060	PAPOLA	14:96967146-97033448	125.363
ENSG00000166503	RP11-382A20.3.1	15:83776158-84108197	125.362
ENSG00000153037	SRP19	5:112043194-112258236	125.341
ENSG00000100764	PSMC1	14:90722838-90738968	125.317
ENSG00000173457	PPP1R14B	11:64011955-64016966	125.068
ENSG00000077809	GTF2I	7:74071993-74306729	125.064
ENSG00000196074	SYCP2	20:58438620-58508710	125.064
ENSG00000103495	MAZ	16:29817426-29859355	124.981
ENSG00000182117	NOP10	15:34633916-34635378	124.777
ENSG00000252906	SCARNA3	1:175911247-176176629	124.645
ENSG00000164466	SFXN1	5:174904064-174956745	124.619
ENSG00000110092	CCND1	11:69455854-69490184	124.503
ENSG00000099246	RAB18	10:27793196-27831143	124.469
ENSG00000196504	PRPF40A	2:153508106-153617688	124.432
ENSG00000115241	PPM1G	2:27604060-27632554	124.409
ENSG00000132002	DNAJB1	19:14625581-14640049	123.896
ENSG00000172115	CYCS	7:25159709-25164980	123.727
ENSG00000125676	THOC2	X:122734411-122866906	123.723
ENSG00000142208	AKT1	14:105235685-105262088	123.391
ENSG00000177556	ATOX1	5:151121876-151192346	123.109
ENSG00000140416	TPM1	15:63334830-63364114	122.831
ENSG00000054793	ATP9A	20:50213052-50385173	122.604
ENSG00000084234	APLP2	11:129939731-130014699	122.603
ENSG00000114978	MOB1A	2:74382164-74406025	122.373
ENSG00000105185	PDCD5	19:33072095-33078322	122.1
ENSG00000164104	HMGB2	4:174252845-174256276	121.919
ENSG00000183283	DAZAP2	12:51632075-51664202	121.822
ENSG00000198727	MT-CYB	MT:14746-15887	121.783
ENSG00000138600	SPPL2A.1	15:50999505-51058005	121.777
ENSG00000087302	C14orf166	14:52456192-52471420	121.663
ENSG00000196776	CD47	3:107762144-107809872	121.402
ENSG00000120438	TCP1	6:160100095-160210781	121.369
ENSG00000252213	SNORA74	5:138282408-138667360	121.053
ENSG00000199293	SNORA21	17:37004117-37010064	121.025
ENSG00000039068	CDH1	16:68771127-68869445	120.967
ENSG00000142192	APP	21:27252860-27548142	120.859
ENSG00000108424	KPNB1	17:45726841-45760998	120.696
ENSG00000106211	HSPB1	7:75931860-75933612	120.586
ENSG00000204387	C6orf48	6:31802384-31807541	120.539
ENSG00000207501	U1	1:148241464-148241628	120.534
ENSG00000131238	PPT1	1:40538378-40563375	120.519
ENSG00000125037	TMEM111	3:10004220-10052893	120.111
ENSG00000156261	CCT8	21:30428125-30446118	119.98
ENSG00000138430	OLA1	2:174937174-175113426	119.562
ENSG00000188529	SRSF10	1:24291293-24307417	119.387
ENSG00000115944	COX7A2L	2:42560685-42652228	119.132
ENSG00000253051	SNORA31	13:45910448-45910582	118.698
ENSG00000136758	YME1L1	10:27399382-27475848	118.662
ENSG00000148248	SURF4	9:136228324-136242970	118.606
ENSG00000152894	PTPRK	6:126102306-130463972	118.507
ENSG00000166012	TAF1D	11:93394804-93547861	118.437
ENSG00000130741	EIF2S3	X:24072832-24096088	118.297
ENSG00000005893	LAMP2	X:119561681-119603220	118.035
ENSG00000168906	MAT2A	2:85766287-85772403	117.991
ENSG00000161547	SRSF2	17:74730200-74733493	117.965
ENSG00000135387	CAPRIN1	11:34073229-34122703	117.806
ENSG00000117318	ID3	1:23884408-23886285	117.615
ENSG00000163660	CCNL1	3:156864296-156878549	117.56
ENSG00000105401	CDC37	19:10501808-10514271	117.518
ENSG00000241837	ATP5O	21:34870939-35288284	117.481
ENSG00000188229	TUBB4B	9:140135664-140142222	117.459
ENSG00000165637	VDAC2	10:76969911-76991206	117.422
ENSG00000067560	RHOA	3:49396577-49453908	117.392
ENSG00000101150	TPD52L2	20:62496595-62522898	117.114
ENSG00000135506	OS9	12:58087737-58115340	117.001
ENSG00000241685	ARPC1A	7:98923520-99063954	116.74
ENSG00000184825	HIST1H2AH	6:27114860-27115317	116.23
ENSG00000113643	RARS	5:167913449-167946304	116.159
ENSG00000200182	TERC	3:169482397-169482835	116.117
ENSG00000104824	HNRNPL	19:39327028-39342987	115.938
ENSG00000114850	SSR3	3:156257928-156272973	115.838
ENSG00000099901	RANBP1	22:20067754-20114878	115.801
ENSG00000166295	ANAPC16	10:73856277-73995472	115.456
ENSG00000072274	TFRC	3:195754053-195809060	115.338
ENSG00000165732	DDX21	10:70715883-70744829	114.881
ENSG00000200785	SNORD8	14:21853352-21924285	114.787
ENSG00000125944	HNRNPR	1:23630263-23670829	114.696
ENSG00000065427	KARS	16:75661621-75795051	114.614
ENSG00000102901	CENPT	16:67840667-67906470	114.58
ENSG00000221978	CCNL2	1:1321090-1334708	114.361
ENSG00000128272	ATF4	22:39915699-39918691	114.221
ENSG00000089053	ANAPC5	12:121746047-121837699	114.002
ENSG00000260032	RP4-550H1.6.1	20:34633543-34638882	113.847
ENSG00000209804	RNU11	1:28975111-28975245	113.721
ENSG00000068697	LAPTM4A	2:20232410-20251789	113.654
ENSG00000136450	SRSF1	17:56078283-56084707	113.599
ENSG00000170832	USP32	17:58254690-58469586	113.487
ENSG00000132507	EIF5A	17:7210317-7232638	113.432
ENSG00000196176	HIST1H4A	6:26021906-26044585	113.414
ENSG00000105583	WDR83OS	19:12777613-12792682	113.061
ENSG00000134057	CCNB1	5:68462836-68474072	112.979
ENSG00000105993	DNAJB6	7:157128074-157210133	112.909
ENSG00000219481	NBPF1	1:16888817-16940083	112.901
ENSG00000207422	U6	6:151815164-151942328	112.601
ENSG00000149923	PPP4C	16:30087298-30096698	112.566
ENSG00000130935	NOL11	17:65714060-65740318	112.533
ENSG00000251992	SCARNA17	18:47340502-47340646	112.36
ENSG00000179950	PUF60	8:144898513-144912029	112.341
ENSG00000147649	MTDH	8:98656406-98740998	111.96
ENSG00000126247	CAPNS1	19:36630917-36641254	111.944
ENSG00000168938	PPIC	5:122179133-122390362	111.868
ENSG00000008952	SEC62	3:169657140-169716161	111.839
ENSG00000242485	MRPL20	1:1334901-1342693	111.72
ENSG00000099341	PSMD8	19:38865175-38874464	111.638
ENSG00000071127	WDR1	4:10075962-10118573	111.486
ENSG00000171314	PGAM1	10:99185916-99205774	111.34
ENSG00000160201	U2AF1	21:38435145-45747259	110.993
ENSG00000176853	FAM91A1	8:124780695-124827692	110.933
ENSG00000124226	RNF114	20:48552944-48570429	110.602
ENSG00000143436	MRPL9	1:151732118-151766878	110.373
ENSG00000004779	NDUFAB1	16:23592322-23607677	110.094
ENSG00000130402	ACTN4	19:39138309-39235114	110.086
ENSG00000201302	SNORA65	9:130209952-130213684	109.971
ENSG00000129354	AP1M2	19:10683347-10697992	109.949
ENSG00000120992	LYPLA1	8:54958937-55014577	109.899
ENSG00000103035	PSMD7	16:74330672-74403724	109.403
ENSG00000198843	RP11-392O18.1.1	3:150259780-150348222	109.224
ENSG00000100567	PSMA3	14:58466452-58764857	109.219
ENSG00000105518	TMEM205	19:11453451-11456981	108.999
ENSG00000200488	7SK	2:76672204-76672536	108.77
ENSG00000100345	MYH9	22:36677322-36784063	108.728
ENSG00000169230	PRELID1	5:176728198-176739758	108.62
ENSG00000179091	CYC1	8:145149929-145152428	108.583
ENSG00000089006	SNX5	20:17922240-18039832	108.551
ENSG00000252835	SCARNA21	17:7788123-7816078	108.338
ENSG00000115109	EPB41L5	2:120770580-120974855	107.997
ENSG00000091140	DLD	7:107531414-107643700	107.976
ENSG00000122545	2007-09-01	7:35840541-35944917	107.872
ENSG00000127314	RAP1B	12:69004618-69054372	107.648
ENSG00000187735	TCEA1	8:54879111-54935089	107.459
ENSG00000257727	CNPY2	12:56665482-56727837	107.405
ENSG00000181789	COPG	3:128968448-128996614	107.131
ENSG00000157020	SEC13	3:10334814-10362862	107.025
ENSG00000143727	ACP1	2:217729-278283	106.96
ENSG00000178035	IMPDH2	3:49061671-49066841	106.536
ENSG00000138069	RAB1A	2:65283499-65357240	106.469
ENSG00000147687	TATDN1	8:125500725-125740730	106.243
ENSG00000207311	SNORA61	1:28879596-28909495	106.24
ENSG00000138279	ANXA7	10:75135202-75173834	106.2
ENSG00000167792	NDUFV1	11:67374322-67380006	106.077
ENSG00000135316	SYNCRIP	6:86215213-86353510	106.018
ENSG00000117139	KDM5B	1:202696525-202778598	105.986
ENSG00000240972	MIF	22:24198889-24241117	105.977
ENSG00000127914	AKAP9	7:91570180-91739987	105.912
ENSG00000115648	MLPH	2:238394070-238463961	105.716
ENSG00000101138	CSTF1	20:54967426-54979518	105.638
ENSG00000099622	CIRBP	19:1269266-1274806	105.625
ENSG00000160180	TFF3	21:38435145-45747259	105.623
ENSG00000137710	RDX	11:110045604-110167447	105.348
ENSG00000189343	AC004448.3.1	17:19342455-19364048	105.284
ENSG00000238732	snoU13	10:43278248-43326856	104.888
ENSG00000238781	snoU13	7:4683387-4811074	104.888
ENSG00000049656	CLPTM1L	5:1317858-1345214	104.641
ENSG00000140990	NDUFB10	16:2009508-2011976	104.635
ENSG00000213639	PPP1CB	2:28974505-29093167	104.229
ENSG00000004059	ARF5	7:127220671-127242198	104.126
ENSG00000101856	PGRMC1	X:118370215-118378429	104.125
ENSG00000109390	NDUFC1	4:140187316-140341187	103.862
ENSG00000047410	TPR	1:186265404-186344825	103.795
ENSG00000244687	UBE2V1	20:48697660-48770335	103.785
ENSG00000153914	SREK1	5:65435798-65479443	103.725
ENSG00000251869	SCARNA23	X:24712035-25015103	103.625
ENSG00000173575	CHD2	15:93425936-93571237	103.553
ENSG00000155957	TMBIM4	12:66516841-66563852	103.533
ENSG00000143774	GUK1	1:228327662-228336685	103.216
ENSG00000104320	NBN	8:90945563-91064320	103.214
ENSG00000239024	snoU13	17:2496922-2588909	103.18
ENSG00000232388	LINC00493	20:18548063-18550207	103.131
ENSG00000173726	TOMM20	1:235272650-235292251	103.1
ENSG00000238513	snoU13	15:56119119-56285944	103.054
ENSG00000238775	snoU13	6:111279762-111289093	103.053
ENSG00000152558	TMEM123	11:102267062-102369532	103.029
ENSG00000113407	TARS	5:33440801-33469644	103
ENSG00000125835	SNRPB	20:2442279-2505348	102.967
ENSG00000108294	PSMB3	17:36909002-36920483	102.957
ENSG00000087586	AURKA	20:54944444-54967393	102.905
ENSG00000195401	Y_RNA	10:70480768-70552134	102.739
ENSG00000173848	NET1	10:5454513-5500426	102.646
ENSG00000198836	OPA1	3:193310932-193415612	102.491
ENSG00000112378	PERP	6:138411922-138428648	102.482
ENSG00000106355	LSM5	7:32524950-32534895	102.43
ENSG00000178127	NDUFV2	18:9102627-9134343	102.138
ENSG00000256018	HIST1H3G	6:26271145-26271612	102.028
ENSG00000172239	PAIP1	5:43526368-43557860	101.98
ENSG00000196747	HIST1H2AI	6:27775898-27776429	101.707
ENSG00000085719	CPNE3	8:87345502-87777251	101.625
ENSG00000167004	PDIA3	15:43803155-44095241	101.485
ENSG00000112697	TMEM30A	6:75962639-75994684	101.399
ENSG00000129625	REEP5	5:112043194-112258236	101.225
ENSG00000106588	PSMA2	7:42948871-42988557	100.957
ENSG00000103018	CYB5B	16:69458427-69500169	100.852
ENSG00000185088	RPS27L	15:63413998-63450220	100.84
ENSG00000181924	CHCHD8	11:73583711-73638790	100.759
ENSG00000121741	ZMYM2	13:20532809-20665968	100.679
ENSG00000215845	TSTD1	1:160965000-161008784	100.516
ENSG00000072506	HSD17B10	X:53458205-53461320	100.439
ENSG00000127483	HP1BP3	1:21069153-21113816	100.21
ENSG00000169398	PTK2	8:141667998-142012315	100.126
ENSG00000130429	ARPC1B	7:98923520-99063954	100.067
ENSG00000148341	SH3GLB2	9:131683173-131790582	99.9051
ENSG00000188186	C7orf59	7:99746529-99756338	99.8785
ENSG00000104738	MCM4	8:48872744-48890720	99.77
ENSG00000095739	BAMBI	10:28966270-28971868	99.6866
ENSG00000148672	GLUD1	10:88810242-88951225	99.6571
ENSG00000077147	TM9SF3	10:98277865-98347209	99.6353
ENSG00000110717	NDUFS8	11:67798083-67804111	99.2645
ENSG00000184840	TMED9	5:177019158-177023125	98.9058
ENSG00000108953	YWHAE	17:1247565-1303505	98.8728
ENSG00000213619	NDUFS3	11:47487495-47606114	98.8019
ENSG00000075292	ZNF638	2:71503690-71662199	98.767
ENSG00000175166	PSMD2	3:183852825-184402546	98.6959
ENSG00000198231	DDX42	17:61851566-61896676	98.6355
ENSG00000163931	TKT	3:53258722-53290068	98.4861
ENSG00000233224	HIST1H2AM	6:27858092-27860963	98.2639
ENSG00000164346	NSA2	5:73923233-74072737	98.0977
ENSG00000182196	ARL6IP4	12:123405497-123467456	98.0579
ENSG00000123144	C19orf43	19:12841454-12845529	97.9987
ENSG00000197006	METTL9	16:21608538-21668794	97.8959
ENSG00000146872	TLK2	17:60556385-60692839	97.8609
ENSG00000166508	MCM7	7:99690350-99726118	97.7606
ENSG00000113141	IK	5:140018324-140042064	97.6156
ENSG00000129514	FOXA1	14:38059188-38672128	97.3156
ENSG00000172354	GNB2	7:100271153-100276797	97.2283
ENSG00000135048	TMEM2	9:74298281-74431606	96.9721
ENSG00000184203	PPP1R2	3:195241220-195270209	96.9492
ENSG00000143570	SLC39A1	1:153931574-153950164	96.945
ENSG00000113810	SMC4	3:159943422-160203561	96.9303
ENSG00000004455	AK2	1:33452552-33546597	96.9038
ENSG00000006831	ADIPOR2	12:1797739-1897844	96.8291
ENSG00000100823	APEX1	14:20923349-20929771	96.7579
ENSG00000122705	CLTA	9:36190852-36304921	96.6353
ENSG00000136628	EPRS	1:220141942-220220000	96.5729
ENSG00000197170	PSMD12	17:65334031-65362743	96.5431
ENSG00000151247	EIF4E	4:99792834-99851788	96.4976
ENSG00000163463	KRTCAP2	1:155141883-155162707	96.2798
ENSG00000153113	CAST	5:95220801-96143803	96.2782
ENSG00000197345	MRPL21	11:68658743-68671303	96.2316
ENSG00000114120	SLC25A36	3:140660671-140698775	96.2181
ENSG00000163444	TMEM183A	1:202976513-202993976	96.2093
ENSG00000120727	PAIP2	5:138677275-138720242	96.2073
ENSG00000135535	CD164	6:109687716-109703762	96.1643
ENSG00000172725	CORO1B	11:67202980-67211292	96.1213
ENSG00000175895	PLEKHF2	8:96146031-96168912	96.0907
ENSG00000133835	HSD17B4	5:118788137-118878028	95.9658
ENSG00000158615	PPP1R15B	1:204346977-204463852	95.9225
ENSG00000109180	OCIAD1	4:48807228-48863834	95.9143
ENSG00000111328	CDK2AP1	12:123636866-123756881	95.8729
ENSG00000125817	CENPB	20:3764497-3767337	95.7806
ENSG00000212402	SNORA74B	5:172410759-172462448	95.7124
ENSG00000157916	RER1	1:2323266-2335190	95.7007
ENSG00000148120	C9orf3	9:97488982-97849441	95.677
ENSG00000070961	ATP2B1	12:89954905-90103077	95.6635
ENSG00000201558	U1	1:145382756-145382920	95.5116
ENSG00000071994	PDCD2	6:170884382-170893780	95.4398
ENSG00000197111	PCBP2	12:53835388-53893847	95.3271
ENSG00000207314	SNORA44	1:28879596-28909495	95.207
ENSG00000116171	SCP2	1:53392900-53517375	95.1877
ENSG00000163697	APBB2	4:40812043-41218731	95.0982
ENSG00000065135	GNAI3	1:110091232-110136975	95.0856
ENSG00000085231	TAF9	5:68646810-68710628	95.0554
ENSG00000101361	NOP56	20:2632790-2639039	95.0077
ENSG00000082996	RNF13	3:149478891-149942977	94.9855
ENSG00000130811	EIF3G	19:10216898-10230599	94.9422
ENSG00000245910	SNHG6	8:67782983-67838633	94.9325
ENSG00000132963	POMP	13:29233240-29253062	94.8657
ENSG00000162521	RBBP4	1:33116742-33169197	94.8624
ENSG00000092148	HECTD1	14:31569317-31677010	94.8531
ENSG00000204435	CSNK2B	6:31629005-31641553	94.8407
ENSG00000111639	MRPL51	12:6601149-6641121	94.8206
ENSG00000172893	DHCR7	11:71139238-71163914	94.762
ENSG00000154723	ATP5J	21:27011583-27144771	94.7317
ENSG00000073584	SMARCE1	17:38781213-38821408	94.7297
ENSG00000104522	TSTA3	8:144694787-144700218	94.654
ENSG00000136261	BZW2	7:16685755-16759523	94.6403
ENSG00000013275	PSMC4	19:40477072-40487351	94.5637
ENSG00000126777	KTN1	14:55965995-56168244	94.5377
ENSG00000147669	POLR2K	8:101162811-101166230	94.3848
ENSG00000130706	ADRM1	20:60877148-60942368	94.3617
ENSG00000184575	XPOT	12:64798129-64844907	94.3429
ENSG00000229833	C19orf79	19:7694670-7698570	94.3341
ENSG00000069869	NEDD4	15:56119119-56285944	94.3048
ENSG00000116679	IVNS1ABP	1:185265519-185286461	94.2963
ENSG00000035115	SH3YL1	2:217729-278283	94.247
ENSG00000106244	PDAP1	7:98923520-99063954	94.1667
ENSG00000171490	RSL1D1	16:11931195-11945442	94.142
ENSG00000091527	CDV3	3:133292573-133309105	94.0906
ENSG00000159346	ADIPOR1	1:202909950-202927700	94.0654
ENSG00000143183	TMCO1	1:165696031-165744413	94.0011
ENSG00000170515	PA2G4	12:56473640-56509935	93.8961
ENSG00000109472	CPE	4:166282345-166419472	93.7924
ENSG00000198856	OSTC	4:109571739-109588976	93.7524
ENSG00000105968	H2AFV	7:44866389-44887682	93.6919
ENSG00000078304	PPP2R5C	14:102228134-102394326	93.4752
ENSG00000078114	NEBL	10:21068901-21463977	93.4176
ENSG00000202263	RN5S22	1:78444858-78604133	93.3383
ENSG00000114686	MRPL3	3:131181067-131221827	93.1847
ENSG00000205133	C8orf83	8:93895211-94029901	93.0107
ENSG00000186298	PPP1CC	12:111157484-111180744	92.9969
ENSG00000163714	U2SURP	3:142720009-142779567	92.8965
ENSG00000126945	HNRNPH2	X:100645811-100669121	92.8319
ENSG00000117410	ATP6V0B	1:44440158-44443967	92.8226
ENSG00000177156	TALDO1	11:747328-765024	92.7717
ENSG00000215440	NPEPL1	20:57226327-57294294	92.7019
ENSG00000117395	EBNA1BP2	1:43629845-43727589	92.6332
ENSG00000167468	GPX4	19:1103935-1106786	92.5168
ENSG00000149573	MPZL2	11:118124117-118135251	92.481
ENSG00000131100	ATP6V1E1	22:18074901-18111584	92.4505
ENSG00000169139	UBE2V2	8:48920959-48976511	92.4042
ENSG00000111530	CAND1	12:67663060-67713731	92.3858
ENSG00000119013	NDUFB3	2:201773695-201950473	92.2821
ENSG00000141543	EIF4A3	17:78109012-78120982	92.2211
ENSG00000111642	CHD4	12:6679248-6716642	92.1635
ENSG00000167644	C19orf33	19:38794199-38806606	91.4986
ENSG00000101444	AHCY	20:32782374-32899608	91.3548
ENSG00000184047	DIABLO	12:122688089-122751068	91.1844
ENSG00000138777	PPA2	4:106290233-106395238	90.9884
ENSG00000167986	DDB1	11:61066922-61136683	90.9463
ENSG00000105373	GLTSCR2	19:48248792-48260323	90.9009
ENSG00000115233	PSMD14	2:162164548-162268228	90.8349
ENSG00000147155	EBP	X:48379545-48387104	90.7287
ENSG00000175334	BANF1	11:65764015-65771620	90.6992
ENSG00000101439	CST3	20:23608533-23619110	90.5342
ENSG00000163527	STT3B	3:31574129-31679112	90.4849
ENSG00000169021	UQCRFS1	19:29698166-29704136	90.325
ENSG00000178952	TUFM	16:28853731-28857729	90.3167
ENSG00000128595	CALU	7:128379345-128411861	90.1982
ENSG00000196305	IARS	9:94972488-95056038	90.1413
ENSG00000042753	AP2S1	19:47341422-47354203	90.1257
ENSG00000142230	SAE1	19:47634079-47713892	90.1084
ENSG00000168002	POLR2G	11:62529015-62534182	89.8709
ENSG00000200169	RNU5D-1	1:45196726-45196842	89.708
ENSG00000010244	ZNF207	17:30677127-30714780	89.6838
ENSG00000172270	BSG	19:571309-583492	89.6007
ENSG00000176731	C8orf59	8:86089459-86132650	89.5838
ENSG00000065911	MTHFD2	2:74425688-74570541	89.5309
ENSG00000116747	TROVE2	1:192984888-193060907	89.5051
ENSG00000129083	COPB1	11:14464985-14665181	89.4843
ENSG00000173218	VANGL1	1:116184573-116240845	89.4751
ENSG00000158769	F11R	1:160965000-161008784	89.4306
ENSG00000136636	KCTD3	1:215740734-215795073	89.4087
ENSG00000242372	EIF6	20:33703159-33872788	89.3533
ENSG00000182180	MRPS16	10:74927923-75119452	89.0876
ENSG00000068097	HEATR6	17:58120561-58156292	88.9348
ENSG00000127837	AAMP	2:219128849-219134980	88.8661
ENSG00000185130	HIST1H2BL	6:27775256-27775709	88.6678
ENSG00000090054	SPTLC1	9:94793426-94877690	88.5532
ENSG00000136156	ITM2B	13:48807293-48837063	88.4764
ENSG00000112414	GPR126	6:142622990-142767403	88.3823
ENSG00000144224	UBXN4	2:136499188-136542633	88.2775
ENSG00000055044	NOP58	2:203130438-203168389	88.1813
ENSG00000137331	IER3	6:30710975-30712331	87.9573
ENSG00000183684	ALYREF	17:79845712-79849462	87.9196
ENSG00000164761	TNFRSF11B	8:119935795-119964439	87.8722
ENSG00000115760	BIRC6	2:32582095-32843966	87.7759
ENSG00000183291	RP4-604K5.1.1	1:87328131-87380107	87.7312
ENSG00000125995	ROMO1	20:34213952-34288906	87.7079
ENSG00000115561	CHMP3	2:86730553-87005164	87.5797
ENSG00000133606	MKRN1	7:140152839-140179369	87.5676
ENSG00000225733	FGD5-AS1	3:14860468-15106842	87.525
ENSG00000106537	TSPAN13	7:16793159-16824161	87.4513
ENSG00000062194	GPBP1	5:56469774-56560505	87.4331
ENSG00000090263	MRPS33	7:140702195-140715028	87.3165
ENSG00000165494	PCF11	11:82868029-82898493	87.3022
ENSG00000008283	CYB561	17:61509667-61523722	87.0539
ENSG00000196331	HIST1H2BO	6:27861202-27861669	87.0273
ENSG00000171848	RRM2	2:10262454-10271545	87.024
ENSG00000006625	GGCT	7:30536236-30544460	87.0218
ENSG00000156471	PTDSS1	8:97273942-97349223	86.9668
ENSG00000130770	ATPIF1	1:28562619-28573417	86.7408
ENSG00000114125	RNF7	3:141457045-141466402	86.6874
ENSG00000170836	PPM1D	17:58677553-58742036	86.6334
ENSG00000203813	HIST1H3H	6:27777841-27778314	86.5163
ENSG00000196418	ZNF124	1:247285276-247335310	86.3493
ENSG00000206053	HN1L	16:1662325-1752281	86.2715
ENSG00000168159	RNF187	1:228674761-228683467	86.2195
ENSG00000111481	COPZ1	12:54624723-54745633	86.2147
ENSG00000115415	STAT1	2:191745522-191885686	86.2146
ENSG00000106052	TAX1BP1	7:27773013-28281515	86.1421
ENSG00000172845	SP3	2:174771186-174830430	85.9746
ENSG00000162961	DPY30	2:32092877-32264881	85.9216
ENSG00000116667	C1orf21	1:184356191-184598154	85.8727
ENSG00000133872	TMEM66	8:29920527-29940723	85.7756
ENSG00000149182	ARFGAP2	11:46958239-47198676	85.662
ENSG00000159210	SNF8	17:47006677-47022479	85.6545
ENSG00000182628	SKA2	17:56833231-57232800	85.5609
ENSG00000071073	MGAT4A	2:99235568-99347589	85.5457
ENSG00000100462	PRMT5	14:23388664-23398794	85.5266
ENSG00000095787	WAC	10:28811580-28909928	85.4857
ENSG00000111011	RSRC2	12:122989239-123011547	85.4212
ENSG00000117289	TXNIP	1:145438468-145442635	85.3526
ENSG00000139684	ESD	13:47345390-47371367	85.3168
ENSG00000124795	DEK	6:18224098-18265054	85.2463
ENSG00000163349	HIPK1	1:114466621-114520426	85.1607
ENSG00000170606	HSPA4	5:132387653-132442141	85.1372
ENSG00000149428	HYOU1	11:118914898-118927940	85.1131
ENSG00000033170	FUT8	14:65877309-66210839	85.0287
ENSG00000163159	VPS72	1:151138497-151167797	84.9778
ENSG00000121073	SLC35B1	17:47778304-47906458	84.9711
ENSG00000156110	ADK	10:75910959-76469061	84.9229
ENSG00000112335	SNX3	6:108532425-108582464	84.8965
ENSG00000196655	TRAPPC4	11:118868851-118901616	84.8621
ENSG00000176623	FAM82B	8:87345502-87777251	84.5223
ENSG00000124126	PREX1	20:47240789-47444420	84.3998
ENSG00000170017	ALCAM	3:105085752-105295744	84.3329
ENSG00000207181	SNORA14B	1:235272650-235292251	84.2249
ENSG00000149357	LAMTOR1	11:71709586-71823826	84.1546
ENSG00000258289	CHURC1	14:65381078-65569413	83.9752
ENSG00000070081	NUCB2	11:17229699-17371521	83.9438
ENSG00000122034	GTF3A	13:27998680-28024739	83.9268
ENSG00000180694	TMEM64	8:91634222-91997485	83.9072
ENSG00000124181	PLCG1	20:39657457-39804361	83.8813
ENSG00000164258	NDUFS4	5:52856462-52979168	83.874
ENSG00000113719	ERGIC1	5:172261277-172379688	83.8282
ENSG00000255717	SNHG1	11:62619459-62623386	83.8048
ENSG00000103342	GSPT1	16:11961984-12009939	83.7717
ENSG00000168274	HIST1H2AE	6:26217164-26217711	83.721
ENSG00000115685	PPP1R7	2:242045513-242123067	83.7067
ENSG00000111907	TPD52L1	6:125440194-125585553	83.5049
ENSG00000196704	AMZ2	17:66244144-66253305	83.4414
ENSG00000160221	C21orf33	21:38435145-45747259	83.237
ENSG00000173418	NAA20	20:19997759-20014299	83.2127
ENSG00000198786	MT-ND5	MT:12336-14148	83.211
ENSG00000140350	ANP32A	15:69039579-69355083	83.137
ENSG00000070010	UFD1L	22:19318220-19466738	83.1365
ENSG00000206573	RP11-58B17.1.1	3:9022274-9520924	83.0167
ENSG00000116001	TIA1	2:70377011-70475792	83.0082
ENSG00000137409	MTCH1	6:36935916-36954074	82.9954
ENSG00000114209	PDCD10	3:167401085-167452727	82.9273
ENSG00000184752	NDUFA12	12:95290830-95397546	82.7911
ENSG00000144895	EIF2A	3:150259780-150348222	82.7436
ENSG00000123975	CKS2	9:91926112-91931618	82.691
ENSG00000084090	STARD7	2:96850596-96908359	82.6823
ENSG00000186184	POLR1D	13:28194902-28241548	82.6234
ENSG00000087365	SF3B2	11:65818199-65837090	82.5653
ENSG00000112514	CUTA	6:33378175-33386094	82.4716
ENSG00000160310	PRMT2	21:48055078-48085036	82.4045
ENSG00000131828	PDHA1	X:19362010-19533379	82.3782
ENSG00000143061	IGSF3	1:117117030-117210375	82.3399
ENSG00000108848	LUC7L3	17:48796904-48834076	82.3107
ENSG00000105669	COPE	19:19010322-19030199	82.2668
ENSG00000175416	CLTB	5:175792470-175843570	82.2537
ENSG00000102316	MAGED2	X:54834031-54842445	82.0404
ENSG00000189143	CLDN4	7:73213871-73247017	81.9529
ENSG00000120963	ZNF706	8:102190105-102218421	81.6821
ENSG00000107937	GTPBP4	10:1034337-1095110	81.6225
ENSG00000134291	TMEM106C	12:48357351-48362661	81.4936
ENSG00000132463	GRSF1	4:71681498-71705662	81.3326
ENSG00000077549	CAPZB	1:19665266-19812066	81.3084
ENSG00000168672	FAM84B	8:127564686-127725660	81.2992
ENSG00000079332	SAR1A	10:71909959-71930279	81.2757
ENSG00000100811	YY1	14:100657422-100772884	81.2685
ENSG00000101558	VAPA	18:9913998-9960018	81.2558
ENSG00000034713	GABARAPL2	16:75562429-75657198	81.228
ENSG00000138085	C2orf28	2:27422454-27440046	81.2121
ENSG00000120742	SERP1	3:150259780-150348222	81.1813
ENSG00000175768	TOMM5	9:37510888-38069210	81.1487
ENSG00000207493	SNORA46	16:58549382-58663790	80.9841
ENSG00000151239	TWF1	12:44187525-44200178	80.9092
ENSG00000120802	TMPO	12:98906750-98944157	80.863
ENSG00000174243	DDX23	12:49223839-49246625	80.8174
ENSG00000137210	TMEM14B	6:10747972-10979553	80.7769
ENSG00000169217	CD2BP2	16:30362086-30366682	80.7725
ENSG00000196374	HIST1H2BM	6:27782821-27783267	80.7439
ENSG00000126524	SBDS	7:66452663-66704501	80.7348
ENSG00000103549	RNF40	16:30709029-30787628	80.696
ENSG00000161010	C5orf45	5:179224596-179334859	80.6272
ENSG00000142657	PGD	1:10458648-10480233	80.5729
ENSG00000150593	PDCD4	10:112629500-112679032	80.5108
ENSG00000034677	RNF19A	8:101170133-101348446	80.4067
ENSG00000107581	EIF3A	10:120794355-120840396	80.3582
ENSG00000175550	DRAP1	11:65686727-65689032	80.3316
ENSG00000111237	VPS29	12:110928901-111021125	80.3173
ENSG00000186480	INSIG1	7:155089485-155101945	80.2919
ENSG00000146476	C6orf211	6:151773421-151791236	80.1269
ENSG00000184226	PCDH9	13:66876966-67804468	80.1083
ENSG00000106615	RHEB	7:151163097-151217206	80.0886
ENSG00000170248	PDCD6IP	3:33839843-33911194	80.0428
ENSG00000065548	ZC3H15	2:187350882-187374090	80.0109
ENSG00000177889	UBE2N	12:93799448-93836038	79.9726
ENSG00000091129	NRCAM	7:107788081-108097161	79.9171
ENSG00000138293	NCOA4	10:51371389-51741805	79.9086
ENSG00000120948	TARDBP	1:11072413-11085796	79.6135
ENSG00000108465	CDK5RAP3	17:46047899-46059147	79.5848
ENSG00000170571	EMB	5:49692025-49739082	79.542
ENSG00000141002	TCF25	16:89939999-90005169	79.4851
ENSG00000175582	RAB6A	11:73386937-73472182	79.4678
ENSG00000167315	ACAA2	18:47309868-47340273	79.464
ENSG00000126261	UBA2	19:34919263-34960795	79.3802
ENSG00000010404	IDS	X:148558520-148632055	79.3409
ENSG00000165458	INPPL1	11:71934744-71956708	79.337
ENSG00000172965	AC068491.1.1	2:111965352-112268567	79.3185
ENSG00000104517	UBR5	8:103251621-103425069	79.177
ENSG00000092201	SUPT16H	14:21819630-21852425	79.1343
ENSG00000058262	SEC61A1	3:127770483-128127485	79.0249
ENSG00000114354	TFG	3:100428204-100467810	79.009
ENSG00000061676	NCKAP1	2:183789604-183903586	78.9839
ENSG00000004478	FKBP4	12:2904118-3050306	78.9665
ENSG00000108468	CBX1	17:46147413-46178883	78.9612
ENSG00000115963	RND3	2:151324708-151395525	78.8125
ENSG00000121579	NAA50	3:113437840-113465147	78.7908
ENSG00000136153	LMO7	13:76123618-76434004	78.3794
ENSG00000123728	RAP2C	X:131337052-131623996	78.3676
ENSG00000179918	SEPHS2	16:30454951-30457502	78.3518
ENSG00000100906	NFKBIA	14:35870716-35873955	78.3512
ENSG00000125870	SNRPB2	20:16695488-16722421	78.2734
ENSG00000105202	FBL	19:40325093-40337054	78.2569
ENSG00000155438	MKI67IP	2:122407225-122494499	78.2484
ENSG00000143575	HAX1	1:154244986-154248351	78.2262
ENSG00000134248	HBXIP	1:110943870-110961033	78.1545
ENSG00000123131	PRDX4	X:23682378-23704516	78.1393
ENSG00000104447	TRPS1	8:116420723-116821899	78.0542
ENSG00000134108	ARL8B	3:5163904-5229014	77.9786
ENSG00000105677	TMEM147	19:36036531-36038428	77.8911
ENSG00000168090	COPS6	7:99686576-99689823	77.6443
ENSG00000134825	C11orf10	11:61447904-61564716	77.636
ENSG00000171862	PTEN	10:89622869-89731687	77.6118
ENSG00000137504	CREBZF	11:85370751-85393951	77.5955
ENSG00000115307	AUP1	2:74753771-74784681	77.5949
ENSG00000198695	MT-ND6	MT:14148-14673	77.563
ENSG00000067057	PFKP	10:3109711-3179904	77.5392
ENSG00000102172	SMS	X:21958690-22025798	77.5201
ENSG00000178741	COX5A	15:75212131-75230509	77.5044
ENSG00000159199	ATP5G1	17:46952221-47006418	77.4719
ENSG00000135679	MDM2	12:69201955-69365350	77.4425
ENSG00000099795	NDUFB7	19:14676891-14682886	77.3848
ENSG00000079459	FDFT1	8:11653081-11696818	77.3161
ENSG00000254986	DPP3	11:66234215-66313709	77.3049
ENSG00000213002	AC120194.1	8:71485676-71520622	77.2342
ENSG00000132676	DAP3	1:155579338-155829191	77.0704
ENSG00000116133	DHCR24	1:55314137-55354523	76.9842
ENSG00000160948	VPS28	8:145648999-145653931	76.9842
ENSG00000128463	TMEM85	15:34517199-34522357	76.8839
ENSG00000135317	SNX14	6:86215213-86353510	76.8663
ENSG00000086065	CHMP5	9:33264939-33281977	76.8267
ENSG00000160211	G6PD	X:153759605-153796782	76.7691
ENSG00000114416	FXR1	3:180319917-180694950	76.651
ENSG00000169976	SF3B5	6:144416017-144416754	76.445
ENSG00000125304	TM9SF2	13:100153670-100215645	76.3917
ENSG00000143653	SCCPDH	1:246887348-246931439	76.3287
ENSG00000118363	SPCS2	11:74660291-74690076	76.3213
ENSG00000126698	DNAJC8	1:28527012-28559536	76.2515
ENSG00000199347	RNU5E-1	1:11968208-11968328	76.1247
ENSG00000175756	AURKAIP1	1:1309109-1310875	76.118
ENSG00000130726	TRIM28	19:59055835-59062082	76.0961
ENSG00000121083	DYNLL2	17:56160779-56167618	76.0753
ENSG00000064787	BCAS1	20:52553315-52687304	75.9436
ENSG00000197157	SND1	7:127292233-127732661	75.9288
ENSG00000174695	TMEM167A	5:82348664-82652548	75.8185
ENSG00000164941	INTS8	8:95825538-96128683	75.8042
ENSG00000132300	PTCD3	2:86333304-86369280	75.7428
ENSG00000114867	EIF4G1	3:183852825-184402546	75.7005
ENSG00000139726	DENR	12:123237320-123255611	75.6814
ENSG00000108592	FTSJ3	17:61896794-61909386	75.6655
ENSG00000133706	LARS	5:145463948-145562223	75.6381
ENSG00000178980	SEPW1	19:48281841-48287941	75.6029
ENSG00000116478	HDAC1	1:32757686-32799236	75.573
ENSG00000213246	SUPT4H1	17:56422538-56429563	75.5715
ENSG00000100796	SMEK1	14:91923954-91976898	75.5497
ENSG00000106554	CHCHD3	7:132469628-132766848	75.3338
ENSG00000131174	COX7B	X:77154934-77162870	75.3278
ENSG00000069956	MAPK6	15:52121824-52392720	75.2957
ENSG00000136521	NDUFB5	3:179322477-179345435	75.1682
ENSG00000124193	SRSF6	20:42086567-42092245	75.1088
ENSG00000146066	HIGD2A	5:175792470-175843570	75.0746
ENSG00000132698	RAB25	1:156030950-156040295	75.0742
ENSG00000188938	FAM120AOS	9:96208775-96328397	75.0124
ENSG00000205531	NAP1L4	11:2965660-3013607	75.002
ENSG00000108639	SYNGR2	17:76164670-76169009	74.9443
ENSG00000107262	BAG1	9:33218362-33264761	74.9389
ENSG00000155097	ATP6V1C1	8:104032414-104085279	74.7834
ENSG00000123159	GIPC1	19:14588571-14606944	74.7304
ENSG00000177885	GRB2	17:73314156-73401790	74.6734
ENSG00000111843	TMEM14C	6:10723147-10731362	74.6031
ENSG00000113161	HMGCR	5:74615979-74657929	74.4402
ENSG00000108826	MRPL27	17:48445217-48450575	74.3634
ENSG00000137492	PRKRIR	11:76060999-76092015	74.3581
ENSG00000137497	NUMA1	11:71709586-71823826	74.2575
ENSG00000101972	STAG2	X:123093082-124097666	74.2448
ENSG00000160710	ADAR	1:154554537-154600475	74.205
ENSG00000010256	UQCRC1	3:48636434-48648409	74.1675
ENSG00000165283	STOML2	9:35099887-35103154	74.1645
ENSG00000169689	STRA13	17:79976578-79980794	74.1458
ENSG00000112851	ERBB2IP	5:65222302-65378377	74.1246
ENSG00000136536	2007-03-01	2:160568999-160625359	74.0947
ENSG00000183431	SF3A3	1:38422646-38456593	74.0028
ENSG00000161526	SAP30BP	17:73663398-73704139	73.974
ENSG00000198890	PRMT6	1:107599266-107601916	73.9385
ENSG00000170142	UBE2E1	3:23845514-23932807	73.7784
ENSG00000138074	SLC5A6	2:27422454-27440046	73.7652
ENSG00000134440	NARS	18:55267895-55289177	73.6456
ENSG00000130724	CHMP2A	19:59062933-59066486	73.5145
ENSG00000143222	UFC1	1:161122565-161129139	73.4045
ENSG00000198518	HIST1H4E	6:26204857-26206266	73.351
ENSG00000117118	SDHB	1:17345216-17380665	73.3408
ENSG00000037241	RPL26L1	5:172381788-172396774	73.2597
ENSG00000124228	DDX27	20:47826981-47905797	73.2308
ENSG00000135446	CDK4	12:58117571-58154190	73.1921
ENSG00000149257	SERPINH1	11:75273100-75283832	73.1863
ENSG00000111596	CNOT2	12:70132460-70748773	73.172
ENSG00000170759	KIF5B	10:32297937-32345359	73.1479
ENSG00000138095	LRPPRC	2:44113362-44223144	72.9723
ENSG00000121390	PSPC1	13:20248763-20357142	72.9491
ENSG00000213853	EMP2	16:10622278-10674555	72.9426
ENSG00000132155	RAF1	3:12525930-12705725	72.9325
ENSG00000135452	TSPAN31	12:58117571-58154190	72.9071
ENSG00000100813	ACIN1	14:23527772-23569665	72.8444
ENSG00000257923	CUX1	7:101459218-101927250	72.7474
ENSG00000163811	WDR43	2:29117508-29171088	72.7143
ENSG00000143398	PIP5K1A	1:151170424-151222012	72.5794
ENSG00000177879	AP3S1	5:115163892-115249778	72.5311
ENSG00000106400	ZNHIT1	7:100849257-100867471	72.5223
ENSG00000101474	C20orf3	20:24943560-24973615	72.4729
ENSG00000162434	JAK1	1:65210777-65432187	72.4348
ENSG00000008282	SYPL1	7:105730948-105753022	72.432
ENSG00000095139	ARCN1	11:118307204-118473730	72.4201
ENSG00000100554	ATP6V1D	14:67707825-67853233	72.3158
ENSG00000110917	MLEC	12:121124671-121139667	72.3018
ENSG00000124562	SNRPC	6:34725182-34741571	72.2732
ENSG00000093010	COMT	22:19863039-20004331	72.2687
ENSG00000134287	ARF3	12:49297200-49351334	72.2524
ENSG00000165775	FUNDC2	X:154064062-154288578	72.2467
ENSG00000114503	NCBP2	3:196662272-196669468	72.2367
ENSG00000180776	ZDHHC20	13:21946716-22033509	72.2177
ENSG00000125977	EIF2S2	20:32570857-32700138	72.1824
ENSG00000079785	DDX1	2:15731301-15771225	72.1822
ENSG00000133983	COX16	14:70792101-70883778	72.1076
ENSG00000244754	N4BP2L2	13:32974860-33112970	72.0385
ENSG00000122068	FYTTD1	3:197398263-197511317	72.0381
ENSG00000115866	DARS	2:136664246-136774099	71.9395
ENSG00000128524	ATP6V1F	7:128470430-128550773	71.9315
ENSG00000049860	HEXB	5:73923233-74072737	71.9052
ENSG00000197697	HIST1H2BE	6:26183957-26184454	71.8942
ENSG00000182611	HIST1H2AJ	6:27782111-27782607	71.8642
ENSG00000253352	TUG1	22:30279143-31530682	71.863
ENSG00000100941	PNN	14:39644088-39652422	71.7832
ENSG00000116266	STXBP3	1:109289295-109352148	71.7396
ENSG00000189050	RNFT1	17:58029600-58042122	71.7091
ENSG00000145919	BOD1	5:173034516-173043663	71.6878
ENSG00000184787	UBE2G2	21:46188954-46238694	71.6528
ENSG00000136986	DERL1	8:124014799-124164393	71.6474
ENSG00000152700	SAR1B	5:133934232-134063513	71.4027
ENSG00000100442	FKBP3	14:45553301-45604522	71.3415
ENSG00000124733	MEA1	6:42952236-42981706	71.2592
ENSG00000140395	WDR61	15:78542843-78592136	71.2115
ENSG00000131473	ACLY	17:40023160-40075272	71.1822
ENSG00000105254	TBCB	19:36602104-36616847	71.1807
ENSG00000169738	DCXR	17:79993756-79995573	71.0558
ENSG00000134970	TMED7	5:114914338-114968689	71.0251
ENSG00000164062	APEH	3:49711434-49761384	71.0005
ENSG00000120837	NFYB	12:104510854-104532067	70.8429
ENSG00000249614	RP11-703G6.1.1	4:104882772-104958080	70.8249
ENSG00000174547	MRPL11	11:66202545-66234209	70.8246
ENSG00000168374	ARF4	3:57557089-57583947	70.7842
ENSG00000119383	PPP2R4	9:131857072-131911225	70.7229
ENSG00000178988	MRFAP1L1	4:6709427-6711607	70.7198
ENSG00000169764	UGP2	2:64068073-64118696	70.7065
ENSG00000201229	SNORA63	3:183165395-183173801	70.6662
ENSG00000145916	RMND5B	5:177557996-177580968	70.6591
ENSG00000255072	RP11-466G12.4.1	4:89442135-89629693	70.6487
ENSG00000139921	TMX1	14:51706879-51722759	70.6182
ENSG00000244187	TMEM141	9:139685806-139735639	70.5985
ENSG00000115694	STK25	2:242295657-242449145	70.496
ENSG00000172590	MRPL52	14:23299087-23304246	70.3682
ENSG00000108406	DHX40	17:57642885-57685712	70.3673
ENSG00000124635	HIST1H2BJ	6:27094057-27100541	70.328
ENSG00000162889	MAPKAPK2	1:206858288-206907628	70.2804
ENSG00000119487	MAPKAP1	9:128199671-128469513	70.2128
ENSG00000223300	Y_RNA	14:74318546-74551196	70.1985
ENSG00000198356	ASNA1	19:12848305-12859137	70.1899
ENSG00000189266	PNRC2	1:24285598-24289952	70.1583
ENSG00000155959	VBP1	X:154425283-154468098	70.116
ENSG00000111897	SERINC1	6:122764492-123047518	70.085
ENSG00000155660	PDIA4	7:148700153-148725733	70.0316
ENSG00000003756	RBM5	3:49977439-50226508	69.8967
ENSG00000185651	UBE2L3	22:21899632-21978323	69.8653
ENSG00000138448	ITGAV	2:187454789-187630685	69.7878
ENSG00000088205	DDX18	2:118572225-118589955	69.7194
ENSG00000102265	TIMP1	X:47420515-47479252	69.7053
ENSG00000115350	POLE4	2:75185618-75197255	69.5561
ENSG00000102898	NUTF2	16:67840667-67906470	69.5023
ENSG00000117868	ESYT2	7:158523685-158622944	69.4611
ENSG00000008394	MGST1	12:16500075-16763528	69.4525
ENSG00000092820	EZR	6:159186772-159241625	69.326
ENSG00000156515	HK1	10:71029739-71161638	69.3132
ENSG00000249731	RP11-259O2.3.1	5:1968207-1969127	69.2931
ENSG00000182768	NGRN	15:90792761-90816463	69.2814
ENSG00000171421	MRPL36	5:1798499-1801480	69.2534
ENSG00000245694	CRNDE	16:54951748-54963101	69.2132
ENSG00000176788	BASP1	5:17217668-17276943	69.2037
ENSG00000182054	IDH2	15:90626276-90645736	69.2007
ENSG00000074696	PTPLAD1	15:65822755-65870687	69.1554
ENSG00000075711	DLG1	3:196769430-197030618	69.1293
ENSG00000129515	SNX6	14:35025979-35099389	69.1203
ENSG00000081154	PCNP	3:101292938-101313281	69.0723
ENSG00000183527	PSMG1	21:38435145-45747259	69.0162
ENSG00000174903	RAB1B	11:66036003-66056641	68.9182
ENSG00000165672	PRDX3	10:120927214-120938345	68.8351
ENSG00000100568	VTI1B	14:68086514-68162531	68.8237
ENSG00000102030	NAA10	X:153126968-153200676	68.8098
ENSG00000116754	SRSF11	1:70671364-70718735	68.8065
ENSG00000173692	PSMD1	2:231921577-232037541	68.7663
ENSG00000204256	BRD2	6:32902405-32949282	68.7111
ENSG00000160014	CALM3	19:47104565-47114039	68.6216
ENSG00000144283	PKP4	2:159313475-159610287	68.5957
ENSG00000173812	EIF1	17:39775688-39943183	68.5812
ENSG00000177426	TGIF1	18:3411605-3459976	68.5651
ENSG00000196532	HIST1H3C	6:26045638-26046097	68.5237
ENSG00000205937	RNPS1	16:2303116-2323419	68.5068
ENSG00000176407	KCMF1	2:85198215-85282560	68.4781
ENSG00000013306	SLC25A39	17:42396992-42402238	68.4342
ENSG00000172890	NADSYN1	11:71164154-71239227	68.4119
ENSG00000172466	ZNF24	18:32912175-32924420	68.3878
ENSG00000163584	RPL22L1	3:170582663-170588272	68.3814
ENSG00000147526	TACC1	8:38585703-38710546	68.3623
ENSG00000075142	SRI	7:87834432-87856308	68.3255
ENSG00000122378	FAM213A	10:82167584-82192753	68.3245
ENSG00000162194	C11orf48	11:62414319-62441159	68.2953
ENSG00000112701	SENP6	6:76311224-76427997	68.2941
ENSG00000167635	ZNF146	19:36673187-36737159	68.2151
ENSG00000233016	SNHG7	9:139607021-139622636	68.1674
ENSG00000159202	UBE2Z	17:46952221-47006418	67.9748
ENSG00000074071	MRPS34	16:1821890-1823156	67.9523
ENSG00000137500	CCDC90B	11:82902070-83134559	67.9011
ENSG00000105058	FAM32A	19:16296234-16302855	67.8366
ENSG00000104763	ASAH1	8:17913933-17953903	67.7852
ENSG00000147162	OGT	X:70752932-70795747	67.7779
ENSG00000108021	FAM208B	10:5726800-5805703	67.7346
ENSG00000179295	PTPN11	12:112842993-112947717	67.6407
ENSG00000163156	SCNM1	1:151138497-151167797	67.5758
ENSG00000105819	PMPCB	7:102937868-103629963	67.5479
ENSG00000137547	MRPL15	8:55047769-55060461	67.5126
ENSG00000115762	PLEKHB2	2:131862419-132111282	67.505
ENSG00000108561	C1QBP	17:5289345-5342471	67.4723
ENSG00000179632	MAF1	8:145153535-145173218	67.4527
ENSG00000131844	MCCC2	5:70883114-70954531	67.3847
ENSG00000123992	DNPEP	2:220238267-220586393	67.3263
ENSG00000172053	QARS	3:49133364-49142553	67.2957
ENSG00000128609	NDUFA5	7:123177050-123198309	67.195
ENSG00000064115	TM7SF3	12:27124518-27167367	67.1851
ENSG00000110066	SUV420H1	11:67922329-67981295	67.1255
ENSG00000163938	GNL3	3:52529353-52742182	67.1025
ENSG00000089248	ERP29	12:112451119-112461255	66.9165
ENSG00000106399	RPA3	7:7676148-8133902	66.914
ENSG00000142507	PSMB6	17:4699438-4701798	66.8859
ENSG00000130520	LSM4	19:18417719-18434001	66.8819
ENSG00000166454	ATMIN	16:81069451-81080963	66.8809
ENSG00000163605	PPP4R2	3:72937223-73118350	66.8655
ENSG00000052802	MSMO1	4:166248774-166264312	66.8365
ENSG00000144566	RAB5A	3:19988570-20053822	66.821
ENSG00000146223	RPL7L1	6:42847355-42857663	66.8009
ENSG00000137876	RSL24D1	15:55473003-55489265	66.7454
ENSG00000124783	SSR1	6:7268538-7418270	66.7416
ENSG00000088930	XRN2	20:21283941-21370463	66.7359
ENSG00000114021	NIT2	3:100053544-100074449	66.7307
ENSG00000132424	PNISR	6:99845926-99879249	66.6726
ENSG00000108423	TUBD1	17:57936850-57970296	66.6599
ENSG00000113845	TIMMDC1	3:119217378-119278449	66.619
ENSG00000164902	PHAX	5:125935959-125962944	66.5265
ENSG00000129353	SLC44A2	19:10713120-10755235	66.5084
ENSG00000120686	UFM1	13:38923985-38937140	66.4645
ENSG00000114902	SPCS1	3:52529353-52742182	66.4609
ENSG00000170881	RNF139	8:125486978-125500155	66.4025
ENSG00000165609	NUDT5	10:12171635-12292588	66.372
ENSG00000126756	UXT	X:47511196-47518560	66.3592
ENSG00000178449	C12orf62	12:50505761-50561288	66.3496
ENSG00000090861	AARS	16:70286292-70407286	66.3371
ENSG00000100028	SNRPD3	22:24936405-25024972	66.2882
ENSG00000082438	COBLL1	2:165510133-165705844	66.2498
ENSG00000211460	TSN	2:122494678-122525429	66.1991
ENSG00000120725	SIL1	5:138282408-138667360	66.14
ENSG00000073578	SDHA	5:218355-256815	66.136
ENSG00000120063	GNA13	17:63005406-63052920	66.1107
ENSG00000116299	KIAA1324	1:109648572-109749401	66.0586
ENSG00000058272	PPP1R12A	12:79968758-80334448	66.0443
ENSG00000075413	MARK3	14:103851700-103970168	66.0284
ENSG00000008294	SPAG9	17:49039534-49198226	66.0255
ENSG00000170312	CDK1	10:62538088-62554610	66.0144
ENSG00000182551	ADI1	2:3501692-3526968	65.9562
ENSG00000129292	PHF20L1	8:133787617-133861052	65.8788
ENSG00000166477	LEO1	15:52121824-52392720	65.8482
ENSG00000104412	TTC35	8:109455829-109499145	65.769
ENSG00000108774	RAB5C	17:40276993-40307035	65.7652
ENSG00000188243	COMMD6	13:76099349-76123575	65.7141
ENSG00000163382	APOA1BP	1:156561541-156564091	65.5816
ENSG00000013441	CLK1	2:201717731-201729467	65.5507
ENSG00000127884	ECHS1	10:135175983-135187193	65.488
ENSG00000134086	VHL	3:10182691-10193904	65.4841
ENSG00000214046	C19orf42	19:16741574-16770955	65.4236
ENSG00000145495	2006-03-01	5:10353814-10435491	65.3847
ENSG00000141428	C18orf21	18:33552045-33559241	65.368
ENSG00000117335	CD46	1:207925401-207968858	65.1432
ENSG00000102241	HTATSF1	X:135579237-135594505	65.1383
ENSG00000112237	CCNC	6:99990255-100016849	65.099
ENSG00000167515	TRAPPC2L	16:88880141-88933068	65.0773
ENSG00000115084	SLC35F5	2:114462587-114514400	65.0769
ENSG00000138757	G3BP2	4:76567965-76649709	65.051
ENSG00000118816	CCNI	4:77968310-77997158	65.0233
ENSG00000138495	COX17	3:119355303-119396301	65.0036
ENSG00000107949	BCCIP	10:127512114-127585005	64.9691
ENSG00000110492	MDK	11:46402305-46405375	64.9684
ENSG00000173436	MINOS1	1:19923476-19956314	64.9191
ENSG00000105281	SLC1A5	19:47278139-47291851	64.8398
ENSG00000162636	FAM102B	1:109102710-109187522	64.8304
ENSG00000078369	GNB1	1:1716724-1822502	64.774
ENSG00000130414	NDUFA10	2:240831866-240964819	64.7492
ENSG00000175356	SCUBE2	11:9025708-9159661	64.6611
ENSG00000172500	FIBP	11:65647279-65656010	64.5161
ENSG00000162368	CMPK1	1:47799468-47844511	64.4482
ENSG00000197713	RPE	2:210867288-211036107	64.3776
ENSG00000131370	SH3BP5	3:15295690-15382875	64.2897
ENSG00000106541	AGR2	7:16831434-16873057	64.2536
ENSG00000169241	SLC50A1	1:155107819-155111329	64.1718
ENSG00000232119	MCTS1	X:119727864-119754929	64.1711
ENSG00000086475	SEPHS1	10:13359423-13390297	64.1481
ENSG00000198408	MGEA5	10:103544199-103578696	64.1475
ENSG00000080371	RAB21	12:72148653-72184699	64.1433
ENSG00000256013	RP11-27M24.1.1	16:10622278-10674555	64.1037
ENSG00000215021	PHB2	12:7074489-7178336	64.02
ENSG00000153046	CDYL	6:4706344-4955785	64.0182
ENSG00000179195	ZNF664	12:124247041-124800570	64.0171
ENSG00000131508	UBE2D2	5:138906015-139008018	63.9987
ENSG00000110536	PTPMT1	11:47487495-47606114	63.975
ENSG00000141378	PTRH2	17:57774666-57917950	63.9501
ENSG00000149809	TM7SF2	11:64851694-64883856	63.8678
ENSG00000134884	ARGLU1	13:107194020-107220512	63.8662
ENSG00000148180	GSN	9:123940414-124095121	63.8548
ENSG00000127125	PPCS	1:42895999-43120335	63.8101
ENSG00000072803	FBXW11	5:171288552-171433877	63.7823
ENSG00000151150	ANK3	10:61788158-62493248	63.7458
ENSG00000238045	AC009133.14.1	16:29817426-29859355	63.7317
ENSG00000179889	PDXDC1	16:15068447-15248421	63.6509
ENSG00000138029	HADHB	2:26413503-26513336	63.4412
ENSG00000124225	PMEPA1	20:56223447-56286592	63.4369
ENSG00000149480	MTA2	11:62360685-62369312	63.396
ENSG00000089737	DDX24	14:94517265-94547591	63.3859
ENSG00000207392	SNORA20	6:160100095-160210781	63.2638
ENSG00000164163	ABCE1	4:145888263-146101313	63.2121
ENSG00000100722	ZC3H14	14:89029252-89259096	63.1926
ENSG00000180573	HIST1H2AC	6:26124372-26139336	63.1822
ENSG00000198625	MDM4	1:204485510-204542871	63.1659
ENSG00000172795	DCP2	5:112312398-112356667	63.1488
ENSG00000174851	YIF1A	11:66036003-66056641	63.1051
ENSG00000159592	GPBP1L1	1:46092975-46216322	63.0212
ENSG00000106261	ZKSCAN1	7:99613203-99639312	62.9597
ENSG00000161013	MGAT4B	5:179224596-179334859	62.9246
ENSG00000136193	SCRN1	7:29959718-30066300	62.8697
ENSG00000135930	EIF4E2	2:233412778-233449247	62.8559
ENSG00000101901	ALG13	X:110909042-111003877	62.8139
ENSG00000143314	MRPL24	1:156707094-156711382	62.8058
ENSG00000083896	YTHDC1	4:69176104-69215807	62.7721
ENSG00000146386	C6orf115	6:139349818-139364439	62.6964
ENSG00000156802	ATAD2	8:124332089-124428590	62.6445
ENSG00000079616	KIF22	16:29801498-29816706	62.5645
ENSG00000143771	CNIH4	1:224102740-226595780	62.5581
ENSG00000165669	FAM204A	10:120065400-120101840	62.5141
ENSG00000071859	FAM50A	X:153672472-153679002	62.4604
ENSG00000174891	RSRC1	3:157813742-158288855	62.4114
ENSG00000086666	ZFAND6	15:80351909-80430735	62.2803
ENSG00000162639	HENMT1	1:109190911-109204148	62.2463
ENSG00000184678	HIST2H2BE	1:149856009-149858232	62.232
ENSG00000074319	TSG101	11:18477370-18548779	62.228
ENSG00000092439	TRPM7	15:50844669-50979012	62.1468
ENSG00000104388	RAB2A	8:61429415-61536186	62.1263
ENSG00000147400	CETN2	X:151995516-151999321	62.1251
ENSG00000168615	ADAM9	8:38854387-38962663	62.0794
ENSG00000112531	QKI	6:163835031-163999628	62.0532
ENSG00000096746	HNRNPH3	10:70042416-70167051	62.0499
ENSG00000148444	COMMD3	10:22604902-22620413	62.0386
ENSG00000136492	BRIP1	17:59759984-59940755	62.0079
ENSG00000131495	NDUFA2	5:140018324-140042064	61.9623
ENSG00000103591	AAGAB	15:67493370-67819628	61.9432
ENSG00000101310	SEC23B	20:18488136-18542059	61.8687
ENSG00000175130	MARCKSL1	1:32799432-32801980	61.8341
ENSG00000182220	ATP6AP2	X:40440145-40465889	61.8298
ENSG00000244462	RBM12	20:34213952-34288906	61.825
ENSG00000071553	ATP6AP1	X:153656977-153664862	61.8114
ENSG00000187172	BAGE2	21:10906200-11098980	61.8056
ENSG00000129055	ANAPC13	3:134196547-134293859	61.7893
ENSG00000154582	TCEB1	8:74857353-74884522	61.7462
ENSG00000054148	PHPT1	9:139743175-139755249	61.6543
ENSG00000181885	CLDN7	17:7155371-7166512	61.5592
ENSG00000001629	ANKIB1	7:91875547-92030698	61.3765
ENSG00000167552	TUBA1A	12:49578578-49667116	61.3688
ENSG00000105835	NAMPT	7:105888730-105926772	61.3547
ENSG00000141959	PFKL	21:38435145-45747259	61.3477
ENSG00000115464	USP34	2:61404552-61697904	61.3442
ENSG00000111615	KRR1	12:75874459-75905416	61.3407
ENSG00000084754	HADHA	2:26413503-26513336	61.2918
ENSG00000100883	SRP54	14:35390063-35498773	61.2918
ENSG00000132646	PCNA	20:5095598-5107272	61.2667
ENSG00000047315	POLR2B	4:57829535-58071676	61.2639
ENSG00000189241	TSPYL1	6:116575335-116759442	61.2545
ENSG00000105176	URI1	19:30414550-30506611	61.2234
ENSG00000101843	PSMD10	X:107327436-107334848	61.1554
ENSG00000182512	GLRX5	14:95998633-96011061	61.1204
ENSG00000123091	RNF11	1:51701942-51739127	61.1187
ENSG00000103335	PIEZO1	16:88772870-88851619	61.0905
ENSG00000109854	HTATIP2	11:20385230-20405329	61.0574
ENSG00000183726	TMEM50A	1:25568727-25756683	61.0139
ENSG00000100938	GMPR2	14:24641061-24708448	61.0136
ENSG00000188739	RBM34	1:235294497-235507847	60.9702
ENSG00000091831	ESR1	6:151977825-152958936	60.9651
ENSG00000117859	OSBPL9	1:52027537-52344477	60.9443
ENSG00000115540	MOB4	2:198351304-198418423	60.9252
ENSG00000119048	UBE2B	5:133706869-133727683	60.9171
ENSG00000151465	CDC123	10:12171635-12292588	60.8823
ENSG00000159140	SON	21:34870939-35288284	60.8663
ENSG00000137288	C6orf125	6:33665344-33679504	60.8559
ENSG00000231131	RP11-346D6.6.1	10:54210636-54230293	60.7778
ENSG00000050748	MAPK9	5:179660142-179719099	60.7517
ENSG00000165219	GAPVD1	9:128024072-128129486	60.6606
ENSG00000256364	RP11-173P15.3.1	12:121124671-121139667	60.6333
ENSG00000143393	PI4KB	1:151252499-151300191	60.6217
ENSG00000035141	FAM136A	2:70523106-70529222	60.6203
ENSG00000149187	CELF1	11:47487495-47606114	60.6097
ENSG00000129103	SUMF2	7:56131694-56148363	60.5967
ENSG00000064651	SLC12A2	5:127419457-127525380	60.571
ENSG00000224032	EPB41L4A-AS1	5:111478137-111755013	60.5248
ENSG00000116977	LGALS8	1:236681299-236767804	60.5155
ENSG00000159166	LAD1	1:201328135-201368736	60.4824
ENSG00000100852	ARHGAP5	14:32544624-32628934	60.4699
ENSG00000100522	GNPNAT1	14:53241911-53258386	60.392
ENSG00000144118	RALB	2:120997639-121052285	60.3372
ENSG00000173230	GOLGB1	3:121382045-121468602	60.2884
ENSG00000197894	ADH5	4:99992131-100009952	60.2713
ENSG00000092108	SCFD1	14:31091317-31291908	60.1573
ENSG00000163655	GMPS	3:155588324-155658457	60.1367
ENSG00000207070	SNORA16A	1:28879596-28909495	60.1277
ENSG00000196405	EVL	14:100437785-100610573	60.0976
ENSG00000047249	ATP6V1H	8:54628116-54756118	60.0283
ENSG00000129128	SPCS3	4:177229418-177253396	60.0095
ENSG00000102804	TSC22D1	13:45007654-45151283	59.8796
ENSG00000122042	UBL3	13:30338507-30424821	59.8786
ENSG00000109790	KLHL5	4:39046450-39128477	59.8515
ENSG00000120137	PANK3	5:167975499-168006605	59.8281
ENSG00000124222	STX16	20:57226327-57294294	59.8004
ENSG00000168283	BMI1	10:22604902-22620413	59.7147
ENSG00000008513	ST3GAL1	8:134467090-134584183	59.6861
ENSG00000163882	POLR2H	3:183852825-184402546	59.6475
ENSG00000039123	SKIV2L2	5:54603587-54830878	59.6283
ENSG00000253719	ATXN7L3B	12:74931550-74935223	59.5969
ENSG00000048828	FAM120A	9:96208775-96328397	59.5763
ENSG00000108010	GLRX3	10:131934662-131982785	59.4702
ENSG00000138297	TIMM23	10:51371389-51741805	59.4644
ENSG00000009335	UBE3C	7:156931606-157062066	59.4123
ENSG00000177697	CD151	11:818901-842545	59.4065
ENSG00000118242	MREG	2:216807556-216967506	59.4
ENSG00000165322	ARHGAP12	10:32094364-32217742	59.3772
ENSG00000261602	CTD-2033A16.1.1	16:69740898-69760854	59.3547
ENSG00000197045	GMFB	14:54941201-54955914	59.292
ENSG00000236338	AC015987.1	7:135611202-135662101	59.2182
ENSG00000146701	MDH2	7:75677368-75696826	59.197
ENSG00000103121	C16orf61	16:81009697-81069364	59.192
ENSG00000076554	TPD52	8:80830951-81143467	59.1617
ENSG00000124422	USP22	17:20902905-20947073	59.0705
ENSG00000140943	MBTPS1	16:84087367-84150511	59.0635
ENSG00000100138	NHP2L1	22:41956766-42094140	59.0578
ENSG00000156831	NSMCE2	8:126036501-126379362	59.034
ENSG00000051620	HEBP2	6:138723725-138734310	59.0338
ENSG00000166228	PCBD1	10:72642036-72648541	59.0308
ENSG00000122692	SMU1	9:33041761-33076665	59.0262
ENSG00000207315	SNORA28	14:103799880-103811362	59.025
ENSG00000071462	WBSCR22	7:73096600-73134017	59.0009
ENSG00000121716	PILRB	7:99905324-99997719	58.9804
ENSG00000108829	LRRC59	17:48450580-48475249	58.9432
ENSG00000134077	THUMPD3	3:9022274-9520924	58.9014
ENSG00000163754	GYG1	3:148709127-148745419	58.8977
ENSG00000120265	PCMT1	6:150045450-150132556	58.8576
ENSG00000167110	GOLGA2	9:131018107-131051269	58.84
ENSG00000130066	SAT1	X:23801289-23804343	58.821
ENSG00000160194	NDUFV3	21:38435145-45747259	58.7951
ENSG00000134318	ROCK2	2:11319886-11488456	58.7641
ENSG00000125445	MRPS7	17:73232694-73267303	58.7298
ENSG00000179958	DCTPP1	16:30418617-30441396	58.7049
ENSG00000138592	USP8	15:50716576-50838905	58.6107
ENSG00000179222	MAGED1	X:51546102-51645453	58.6099
ENSG00000197153	HIST1H3J	6:27858092-27860963	58.5742
ENSG00000136518	ACTL6A	3:179280667-179322442	58.515
ENSG00000136631	VPS45	1:150039368-150117505	58.4759
ENSG00000088832	FKBP1A	20:1290618-1373806	58.448
ENSG00000138041	SMEK2	2:55774427-55846015	58.3829
ENSG00000168958	MFF	2:228029280-228222550	58.3418
ENSG00000144021	CIAO1	2:96931869-96939087	58.3398
ENSG00000145740	SLC30A5	5:68389472-68432221	58.3145
ENSG00000138594	TMOD3	15:52121824-52392720	58.3141
ENSG00000144674	GOLGA4	3:37283302-37408242	58.2852
ENSG00000239264	TXNDC5	6:7726331-8102811	58.2356
ENSG00000164574	GALNT10	5:153369687-153825410	58.1941
ENSG00000146540	C7orf50	7:1036622-1177896	58.1677
ENSG00000101189	C20orf20	20:61427804-61431945	58.1359
ENSG00000130985	UBA1	X:47050259-47074527	58.1321
ENSG00000101199	ARFGAP1	20:61904136-61921142	58.0886
ENSG00000065923	SLC9A7	X:46464752-46618490	58.088
ENSG00000135847	ACBD6	1:180199420-180472089	58.0374
ENSG00000100220	C22orf28	22:32783568-32808242	58.0128
ENSG00000015171	ZMYND11	10:180404-300577	58.0069
ENSG00000113384	GOLPH3	5:32124809-32174456	57.97
ENSG00000033867	SLC4A7	3:27414213-27525911	57.967
ENSG00000177700	POLR2L	11:818901-842545	57.9285
ENSG00000135047	CTSL1	9:90340433-90346308	57.9184
ENSG00000113269	RNF130	5:179345910-179499118	57.9019
ENSG00000108312	UBTF	17:42282400-42298994	57.8975
ENSG00000135655	USP15	12:62102039-62811211	57.8942
ENSG00000119725	ZNF410	14:74318546-74551196	57.8754
ENSG00000197956	S100A6	1:153506078-153508720	57.8254
ENSG00000164904	ALDH7A1	5:125877532-125931110	57.7886
ENSG00000075790	BCAP29	7:107220421-107269943	57.6554
ENSG00000142089	IFITM3	11:319668-321340	57.5479
ENSG00000167005	NUDT21	16:56463044-56554195	57.5328
ENSG00000140575	IQGAP1	15:90931449-91045475	57.5168
ENSG00000136718	IMP4	2:131095813-131105383	57.5115
ENSG00000135124	P2RX4	12:121647659-121671909	57.4495
ENSG00000166136,ENSG00000255339	NDUFB8,RP11-411B6.6.1	10:102246398-102309763	57.4378
ENSG00000163170	BOLA3	2:74362524-74375121	57.3948
ENSG00000101152	DNAJC5	20:62526517-62567384	57.3477
ENSG00000100934	SEC23A	14:39501122-39578850	57.3339
ENSG00000247077	PGAM5	12:133200344-133532892	57.3265
ENSG00000166986	MARS	12:57853917-57914300	57.2951
ENSG00000160789	LMNA	1:156052363-156109880	57.2645
ENSG00000067704	IARS2	1:220267443-220321380	57.2317
ENSG00000203880	PCMTD2	20:62887047-62944485	57.1923
ENSG00000175203	DCTN2	12:57914492-57941114	57.1732
ENSG00000164414	SLC35A1	6:88117700-88222054	57.1706
ENSG00000153147	SMARCA5	4:144434615-144478639	57.1603
ENSG00000056097	ZFR	5:32354455-32444867	57.1375
ENSG00000169504	CLIC4	1:25071847-25170815	57.1191
ENSG00000183576	SETD3	14:99864082-99947216	57.0802
ENSG00000140905	GCSH	16:81087101-81130008	57.0568
ENSG00000122952	ZWINT	10:58116988-58121036	57.0342
ENSG00000169242	EFNA1	1:155099935-155107333	57.0083
ENSG00000083642	PDS5B	13:33160563-33352157	56.7827
ENSG00000182985	CADM1	11:115039937-115375675	56.6916
ENSG00000143207	RFWD2	1:175911247-176176629	56.6432
ENSG00000131966	ACTR10	14:58466452-58764857	56.6013
ENSG00000173207	CKS1B	1:154947128-154951725	56.5711
ENSG00000117523	PRRC2C	1:171454650-171562650	56.5206
ENSG00000104852	SNRNP70	19:49588464-49611869	56.5163
ENSG00000066322	ELOVL1	1:43829067-43833697	56.5042
ENSG00000182093	WRB	21:38435145-45747259	56.5006
ENSG00000134058	CDK7	5:68530667-68573250	56.4012
ENSG00000170892	TSEN34	19:54693788-54697585	56.3943
ENSG00000256545	AL139819.1	10:102106876-102124591	56.3859
ENSG00000077152	UBE2T	1:202300784-202311108	56.3255
ENSG00000119707	RBM25	14:73525138-73588122	56.2821
ENSG00000125520	SLC2A4RG	20:62289162-62374858	56.2375
ENSG00000168614	NBPF9	1:144811743-144830302	56.2219
ENSG00000206838	SNORA5A	7:45139698-45151646	56.2121
ENSG00000143799	PARP1	1:224102740-226595780	56.1831
ENSG00000114573	ATP6V1A	3:113465663-113530903	56.1392
ENSG00000066583	ISOC1	5:128430385-128449721	56.1027
ENSG00000114353	GNAI2	3:50263723-50296787	56.0784
ENSG00000164823	OSGIN2	8:90914086-90940116	56.0598
ENSG00000125970	RALY	20:32570857-32700138	55.8759
ENSG00000082781	ITGB5	3:124480794-124606674	55.8508
ENSG00000054267	ARID4B	1:235294497-235507847	55.8231
ENSG00000105983	LMBR1	7:156473570-156685924	55.8042
ENSG00000113368	LMNB1	5:126112314-126172712	55.7488
ENSG00000112972	HMGCS1	5:43287702-43313614	55.6659
ENSG00000124214	STAU1	20:47729877-47804904	55.65
ENSG00000170445	HARS	5:140044260-140078889	55.6092
ENSG00000178719	GRINA	8:145051320-145101933	55.6089
ENSG00000150556	LYPD6B	2:149894620-150071776	55.5897
ENSG00000130826	DKC1	X:153991030-154005964	55.5228
ENSG00000188725	C5orf43	5:60453535-60560756	55.4875
ENSG00000240849	TMEM189	20:48697660-48770335	55.4413
ENSG00000205302	SNX2	5:122110690-122165803	55.4375
ENSG00000254452	RP11-867G23.4.1	11:66036003-66056641	55.437
ENSG00000136603	SKIL	3:170075465-170114623	55.4331
ENSG00000170027	YWHAG	7:75956115-75988348	55.3353
ENSG00000119185	ITGB1BP1	2:9346893-9563676	55.3273
ENSG00000083307	GRHL2	8:102473404-102681954	55.2164
ENSG00000111142	METAP2	12:95867295-95909615	55.1047
ENSG00000166747	AP1G1	16:71762912-71843104	55.0835
ENSG00000128699	ORMDL1	2:190635048-190742355	55.0662
ENSG00000011260	UTP18	17:49337888-49375297	55.0545
ENSG00000172586	CHCHD1	10:75541804-75543410	55.0394
ENSG00000205352	PRR13	12:53835388-53893847	55.0217
ENSG00000006007	GDE1	16:19513010-19533467	55.0105
ENSG00000145833	DDX46	5:134094468-134195427	54.9875
ENSG00000175482	POLD4	11:67118247-67141648	54.8656
ENSG00000153395	LPCAT1	5:1456594-1524092	54.8585
ENSG00000205323	SARNP	12:56137063-56236750	54.8207
ENSG00000078668	VDAC3	8:42249141-42263415	54.7735
ENSG00000242125	SNHG3	1:28832454-28865708	54.7411
ENSG00000184983	NDUFA6	22:42475694-42540576	54.7235
ENSG00000145817	YIPF5	5:143537722-143550278	54.7004
ENSG00000136021	SCYL2	12:100660917-100735502	54.6998
ENSG00000036257	CUL3	2:225334866-225450110	54.6761
ENSG00000166181	API5	11:43333512-43516483	54.6718
ENSG00000128708	HAT1	2:172640879-172947158	54.6712
ENSG00000232164	AC092669.3.1	2:66610437-66619582	54.647
ENSG00000136830	FAM129B	9:130267617-130341268	54.6457
ENSG00000153130	SCOC	4:141178439-141303710	54.5938
ENSG00000139218	SCAF11	12:46312913-46385903	54.5911
ENSG00000065154	OAT	10:126085871-126107545	54.5903
ENSG00000023228	NDUFS1	2:206980270-207027652	54.5104
ENSG00000143379	SETDB1	1:150898738-150948010	54.4711
ENSG00000182473	EXOC7	17:74075262-74099868	54.4554
ENSG00000117616	C1orf63	1:25568727-25756683	54.4339
ENSG00000122218	COPA	1:160259062-160328742	54.4206
ENSG00000153140	CETN3	5:89688077-89705603	54.412
ENSG00000169255	B3GALNT1	3:160801670-160971320	54.4051
ENSG00000141580	WDR45L	17:80572437-80606411	54.3777
ENSG00000128581	RABL5	7:100956974-100965104	54.3542
ENSG00000090520	DNAJB11	3:186256229-186315061	54.2652
ENSG00000175063	UBE2C	20:44441214-44445596	54.2268
ENSG00000129071	MBD4	3:129149786-129158878	54.2048
ENSG00000138413	IDH1	2:209100950-209130798	54.1701
ENSG00000077380	DYNC1I2	2:172543918-172604930	54.1413
ENSG00000063244	U2AF2	19:56165415-56186081	54.1149
ENSG00000222041	LINC00152	2:87754886-87906324	54.0825
ENSG00000138772	ANXA3	4:79472672-79531597	54.0473
ENSG00000164548	TRA2A	7:23544398-23571660	54.0386
ENSG00000113282	CLINT1	5:157212750-157286183	53.9875
ENSG00000135148	TRAFD1	12:112563304-112591407	53.9743
ENSG00000100644	HIF1A	14:62147758-62263146	53.9703
ENSG00000249758	CTB-43P18.1.1	5:138677275-138720242	53.9612
ENSG00000198900	TOP1	20:39657457-39804361	53.8941
ENSG00000189376	C8orf76	8:124232195-124287781	53.8776
ENSG00000168143	FAM83B	6:54711568-54806820	53.8477
ENSG00000101294	HM13	20:30102230-30161066	53.8238
ENSG00000112308	C6orf62	6:24667262-24721064	53.8136
ENSG00000100603	SNW1	14:78174413-78236085	53.8028
ENSG00000197448	GSTK1	7:142941185-142985141	53.8012
ENSG00000170144	HNRNPA3	2:177855235-178086111	53.7392
ENSG00000078674	PCM1	8:17780348-17887453	53.7267
ENSG00000149658	YTHDF1	20:61826780-61847586	53.7219
ENSG00000100836	PABPN1	14:23743249-23795394	53.6657
ENSG00000120805	ARL1	12:101786897-101801598	53.5899
ENSG00000100075	SLC25A1	22:19163094-19166343	53.5419
ENSG00000103275	UBE2I	16:1355547-1377019	53.5233
ENSG00000153786	ZDHHC7	16:85007786-85045141	53.4151
ENSG00000137955	RABGGTB	1:76190035-76261100	53.396
ENSG00000196352	CD55	1:207494852-207534311	53.3611
ENSG00000134851	TMEM165	4:56262123-56292339	53.3548
ENSG00000136819	C9orf78	9:132589568-132644107	53.3502
ENSG00000204580	DDR1	6:30844197-30867933	53.3312
ENSG00000146425	DYNLT1	6:159057505-159065771	53.3165
ENSG00000113532	ST8SIA4	5:100145356-100238970	53.2883
ENSG00000115514	TXNDC9	2:99613723-100016728	53.2811
ENSG00000166526	ZNF3	7:99647389-99680171	53.2695
ENSG00000138398	PPIG	2:170440849-170550943	53.2284
ENSG00000159692	CTBP1	4:1205235-1245224	53.2137
ENSG00000226950	SNHG13	4:53578596-53586998	53.2126
ENSG00000125107	CNOT1	16:58549382-58663790	53.1856
ENSG00000146963	LUC7L2	7:139024202-139108198	53.1843
ENSG00000003147	ICA1	7:8152813-8384146	53.1777
ENSG00000144867	SRPRB	3:133502876-133614680	53.1658
ENSG00000163541	SUCLG1	2:84650646-84687169	53.1361
ENSG00000100697	DICER1	14:95552564-95646263	53.1201
ENSG00000183598	HIST2H3D	1:149784825-149785236	53.0681
ENSG00000205155	PSENEN	19:36236493-36237903	53.0256
ENSG00000116586	LAMTOR2	1:156024542-156028301	52.9546
ENSG00000130703	OSBPL2	20:60813579-60871268	52.9068
ENSG00000153922	CHD1	5:98190907-98262240	52.8685
ENSG00000188643	S100A16	1:153579361-153585644	52.7729
ENSG00000153774	CFDP1	16:75327595-75551276	52.7521
ENSG00000089280	FUS	16:31191430-31203127	52.7278
ENSG00000090621	PABPC4	1:40026487-40042462	52.7225
ENSG00000228716	DHFR	5:79922046-80172631	52.7095
ENSG00000179051	RCC2	1:17733255-17766220	52.6985
ENSG00000134717	BTF3L4	1:52485802-52556388	52.6771
ENSG00000115419	GLS	2:191745522-191885686	52.6694
ENSG00000165671	NSD1	5:176560025-176727216	52.6465
ENSG00000105821	DNAJC2	7:102937868-103629963	52.634
ENSG00000002549	LAP3	4:17578814-17616194	52.6197
ENSG00000164961	KIAA0196	8:126036501-126379362	52.6124
ENSG00000143337	TOR1AIP1	1:179851176-179888412	52.5627
ENSG00000175390	EIF3F	11:7991797-8023409	52.472
ENSG00000071537	SEL1L	14:81937892-82000205	52.4506
ENSG00000071794	HLTF	3:148747913-148820610	52.4155
ENSG00000189060	H1F0	22:38201113-38203442	52.3617
ENSG00000187555	USP7	16:8985950-9060847	52.3456
ENSG00000213614	HEXA	15:72533521-72671129	52.2783
ENSG00000137776	SLTM	15:59063390-59389618	52.2771
ENSG00000135677	GNS	12:65107224-65153227	52.2235
ENSG00000112339	HBS1L	6:135281515-135424194	52.1987
ENSG00000204389	HSPA1A	6:31777395-31785723	52.1956
ENSG00000135018	UBQLN1	9:86274877-86328293	52.1884
ENSG00000171055	FEZ2	2:36583068-36873230	52.1153
ENSG00000106484	MEST	7:130126045-130148500	52.0568
ENSG00000099977	DDT	22:24309088-24326106	52.0505
ENSG00000054118	THRAP3	1:36690016-36770958	51.9975
ENSG00000166847	DCTN5	16:23652712-23681195	51.995
ENSG00000204764	RANBP17	5:170288873-170727019	51.8987
ENSG00000151914	DST	6:56322784-56819426	51.8845
ENSG00000138674	SEC31A	4:83739813-83934079	51.8811
ENSG00000101367	MAPRE1	20:31407698-31442063	51.8104
ENSG00000136247	ZDHHC4	7:6617064-6629005	51.8026
ENSG00000171735	CAMTA1	1:6845383-7827916	51.7812
ENSG00000044574	HSPA5	9:127997131-128003622	51.7786
ENSG00000148362	C9orf142	9:139886869-139888436	51.7609
ENSG00000126214	KLC1	14:104019757-104181841	51.7593
ENSG00000144848	ATG3	3:112251355-112304424	51.6747
ENSG00000168300	PCMTD1	8:52730139-52811735	51.6529
ENSG00000083937	CHMP2B	3:87276420-87304698	51.6336
ENSG00000105438	KDELR1	19:48885826-48894810	51.5456
ENSG00000103490	PYCARD	16:31212805-31214771	51.5191
ENSG00000163956	LRPAP1	4:3508102-3534286	51.4699
ENSG00000124541	RRP36	6:42989382-42997335	51.4687
ENSG00000113312	TTC1	5:159436119-159546430	51.46
ENSG00000176915	ANKLE2	12:133200344-133532892	51.4414
ENSG00000249859	PVT1	8:128806778-129113499	51.4331
ENSG00000132305	IMMT	2:86371054-86422893	51.3896
ENSG00000114770	ABCC5	3:183637721-183735803	51.3558
ENSG00000159720	ATP6V0D1	16:67471916-67515140	51.3464
ENSG00000173890	GPR160	3:169755716-169803191	51.3248
ENSG00000113328	CCNG1	5:162864574-162875197	51.2692
ENSG00000104979	C19orf53	19:13885256-13889582	51.2288
ENSG00000147586	MRPS28	8:80830951-81143467	51.2239
ENSG00000164292	RHOBTB3	5:95036952-95160087	51.202
ENSG00000174953	DHX36	3:153990334-154042286	51.14
ENSG00000163875	MEAF6	1:37958175-37980375	51.1253
ENSG00000165416	SUGT1	13:53226843-53262433	51.1132
ENSG00000107372	ZFAND5	9:74966340-74980163	51.0968
ENSG00000166803	KIAA0101	15:64457715-64679886	51.08
ENSG00000213240	NOTCH2NL	1:145209118-145370303	51.041
ENSG00000100528	CNIH	14:54893653-54908149	51.0345
ENSG00000184117	NIPSNAP1	22:29901867-29977326	50.9972
ENSG00000101191	DIDO1	20:61509089-61569304	50.9931
ENSG00000100897	DCAF11	14:24549315-24602058	50.9838
ENSG00000158941	KIAA1967	8:22462144-22526661	50.9822
ENSG00000197070	ARRDC1	9:140500105-140513358	50.9729
ENSG00000164751	PEX2	8:77892493-77913280	50.9254
ENSG00000104231	ZFAND1	8:82613568-82671750	50.9028
ENSG00000111678	C12orf57	12:7052140-7055166	50.8652
ENSG00000198015	MRPL42	12:93861263-93897545	50.8051
ENSG00000258232	RP11-161H23.5.1	12:49578578-49667116	50.7974
ENSG00000182150	C9orf102	9:98520891-98776842	50.7493
ENSG00000124486	USP9X	X:40944887-41092185	50.7415
ENSG00000071282	LMCD1	3:7994491-8653610	50.6666
ENSG00000125971	DYNLRB1	20:33104213-33128762	50.6478
ENSG00000166337	TAF10	11:6624871-6633898	50.6361
ENSG00000148498	PARD3	10:34398487-35104253	50.6267
ENSG00000123739	PLA2G12A	4:110631144-110651233	50.6258
ENSG00000163785	RYK	3:133784146-133969689	50.5603
ENSG00000144567	FAM134A	2:220036618-220050201	50.5468
ENSG00000197102	DYNC1H1	14:102430864-102532565	50.5315
ENSG00000188976	NOC2L	1:860259-894689	50.5311
ENSG00000131626	PPFIA1	11:70116805-70282690	50.5207
ENSG00000103194	USP10	16:84733583-84813528	50.5179
ENSG00000136560	TANK	2:161952741-162111154	50.499
ENSG00000179933	C14orf119	14:23527772-23569665	50.4505
ENSG00000151327	FAM177A1	14:35514112-35786699	50.4297
ENSG00000103502	CDIPT	16:29869677-29879371	50.4198
ENSG00000166347	CYB5A	18:71920527-71959251	50.4016
ENSG00000172775	FAM192A	16:57186377-57220028	50.3331
ENSG00000134910	STT3A	11:125439111-125551018	50.3294
ENSG00000206527	PTPLB	3:123209666-123304032	50.303
ENSG00000257386	RP11-56G10.2.1	12:74931550-74935223	50.2579
ENSG00000035687	ADSS	1:244515936-244615436	50.24
ENSG00000133773	CCDC59	12:82617459-82873015	50.2238
ENSG00000144034	TPRKB	2:73956230-73964527	50.2197
ENSG00000121774	KHDRBS1	1:32479429-32568467	50.219
ENSG00000124145	SDC4	20:43953927-43977064	50.2108
ENSG00000171204	TMEM126B	11:85339628-85347580	50.205
ENSG00000135164	DMTF1	7:86780738-86849903	50.1787
ENSG00000249242	TMEM150C	4:83405742-83483510	50.0877
ENSG00000145782	ATG12	5:115163892-115249778	50.0771
ENSG00000060339	CCAR1	10:70480768-70552134	50.0486
ENSG00000204220	PFDN6	6:33246884-33267176	50.0368
ENSG00000127870	RNF6	13:26688546-26796791	50.0365
ENSG00000061987	MON2	12:62860596-62991363	50.0332
ENSG00000104064	GABPB1	15:50569388-50659636	49.9977
ENSG00000131747	TOP2A	17:38544767-38574408	49.9324
ENSG00000169100	SLC25A6	X:1505044-1511626	49.907
ENSG00000164329	PAPD4	5:78907942-78982471	49.8868
ENSG00000048392	RRM2B	8:103216729-103251346	49.8664
ENSG00000132849	INADL	1:62208148-62629592	49.8405
ENSG00000119655	NPC2	14:74942894-74963809	49.8392
ENSG00000186153	WWOX	16:78133309-79246564	49.833
ENSG00000184640	2009-09-01	17:75277491-75496674	49.8175
ENSG00000065361	ERBB3	12:56473640-56509935	49.7643
ENSG00000135441	BLOC1S1	12:56075329-56118489	49.7216
ENSG00000109436	TBC1D9	4:141541918-141677274	49.718
ENSG00000182827	ACBD3	1:224102740-226595780	49.6961
ENSG00000121022	COPS5	8:67876333-68255912	49.6884
ENSG00000173598	NUDT4	12:93771658-93797024	49.6622
ENSG00000131475	VPS25	17:40925453-40931616	49.6393
ENSG00000105701	FKBP8	19:18642567-18654383	49.6134
ENSG00000143889	HNRPLL	2:38789119-38830728	49.5923
ENSG00000183207	RUVBL2	19:49497155-49519182	49.5875
ENSG00000104723	TUSC3	8:15274723-15624158	49.5541
ENSG00000137106	GRHPR	9:37422662-37436987	49.5445
ENSG00000174780	SRP72	4:57333080-57369846	49.4815
ENSG00000105221	AKT2	19:40736223-40791302	49.4591
ENSG00000222920	RN5S29	13:51568650-51654998	49.4483
ENSG00000252965	Y_RNA	3:125247087-125247193	49.4483
ENSG00000108064	TFAM	10:60144781-60158981	49.438
ENSG00000161249	DMKN	19:35988121-36004560	49.4251
ENSG00000257315	ZBED6	1:203764781-203823252	49.3948
ENSG00000048649	RSF1	11:77371040-77532063	49.3783
ENSG00000159131	GART	21:34870939-35288284	49.3424
ENSG00000251783	U6	10:43069632-43134018	49.2799
ENSG00000172037	LAMB2	3:49158546-49170551	49.2662
ENSG00000166557	TMED3	15:79603403-79704334	49.2581
ENSG00000013588	GPRC5A	12:13043715-13070871	49.235
ENSG00000257103	LSM14A	19:34663351-34720420	49.1964
ENSG00000107485	GATA3	10:8095566-8117161	49.1876
ENSG00000081307	UBA5	3:132276981-132593067	49.1675
ENSG00000083857	FAT1	4:187508936-187647876	49.1208
ENSG00000196396	PTPN1	20:49126890-49201299	49.1208
ENSG00000164609	SLU7	5:159828647-159848718	49.0885
ENSG00000136003	ISCU	12:108956357-108963160	49.0732
ENSG00000117475	BLZF1	1:169337207-169429907	49.0682
ENSG00000142396	AC020915.4.1	19:58816714-58827023	48.9858
ENSG00000099282	TSPAN15	10:71211228-71267425	48.9785
ENSG00000129518	EAPP	14:34985134-35008916	48.9589
ENSG00000203879	GDI1	X:153665265-153671814	48.9485
ENSG00000109756	RAPGEF2	4:160025329-160281321	48.9253
ENSG00000165487	EFHA1	13:22066835-22178353	48.9161
ENSG00000258947	RP11-566K11.2.1	16:89939999-90005169	48.9129
ENSG00000198791	CNOT7	8:17086736-17271037	48.912
[truncated: 26,270 more rows]

## Sheet: Diff expr in Ct-and Nt-ERbeta 
Table S1C: Differentially expressed transcripts in Ct- and Nt-ERbeta expressing cells
Ct-ERbeta				Nt-ERbeta
Gene Symbol	fold-change	p-value	adj. p-value	Gene Symbol	fold-change	p-value	adj. p-value
RPPH1	-120433	0	0	RPPH1	-66134.8	0	0
MT-ATP8	-901.574	4.42924e-136	1.69e-134	MT-ATP8	-604.193	9.97154e-183	1.48468e-180
GATS	-464.508	2.69368e-81	4.28961e-80	GATS	-267.363	3.94755e-115	2.50843e-113
KRT86	-373.282	8.16449e-74	1.12384e-72	KRT86	-215.34	1.23629e-103	6.45209e-102
GATC	-302.742	4.51392e-67	5.45396e-66	GATC	-174.949	2.68679e-93	1.11183e-91
MIR1302-9	-269.268	1.70505e-63	1.91147e-62	MIR1302-9	-155.825	7.10807e-88	2.63937e-86
SULT1B1	-240.281	4.80594e-60	4.99424e-59	SULT1B1	-138.863	1.7724e-82	5.87717e-81
SNORA71A	-220.104	1.32056e-57	1.31744e-56	SNORA71A	-127.5	6.93214e-79	2.18874e-77
MIR663A	-213.81	1.07459e-70	1.39587e-69	MIR663A	-42.2867	8.10193e-34	7.63774e-33
FLVCR2	-204.938	1.20156e-90	2.2923e-89	FLVCR2	-94.1472	5.4293e-132	4.40935e-130
SEPHS2	-180.983	8.84147e-179	5.47165e-177	SEPHS2	-80.7145	1.01572e-259	2.61454e-257
HAUS5	-162.06	2.25394e-49	1.83792e-48	HAUS5	-93.9554	2.14194e-66	5.13897e-65
DTX2	-142.372	4.74185e-71	6.19656e-70	DTX2	-76.5527	2.54623e-95	1.10801e-93
PTPRD	-136.75	4.09822e-45	3.04051e-44	PTPRD	-3.12706	1.12333e-30	9.53605e-30
SCARNA22	-129.26	7.94824e-44	5.71853e-43	SCARNA22	-74.9758	4.52311e-58	8.7395e-57
NOL12	-127.191	2.01893e-43	1.43627e-42	NOL12	-48.1163	1.89923e-60	3.94578e-59
DHRS3	-92.113	1.35803e-48	1.08986e-47	DHRS3	-6.81047	5.24574e-58	1.00844e-56
HIST2H4A	-85.8985	4.62325e-70	5.91963e-69	HIST2H4A	-142.165	2.66238e-96	1.18922e-94
MIR29A	-69.1239	3.55017e-34	2.0152e-33	MIR29A	-33.6621	4.46492e-43	5.69343e-42
TUBB3	-68.071	0	0	TUBB3	-79.3954	0	0
KIAA0391	-64.157	1.42738e-212	1.20058e-210	KIAA0391	-38.5865	7.29793e-250	1.70513e-247
AF131215.2	-60.9247	1.77692e-28	8.61248e-28	AF131215.2	-25.2721	6.79913e-35	6.66613e-34
LYSMD3	-59.1745	0	0	LYSMD3	-42.2267	0	0
SPDYE6	-58.3128	1.83775e-43	1.30922e-42	SPDYE6	-28.3012	1.97967e-53	3.38573e-52
AC008069.2	-56.2874	3.95492e-27	1.83454e-26	AC008069.2	-18.9715	3.94292e-32	3.51828e-31
ERBB4	-52.8543	0	0	ERBB4	-3.07826	2.55319e-177	3.49327e-175
MIR24-2	-51.9508	5.57716e-53	4.98571e-52	MIR24-2	-42.0242	5.94336e-61	1.2519e-59
LIME1	-49.8922	6.55116e-31	3.41324e-30	LIME1	-18.19	1.29112e-36	1.34028e-35
MTG1	-44.4126	1.26864e-28	6.17249e-28	MTG1	-31.4406	9.85934e-35	9.61681e-34
NECAB1	-44.0298	0	0	NECAB1	-3.48475	4.04525e-291	1.33555e-288
SKINTL	-43.7248	6.15793e-23	2.49066e-22	SKINTL	-25.2096	1.4333e-27	1.07707e-26
MRPL46	-43.4033	4.42166e-47	3.42746e-46	MRPL46	-31.6529	5.57883e-54	9.67188e-53
KRT8P18	-41.972	1.87641e-22	7.46447e-22	KRT8P18	-8.04696	9.84084e-21	5.52098e-20
MIR940	-38.9856	2.35329e-21	9.01826e-21	MIR940	-22.6555	1.52913e-25	1.06089e-24
ADCY5	-38.4162	2.54377e-219	2.33291e-217	ADCY5	-2.13206	7.73843e-47	1.10454e-45
AC105921.5	-38.2785	4.20033e-21	1.59705e-20	AC105921.5	-22.2663	3.2389e-25	2.21573e-24
GABRA1	-38.1858	1.96719e-28	9.5135e-28	GABRA1	-11.9633	1.2653e-30	1.07054e-29
CACNA1C	-38.1372	1.08119e-53	9.82687e-53	CACNA1C	-3.10169	1.25299e-23	8.00214e-23
PSG9	-37.3664	2.43343e-134	9.12476e-133	PSG9	-5.74552	6.62616e-107	3.65932e-105
KCNJ15	-37.0232	1.22503e-20	4.58227e-20	KCNJ15	-17.6806	1.6742e-23	1.05986e-22
MIR548F2	-36.5187	1.35288e-27	6.3825e-27	MIR548F2	-2.77407	2.46288e-12	8.96327e-12
NME1-NME2	-35.2056	5.93624e-20	2.16101e-19	NME1-NME2	-20.5073	1.17707e-23	7.52365e-23
HIST2H2BC	-34.9688	1.2641e-26	5.76015e-26	HIST2H2BC	-20.3198	1.13593e-30	9.63766e-30
MICAL3	-33.5194	5.93988e-122	1.89181e-120	MICAL3	-17.7458	2.03688e-68	5.12155e-67
CYP4Z2P	-32.6845	7.39031e-90	1.3873e-88	CYP4Z2P	-4.1115	9.78372e-60	1.99176e-58
TTC25	-32.4073	8.23033e-19	2.87646e-18	TTC25	-18.8146	5.01118e-22	2.97401e-21
KRT222	-32.1139	4.16972e-34	2.36248e-33	KRT222	-20.3909	9.61714e-39	1.07394e-37
GLUD1P2	-30.3973	5.24e-18	1.77275e-17	GLUD1P2	-17.6884	5.62045e-21	3.19214e-20
BMS1P5	-28.5148	3.33957e-17	1.0929e-16	BMS1P5	-13.4886	1.43237e-18	7.26567e-18
AC097374.2	-27.7964	6.95149e-17	2.2493e-16	AC097374.2	-16.1529	1.94187e-19	1.02614e-18
USP32P2	-27.5917	8.29242e-17	2.67579e-16	USP32P2	-16.0552	2.35062e-19	1.23654e-18
RPP14	-26.6438	1.49177e-146	6.36156e-145	RPP14	-25.7584	1.34632e-148	1.40045e-146
ZNF154	-26.3788	2.07327e-35	1.21358e-34	ZNF154	-19.8153	2.06226e-39	2.33727e-38
AC137932.1	-26.3328	7.34524e-20	2.66311e-19	AC137932.1	-15.728	2.3666e-22	1.42512e-21
TPTE2P2	-25.8979	4.60176e-16	1.44507e-15	TPTE2P2	-15.0853	2.24912e-18	1.13179e-17
AC009303.1	-25.2609	1.00933e-15	3.11936e-15	AC009303.1	-14.6245	7.86792e-18	3.85452e-17
TPGS1	-25.0235	7.98216e-36	4.71924e-35	TPGS1	-19.0677	1.35565e-39	1.55383e-38
MIR1-2	-24.9877	1.27887e-39	8.26733e-39	MIR1-2	-19.4826	2.70401e-43	3.47721e-42
PCDH9-AS2	-24.9199	4.97496e-32	2.65564e-31
ALG1L2	-24.4972	2.0683e-15	6.31777e-15	ALG1L2	-14.2482	1.75223e-17	8.4053e-17
USP32P1	-24.4185	2.2433e-15	6.83723e-15	USP32P1	-14.2051	1.93702e-17	9.25954e-17
SNORA59B	-23.8524	8.39523e-17	2.70776e-16	SNORA59B	-16.5567	7.19868e-20	3.88647e-19
PCDH7	-22.8653	1.9151e-238	2.02469e-236	PCDH7	-2.06233	5.78807e-49	8.91516e-48
HLA-DRB1	-22.8352	4.0561e-81	6.42561e-80	HLA-DRB1	-1.98317	6.10413e-18	3.0079e-17
WNT4	-22.7253	6.80991e-30	3.44661e-29	WNT4	-4.77066	1.19492e-20	6.68898e-20
CNTD2	-22.6262	4.62218e-28	2.20797e-27	CNTD2	-3.93311	2.76139e-17	1.31054e-16
MTND2P23	-22.5996	1.68292e-14	4.94609e-14	MTND2P23	-8.17985	3.80545e-13	1.46127e-12
MT-ATP6	-22.4305	0	0	MT-ATP6	-18.3275	0	0
BAIAP2L1	-22.283	4.24488e-21	1.61358e-20	BAIAP2L1	-70.3389	9.80677e-88	3.62373e-86
AFF3	-22.2295	1.27077e-44	9.29661e-44	AFF3	-2.8525	5.567e-20	3.03141e-19
TTC34	-22.2091	6.75747e-16	2.10595e-15	TTC34	-7.87149	2.61088e-14	1.06906e-13
UNC5C	-21.8066	3.30658e-191	2.31979e-189	UNC5C	2.07912	4.46237e-45	6.08895e-44
RNF223	-21.1971	1.84508e-125	6.1064e-124	RNF223	-6.47084	3.46167e-106	1.87759e-104
AC005702.1	-20.7994	7.804e-20	2.82675e-19	AC005702.1	-12.6693	2.2367e-21	1.29306e-20
MTRNR2L9	-20.7928	1.20482e-13	3.40934e-13	MTRNR2L9	-10.8114	2.05677e-14	8.47196e-14
ZNF469	-20.3439	3.27744e-47	2.547e-46	ZNF469	-5.6175	4.37911e-37	4.64101e-36
AL662890.3	-19.2654	7.13866e-13	1.94626e-12	AL662890.3	-11.2332	3.45245e-14	1.40344e-13
C4orf48	-18.9607	1.51064e-53	1.36567e-52	C4orf48	-9.21452	1.31299e-51	2.15107e-50
TMSB10P2	-18.87	1.15476e-12	3.11868e-12	TMSB10P2	-1.66284	0.0210367	0.032115
HLA-DRB6	-18.656	2.57171e-15	7.82252e-15	HLA-DRB6	-3.12902	2.63231e-07	6.83832e-07
TNFSF15	-18.3783	2.06066e-12	5.50666e-12	TNFSF15	-9.54037	8.32679e-13	3.12372e-12
TGFBI	-18.1084	6.37245e-150	2.86178e-148	TGFBI	-2.10513	5.55386e-35	5.46994e-34
TIAF1	-17.9659	3.55516e-12	9.38509e-12	TIAF1	-10.4478	2.9097e-13	1.12585e-12
SYBU	-17.8715	1.79808e-161	9.34266e-160	SYBU	-2.10507	1.7726e-36	1.82883e-35
SHANK3	-17.7781	2.24845e-13	6.26473e-13	SHANK3	-7.66919	2.82761e-12	1.02489e-11
AC007970.1	-17.7531	4.45985e-12	1.17306e-11	AC007970.1	-10.3492	3.6653e-13	1.40888e-12
C19orf33	-17.6164	5.35105e-12	1.40359e-11	C19orf33	-10.2595	4.74177e-13	1.80711e-12
FAM83F	-17.6135	5.64254e-12	1.47878e-11	FAM83F	-7.43086	7.54195e-11	2.51238e-10
B3GALT1	-17.4672	4.01349e-24	1.68742e-23	B3GALT1	-6.16641	8.36036e-20	4.49925e-19
POU5F2	-17.4584	1.40864e-66	1.67934e-65	POU5F2	-9.91775	2.69535e-64	6.11872e-63
AC002066.1	-17.2535	9.04855e-12	2.35037e-11	AC002066.1	-9.99121	1.05692e-12	3.94191e-12
LRRC7	-17.0942	6.68532e-13	1.82527e-12	LRRC7	-7.36813	1.13476e-11	3.96905e-11
AC023490.1	-17.0246	1.1194e-11	2.88942e-11	AC023490.1	-9.91218	1.22318e-12	4.54081e-12
KCNJ6	-16.9252	1.27029e-11	3.27222e-11	KCNJ6	-9.8533	1.44019e-12	5.33208e-12
AP004289.1	-16.771	4.44549e-30	2.26197e-29	AP004289.1	-10.6096	1.13742e-30	9.64492e-30
PCDH9-AS4	-16.7546	1.22449e-24	5.24672e-24
FAM157A	-16.7055	1.49309e-16	4.76836e-16	FAM157A	-7.54401	2.56886e-15	1.10425e-14
AC003101.1	-16.658	1.71203e-11	4.3864e-11	AC003101.1	-9.72535	1.96988e-12	7.22449e-12
NFIC	-16.6051	1.72645e-35	1.01402e-34	NFIC	-14.0155	1.08963e-35	1.09809e-34
ADAMTS4	-16.4236	8.61395e-14	2.45119e-13	ADAMTS4	-9.8621	1.44624e-14	6.00112e-14
MPV17L	-16.3571	6.61726e-15	1.97415e-14	MPV17L	-15.132	2.30444e-18	1.15886e-17
PSG4	-16.0798	5.16376e-29	2.54e-28	PSG4	-10.1658	2.94465e-29	2.36491e-28
GUCY1A3	-15.9846	1.91921e-71	2.52534e-70	GUCY1A3	6.10868	1.60369e-255	3.92825e-253
CLDN9	-15.8393	3.48704e-79	5.29279e-78	CLDN9	-18.7466	9.12547e-81	2.95498e-79
TRIM38	-15.7291	2.60497e-24	1.101e-23
AC015987.1	-15.6367	6.67695e-11	1.66203e-10	AC015987.1	-9.08813	1.21328e-11	4.23881e-11
TNS4	-15.5823	5.58958e-12	1.4654e-11	TNS4	-3.93227	3.77353e-07	9.6805e-07
PLA2G1B	-15.4042	6.52896e-12	1.70638e-11	PLA2G1B	-9.66	5.89061e-13	2.23261e-12
ARL17B	-14.7006	1.22597e-33	6.85424e-33	ARL17B	-9.58799	7.5616e-33	6.88477e-32
MT-ND1	-14.6223	0	0	MT-ND1	-14.8987	0	0
BCAN	-14.6034	3.91076e-17	1.27653e-16	BCAN	-2.54497	8.31608e-07	2.07077e-06
MEX3A	-14.4573	7.39667e-65	8.46669e-64	MEX3A	-12.6621	1.15683e-65	2.72383e-64
HOXB2	-14.1543	4.27706e-11	1.07591e-10	HOXB2	-4.63728	7.42441e-08	2.00168e-07
C19orf24	-14.0721	3.49899e-89	6.48827e-88	C19orf24	-10.0892	9.38306e-86	3.31397e-84
ZNF583	-14.0146	5.7608e-11	1.43751e-10	ZNF583	2.08159	3.43729e-05	7.38362e-05
GDF15	-13.9206	8.80753e-179	5.47165e-177	GDF15	-2.77246	2.51646e-58	4.88715e-57
CACNA1C-AS4	-13.8363	7.19826e-10	1.70059e-09	CACNA1C-AS4	-2.34043	0.00185408	0.00328295
LEKR1	-13.7942	2.95167e-25	1.28794e-24	LEKR1	-7.22701	5.45754e-23	3.36789e-22
ZFPM2	-13.7664	1.20666e-20	4.51467e-20	ZFPM2	-2.10286	6.46536e-06	1.49156e-05
SERINC2	-13.7564	1.02444e-55	9.71718e-55	SERINC2	-3.16145	3.02909e-27	2.25836e-26
SLC9A1	-13.6199	4.18334e-52	3.68134e-51	SLC9A1	-5.5972	4.52665e-30	3.74231e-29
MT-ND4	-13.6121	9.52481e-214	8.14639e-212	MT-ND4	-10.5576	1.98237e-177	2.73693e-175
LMO3	-13.5839	1.17833e-49	9.68101e-49	LMO3	-2.25595	9.28522e-15	3.88577e-14
AC091132.1	-13.491	1.17005e-10	2.87675e-10	AC091132.1	-9.54999	3.20803e-12	1.15918e-11
CLEC11A	-13.2583	1.18696e-31	6.28096e-31	CLEC11A	-5.65375	2.61412e-25	1.79641e-24
CYP4F12	-13.0888	2.74869e-12	7.30426e-12	CYP4F12	-9.00684	3.18974e-13	1.23076e-12
BAI2	-12.745	3.71659e-26	1.66514e-25	BAI2	-1.73912	3.91982e-05	8.36688e-05
PPDPF	-12.4638	0	0	PPDPF	-6.75003	0	0
FGL2	-12.4316	1.89053e-20	7.01987e-20	FGL2	-3.5744	6.99284e-12	2.47553e-11
KIAA1683	-12.4042	1.96128e-121	6.1947e-120	KIAA1683	-6.93978	1.65902e-104	8.8096e-103
ALK	-12.3743	2.02353e-20	7.49542e-20	ALK	-5.76962	9.66479e-17	4.45731e-16
MT-ND4L	-12.2214	3.62229e-83	5.97461e-82	MT-ND4L	-10.4525	1.10931e-70	2.98179e-69
TBC1D3G	-12.2053	6.27185e-09	1.41519e-08	TBC1D3G	-7.16589	2.79698e-09	8.36012e-09
KIAA1328	-12.1852	0	0	KIAA1328	-13.1754	0	0
IGFBP7	-12.1422	6.94566e-09	1.56121e-08	IGFBP7	-7.11943	3.23837e-09	9.64623e-09
ZFP36	-12.036	5.51972e-141	2.20557e-139	ZFP36	-3.35417	2.17069e-70	5.78355e-69
MBLAC2	-11.9363	9.66974e-84	1.62128e-82	MBLAC2	-9.85625	2.2049e-83	7.49122e-82
ABCA9	-11.6783	2.79084e-10	6.72274e-10	ABCA9	-2.71779	0.000110666	0.000225143
EPS8L3	-11.4326	1.98134e-38	1.24903e-37	EPS8L3	-3.79902	2.78137e-21	1.60124e-20
ESPNP	-11.2425	2.50574e-08	5.46054e-08	ESPNP	-6.60204	1.49988e-08	4.25373e-08
EAF1-AS1	-11.2124	1.24127e-11	3.19802e-11	EAF1-AS1	-8.06774	1.91029e-12	7.02291e-12
PCDH10	-11.127	1.10653e-10	2.72543e-10	PCDH10	-1.62991	0.0339748	0.049925
FBXL16	-10.9977	1.57087e-191	1.11232e-189	FBXL16	-8.9663	7.71492e-182	1.11587e-179
AL118506.1	-10.9297	3.86451e-08	8.34278e-08	AL118506.1	-5.6814	1.45452e-07	3.84907e-07
DDX3YP1	-10.8775	7.78114e-22	3.04134e-21	DDX3YP1	-4.23676	2.67196e-14	1.09171e-13
DAGLA	-10.8117	1.32324e-78	1.97694e-77	DAGLA	-4.673	1.54411e-55	2.76537e-54
SCGB2B2	-10.789	8.77667e-09	1.95918e-08	SCGB2B2	-6.83387	3.48534e-09	1.03666e-08
ABCA6	-10.6886	5.4949e-22	2.15882e-21	ABCA6	-3.55736	3.26854e-13	1.25988e-12
MT-CYB	-10.6798	0	0	MT-CYB	-10.0994	0	0
AHDC1	-10.6646	2.93003e-72	3.93705e-71	AHDC1	-5.51604	4.64721e-57	8.64917e-56
ATG9B	-10.6004	2.18443e-09	5.03571e-09	ATG9B	-3.31417	1.78795e-05	3.95133e-05
C20orf144	-10.5949	2.14586e-14	6.28001e-14	C20orf144	-5.77083	1.05469e-12	3.93457e-12
MIPEPP3	-10.4356	2.54204e-13	7.05819e-13	MIPEPP3	-6.33436	1.93055e-12	7.08879e-12
HNRNPA1P14	-10.3732	3.02597e-18	1.0336e-17	HNRNPA1P14	-4.29075	4.96573e-13	1.8882e-12
TIMP3	-10.3352	5.56732e-170	3.22269e-168	TIMP3	1.22484	1.28763e-05	2.88553e-05
NBPF2P	-10.2401	1.07823e-07	2.27134e-07
MTND5P26	-10.2015	3.09473e-12	8.19661e-12	MTND5P26	-2.88549	3.97048e-06	9.32854e-06
GPR37L1	-10.2015	1.43381e-79	2.19601e-78	GPR37L1	-11.9209	1.57406e-83	5.35992e-82
RNF43	-10.1948	3.27007e-126	1.08698e-124	RNF43	-3.13542	9.3622e-59	1.837e-57
BRWD1-IT2	-10.1766	3.46702e-60	3.62514e-59	BRWD1-IT2	-5.44352	7.13895e-48	1.05364e-46
USMG5P1	-10.1755	8.02218e-10	1.88967e-09	USMG5P1	-2.00093	0.00488581	0.00817549
TFAP2A	-10.142	1.28153e-91	2.5045e-90	TFAP2A	-1.44205	3.75566e-06	8.85534e-06
ZNF486	-10.0201	3.15643e-11	7.99293e-11	ZNF486	-6.40962	6.6367e-11	2.22155e-10
BACE2-IT1	-10.0031	4.95483e-12	1.30145e-11	BACE2-IT1	-4.80092	1.08063e-09	3.32825e-09
FTH1P8	-9.98544	6.5135e-09	1.46754e-08	FTH1P8	-7.44622	5.06919e-10	1.59921e-09
SNHG3	-9.95237	0	0	SNHG3	-6.91567	0	0
GLTSCR1	-9.95207	9.73569e-40	6.30707e-39	GLTSCR1	-4.89017	1.50281e-29	1.22049e-28
TSC22D3	-9.93764	0	0	TSC22D3	-2.90022	8.26386e-168	1.00403e-165
KLLN	-9.91524	7.35643e-36	4.35437e-35	KLLN	-11.8481	3.1628e-38	3.47564e-37
EPAS1	-9.91052	0	0	EPAS1	-1.87382	1.87347e-44	2.50461e-43
C1orf132	-9.90433	3.38895e-99	7.48815e-98	C1orf132	-5.71979	1.73937e-84	6.00359e-83
AC018638.1	-9.89261	1.8218e-07	3.78378e-07	AC018638.1	-2.83108	0.000831484	0.00153491
GABRB2	-9.87705	2.36279e-13	6.57246e-13	GABRB2	-4.94166	7.51188e-11	2.50346e-10
TAGLN	-9.86509	3.71254e-67	4.49998e-66	TAGLN	-14.8681	2.25912e-74	6.5103e-73
AC010150.1	-9.78626	2.20036e-07	4.55016e-07	AC010150.1	-5.74514	2.01605e-07	5.28622e-07
MTND1P11	-9.71914	1.09286e-08	2.42744e-08	MTND1P11	-8.18875	1.46364e-10	4.79057e-10
FAM179A	-9.71045	6.39373e-14	1.83311e-13	FAM179A	-7.75841	1.03731e-14	4.3291e-14
DIO3	-9.67506	2.49324e-07	5.13906e-07	DIO3	-5.71985	2.13107e-07	5.5772e-07
C16orf95	-9.65633	2.58531e-07	5.32426e-07	C16orf95	-4.49909	5.36092e-06	1.24566e-05
GJA6P	-9.59172	6.95451e-08	1.48098e-07	GJA6P	-2.81865	0.000472363	0.00089807
SNTB1	-9.59146	1.28469e-46	9.8036e-46	SNTB1	1.60497	1.38364e-09	4.21869e-09
SCRT1	-9.56213	2.98993e-07	6.13543e-07	SCRT1	-5.64463	2.6958e-07	6.99728e-07
P2RY6	-9.53948	1.08697e-53	9.8735e-53
TOM1L2	-9.49685	0	0	TOM1L2	-4.36145	1.19735e-238	2.67415e-236
NPAS3	-9.45591	2.89402e-91	5.6269e-90
DSCR8	-9.40232	3.45059e-14	1.00041e-13
MIR296	-9.34891	1.52877e-20	5.69743e-20	MIR296	-6.57492	4.08698e-19	2.12565e-18
UHRF2P1	-9.34614	7.66616e-41	5.12559e-40	UHRF2P1	-3.03057	1.48795e-19	7.91745e-19
TSNAXIP1	-9.22611	7.56104e-46	5.68161e-45	TSNAXIP1	-1.48696	2.03979e-05	4.48312e-05
NCKAP5	-9.18789	8.33366e-155	3.96474e-153	NCKAP5	-3.6784	1.66489e-86	5.99163e-85
DUSP8	-9.17777	2.00142e-79	3.05001e-78	DUSP8	-4.86496	3.6575e-61	7.73627e-60
PTMAP5	-9.15912	8.32173e-19	2.9064e-18	PTMAP5	-11.4927	3.38532e-22	2.02413e-21
SYNPO2	-9.14583	1.18136e-239	1.26655e-237	SYNPO2	-1.63788	1.48561e-26	1.07797e-25
BCORL1	-9.11893	7.70176e-29	3.76893e-28	BCORL1	-3.57231	5.13127e-17	2.40372e-16
CIC	-9.07713	5.97451e-54	5.45954e-53	CIC	-4.82228	3.58221e-36	3.65121e-35
KLF2	-9.06418	6.92016e-11	1.72173e-10	KLF2	-3.67566	2.45259e-07	6.38345e-07
CENPT	-9.00365	0	0	CENPT	-1.10038	0.00776639	0.0126013
AC073254.1	-8.98223	1.00949e-08	2.24737e-08	AC073254.1	-6.29106	4.18106e-09	1.23489e-08
RPL13AP20	-8.95418	3.98911e-12	1.05088e-11	RPL13AP20	-5.62317	3.83084e-11	1.29893e-10
SOX2	-8.91616	1.13941e-166	6.23972e-165
RNF208	-8.83971	3.22457e-24	1.36023e-23	RNF208	-5.03238	9.30929e-20	4.994e-19
REG4	-8.75987	2.83332e-07	5.82346e-07	REG4	-5.01163	8.38713e-07	2.08744e-06
ATP5D	-8.70612	5.2324e-231	5.31054e-229	ATP5D	-6.8294	8.33158e-208	1.54307e-205
BACH1-IT2	-8.64617	1.02886e-07	2.17034e-07	BACH1-IT2	-2.59075	0.00102836	0.00187894
VASN	-8.62415	8.43506e-91	1.61936e-89	VASN	-3.93689	3.68352e-59	7.38017e-58
BCL9L	-8.55659	1.35571e-78	2.02346e-77	BCL9L	-5.1286	4.30644e-52	7.1089e-51
MIR302B	-8.52081	1.45288e-06	2.85256e-06	MIR302B	-5.07098	1.56216e-06	3.8075e-06
PLXND1	-8.51275	0	0	PLXND1	-3.77779	1.3999e-186	2.21462e-184
KCNQ1OT1	-8.48751	0	0	KCNQ1OT1	-4.14426	2.46168e-202	4.34715e-200
BCAR1	-8.47795	0	0	BCAR1	-2.94107	1.06454e-177	1.48323e-175
NPPC	-8.46202	7.73915e-09	1.73342e-08	NPPC	-2.59035	0.000270194	0.000528045
CLIP4	-8.45648	0	0	CLIP4	-5.87059	2.60756e-270	7.33353e-268
CD177	-8.35769	1.91265e-06	3.73072e-06
KLHDC7A	-8.28622	2.02009e-14	5.9199e-14	KLHDC7A	-2.48498	2.37631e-06	5.69948e-06
ZNF550	-8.23994	3.86503e-48	3.06305e-47	ZNF550	-6.97924	7.01022e-45	9.49726e-44
CRIP1	-8.22976	7.67557e-27	3.52072e-26	CRIP1	-9.22604	7.19768e-30	5.90552e-29
TRIM60	-8.18463	2.55347e-06	4.93827e-06	TRIM60	-4.84393	3.19825e-06	7.5846e-06
ZNF709	-8.0938	4.81038e-76	6.88929e-75	ZNF709	-8.17878	3.401e-78	1.0541e-76
SHANK2-AS1	-7.98172	3.73497e-20	1.37147e-19	SHANK2-AS1	-1.80567	5.24821e-05	0.000110532
PCDH9-AS3	-7.96391	1.18673e-16	3.80035e-16	PCDH9-AS3	1.44763	0.00399979	0.0067841
HTR1F	-7.92055	7.27647e-18	2.44919e-17	HTR1F	-2.07105	6.2121e-06	1.43575e-05
HSPB1	-7.91916	0	0	HSPB1	-7.66933	0	0
CECR7	-7.81726	3.77533e-11	9.52371e-11	CECR7	-4.76625	2.16962e-09	6.54681e-09
MTRNR2L3	-7.81557	7.03303e-25	3.03317e-24	MTRNR2L3	-2.13625	9.77243e-08	2.61292e-07
TET3	-7.77699	4.54116e-71	5.9394e-70	TET3	-6.23357	8.19536e-59	1.6185e-57
INSL6	-7.76759	1.48772e-07	3.10857e-07	INSL6	-4.62088	7.67622e-07	1.91647e-06
FXYD2	-7.73858	5.11306e-06	9.69381e-06	FXYD2	-4.05614	3.40764e-05	7.32305e-05
ATP5J2-PTCD1	-7.72625	5.0492e-06	9.5775e-06	ATP5J2-PTCD1	-4.62937	6.16227e-06	1.42488e-05
LMTK3	-7.69691	1.60471e-145	6.69318e-144	LMTK3	-3.82718	2.06539e-90	8.08568e-89
BCL3	-7.67513	1.02475e-54	9.52432e-54	BCL3	-2.67119	5.25609e-24	3.40304e-23
LIPK	-7.63986	6.21748e-08	1.32886e-07	LIPK	-3.94517	2.34452e-06	5.63122e-06
TICAM1	-7.63779	5.2892e-48	4.17866e-47	TICAM1	-4.76662	3.14845e-38	3.46489e-37
ZCCHC11	-7.63548	3.56182e-32	1.90598e-31
AC114765.1	-7.62196	6.05407e-06	1.14181e-05	AC114765.1	-4.00677	3.9849e-05	8.49623e-05
HMGN1P4	-7.60288	2.38295e-07	4.91838e-07	HMGN1P4	-5.96348	2.9992e-08	8.33009e-08
PPP1R26P1	-7.58338	1.02091e-10	2.51821e-10	PPP1R26P1	-3.54684	2.00639e-07	5.2618e-07
LRRC26	-7.58275	2.46392e-06	4.76992e-06	LRRC26	-3.30635	0.000214994	0.000424759
PPARGC1A	-7.56245	1.6249e-09	3.77268e-09	PPARGC1A	-4.17629	1.16117e-07	3.09e-07
NCKAP5-IT1	-7.53678	1.96353e-08	4.30732e-08	NCKAP5-IT1	-2.18563	0.00190513	0.00336942
AL031655.1	-7.53557	6.83777e-06	1.285e-05	AL031655.1	-2.50058	0.0048594	0.00813399
WIZ	-7.46805	3.57962e-133	1.31633e-131	WIZ	-3.77722	1.72887e-85	6.04985e-84
SCNN1A	-7.45805	2.02181e-17	6.67969e-17	SCNN1A	-8.55374	4.10469e-20	2.25047e-19
PAPPA	-7.45182	7.95121e-09	1.77987e-08	PAPPA	-2.6105	0.000199928	0.00039628
EPN1	-7.44439	9.75643e-241	1.06094e-238	EPN1	-4.29813	9.04694e-146	9.15972e-144
BHLHA15	-7.44087	1.00058e-06	1.98836e-06	BHLHA15	-3.30789	0.000115793	0.0002351
CLEC18A	-7.43404	3.48114e-09	7.96586e-09	CLEC18A	-3.27813	7.98607e-06	1.8263e-05
CACNA1C-IT3	-7.43102	8.32059e-06	1.55579e-05	CACNA1C-IT3	-2.44327	0.00667602	0.010942
C10orf10	-7.40888	4.33304e-16	1.36181e-15	C10orf10	-4.60923	3.74898e-13	1.44068e-12
MT-ND2	-7.40182	0	0	MT-ND2	-7.33453	0	0
CNFN	-7.39104	1.18814e-10	2.92076e-10	CNFN	-3.08031	1.75334e-06	4.25164e-06
ZNF865	-7.3772	5.025e-36	2.99181e-35	ZNF865	-5.16519	4.26309e-32	3.7995e-31
SNORD62A	-7.37462	8.98655e-06	1.6762e-05	SNORD62A	-4.42025	1.18968e-05	2.67868e-05
VSTM4	-7.37419	1.17965e-06	2.33324e-06	VSTM4	-6.32955	3.39338e-08	9.38029e-08
LINC00271	-7.35747	1.23208e-18	4.2766e-18	LINC00271	-3.16364	5.20306e-11	1.75364e-10
COL16A1	-7.3419	2.29904e-41	1.55766e-40	COL16A1	-1.8234	9.33493e-09	2.68808e-08
CREB3L1	-7.33499	3.17181e-10	7.61754e-10	CREB3L1	-9.1759	1.4821e-13	5.83427e-13
GRIN3B	-7.30277	2.16377e-12	5.77614e-12	GRIN3B	-4.26333	5.10209e-10	1.60925e-09
COL28A1	-7.29382	4.69021e-92	9.22529e-91	COL28A1	-1.55514	2.19776e-11	7.57199e-11
EFNA2	-7.24756	1.47752e-07	3.08894e-07	EFNA2	-4.88193	2.55445e-07	6.64174e-07
CALML5	-7.22236	5.17311e-186	3.4694e-184	CALML5	-11.0174	4.30378e-212	8.48851e-210
MITF	-7.2127	1.20584e-99	2.68387e-98	MITF	-3.93589	2.78717e-68	6.98495e-67
KRTAP5-1	-7.20055	7.75234e-17	2.50258e-16	KRTAP5-1	-2.33559	8.73061e-07	2.17008e-06
FOXP4	-7.19929	3.98365e-91	7.69633e-90	FOXP4	-4.74908	9.72817e-71	2.61953e-69
SCAMP4	-7.18349	7.02616e-106	1.76221e-104	SCAMP4	-5.70913	4.83733e-93	1.98553e-91
ANKRD20A8P	-7.17712	1.71139e-07	3.55787e-07	ANKRD20A8P	-5.23217	1.14351e-07	3.04515e-07
MIR548AC	-7.16777	1.24184e-05	2.2905e-05	MIR548AC	-4.3146	1.65471e-05	3.67077e-05
GP2	-7.13834	1.86402e-06	3.63772e-06	GP2	2.06522	0.000940658	0.00172868
TM9SF1	-7.13213	1.98911e-242	2.17857e-240	TM9SF1	-8.00401	3.24606e-256	8.21632e-254
ZNF703	-7.12699	8.2803e-72	1.10288e-70	ZNF703	-5.08609	4.10187e-59	8.19672e-58
MYADM	-7.11983	7.96987e-68	9.80867e-67	MYADM	-2.02013	7.00653e-18	3.43835e-17
BCAM	-7.07319	8.84501e-230	8.85897e-228	BCAM	-2.48864	3.34929e-80	1.07995e-78
UGT1A8	-7.01197	2.94549e-07	6.04505e-07	UGT1A8	-5.60562	5.59913e-08	1.52391e-07
APOPT1	-6.94886	3.30417e-54	3.03211e-53	APOPT1	-5.63053	1.59029e-48	2.41518e-47
H19	-6.93343	3.27017e-97	7.03178e-96	H19	-3.18989	3.10766e-54	5.42482e-53
PPP1R13L	-6.91714	9.28419e-117	2.766e-115	PPP1R13L	-4.92349	1.02158e-95	4.47109e-94
CUEDC1	-6.89861	1.50261e-164	8.02656e-163	CUEDC1	-3.47878	1.9277e-97	8.87149e-96
NHSL2	-6.89043	4.06652e-13	1.1185e-12	NHSL2	-2.24081	3.07452e-05	6.63343e-05
HSPG2	-6.86827	4.40454e-47	3.41593e-46	HSPG2	-3.54433	3.75556e-29	3.00821e-28
SCARNA15	-6.86685	4.91372e-14	1.41598e-13	SCARNA15	-4.38003	1.98967e-11	6.87066e-11
FAM20C	-6.86342	3.60105e-121	1.12803e-119	FAM20C	-3.17173	5.09606e-67	1.24029e-65
VIPR1-AS1	-6.85058	1.45934e-07	3.05177e-07	VIPR1-AS1	-2.637	0.000398266	0.000763889
SOX18	-6.84777	1.29715e-06	2.55801e-06	SOX18	-2.1121	0.00788657	0.0127867
HMGN2P39	-6.8335	2.16585e-05	3.9333e-05	HMGN2P39	-4.11586	3.09625e-05	6.67842e-05
RPS20P31	-6.83307	7.20722e-09	1.61737e-08	RPS20P31	-3.07165	1.32623e-05	2.96766e-05
JSRP1	-6.79652	2.27586e-05	4.12816e-05	JSRP1	-3.60472	0.000155056	0.000310747
PSCA	-6.79144	1.61582e-79	2.4698e-78	PSCA	-5.09752	4.38311e-68	1.08768e-66
AC110619.1	-6.7811	2.07706e-19	7.3985e-19	AC110619.1	-4.07185	3.61596e-15	1.54344e-14
C9orf172	-6.76703	6.14395e-13	1.68018e-12	C9orf172	-6.33953	5.08832e-14	2.04977e-13
PRR12	-6.75881	1.45803e-55	1.38041e-54	PRR12	-4.52265	8.32693e-43	1.05209e-41
LAMA5	-6.74032	2.10547e-283	2.86193e-281	LAMA5	-2.89122	3.50254e-110	2.06977e-108
TYRO3P	-6.68731	3.50472e-28	1.68209e-27	TYRO3P	-3.18407	3.97753e-17	1.8725e-16
MIR149	-6.66561	2.81592e-05	5.07512e-05	MIR149	-4.03573	3.98583e-05	8.49703e-05
LRRTM2	-6.65798	2.11498e-49	1.72553e-48	LRRTM2	-2.22205	1.23671e-16	5.67773e-16
CDC42EP1	-6.65634	2.24366e-61	2.40715e-60	CDC42EP1	-2.53505	3.52454e-26	2.51184e-25
SRRM1P3	-6.65285	3.52681e-09	8.06916e-09	SRRM1P3	-3.00774	1.0601e-05	2.3958e-05
FAM132B	-6.64935	9.20644e-09	2.05361e-08	FAM132B	-4.44995	5.95519e-08	1.61792e-07
RPS6KA2	-6.62876	3.45319e-76	4.95957e-75	RPS6KA2	-1.88985	1.305e-16	5.96958e-16
TSSK3	-6.62522	9.69133e-08	2.04776e-07	TSSK3	-4.72596	1.76295e-07	4.64422e-07
ZNRF2P2	-6.6163	3.0853e-05	5.53768e-05	ZNRF2P2	-3.99521	4.52912e-05	9.59997e-05
AC068279.3	-6.57993	3.28312e-05	5.88234e-05	AC068279.3	-3.97298	4.85778e-05	0.000102665
FAM110A	-6.56068	4.62407e-80	7.14688e-79	FAM110A	-6.00402	1.81256e-73	5.12612e-72
CEACAM7	-6.53679	2.24813e-23	9.22769e-23	CEACAM7	-8.73332	2.07708e-27	1.55469e-26
SERHL2	-6.50057	3.04478e-83	5.02753e-82	SERHL2	-1.17736	0.0116143	0.0184005
GPC6	-6.47128	7.6411e-145	3.144e-143	GPC6	-2.40438	3.14754e-52	5.22994e-51
USP6	-6.46516	2.12042e-131	7.63149e-130	USP6	-6.18519	7.56393e-122	5.36791e-120
KIAA1456	-6.45807	3.96376e-05	7.06194e-05	KIAA1456	-3.92158	5.71902e-05	0.000119783
TMEM204	-6.41672	1.20794e-09	2.82137e-09	TMEM204	-5.59403	2.82286e-10	9.06934e-10
CALCR	-6.41527	3.48927e-46	2.63495e-45	CALCR	-2.36372	3.45057e-18	1.71872e-17
ATP13A4	-6.40943	2.39133e-40	1.57805e-39
AC122129.1	-6.40903	2.31887e-17	7.6495e-17	AC122129.1	-1.84039	0.00012773	0.000258231
KIAA1522	-6.37272	4.77809e-201	3.63708e-199	KIAA1522	-4.11173	2.69584e-142	2.54296e-140
FLRT1	-6.3579	1.4615e-13	4.1135e-13	FLRT1	-3.88926	1.71561e-10	5.5864e-10
SERF1A	-6.34383	2.33955e-05	4.24016e-05	SERF1A	-3.70208	9.30663e-05	0.000190948
CITED4	-6.33818	1.28958e-22	5.16238e-22	CITED4	-4.67101	1.47059e-19	7.82822e-19
LYPD3	-6.32672	4.3539e-289	6.08109e-287	LYPD3	-2.34271	4.86406e-98	2.25904e-96
C1QTNF7	-6.30613	6.04061e-07	1.21837e-06
FASN	-6.29805	7.81842e-41	5.2251e-40	FASN	-4.72636	2.68411e-31	2.33468e-30
PLXNA4	-6.29505	4.80022e-50	3.989e-49	PLXNA4	-1.34186	0.000575005	0.00108211
LINC00475	-6.29083	3.08263e-12	8.16599e-12	LINC00475	-1.68273	0.00444628	0.00748539
SLC6A9	-6.28871	3.47892e-44	2.52085e-43	SLC6A9	-4.36794	2.08754e-35	2.08439e-34
AAK1	-6.27872	1.41242e-91	2.75675e-90	AAK1	-3.07996	2.47622e-49	3.84917e-48
NOS3	-6.26567	1.18253e-05	2.1861e-05	NOS3	-3.89995	3.4017e-05	7.31234e-05
TSHZ2	-6.26262	3.99234e-44	2.89013e-43	TSHZ2	-4.09955	4.13033e-29	3.30144e-28
WFIKKN1	-6.25822	6.14119e-10	1.45587e-09	WFIKKN1	-6.13659	3.75558e-11	1.27426e-10
MIR151A	-6.25099	5.6442e-05	9.93264e-05	MIR151A	-3.79298	8.58172e-05	0.000176624
ECEL1	-6.24359	5.15485e-06	9.76573e-06
CDH4	-6.23656	8.02159e-10	1.88967e-09	CDH4	-4.14551	1.78773e-08	5.03716e-08
AC073869.1	-6.2337	5.7696e-05	0.000101463	AC073869.1	-3.79374	8.57068e-05	0.00017642
PCBP3	-6.21763	7.74542e-51	6.57648e-50	PCBP3	-2.48487	5.36408e-21	3.05339e-20
RPL9P7	-6.20562	1.60738e-12	4.31507e-12	RPL9P7	-7.39316	4.83515e-15	2.0523e-14
ZNF628	-6.16634	2.76092e-18	9.44121e-18	ZNF628	-3.57721	1.49638e-12	5.5347e-12
PCDHA10	-6.16258	3.45544e-13	9.53172e-13	PCDHA10	-8.66822	5.91413e-17	2.76363e-16
PCDHGA11	-6.153	2.15454e-25	9.44179e-25	PCDHGA11	-1.62291	5.79744e-05	0.000121392
SIPA1L3	-6.1503	1.93647e-194	1.40385e-192	SIPA1L3	-3.00618	4.23248e-99	2.03414e-97
CCT7P1	-6.14093	1.59488e-05	2.91973e-05	CCT7P1	-2.57819	0.00275752	0.00476922
PLA2G16	-6.13032	1.81527e-79	2.77188e-78	PLA2G16	-4.01578	2.36758e-61	5.04299e-60
TEKT3	-6.12077	7.49716e-06	1.40599e-05	TEKT3	-2.79838	0.000842035	0.00155288
FRAS1	-6.10734	2.18068e-35	1.27491e-34	FRAS1	-3.54252	9.92856e-20	5.32245e-19
PCDH9-AS1	-6.09342	7.31587e-05	0.000127711
TP53INP2	-6.09072	2.85864e-23	1.16832e-22	TP53INP2	-2.03988	3.68153e-07	9.45249e-07
ADM2	-6.09051	2.33826e-10	5.66211e-10	ADM2	-2.2613	0.000119588	0.000242416
MYPN	-6.07604	2.17272e-10	5.27046e-10	MYPN	-2.61799	1.23644e-05	2.77613e-05
LRFN3	-6.04963	3.33887e-28	1.6035e-27	LRFN3	-4.54827	2.78048e-24	1.82565e-23
SNORA71B	-6.04648	3.14787e-08	6.82861e-08	SNORA71B	-2.93687	2.91746e-05	6.31792e-05
IGFBPL1	-6.02812	1.64541e-15	5.04527e-15	IGFBPL1	-2.76855	1.66932e-08	4.71577e-08
MAPRE2	-6.01419	1.47744e-26	6.72827e-26
EEF1B2P1	-6.01126	9.03421e-08	1.91156e-07	EEF1B2P1	-1.80436	0.0142852	0.0223959
TTYH3	-5.99833	1.19642e-88	2.19449e-87	TTYH3	-3.81316	5.28266e-65	1.22803e-63
ABHD16B	-5.95379	6.00663e-52	5.2706e-51	ABHD16B	-3.09746	2.54534e-31	2.21525e-30
CHAC1	-5.93835	2.80405e-17	9.20217e-17	CHAC1	-2.06663	3.05339e-06	7.25239e-06
ATP13A2	-5.93833	5.86553e-149	2.60341e-147	ATP13A2	-2.18973	1.35631e-47	1.9749e-46
SBNO2	-5.93149	1.26195e-188	8.69317e-187	SBNO2	-3.28405	7.05697e-107	3.86911e-105
CYP4F3	-5.92523	5.2506e-05	9.26033e-05	CYP4F3	-2.64105	0.00318333	0.00546831
FAM131C	-5.92323	2.85048e-07	5.85717e-07	FAM131C	-3.29811	1.95799e-05	4.31144e-05
KLK5	-5.91577	9.78862e-05	0.000169208
ACVR2B	-5.91436	4.1665e-156	2.04615e-154	ACVR2B	-7.11602	2.47025e-175	3.29086e-173
TBC1D3C	-5.90349	2.64908e-05	4.78178e-05	TBC1D3C	-4.05653	2.65481e-05	5.77383e-05
GABBR2	-5.89484	4.20889e-186	2.83523e-184	GABBR2	1.16686	0.000268941	0.000525664
SOX9	-5.86031	1.39146e-23	5.75173e-23	SOX9	-6.84954	5.94857e-26	4.19995e-25
CCDC120	-5.82508	2.7674e-90	5.24669e-89	CCDC120	-3.27417	4.73972e-57	8.81054e-56
CCDC85B	-5.81665	3.28649e-103	7.84223e-102	CCDC85B	-6.46787	2.98441e-109	1.72335e-107
TMEM238	-5.80807	5.72322e-36	3.4022e-35	TMEM238	-3.5671	4.70079e-26	3.33447e-25
PFN1P8	-5.80606	1.49676e-18	5.17763e-18	PFN1P8	-5.26955	1.09504e-17	5.32515e-17
FBXL18	-5.80284	7.53593e-130	2.64348e-128	FBXL18	-3.54126	6.96441e-83	2.33485e-81
COL18A1-AS1	-5.79783	3.66514e-13	1.00974e-12	COL18A1-AS1	-3.1618	8.87819e-09	2.55996e-08
MYPOP	-5.79377	9.96502e-31	5.16187e-30	MYPOP	-2.9369	6.41711e-18	3.157e-17
ADARB2	-5.78802	4.34949e-07	8.84657e-07	ADARB2	-4.57967	2.96945e-07	7.6761e-07
GLTPD1	-5.78085	6.10441e-107	1.55929e-105	GLTPD1	-2.65963	7.24864e-50	1.13842e-48
PART1	-5.76256	2.71299e-06	5.23745e-06
MTND2P2	-5.73414	1.00314e-07	2.11756e-07	MTND2P2	-1.90961	0.00692347	0.0113171
RNU7-87P	-5.73335	0.000133797	0.000228432
HCAR1	-5.73106	3.28651e-188	2.25377e-186	HCAR1	-2.53012	6.31317e-83	2.1259e-81
C19orf81	-5.72962	3.18197e-13	8.79172e-13	C19orf81	-5.26867	9.48546e-14	3.77323e-13
RIMKLA	-5.72851	1.30455e-38	8.26144e-38	RIMKLA	-1.81329	1.09513e-09	3.37016e-09
AMH	-5.69973	1.87087e-22	7.44436e-22	AMH	-3.20294	3.94292e-15	1.6797e-14
MED16	-5.68219	2.29286e-102	5.3868e-101	MED16	-5.03871	2.64311e-98	1.24661e-96
ALPK3	-5.68171	4.67997e-26	2.09061e-25	ALPK3	-3.46075	1.05253e-17	5.12824e-17
PACS1	-5.67391	1.18989e-222	1.13218e-220	PACS1	-2.92141	3.33857e-95	1.44453e-93
SIX5	-5.66788	1.12657e-19	4.05362e-19	SIX5	-3.35973	9.60062e-14	3.81788e-13
SCML2	-5.66737	9.2242e-201	6.98653e-199	SCML2	1.50265	1.0339e-25	7.23587e-25
LINC00470	-5.65509	4.43962e-05	7.87932e-05
PPP1R14BP5	-5.64756	9.37116e-05	0.000162287
ZFPM1	-5.62005	2.43668e-39	1.56457e-38	ZFPM1	-4.85212	3.78849e-37	4.02349e-36
HNRNPA1P29	-5.61142	4.63579e-11	1.1625e-10	HNRNPA1P29	-1.85766	0.00125944	0.00227501
AC005086.2	-5.59916	2.26703e-05	4.11264e-05	AC005086.2	-5.67282	2.45028e-07	6.37853e-07
PCDHGA7	-5.59119	1.44885e-17	4.81917e-17	PCDHGA7	-1.8039	7.63265e-05	0.000157839
PCSK1N	-5.55695	6.4282e-41	4.30925e-40	PCSK1N	-6.78983	2.88629e-46	4.0738e-45
SHANK2-AS3	-5.54158	3.3364e-09	7.64155e-09	SHANK2-AS3	-3.54378	2.92508e-07	7.56785e-07
CAPN13	-5.53901	3.92683e-114	1.12162e-112	CAPN13	-2.44566	7.65411e-48	1.12421e-46
HES4	-5.5295	9.08238e-71	1.1818e-69	HES4	-3.07244	1.12123e-38	1.24657e-37
SLC16A2	-5.52735	1.55771e-112	4.3513e-111	SLC16A2	-2.49222	2.11856e-46	3.00697e-45
CAPN5	-5.52159	1.23884e-53	1.1233e-52	CAPN5	-2.52827	3.04981e-25	2.09014e-24
SCRG1	-5.4897	1.01097e-27	4.78726e-27	SCRG1	-4.51814	5.61055e-25	3.79374e-24
DGKI	-5.47215	0.000124379	0.000212973
CLEC3A	-5.46594	0	0	CLEC3A	-1.3084	3.23564e-13	1.24783e-12
SETP5	-5.4618	2.27238e-08	4.96337e-08	SETP5	-1.73228	0.0120869	0.0191033
ALG13-AS1	-5.45497	1.55749e-08	3.43293e-08	ALG13-AS1	-2.19172	0.000612394	0.00114849
SEMA5A	-5.44942	6.40512e-27	2.95042e-26	SEMA5A	-2.28675	3.06348e-10	9.81335e-10
PSPN	-5.44265	3.34426e-15	1.01098e-14	PSPN	-4.00876	4.21822e-13	1.61366e-12
MIR2276	-5.43885	0.000138686	0.00023654	MIR2276	-2.45181	0.00699067	0.0114232
GAPDHP61	-5.43794	1.1554e-10	2.84212e-10	GAPDHP61	-2.65442	4.69568e-06	1.09679e-05
MTUS1	-5.43587	5.24965e-307	7.83535e-305	MTUS1	-2.43975	3.4863e-111	2.07633e-109
FAM65C	-5.43309	2.66672e-112	7.40841e-111	FAM65C	-2.39362	1.89946e-45	2.61296e-44
BMP2KL	-5.43254	1.24193e-37	7.71719e-37	BMP2KL	-1.7127	2.63942e-08	7.36584e-08
PIP5K1C	-5.42634	1.33361e-115	3.91192e-114	PIP5K1C	-4.37854	6.32385e-99	3.01067e-97
CD200R1L	-5.42163	1.79577e-18	6.18944e-18	CD200R1L	-2.67889	6.59841e-10	2.06278e-09
CLDN3	-5.41812	0	0	CLDN3	-6.84153	0	0
FAM83E	-5.41607	4.13337e-08	8.90931e-08	FAM83E	-2.82871	2.3823e-05	5.20351e-05
STARD13-IT1	-5.41481	3.22489e-06	6.19504e-06	STARD13-IT1	-2.41242	0.00169486	0.00301615
ATP5G2P3	-5.41382	0.000231107	0.000386082
FSTL4	-5.41086	2.81226e-88	5.09688e-87	FSTL4	-1.49862	6.62875e-11	2.21937e-10
RFX1	-5.37366	4.37067e-33	2.40473e-32	RFX1	-3.18144	4.89041e-22	2.9046e-21
ANGPT4	-5.37158	0.000155085	0.000263447	ANGPT4	-2.37561	0.00958468	0.0153774
ZNF467	-5.36767	4.72584e-75	6.65553e-74	ZNF467	-4.59733	1.26387e-65	2.97126e-64
HOXC10	-5.36484	8.99767e-08	1.90436e-07	HOXC10	-2.64369	8.1253e-05	0.000167548
CCDC64B	-5.35829	1.08328e-169	6.24694e-168	CCDC64B	-4.2918	9.03404e-143	8.68354e-141
LRCH4	-5.34619	1.01149e-202	7.77721e-201	LRCH4	-2.4837	7.49993e-84	2.56535e-82
NBPF11	-5.34593	2.64584e-44	1.92085e-43	NBPF11	-7.58391	5.78498e-53	9.78357e-52
HEY1	-5.34313	5.98016e-27	2.75969e-26	HEY1	-1.25878	0.0297722	0.0441812
TMEM160	-5.34069	2.2774e-53	2.05763e-52	TMEM160	-4.56881	2.03352e-48	3.07295e-47
SPNS2	-5.33891	7.90397e-37	4.81512e-36
PAK4	-5.33701	1.1046e-191	7.89505e-190	PAK4	-3.58479	1.79263e-139	1.62052e-137
SDS	-5.33493	2.35318e-05	4.26385e-05	SDS	-4.33759	6.80035e-06	1.56575e-05
PIPOX	-5.33435	2.17022e-06	4.22282e-06	PIPOX	-4.52803	7.17706e-07	1.79539e-06
ARHGAP33	-5.32763	1.15015e-23	4.76331e-23	ARHGAP33	-2.42696	2.24597e-11	7.73635e-11
SPATA2	-5.32556	1.89716e-163	9.99392e-162	SPATA2	-2.47748	7.32984e-67	1.77685e-65
PCDHGB8P	-5.32374	9.33762e-21	3.50743e-20	PCDHGB8P	-1.50334	0.000996025	0.00182358
EMCN-IT3	-5.31777	9.42253e-05	0.000163158
C15orf39	-5.30622	1.49118e-53	1.34888e-52	C15orf39	-3.52339	8.48133e-39	9.49897e-38
MIR4454	-5.30182	1.45842e-06	2.86268e-06
ESPN	-5.30156	9.00992e-88	1.6252e-86	ESPN	-2.943	1.82065e-50	2.90444e-49
AMMECR1LP1	-5.29413	7.05622e-21	2.66296e-20
PRCD	-5.28904	1.12301e-05	2.0787e-05	PRCD	-3.4637	6.03422e-05	0.000126124
C17orf103	-5.28707	5.8309e-64	6.57552e-63	C17orf103	-3.84261	6.12967e-49	9.43174e-48
HS6ST2	-5.27153	5.6614e-79	8.54203e-78	HS6ST2	1.75604	3.76436e-24	2.45678e-23
SLC22A1	-5.25805	2.65152e-05	4.78562e-05	SLC22A1	-2.57895	0.00192686	0.00340548
PRSS22	-5.25522	1.12982e-90	2.16086e-89	PRSS22	-2.45639	3.35965e-38	3.68663e-37
TMPRSS2	-5.24731	4.71821e-178	2.9081e-176	TMPRSS2	-2.90676	6.56622e-94	2.75473e-92
HLA-DRB5	-5.23647	8.99963e-31	4.67134e-30	HLA-DRB5	-1.32724	0.00420439	0.00710336
ACAP3	-5.23592	8.76939e-156	4.26534e-154	ACAP3	-1.96541	2.82172e-41	3.39299e-40
JOSD2	-5.2334	1.34039e-76	1.94344e-75	JOSD2	-3.07135	3.87229e-46	5.44523e-45
UPP2	-5.23182	6.78878e-08	1.44711e-07
MT-ND3	-5.23171	1.77047e-246	1.96742e-244	MT-ND3	-6.89119	0	0
ZMIZ1	-5.22919	3.12631e-18	1.06667e-17	ZMIZ1	-3.75708	3.62867e-13	1.39551e-12
GSTM5	-5.2275	0.00011677	0.000200441	GSTM5	-2.77489	0.00191506	0.00338619
ACHE	-5.21853	1.21281e-102	2.85819e-101	ACHE	-4.57142	4.82252e-93	1.98481e-91
MTCYBP3	-5.21234	6.08585e-05	0.000106913	MTCYBP3	-2.27822	0.00806291	0.0130559
PTGER4	-5.20943	3.66675e-184	2.40615e-182	PTGER4	-1.83381	4.04595e-40	4.71934e-39
HLCS-IT1	-5.20012	1.37945e-05	2.53909e-05
MIR193A	-5.19706	0.000212463	0.000356462	MIR193A	-2.55136	0.00510353	0.00851635
OR2B2	-5.19296	6.47501e-06	1.21849e-05	OR2B2	-2.06306	0.00885595	0.0142746
MIDN	-5.17945	3.79334e-107	9.73859e-106	MIDN	-2.79966	9.28736e-56	1.6692e-54
ZNF671	-5.17897	1.85963e-13	5.20518e-13	ZNF671	-5.58918	5.06423e-15	2.14594e-14
MTND6P5	-5.17759	6.22318e-05	0.000109187	MTND6P5	-2.91886	0.000830909	0.00153423
PNPLA6	-5.17086	3.3878e-116	1.00342e-114	PNPLA6	-3.21633	6.96652e-72	1.91668e-70
PKHD1L1	-5.16998	3.29315e-11	8.33638e-11	PKHD1L1	-3.1828	4.00474e-08	1.10121e-07
OMD	-5.16762	1.80159e-15	5.51305e-15	OMD	-1.67803	0.000562351	0.00106
EEF1A2	-5.16236	0	0	EEF1A2	-1.8718	2.52285e-57	4.73604e-56
PTPRH	-5.16193	0.000140381	0.000239296	PTPRH	-3.16826	0.000594797	0.00111728
MAGI1-IT1	-5.16147	9.16672e-30	4.61336e-29	MAGI1-IT1	-2.19426	6.88141e-12	2.43722e-11
PPP2R5B	-5.15682	1.71836e-65	2.00155e-64	PPP2R5B	-1.67088	6.72183e-13	2.53752e-12
C17orf49	-5.14663	6.85117e-05	0.000119874	C17orf49	-2.70104	0.00180652	0.00320434
ABCA7	-5.14365	5.37113e-50	4.45857e-49	ABCA7	-3.21315	1.3201e-34	1.28023e-33
TBC1D17	-5.13279	5.14777e-85	8.91578e-84	TBC1D17	-3.22692	3.05112e-56	5.56271e-55
RPS15AP3	-5.13116	0.000372244	0.00060995	RPS15AP3	-2.25836	0.0163882	0.0254434
CD1C	-5.1293	8.89259e-06	1.65928e-05
APBA3	-5.11077	9.17804e-58	9.17443e-57	APBA3	-2.6829	1.33479e-30	1.12745e-29
CC2D1A	-5.10756	4.7487e-152	2.19073e-150	CC2D1A	-2.46821	1.1906e-61	2.55751e-60
SYT15	-5.09468	1.27865e-83	2.13446e-82	SYT15	-5.20756	4.90814e-84	1.68642e-82
MIB2	-5.08801	3.07349e-91	5.96821e-90	MIB2	-1.6808	1.67698e-16	7.62982e-16
ZBTB7A	-5.08726	9.9557e-154	4.67795e-152	ZBTB7A	-3.29623	2.06143e-105	1.11017e-103
FGF22	-5.0846	7.55728e-05	0.000131729	FGF22	-2.86957	0.001016	0.00185791
LINC00423	-5.07979	1.0116e-06	2.01e-06
RAB3A	-5.07936	3.75261e-24	1.57991e-23	RAB3A	-4.47562	2.39768e-24	1.58045e-23
KRT37	-5.07276	2.01319e-05	3.66262e-05
FGF13	-5.06964	1.09383e-145	4.60014e-144	FGF13	-1.64478	4.62206e-24	3.00364e-23
N4BP3	-5.06684	0	0	N4BP3	-1.79604	1.48652e-79	4.74281e-78
AL161626.1	-5.0567	1.94175e-30	9.98014e-30	AL161626.1	-5.04546	8.71782e-31	7.44225e-30
CACNA1C-AS1	-5.05116	0.000282919	0.000468067	CACNA1C-AS1	-2.10162	0.0252472	0.0380085
MT-CO3	-5.03809	0	0	MT-CO3	-5.19548	0	0
TP63	-5.03515	1.09929e-26	5.02421e-26	TP63	-1.72868	2.42879e-06	5.82166e-06
NRP2	-5.02809	3.96608e-12	1.04517e-11	NRP2	-1.8832	0.000287632	0.000560251
SHC2	-5.02107	6.1782e-16	1.927e-15	SHC2	-1.82059	6.69828e-05	0.00013939
CAMSAP3	-5.01443	1.93247e-92	3.83072e-91	CAMSAP3	-4.47974	3.42047e-85	1.19144e-83
RELB	-5.01379	3.8241e-45	2.83852e-44
CDRT1	-5.01224	0.00018146	0.000306337	CDRT1	-2.11614	0.0214413	0.0326871
KDM6B	-5.00556	2.21213e-29	1.0977e-28	KDM6B	-2.42053	1.6448e-05	3.65038e-05
BAMBI	-5.00475	0	0	BAMBI	-1.75342	4.40861e-69	1.12527e-67
C19orf60	-5.00098	6.97624e-122	2.21725e-120	C19orf60	-4.30244	3.34889e-104	1.76596e-102
ITGAM	-4.99705	9.28918e-11	2.29501e-10
GGTA1P	-4.99035	9.80919e-05	0.000169526
FAM182B	-4.98735	2.07532e-10	5.03982e-10	FAM182B	-4.28022	2.9728e-10	9.53493e-10
USP26	-4.97583	0.000220818	0.000369624
SAMD4B	-4.97469	5.34701e-118	1.61194e-116	SAMD4B	-3.56037	5.96188e-87	2.16093e-85
CRLF1	-4.96706	3.78352e-36	2.26219e-35	CRLF1	-2.03704	1.51994e-12	5.61366e-12
CSTA	-4.96072	3.61792e-07	7.39417e-07	CSTA	-3.93049	6.51282e-07	1.63407e-06
FNDC9	-4.95315	2.01969e-08	4.42731e-08	FNDC9	-2.00574	0.00147866	0.00264879
TRIM62	-4.95232	3.56724e-67	4.32731e-66	TRIM62	-2.33721	3.6374e-27	2.7079e-26
PHLDB3	-4.94684	2.67255e-117	8.02504e-116	PHLDB3	-2.59198	2.12152e-57	3.99747e-56
LINGO3	-4.94277	0.000111227	0.000191335	LINGO3	-4.41904	9.90513e-06	2.24713e-05
GRAMD1A	-4.93578	8.18537e-148	3.58086e-146	GRAMD1A	-3.2442	1.14393e-99	5.5682e-98
EIF4E2P1	-4.9277	0.00021589	0.000361972	EIF4E2P1	-2.44071	0.00636755	0.0104681
ADAP1	-4.88948	4.48416e-31	2.34272e-30	ADAP1	-1.89313	7.18885e-09	2.08632e-08
CRTC1	-4.8862	4.80201e-56	4.57769e-55	CRTC1	-2.9552	1.19102e-35	1.19867e-34
IL32	-4.87475	6.65078e-07	1.33718e-06	IL32	-2.47811	0.000363902	0.00070152
AL049647.1	-4.86804	8.95163e-06	1.67009e-05
CA5B	-4.8607	4.7779e-232	4.91478e-230
P2RY2	-4.85518	3.1424e-115	9.12975e-114	P2RY2	-2.18565	3.17029e-42	3.93681e-41
GATA2	-4.84103	2.23572e-87	4.0043e-86	GATA2	-2.93041	1.84124e-52	3.06947e-51
COMTD1	-4.83993	4.30246e-80	6.66335e-79	COMTD1	-5.8353	3.3547e-90	1.30971e-88
TMEM184A	-4.83624	2.29637e-198	1.70536e-196	TMEM184A	-2.26721	2.85162e-72	7.91727e-71
AGRN	-4.82878	3.42379e-209	2.84829e-207	AGRN	-2.92603	3.01463e-112	1.85357e-110
LINC00312	-4.82601	5.32144e-09	1.2052e-08	LINC00312	-1.51236	0.0336903	0.0495357
HIST2H2BD	-4.82403	1.25589e-07	2.63793e-07	HIST2H2BD	-9.16089	7.02288e-13	2.64853e-12
CEACAM5	-4.82248	3.16652e-134	1.18445e-132	CEACAM5	-11.478	4.46044e-208	8.46759e-206
SFT2D2	-4.82114	6.33786e-182	4.0541e-180	SFT2D2	-5.46503	3.25655e-209	6.2604e-207
SKI	-4.81354	5.30538e-83	8.73179e-82	SKI	-2.63627	4.61234e-41	5.48533e-40
PRKACA	-4.80182	1.40786e-100	3.18473e-99	PRKACA	-3.56995	1.16803e-73	3.32811e-72
DGKH	-4.79597	1.56376e-224	1.51635e-222	DGKH	-3.87605	1.29395e-187	2.09055e-185
SPDYE2	-4.79168	5.44436e-19	1.91376e-18	SPDYE2	-3.17064	7.23646e-14	2.89287e-13
MTND1P9	-4.78625	1.04838e-17	3.50473e-17	MTND1P9	-1.61623	0.000409152	0.000783976
MZF1	-4.75981	1.5174e-101	3.48957e-100	MZF1	-2.67047	6.56437e-53	1.10893e-51
PCDHA9	-4.75339	5.82821e-12	1.52665e-11	PCDHA9	-3.44327	4.96315e-10	1.5664e-09
TSPEAR	-4.74768	0.000107287	0.000184746
ASAH2	-4.74189	3.64017e-19	1.2861e-18	ASAH2	-3.36019	1.43528e-14	5.95726e-14
Z85986.1	-4.73954	0.000179652	0.000303555	Z85986.1	-2.18451	0.0139384	0.0218703
NLGN2	-4.7337	8.17711e-30	4.12542e-29	NLGN2	-2.76483	1.3936e-17	6.7232e-17
SNORD115	-4.72709	0.000547382	0.000885302	SNORD115	-2.13498	0.0240128	0.0363194
SF3A2	-4.71934	3.82514e-81	6.06604e-80	SF3A2	-3.84113	1.05256e-65	2.48217e-64
SAMD3	-4.71861	5.28863e-05	9.32523e-05
SLC2A6	-4.71021	6.22874e-85	1.0727e-83	SLC2A6	-1.54941	6.78842e-13	2.56138e-12
SIRT6	-4.70866	3.86307e-66	4.5661e-65	SIRT6	-3.14237	9.49229e-45	1.28028e-43
ZNF423	-4.70731	4.74612e-06	9.01946e-06	ZNF423	-2.25104	0.00207726	0.00365005
CLMN	-4.69633	2.84725e-203	2.20033e-201	CLMN	-2.21391	2.99484e-75	8.74666e-74
B3GNT5	-4.69348	2.03912e-30	1.04735e-29	B3GNT5	-1.31256	0.00573674	0.00949786
C4orf32	-4.69197	0	0	C4orf32	-4.86687	0	0
CNKSR1	-4.68591	1.80376e-52	1.59561e-51	CNKSR1	-1.81959	6.00489e-14	2.41196e-13
ADAT3	-4.68443	5.36462e-13	1.46917e-12	ADAT3	-5.14016	1.20201e-14	5.00408e-14
MTF1	-4.6806	3.44861e-98	7.48954e-97	MTF1	-2.62586	6.6888e-51	1.07919e-49
OR7E14P	-4.67581	4.52398e-21	1.71796e-20	OR7E14P	-2.91789	3.91895e-14	1.58754e-13
OMG	-4.6725	7.14389e-29	3.49931e-28	OMG	-1.7422	1.46796e-07	3.88194e-07
MT-ND5	-4.66739	3.57082e-21	1.35973e-20	MT-ND5	-4.42918	2.36158e-21	1.3637e-20
PCDHA4	-4.66597	2.55478e-07	5.26234e-07	PCDHA4	-3.10243	1.12288e-05	2.53277e-05
GPC1	-4.65535	9.64396e-123	3.09746e-121	GPC1	-3.3695	8.0781e-94	3.37967e-92
RNU105B	-4.65452	3.52209e-05	6.29937e-05
BPIFB1	-4.6517	0.000632912	0.00101779
SHKBP1	-4.64565	4.10554e-147	1.77564e-145	SHKBP1	-3.05751	6.59454e-96	2.91137e-94
RFTN2	-4.64413	3.05301e-20	1.12404e-19	RFTN2	-3.53538	8.36479e-17	3.86833e-16
ZNF608	-4.64109	0.000243458	0.00040578	ZNF608	-2.4561	0.00548022	0.00909895
MTND4P32	-4.637	1.18265e-05	2.1861e-05	MTND4P32	-2.68987	0.000566796	0.00106811
MIR326	-4.62621	8.66458e-05	0.00015041	MIR326	-2.72033	0.00121263	0.00219554
HMGB3P9	-4.6259	6.08205e-06	1.14695e-05	HMGB3P9	-1.82854	0.0175022	0.0270623
PSG6	-4.62262	0.000689033	0.00110478
TMEM175	-4.62083	6.96439e-61	7.36291e-60	TMEM175	-2.77626	1.42144e-36	1.47053e-35
VWFP1	-4.61708	4.97936e-07	1.00967e-06
ZBTB45	-4.61557	2.02916e-41	1.37542e-40	ZBTB45	-2.8429	6.65364e-27	4.91005e-26
INPP1	-4.60132	1.54706e-07	3.22857e-07
GRIN2D	-4.59665	1.48475e-07	3.10279e-07	GRIN2D	-2.38676	0.000202575	0.000401267
LINC00315	-4.5894	1.0738e-06	2.12858e-06	LINC00315	-2.2633	0.000992023	0.0018167
ZBTB32	-4.58799	7.44962e-25	3.21011e-24	ZBTB32	-2.79497	8.67223e-16	3.79645e-15
ATG2A	-4.58616	8.73535e-115	2.51393e-113	ATG2A	-2.46535	1.40825e-53	2.41389e-52
ENOX1-AS1	-4.58488	0.000292499	0.000483497
RLIMP1	-4.57957	1.82028e-14	5.34462e-14	RLIMP1	-2.96201	2.55663e-10	8.23488e-10
ZBTB8B	-4.57731	9.6309e-05	0.000166633	ZBTB8B	-3.25462	0.000214872	0.000424571
FAM43A	-4.57054	6.22755e-63	6.89013e-62	FAM43A	-3.06603	5.70458e-43	7.23771e-42
SLC22A20	-4.56749	4.38105e-09	9.96818e-09	SLC22A20	-2.9257	1.22956e-06	3.01961e-06
CSNK1A1P1	-4.56673	5.10617e-06	9.68194e-06
INTS1	-4.56054	7.71626e-190	5.36403e-188	INTS1	-3.18438	5.71532e-126	4.23408e-124
P2RX2	-4.54409	1.79953e-48	1.43963e-47	P2RX2	-2.18651	1.36208e-18	6.91373e-18
ARPC3P1	-4.54261	7.46565e-08	1.58685e-07
PCDHGA12	-4.53972	6.95669e-16	2.16715e-15	PCDHGA12	-1.58145	0.00154259	0.00275778
CYP19A1	-4.53734	9.26146e-29	4.52202e-28	CYP19A1	-1.71585	2.31789e-13	9.03307e-13
BCL6	-4.5318	1.09831e-113	3.11371e-112	BCL6	-2.58781	3.14304e-56	5.7189e-55
MTND4P14	-4.53146	1.6828e-05	3.07403e-05	MTND4P14	-4.54834	1.0972e-06	2.70287e-06
KRTAP3-1	-4.53103	1.8201e-05	3.31927e-05	KRTAP3-1	-2.95521	0.000164711	0.000328881
COL1A1	-4.53093	2.20728e-13	6.15227e-13	COL1A1	-3.37819	5.36373e-11	1.80658e-10
AC083900.1	-4.52759	0.00106345	0.00167289	AC083900.1	-2.50169	0.00646728	0.0106205
ERN1	-4.5252	5.27885e-100	1.18358e-98	ERN1	-2.4289	1.31552e-48	2.00389e-47
ELF3	-4.52117	2.00189e-158	1.00583e-156	ELF3	-2.29703	1.30002e-59	2.63245e-58
HIATL2	-4.52049	3.07625e-36	1.84236e-35	HIATL2	-4.21635	1.58677e-34	1.53005e-33
LINC00457	-4.51742	0.00019699	0.000331489	LINC00457	-2.57787	0.00262056	0.0045458
SCXA	-4.51325	7.92923e-10	1.86923e-09	SCXA	-3.2833	3.55266e-08	9.80629e-08
C19orf55	-4.51267	3.21259e-38	2.01768e-37	C19orf55	-2.55668	5.4813e-21	3.11661e-20
EPHA2	-4.50526	4.76557e-72	6.38091e-71	EPHA2	-1.54154	1.26428e-11	4.4109e-11
ZNF506	-4.49963	9.55309e-76	1.36304e-74
ZNF296	-4.49201	1.10408e-10	2.71982e-10	ZNF296	-2.67053	5.18697e-07	1.31182e-06
TSPYL6	-4.49201	4.64327e-05	8.2235e-05
REXO1	-4.4854	4.00909e-58	4.02336e-57	REXO1	-4.16374	3.14432e-56	5.7189e-55
EPPK1	-4.4833	1.16573e-49	9.58784e-49	EPPK1	-2.65558	3.69656e-23	2.30175e-22
NCOR2	-4.48141	1.62885e-32	8.7966e-32	NCOR2	-2.87743	5.53543e-20	3.01638e-19
SHANK2-AS2	-4.48097	1.56123e-07	3.25724e-07
OR10K2	-4.47976	6.87877e-12	1.79658e-11	OR10K2	-1.91221	0.000148973	0.000299148
WNT3A	-4.47546	0.000900708	0.00142793
C19orf26	-4.47503	5.19297e-17	1.68531e-16	C19orf26	-2.14764	1.06401e-07	2.84043e-07
AC074367.1	-4.47277	6.12246e-05	0.000107494	AC074367.1	-3.26765	0.000139673	0.000281031
FMO2	-4.47237	2.18276e-05	3.96354e-05	FMO2	-2.23505	0.00342838	0.005868
LAMB4	-4.46507	7.09363e-07	1.42341e-06	LAMB4	-2.99538	1.92343e-05	4.24088e-05
GPRC5A	-4.46313	0	0	GPRC5A	-3.28835	1.74525e-268	4.81912e-266
PPAP2C	-4.46012	1.3872e-247	1.56435e-245	PPAP2C	-1.97772	4.37327e-68	1.08702e-66
C6orf141	-4.45936	6.8576e-66	8.04315e-65	C6orf141	1.21985	0.000591883	0.00111222
MADCAM1	-4.45744	0.000594299	0.00095823	MADCAM1	-2.79534	0.00229788	0.00401587
SMCR5	-4.4514	1.39894e-07	2.93071e-07
ENTPD2	-4.45095	7.68903e-18	2.58349e-17	ENTPD2	-2.44508	1.09309e-09	3.36456e-09
TSPAN10	-4.44913	2.06814e-05	3.75901e-05	TSPAN10	-3.56728	2.73702e-05	5.9424e-05
OR8A2P	-4.44351	2.22701e-06	4.33112e-06
PTPRS	-4.44275	2.72854e-218	2.48738e-216	PTPRS	-4.34409	9.40901e-223	1.95746e-220
ECM2	-4.43898	2.37235e-26	1.07108e-25	ECM2	-1.68495	1.47231e-06	3.596e-06
ZPLD1	-4.43841	0.000216832	0.000363452
ETV6	-4.4344	3.27481e-45	2.43674e-44	ETV6	-3.71411	1.93104e-39	2.19347e-38
MBD6	-4.43422	2.08981e-47	1.63071e-46	MBD6	-3.08112	2.33333e-33	2.16207e-32
CEACAMP11	-4.43387	0.000231693	0.000386977	CEACAMP11	-2.48479	0.00411779	0.00697256
SLC35C1	-4.42818	3.04437e-146	1.28743e-144	SLC35C1	-3.70497	1.03966e-120	7.27622e-119
WFS1	-4.42438	4.0279e-94	8.19796e-93	WFS1	-3.69379	1.04679e-81	3.44102e-80
COL5A3	-4.42349	8.13275e-27	3.72818e-26	COL5A3	-1.79445	4.28001e-08	1.17414e-07
KCND3-AS1	-4.42231	1.14717e-06	2.27047e-06
ALDH16A1	-4.42122	7.03673e-98	1.51953e-96	ALDH16A1	-2.6118	9.20394e-54	1.58661e-52
TRPM4	-4.41989	1.8622e-116	5.53715e-115	TRPM4	-2.55828	3.34743e-59	6.71565e-58
CDK3	-4.41739	0.00128798	0.00201171	CDK3	-2.78585	0.00209441	0.00367848
CD1A	-4.41457	0.000673463	0.00108027
MKNK2	-4.4118	6.64067e-216	5.87776e-214	MKNK2	-3.08479	2.39553e-138	2.12754e-136
TGFA	-4.40874	1.69013e-66	2.01334e-65
CRB3	-4.40699	1.08146e-72	1.46608e-71	CRB3	-3.14301	1.72966e-53	2.96148e-52
FAM188B	-4.40397	8.70181e-06	1.62468e-05
CASZ1	-4.39734	5.48989e-78	8.12227e-77	CASZ1	-2.02737	2.19987e-27	1.64579e-26
AKAP5	-4.38884	8.15891e-90	1.52781e-88	AKAP5	-5.81525	1.80074e-106	9.83738e-105
SH2D3A	-4.38848	1.26926e-89	2.37385e-88	SH2D3A	-2.06193	1.76858e-31	1.54631e-30
SLC38A11	-4.38478	1.85496e-08	4.07326e-08
PLXNB3	-4.38292	7.23169e-36	4.28386e-35	PLXNB3	-3.6503	6.55789e-31	5.63637e-30
AL353662.1	-4.38143	0.000150942	0.000256753	AL353662.1	-3.10498	0.000400547	0.000767973
FBXO36-IT1	-4.36937	0.000260381	0.000432661
MMEL1	-4.36898	2.88605e-08	6.26869e-08	MMEL1	-1.68045	0.0108667	0.0172791
LARGE-IT1	-4.36855	9.102e-06	1.69731e-05	LARGE-IT1	-4.64508	4.5274e-07	1.15095e-06
ABCA5	-4.36834	3.0913e-305	4.56912e-303	ABCA5	-1.12547	0.000634192	0.00118746
REEP6	-4.36704	9.59162e-94	1.94438e-92	REEP6	-3.88287	5.66463e-84	1.94196e-82
PPFIA2	-4.36679	1.77676e-25	7.79972e-25	PPFIA2	-3.39473	7.77333e-21	4.38209e-20
RPL12P4	-4.36371	2.33387e-13	6.49439e-13	RPL12P4	-5.59328	1.77394e-16	8.06369e-16
SLC25A35	-4.35971	5.10752e-07	1.03524e-06	SLC25A35	-1.59473	0.0329484	0.0485154
SYTL1	-4.35805	1.48085e-123	4.7967e-122	SYTL1	-2.11851	4.96505e-46	6.9433e-45
GFOD2	-4.35656	4.35351e-173	2.59913e-171	GFOD2	-3.51925	2.37552e-138	2.12217e-136
C1orf116	-4.34376	0.00075796	0.00120918
CD1E	-4.34274	5.02809e-10	1.19681e-09	CD1E	-1.56848	0.0102318	0.0163501
C8orf17	-4.3353	4.56252e-06	8.68138e-06	C8orf17	-1.85329	0.0128062	0.0201876
CDC42-IT1	-4.33417	1.45876e-07	3.051e-07
RPS7P7	-4.3333	0.00077216	0.00123132	RPS7P7	-2.0079	0.0339889	0.049941
ARID1A	-4.3312	5.7258e-24	2.39411e-23	ARID1A	-2.68943	7.23599e-13	2.72552e-12
LTBP4	-4.32698	8.17814e-70	1.04187e-68	LTBP4	-2.86254	9.78207e-45	1.31819e-43
FMO6P	-4.32677	0.000105786	0.000182284	FMO6P	-2.51522	0.00211684	0.00371616
PYY2	-4.32584	2.041e-06	3.97647e-06	PYY2	-2.6495	0.000169878	0.000338664
FIGN	-4.32552	2.2169e-63	2.47072e-62	FIGN	-2.7639	2.21452e-37	2.37179e-36
GPX3	-4.32298	1.28603e-52	1.14094e-51	GPX3	-2.26257	1.43479e-23	9.11338e-23
ABCA10	-4.3214	2.99725e-43	2.12233e-42	ABCA10	-1.4686	7.21352e-06	1.65787e-05
CROCC	-4.31268	1.13422e-54	1.05289e-53	CROCC	-2.14766	5.06515e-24	3.28596e-23
BMPR1B	-4.31207	3.26187e-217	2.90402e-215
ARFRP1	-4.3106	4.22848e-184	2.76285e-182	ARFRP1	-1.47591	2.74618e-20	1.51494e-19
PCLO	-4.30297	8.40257e-22	3.27666e-21	PCLO	-2.85508	2.423e-13	9.43299e-13
NR1D1	-4.29431	3.43076e-10	8.22778e-10	NR1D1	-4.3746	3.71583e-11	1.26134e-10
PCP2	-4.29375	1.06291e-06	2.10809e-06
PCNXL3	-4.29323	8.55005e-172	5.04519e-170	PCNXL3	-2.81596	6.67136e-101	3.34383e-99
C6orf10	-4.29163	0.00128097	0.00200139
GPR132	-4.28959	2.06347e-17	6.81585e-17	GPR132	-1.99609	1.20598e-06	2.96314e-06
GRHL3	-4.28385	5.07878e-152	2.33593e-150	GRHL3	-1.54198	3.62571e-21	2.07631e-20
SCAF1	-4.28218	1.38668e-75	1.97297e-74	SCAF1	-2.73097	2.51168e-44	3.34018e-43
RPS3AP44	-4.27581	0.000662274	0.00106333
WNT7B	-4.27495	5.98291e-62	6.50599e-61	WNT7B	-2.74597	4.57561e-37	4.84249e-36
PGM5P2	-4.27217	1.36069e-07	2.85254e-07	PGM5P2	-6.80804	1.2588e-11	4.3928e-11
ANAPC10P1	-4.27196	0.001328	0.00207125
IL1A	-4.27099	0.000227837	0.000380871	IL1A	-2.13407	0.013133	0.020677
GDAP1L1	-4.27061	2.44294e-05	4.41911e-05	GDAP1L1	-2.12769	0.00519579	0.00865904
DAPK3	-4.27026	4.81067e-180	3.02635e-178	DAPK3	-2.57987	1.65586e-92	6.76011e-91
CASKIN2	-4.25743	2.46152e-100	5.55173e-99	CASKIN2	-2.30623	6.34676e-42	7.79209e-41
TSPAN1	-4.25711	6.59094e-82	1.06406e-80	TSPAN1	-3.54718	3.64747e-69	9.37296e-68
RPL35P6	-4.25531	7.44024e-05	0.000129763	RPL35P6	-1.81369	0.0324748	0.0478644
MMP17	-4.25416	3.38801e-48	2.69061e-47	MMP17	-3.66445	3.23706e-44	4.28981e-43
TPM3P1	-4.25087	2.79599e-06	5.39358e-06	TPM3P1	-3.02324	3.56862e-05	7.65166e-05
MYOM1	-4.24997	1.60888e-09	3.7372e-09	MYOM1	-3.23818	1.17295e-07	3.12081e-07
CTXN1	-4.24526	4.4268e-20	1.61965e-19	CTXN1	-3.07007	3.52917e-05	7.57348e-05
METRNL	-4.24523	1.28356e-258	1.53865e-256	METRNL	-2.70697	2.41099e-148	2.49087e-146
RPS24P14	-4.24517	0.00060252	0.000971074
HSPB1P1	-4.24246	0.000129893	0.00022209	HSPB1P1	-3.90635	2.46236e-05	5.37065e-05
TSC22D4	-4.24061	1.71748e-167	9.50798e-166	TSC22D4	-3.17244	8.97363e-116	5.77469e-114
L1CAM	-4.23015	1.01978e-110	2.75758e-109	L1CAM	-2.2116	1.39024e-43	1.80458e-42
SLC24A3	-4.23006	3.86818e-107	9.914e-106	SLC24A3	-1.84848	2.65773e-28	2.05409e-27
AHR	-4.22818	7.79048e-237	8.12344e-235	AHR	1.13897	0.000160202	0.000320467
PCDHGC5	-4.22194	6.40171e-10	1.5157e-09	PCDHGC5	-2.76789	6.43871e-07	1.61601e-06
SNAI2	-4.22025	9.73467e-16	3.01074e-15
MIR181A2HG	-4.21844	2.14193e-06	4.16937e-06
PLCXD3	-4.21802	7.09215e-07	1.42341e-06
FTH1P4	-4.21765	1.02705e-05	1.90751e-05	FTH1P4	-2.59411	0.000435069	0.000830909
MAPK6PS3	-4.21595	2.19298e-19	7.79863e-19	MAPK6PS3	-1.91257	5.48371e-07	1.3841e-06
RPL21P28	-4.21207	2.74961e-07	5.65524e-07	RPL21P28	-3.42299	9.23319e-07	2.29013e-06
LGALS4	-4.20994	0.001851	0.00284327
AC005086.4	-4.20805	0.000655357	0.00105289	AC005086.4	-2.43205	0.00652163	0.0107028
DNM1	-4.20415	3.85467e-77	5.64264e-76	DNM1	-2.27082	1.06039e-33	9.93472e-33
TBKBP1	-4.20301	6.96181e-26	3.09179e-25	TBKBP1	-2.04465	1.9942e-10	6.46305e-10
PRR7	-4.20047	1.14247e-56	1.10642e-55	PRR7	-3.53128	2.16462e-48	3.26455e-47
PLEC	-4.19095	1.42489e-181	9.03856e-180	PLEC	-2.40915	1.08682e-74	3.14992e-73
ABHD4	-4.18257	3.35885e-102	7.83081e-101	ABHD4	-3.13537	7.85233e-74	2.2416e-72
RAET1E	-4.18239	1.97429e-06	3.84848e-06	RAET1E	-3.44185	3.60192e-06	8.50077e-06
HMGB1P21	-4.17904	2.36545e-08	5.16074e-08	HMGB1P21	-1.65166	0.0100997	0.0161559
C19orf25	-4.17707	1.57675e-104	3.85305e-103	C19orf25	-3.48414	3.83709e-88	1.43532e-86
RIPK4	-4.17547	9.09569e-69	1.13782e-67	RIPK4	-1.37283	4.80251e-07	1.21885e-06
RTN4R	-4.17329	6.38556e-14	1.83111e-13	RTN4R	-3.2316	2.49634e-11	8.57542e-11
RPL35P2	-4.17239	5.22619e-05	9.21941e-05	RPL35P2	-3.40163	5.33879e-05	0.000112331
PODXL	-4.17118	3.76036e-136	1.43838e-134	PODXL	-2.1041	5.07458e-43	6.45458e-42
YBX1P4	-4.16725	9.69599e-05	0.000167703	YBX1P4	-2.26787	0.0049596	0.00829166
DUXAP7	-4.16507	4.54852e-05	8.06319e-05	DUXAP7	-3.25431	6.94673e-05	0.000144323
ITGB5-AS1	-4.1612	0.000472716	0.000768297	ITGB5-AS1	-1.97765	0.0285703	0.0425933
TPPP3	-4.15794	0.00168289	0.00259578
MICB	-4.15261	6.39503e-71	8.34974e-70	MICB	-1.17362	0.00714727	0.0116628
ABCA2	-4.15115	2.46304e-201	1.88429e-199	ABCA2	-3.31012	1.79529e-153	1.96151e-151
TMEM151A	-4.15078	0.000271442	0.000450255
RASIP1	-4.15008	2.61776e-06	5.05874e-06	RASIP1	-1.84907	0.010748	0.0171029
ADAM20	-4.14	4.25176e-15	1.27847e-14
HEYL	-4.13442	7.28755e-11	1.81195e-10	HEYL	-2.29457	5.11126e-06	1.1902e-05
COX5BP3	-4.12951	1.29579e-05	2.38712e-05
VWA1	-4.12898	1.9717e-85	3.44629e-84	VWA1	-2.26708	3.03983e-36	3.10882e-35
PIK3C2G	-4.12444	2.55377e-07	5.26097e-07
SOS1-IT1	-4.12407	2.04862e-22	8.14527e-22	SOS1-IT1	-2.66876	3.85816e-14	1.56375e-13
EHD1	-4.12291	7.51573e-130	2.64248e-128	EHD1	-1.93453	4.42557e-41	5.27146e-40
RNPEPL1	-4.11848	4.46507e-90	8.44424e-89	RNPEPL1	-3.56398	2.67722e-78	8.34887e-77
ZNF541	-4.1177	1.4708e-08	3.24514e-08	ZNF541	-1.60795	0.011935	0.018881
MT-CO1	-4.11443	0	0	MT-CO1	-3.97855	0	0
DOCK6	-4.10838	1.28482e-135	4.89001e-134	DOCK6	-2.50641	1.32338e-70	3.54466e-69
SCN1B	-4.10824	6.52325e-59	6.63393e-58	SCN1B	-1.63718	6.72913e-13	2.53964e-12
MIR548K	-4.10438	0.00129723	0.00202554
VMP1	-4.10408	0	0	VMP1	-2.19168	4.76637e-156	5.28371e-154
GADD45G	-4.10295	4.91199e-15	1.47263e-14	GADD45G	-2.22506	1.3682e-07	3.62633e-07
CREB3L2	-4.1028	3.6548e-27	1.69843e-26	CREB3L2	-2.36124	2.2692e-11	7.81458e-11
GRIN1	-4.09949	1.02477e-35	6.03056e-35	GRIN1	-2.9605	1.53186e-25	1.0623e-24
AL021394.1	-4.09691	4.11905e-05	7.33004e-05	AL021394.1	-2.35567	0.00220834	0.0038665
NXPH4	-4.09574	7.27566e-09	1.63249e-08	NXPH4	-3.13256	1.91272e-07	5.02569e-07
MOSPD3	-4.09038	1.38209e-49	1.1349e-48	MOSPD3	-3.46054	2.86375e-42	3.5649e-41
CCL28	-4.08007	3.8197e-43	2.69717e-42	CCL28	-1.58626	7.1814e-09	2.08456e-08
TTC9B	-4.07966	0.000626811	0.00100851
GPR137	-4.07701	4.19057e-82	6.80867e-81	GPR137	-2.11617	3.25305e-37	3.46452e-36
SEPT7P6	-4.07492	4.50605e-07	9.16011e-07
ARF1P2	-4.07363	0.000236948	0.000395277
PCDHA1	-4.07176	4.24495e-07	8.63626e-07	PCDHA1	-3.72786	2.56877e-07	6.67783e-07
RPL17P17	-4.06577	8.26538e-09	1.8483e-08
LLGL2	-4.06279	0	0	LLGL2	-2.36085	8.29686e-162	9.61866e-160
ZNF259P1	-4.04877	0.000978126	0.0015454	ZNF259P1	-2.51319	0.00540529	0.00898634
VAX2	-4.04779	3.83956e-13	1.05683e-12	VAX2	-2.11625	2.79469e-06	6.65563e-06
BTBD2	-4.0476	1.06588e-134	4.02653e-133	BTBD2	-4.16399	5.66849e-129	4.41473e-127
GPC6-AS1	-4.04521	8.29569e-07	1.65674e-06
CD1B	-4.04465	3.21438e-05	5.76054e-05	CD1B	-2.40095	0.00167784	0.00298715
SRRM2	-4.03781	1.50523e-13	4.23266e-13	SRRM2	-3.5115	5.32025e-12	1.8949e-11
TMEM184B	-4.0369	4.9157e-102	1.13907e-100	TMEM184B	-3.06424	4.10974e-74	1.17764e-72
C2orf54	-4.0366	3.74399e-81	5.94354e-80	C2orf54	-4.96883	2.70693e-98	1.27276e-96
HCFC1	-4.035	3.12361e-37	1.92214e-36	HCFC1	-3.64084	4.98229e-38	5.42798e-37
AC016586.1	-4.02969	1.45513e-07	3.04382e-07	AC016586.1	-2.03292	0.000942903	0.00173217
C16orf86	-4.02913	0.00017823	0.000301185	C16orf86	-2.71435	0.000966472	0.00177397
MAPK10	-4.02429	1.15212e-50	9.73898e-50	MAPK10	-1.6985	2.43157e-12	8.86206e-12
MIR200A	-4.02356	0.00105034	0.00165292
NOX5	-4.02111	1.6137e-08	3.55374e-08	NOX5	-3.25392	3.7331e-08	1.02857e-07
EVI5L	-4.01933	3.764e-89	6.96272e-88	EVI5L	-3.14745	2.98484e-69	7.70931e-68
AC073043.1	-4.01929	0.000270826	0.00044933	AC073043.1	-4.079	1.78868e-05	3.95238e-05
ATN1	-4.01882	9.26264e-39	5.88541e-38	ATN1	-2.88164	9.27696e-26	6.50158e-25
PSMA2	-4.01768	4.325e-183	2.78999e-181	PSMA2	-5.21229	8.04051e-228	1.71988e-225
AC069200.1	-4.01674	0.000734734	0.00117446
ZNF444	-4.01474	2.74497e-80	4.26858e-79	ZNF444	-3.88903	3.35069e-78	1.04063e-76
ADAM21	-4.01288	5.24963e-07	1.06334e-06
ANKRD52	-4.01143	1.23125e-34	7.07341e-34	ANKRD52	-2.39455	5.65054e-15	2.38839e-14
CXCR3	-4.01082	0.00106728	0.00167855
FBRSL1	-4.00919	9.39066e-97	1.99669e-95	FBRSL1	-3.42643	4.29721e-81	1.4065e-79
CLIC3	-3.99842	3.48179e-121	1.09292e-119	CLIC3	-2.82333	2.72647e-71	7.40731e-70
LIPH	-3.99682	1.14344e-83	1.91504e-82	LIPH	-1.3121	5.14014e-07	1.30084e-06
MIR589	-3.99517	0.000275742	0.000457089	MIR589	-2.75423	0.00118929	0.00215611
ZNF213	-3.99451	4.6002e-52	4.04584e-51	ZNF213	-4.5852	9.41639e-56	1.69039e-54
ZDHHC8	-3.99083	6.45519e-45	4.76594e-44	ZDHHC8	-2.4823	6.7546e-27	4.98213e-26
TGM2	-3.99079	1.4422e-06	2.83267e-06
SLC16A8	-3.98906	5.53474e-06	1.04646e-05	SLC16A8	-1.98066	0.00484881	0.00811896
HSPD1P5	-3.98844	0.00236615	0.00359433
MAF	-3.98693	2.58382e-05	4.6673e-05	MAF	-2.11306	0.00480438	0.00804899
HMGN1P36	-3.97981	0.000112108	0.000192786	HMGN1P36	-2.46948	0.00193015	0.0034105
FZD5	-3.97655	1.07205e-80	1.6791e-79	FZD5	-3.07498	3.27262e-61	6.93183e-60
CEP89	-3.97505	4.36496e-109	1.15972e-107	CEP89	-3.82243	4.73387e-105	2.5404e-103
RASD1	-3.97038	8.29641e-96	1.73734e-94
MTND1P32	-3.96996	3.11265e-05	5.5848e-05	MTND1P32	-1.83533	0.0246767	0.0372419
OSBPL7	-3.96651	5.21903e-90	9.83348e-89	OSBPL7	-1.31	6.34706e-07	1.59406e-06
FUT9	-3.96643	2.42944e-31	1.27934e-30	FUT9	-4.83531	1.8751e-39	2.13152e-38
DAB2	-3.96519	2.21279e-36	1.33047e-35	DAB2	2.0614	4.12409e-28	3.16007e-27
KRT80	-3.96461	0	0	KRT80	-2.7303	1.21941e-260	3.19296e-258
CHPF	-3.96456	6.33829e-184	4.12368e-182	CHPF	-3.14247	6.19834e-144	6.03425e-142
BACH1-IT3	-3.96372	7.04911e-05	0.000123181
MAP3K10	-3.96319	1.34176e-42	9.31463e-42	MAP3K10	-2.29485	1.73341e-21	1.00979e-20
C19orf47	-3.96152	1.41835e-49	1.16404e-48	C19orf47	-3.06389	2.72984e-35	2.71322e-34
PITPNM2	-3.96139	1.95458e-32	1.05295e-31	PITPNM2	-1.55027	1.54947e-06	3.77838e-06
GNA14	-3.95781	9.13724e-81	1.43852e-79	GNA14	-3.0632	1.02006e-61	2.1974e-60
SERPIND1	-3.95307	6.3213e-09	1.42592e-08	SERPIND1	-1.71581	0.00379224	0.00646166
ARL13A	-3.95256	2.24498e-07	4.64054e-07
POU2F2	-3.95194	4.40023e-05	7.81487e-05	POU2F2	-2.2738	0.00268445	0.00465131
RNU7-63P	-3.9514	0.00184815	0.00283917	RNU7-63P	-2.1499	0.0224704	0.0341394
AC007362.1	-3.95013	0.000804563	0.00128097
MOB3A	-3.94738	2.32784e-53	2.10196e-52	MOB3A	-3.92148	3.98652e-52	6.59512e-51
ITGB4	-3.94599	3.01101e-186	2.03732e-184	ITGB4	-2.29937	1.72292e-79	5.48553e-78
SLC7A10	-3.9391	0.000193865	0.000326522	SLC7A10	-2.61348	0.00163539	0.00291476
AC005831.1	-3.93855	1.66625e-05	3.04452e-05	AC005831.1	-1.96422	0.00762032	0.0123802
FOXO6	-3.93733	1.56199e-07	3.25839e-07	FOXO6	-2.13135	0.00047755	0.000907023
MTMR9LP	-3.93685	1.13266e-13	3.20931e-13	MTMR9LP	-1.55152	0.00233938	0.00408558
ZNF503	-3.93519	1.94913e-16	6.20657e-16	ZNF503	-3.06358	2.62841e-13	1.02039e-12
CAPN12	-3.92493	5.33244e-06	1.00909e-05
EIF4BP2	-3.9235	1.34579e-08	2.97691e-08	EIF4BP2	-1.72152	0.00419461	0.00708998
MIR374B	-3.92349	7.22595e-16	2.24965e-15	MIR374B	-1.64835	0.000207351	0.000410352
RPS3AP39	-3.92179	0.00133335	0.00207874
FAM65A	-3.91951	1.83457e-42	1.26895e-41	FAM65A	-2.37485	7.95016e-24	5.11823e-23
TLE3	-3.90819	3.65389e-100	8.21667e-99	TLE3	-1.99648	7.3138e-34	6.89905e-33
HS3ST5	-3.90774	4.19499e-14	1.21277e-13	HS3ST5	-2.09317	1.75981e-06	4.26664e-06
LINC00265	-3.90767	6.40621e-34	3.60548e-33	LINC00265	-2.16674	3.50257e-16	1.56867e-15
SEPT4	-3.9069	1.72341e-11	4.4148e-11	SEPT4	-2.01139	2.69739e-05	5.86306e-05
C17orf67	-3.90673	3.06456e-41	2.07263e-40	C17orf67	-1.41168	1.01553e-05	2.30123e-05
ANGPTL7	-3.90661	8.14185e-08	1.72707e-07	ANGPTL7	-1.80556	0.00362954	0.00619486
XKR6	-3.90639	3.61674e-15	1.09054e-14	XKR6	-1.84647	2.77001e-05	6.01145e-05
FAM132A	-3.8998	3.67492e-05	6.56501e-05	FAM132A	-2.57966	0.00068419	0.00127635
SLC30A3	-3.8973	3.02709e-13	8.3729e-13	SLC30A3	-1.80698	8.58872e-05	0.00017672
HOMEZ	-3.89343	3.98469e-113	1.12339e-111	HOMEZ	-4.075	3.7436e-114	2.35909e-112
MAST4-IT1	-3.88837	9.0069e-12	2.33995e-11
TSC22D2	-3.88641	1.41516e-169	8.12995e-168	TSC22D2	-2.49699	1.78122e-90	7.00814e-89
MEGF6	-3.88601	4.79292e-56	4.57189e-55	MEGF6	-2.47968	2.48725e-32	2.22855e-31
ISYNA1	-3.87967	1.06988e-96	2.27167e-95	ISYNA1	-2.11432	1.23999e-39	1.42341e-38
MIR429	-3.87599	0.00102872	0.00162065	MIR429	-2.07381	0.0226337	0.0343738
DNASE1	-3.87424	3.61149e-155	1.73992e-153	DNASE1	-4.24677	2.80479e-168	3.46312e-166
NOTCH3	-3.87413	1.04688e-101	2.41846e-100	NOTCH3	-3.56386	3.28615e-97	1.50776e-95
CCDC159	-3.87406	9.72333e-76	1.38603e-74	CCDC159	-1.35134	5.41258e-07	1.3666e-06
HES2	-3.87365	1.44073e-18	4.9872e-18	HES2	-1.80269	2.20261e-06	5.2996e-06
MTND5P2	-3.87059	0.000400225	0.000654249	MTND5P2	-2.13457	0.0123826	0.0195523
RBMS2	-3.86875	1.16511e-14	3.44621e-14	RBMS2	-2.12916	1.03281e-06	2.5488e-06
TTYH1	-3.86677	4.74011e-18	1.60685e-17	TTYH1	-2.18085	4.14262e-09	1.22425e-08
C15orf54	-3.86631	1.48807e-17	4.94852e-17
CYP27B1	-3.86609	4.18673e-19	1.4768e-18
NOTCH1	-3.86295	1.95687e-79	2.98511e-78	NOTCH1	-3.6949	6.38617e-77	1.93201e-75
ZNF385A	-3.86229	9.43617e-29	4.60585e-28	ZNF385A	-4.97434	6.91233e-37	7.26991e-36
NR4A3	-3.8573	2.54787e-17	8.37771e-17	NR4A3	-2.18854	8.44087e-09	2.43942e-08
PLXNA1	-3.85467	2.75927e-263	3.36058e-261	PLXNA1	-2.21087	1.70869e-104	9.04178e-103
MBOAT7	-3.85419	2.15033e-139	8.52518e-138	MBOAT7	-1.5008	2.49058e-18	1.24874e-17
NRK	-3.8501	3.72293e-53	3.33988e-52	NRK	-1.29481	0.000245218	0.000481651
DOT1L	-3.84713	2.20404e-81	3.52092e-80	DOT1L	-3.08896	4.21545e-64	9.55524e-63
UGT1A10	-3.84611	0.00314869	0.00471529
CACNG1	-3.84438	2.88307e-07	5.92013e-07	CACNG1	-2.94241	3.81313e-06	8.98109e-06
SGPP1	-3.84211	6.04977e-80	9.33149e-79
OR2A13P	-3.84095	7.68443e-05	0.000133869
KCNK12	-3.84025	2.03273e-07	4.21325e-07	KCNK12	-4.06584	1.86719e-08	5.25325e-08
TMEM132A	-3.8393	9.73719e-267	1.2052e-264	TMEM132A	-2.75021	2.54257e-166	3.04047e-164
MRAP	-3.83321	0.0023493	0.00357193
EPHA6	-3.8323	2.3566e-34	1.34623e-33	EPHA6	-1.81842	2.27863e-11	7.84528e-11
ACA64	-3.83071	0.0004806	0.00078061	ACA64	-2.67527	0.00167797	0.00298715
IRX4	-3.82916	2.00812e-17	6.63735e-17	IRX4	-1.93065	3.50071e-07	9.00648e-07
STX18-IT1	-3.8279	0.000532148	0.000861396
RPL3P6	-3.82739	1.50595e-11	3.86685e-11
U73169.1	-3.82598	7.24652e-05	0.000126573	U73169.1	-2.03087	0.0100201	0.0160337
OFD1P17	-3.82544	2.18722e-06	4.25483e-06
ARX	-3.82283	6.33278e-10	1.49985e-09	ARX	-2.76157	1.65986e-07	4.37493e-07
FBXO48	-3.82273	3.49657e-21	1.33213e-20	FBXO48	-2.67226	1.67422e-14	6.9244e-14
PCDHA5	-3.82118	5.25988e-07	1.06527e-06	PCDHA5	-2.59298	3.8689e-05	8.26282e-05
RPL3P1	-3.81939	1.94487e-07	4.03552e-07	RPL3P1	-2.65064	1.40861e-05	3.14181e-05
RHPN1	-3.81816	1.29072e-184	8.54342e-183	RHPN1	-2.28288	1.63548e-78	5.12124e-77
PMP22	-3.81586	5.51907e-165	2.96898e-163	PMP22	-1.42214	1.65051e-18	8.35264e-18
MIR181B2	-3.81578	0.00169459	0.0026117
TMEM104	-3.81525	3.14297e-53	2.82793e-52	TMEM104	-2.66669	3.14153e-35	3.11629e-34
PDLIM1	-3.80959	1.01901e-108	2.68862e-107	PDLIM1	-2.0381	1.2797e-41	1.55354e-40
TCEAL8	-3.80892	0.000304967	0.000503341	TCEAL8	2.63384	3.18302e-06	7.54967e-06
GATA3	-3.80867	2.63826e-183	1.70915e-181	GATA3	-2.91776	2.23854e-123	1.62663e-121
MTND5P14	-3.80674	0.000745995	0.00119184	MTND5P14	-3.24058	0.00033965	0.000656769
C17orf82	-3.80632	2.29172e-32	1.23414e-31	C17orf82	-3.35275	5.29617e-29	4.21556e-28
SORBS3	-3.80489	3.44264e-24	1.45061e-23	SORBS3	-2.78531	2.08221e-17	9.93408e-17
RWDD4P1	-3.80122	3.63974e-13	1.00292e-12	RWDD4P1	-2.54297	7.10996e-09	2.06421e-08
HIC1	-3.79672	0.000514781	0.000834703	HIC1	-2.48059	0.00351712	0.00601379
NEAT1	-3.7947	1.8273e-23	7.52268e-23
PCDHA3	-3.79443	3.85477e-10	9.22431e-10	PCDHA3	-4.1495	5.30042e-12	1.88828e-11
SLC12A7	-3.79208	2.74486e-114	7.85484e-113	SLC12A7	-2.60533	2.50478e-68	6.28763e-67
FNTB	-3.79177	4.21805e-31	2.20521e-30	FNTB	-3.40366	4.42579e-29	3.53389e-28
FAM71F2	-3.79171	1.41382e-07	2.96066e-07	FAM71F2	-2.20763	0.00019811	0.000392781
AC009228.1	-3.79023	0.00349542	0.00521095	AC009228.1	-2.9792	0.00114372	0.00207547
PCDHGA10	-3.78985	1.7622e-19	6.30351e-19	PCDHGA10	-1.76111	2.44025e-06	5.84727e-06
THRB-IT1	-3.78887	3.32873e-11	8.42363e-11
MIR548U	-3.78877	0.00263736	0.0039872	MIR548U	-2.26155	0.0155555	0.0242473
C1orf159	-3.78709	4.25113e-57	4.162e-56	C1orf159	-2.16452	3.3928e-26	2.42022e-25
MICALL2	-3.77747	4.83259e-104	1.1678e-102	MICALL2	-1.36309	2.37559e-09	7.14276e-09
OXER1	-3.77189	0.000585226	0.000944302	OXER1	-2.78498	0.00132294	0.00238362
TTLL7-IT1	-3.77132	0.000851326	0.00135203
PLEKHN1	-3.76204	1.18243e-32	6.40844e-32	PLEKHN1	-1.77341	4.42085e-10	1.40049e-09
MNX1	-3.7607	1.06367e-60	1.1222e-59	MNX1	-2.36228	1.08132e-32	9.79832e-32
YEATS2-AS1	-3.76013	2.63112e-08	5.72721e-08	YEATS2-AS1	-3.81015	5.15835e-09	1.51323e-08
PCDHB18	-3.75662	3.99206e-08	8.61324e-08
RNF126	-3.75354	8.79781e-63	9.6916e-62	RNF126	-4.22245	3.23136e-72	8.93893e-71
ADAMTS18	-3.75222	2.4194e-07	4.99092e-07	ADAMTS18	-2.1191	0.000387333	0.000744704
RAI1-AS1	-3.74372	1.20073e-06	2.3731e-06
PITX1	-3.7412	1.32274e-17	4.4045e-17	PITX1	-3.46379	4.07242e-16	1.81532e-15
GRM4	-3.74073	3.47541e-58	3.4947e-57	GRM4	-2.01884	6.47756e-23	3.98278e-22
CYB5R3	-3.7395	1.36388e-85	2.39213e-84	CYB5R3	-2.76611	2.87822e-55	5.13046e-54
PLP1	-3.73879	1.05648e-07	2.22768e-07	PLP1	-1.77218	0.00384991	0.0065467
LDB2	-3.7323	4.03704e-23	1.64068e-22	LDB2	-1.46883	0.00037406	0.000720097
ZFHX3	-3.73162	9.73792e-16	3.01077e-15	ZFHX3	-2.73551	2.34605e-10	7.56945e-10
LCAT	-3.72923	4.3205e-24	1.81349e-23	LCAT	-2.90747	5.27793e-20	2.87916e-19
AP2A1	-3.72901	6.50612e-209	5.38311e-207	AP2A1	-2.55727	6.15313e-119	4.20935e-117
LATS2-AS1	-3.72845	6.99319e-05	0.000122246	LATS2-AS1	-1.75418	0.029649	0.0440241
CA2	-3.72612	6.80959e-23	2.75203e-22	CA2	-2.52703	9.24783e-15	3.87119e-14
MIR22HG	-3.72406	1.38016e-44	1.00775e-43	MIR22HG	-1.19825	0.0135211	0.0212484
CEACAM6	-3.72349	6.49867e-237	6.82316e-235	CEACAM6	-10.3807	0	0
NFAT5	-3.72179	1.49363e-25	6.57767e-25	NFAT5	-2.42083	2.5207e-13	9.80329e-13
DAPK1	-3.72008	0.000267123	0.000443476
AL031655.2	-3.71873	0.00230302	0.00350576	AL031655.2	-2.17131	0.0195902	0.0300461
CCDC146	-3.71496	3.78467e-36	2.26219e-35	CCDC146	-1.87341	2.79816e-12	1.01494e-11
LINC00111	-3.71328	0.000719707	0.00115226	LINC00111	-2.07019	0.0174182	0.0269434
NPC1L1	-3.71237	0.000422948	0.000690282
YRDCP2	-3.70898	1.84909e-06	3.6095e-06	YRDCP2	-2.88349	1.3417e-05	3.0005e-05
PCDHB7	-3.70892	7.01687e-06	1.31752e-05	PCDHB7	-2.26156	0.000779222	0.001443
C19orf35	-3.7068	0.000436963	0.000712698
TP53I13	-3.70582	1.84641e-86	3.27237e-85	TP53I13	-2.61549	2.49407e-54	4.36376e-53
ARHGAP39	-3.70464	2.04024e-76	2.95079e-75	ARHGAP39	-3.26392	5.28826e-65	1.22803e-63
NME3	-3.70375	3.86882e-127	1.30886e-125	NME3	-3.24405	1.9392e-111	1.16406e-109
LRRC46	-3.70349	8.41346e-17	2.71255e-16	LRRC46	-1.85476	2.58167e-06	6.16765e-06
SLC12A4	-3.70209	4.41072e-87	7.88131e-86	SLC12A4	-1.62304	9.69763e-19	4.95052e-18
EIF2S2P5	-3.70128	2.71e-23	1.10936e-22	EIF2S2P5	-1.9625	2.24456e-09	6.76487e-09
LRRN2	-3.69946	2.86039e-12	7.59578e-12	LRRN2	-1.65554	0.000656071	0.00122631
BPIFB9P	-3.69826	0.00104318	0.00164233
NAV1	-3.69521	1.27759e-23	5.28677e-23	NAV1	-3.51409	1.20183e-22	7.32138e-22
UBXN7-AS1	-3.69471	2.967e-05	5.331e-05	UBXN7-AS1	-2.69065	0.000243289	0.000478296
OSR2	-3.68887	2.19876e-167	1.21282e-165	OSR2	-2.80544	4.24797e-117	2.79281e-115
AL390071.1	-3.68498	0.00235477	0.00357941
SLFN5	-3.6844	2.6736e-09	6.1392e-09	SLFN5	-9.79263	2.03564e-17	9.71872e-17
UNK	-3.68414	2.06517e-136	7.95954e-135	UNK	-2.80737	4.75022e-99	2.27576e-97
SLC19A1	-3.68401	6.53491e-100	1.4609e-98	SLC19A1	-2.68565	6.4549e-66	1.53173e-64
MARK2	-3.678	1.09895e-147	4.79383e-146	MARK2	-3.41685	2.82943e-134	2.34812e-132
PHACTR3	-3.67595	5.67223e-51	4.83776e-50	PHACTR3	-1.16027	0.0268088	0.0401683
NTN3	-3.67534	3.32408e-09	7.61447e-09	NTN3	-2.57607	8.44388e-07	2.10122e-06
PSG5	-3.67427	5.82024e-07	1.17594e-06	PSG5	-3.42459	3.07373e-07	7.93755e-07
DPYD-AS1	-3.67273	0.00169015	0.00260513
GALR2	-3.66924	0.00254236	0.00384969	GALR2	-2.77553	0.00244066	0.00425171
ZNF221	-3.66787	1.3201e-13	3.72586e-13
PCSK4	-3.66749	1.80003e-11	4.60721e-11	PCSK4	-3.05331	5.14914e-10	1.62342e-09
OR2A3P	-3.66198	0.000222391	0.000372094	OR2A3P	-1.98086	0.0148173	0.0231727
LSR	-3.65921	7.74806e-172	4.58975e-170	LSR	-2.36828	4.90255e-87	1.78549e-85
DOCK8	-3.65916	1.09012e-50	9.21999e-50	DOCK8	-1.19399	0.0118376	0.0187366
CCDC147	-3.65577	0.00352725	0.00525686
ASPN	-3.65277	5.92053e-18	2.00076e-17	ASPN	-1.60489	0.000105922	0.000215953
PCDH9	-3.64996	1.1552e-304	1.69104e-302	PCDH9	1.84328	1.35201e-96	6.12923e-95
PCDHA8	-3.64547	9.42749e-07	1.87785e-06	PCDHA8	-2.8796	7.73899e-06	1.7722e-05
SH3GL1	-3.64357	3.0232e-136	1.15932e-134	SH3GL1	-2.58367	7.45133e-90	2.90162e-88
ZNF585B	-3.64171	2.04854e-56	1.96763e-55	ZNF585B	-2.35762	1.16105e-30	9.83973e-30
PTPN23	-3.6396	9.21406e-30	4.63566e-29	PTPN23	-2.2129	1.9612e-14	8.0827e-14
FILIP1	-3.63831	4.28164e-05	7.61224e-05	FILIP1	-2.61984	0.00038828	0.000746431
SNHG9	-3.63767	1.87415e-27	8.80077e-27	SNHG9	-1.91297	4.49936e-11	1.52085e-10
SP2	-3.63694	1.49856e-29	7.48001e-29	SP2	-2.59186	2.11591e-20	1.17236e-19
TMSB4XP1	-3.63303	0.00288415	0.00434305	TMSB4XP1	-2.49146	0.00665116	0.0109072
MT-CO2	-3.63024	0	0	MT-CO2	-3.19034	1.09742e-255	2.73223e-253
GPR133	-3.62727	2.43655e-14	7.11568e-14	GPR133	-1.4189	0.00865562	0.013965
OR8G5	-3.62469	0.000260342	0.000432644	OR8G5	-2.42159	0.00264702	0.00458751
ZNF579	-3.62316	1.72604e-26	7.83459e-26	ZNF579	-2.54264	3.93812e-18	1.9558e-17
WASH2P	-3.62219	6.22893e-35	3.60294e-34	WASH2P	-3.22642	2.69741e-31	2.34491e-30
KCNJ3	-3.62176	7.15929e-54	6.53435e-53	KCNJ3	-2.34951	7.12062e-31	6.1062e-30
ULK1	-3.61882	1.89017e-91	3.68451e-90	ULK1	-2.94149	3.85941e-68	9.60866e-67
MIR941-1	-3.61799	0.00278137	0.00419576	MIR941-1	-2.40907	0.00910105	0.0146526
SLC8A3	-3.61751	0.00196578	0.00301137
SNX18P25	-3.61521	0.000380767	0.000623446	SNX18P25	-1.88979	0.0261916	0.0393211
RPL31P20	-3.61497	0.000345406	0.000567746
C5AR1	-3.61179	0.00193053	0.00296065	C5AR1	-2.76307	0.00227951	0.00398468
FBXL15	-3.61008	4.63427e-34	2.62275e-33	FBXL15	-2.61421	9.26673e-24	5.95321e-23
JUND	-3.60681	2.00853e-206	1.60093e-204	JUND	-3.50731	7.19523e-206	1.31655e-203
RPL5P24	-3.6038	0.000202266	0.00033999
FIZ1	-3.60319	3.07405e-37	1.89241e-36	FIZ1	-2.06094	5.79996e-16	2.5658e-15
GNA11	-3.59305	4.45464e-121	1.3897e-119	GNA11	-3.30191	1.21444e-107	6.83098e-106
C12orf43	-3.58966	2.99754e-52	2.64395e-51	C12orf43	-4.04343	9.77976e-59	1.91152e-57
PEX14	-3.58953	6.43597e-48	5.07675e-47	PEX14	-1.704	6.26309e-14	2.51434e-13
NME2P1	-3.58777	0.000696242	0.00111575	NME2P1	-3.10561	0.000396618	0.000761304
KPNA7	-3.58696	1.78165e-10	4.33913e-10	KPNA7	-1.8074	0.000277823	0.000541978
ATP11A-AS1	-3.58507	0.00229024	0.0034884
IFT122	-3.58477	5.92356e-181	3.74192e-179	IFT122	-2.22586	4.61918e-80	1.48626e-78
SEC24D	-3.58031	6.24314e-120	1.92011e-118	SEC24D	-1.36827	3.37237e-11	1.14732e-10
JUNB	-3.57939	6.52e-197	4.7952e-195	JUNB	-1.84868	2.01016e-55	3.59156e-54
ZEB1-AS1	-3.57491	4.83349e-17	1.57132e-16	ZEB1-AS1	-4.07136	1.10518e-19	5.91625e-19
ZSWIM4	-3.57368	2.73326e-26	1.23037e-25	ZSWIM4	-1.93904	7.80278e-11	2.59586e-10
KIF1A	-3.57014	1.32021e-51	1.14654e-50	KIF1A	-2.20088	6.51573e-25	4.39407e-24
KRT121P	-3.56963	1.39017e-92	2.76292e-91	KRT121P	-2.63296	2.02742e-61	4.33058e-60
SOX2-OT	-3.56767	0.00101199	0.00159554
SLC4A9	-3.56592	7.48617e-07	1.49999e-06	SLC4A9	-2.77766	9.34316e-06	2.12672e-05
EIF4A1P8	-3.56464	0.00108546	0.0017052	EIF4A1P8	-3.0405	0.000656796	0.00122751
IZUMO4	-3.56452	1.6301e-10	3.9783e-10	IZUMO4	-1.48417	0.011139	0.0176824
TACR1	-3.55848	2.14015e-11	5.45938e-11	TACR1	-2.34382	1.77128e-07	4.66536e-07
RFX2	-3.55823	6.1826e-29	3.03625e-28	RFX2	-4.19807	7.64792e-32	6.76071e-31
ZC3H3	-3.558	2.00555e-55	1.89643e-54	ZC3H3	-2.91409	1.72294e-43	2.23072e-42
PM20D1	-3.55433	1.16169e-20	4.35177e-20	PM20D1	-2.20262	4.15217e-11	1.40506e-10
APCDD1L	-3.55193	2.56714e-10	6.19859e-10	APCDD1L	-1.80363	0.00040575	0.000777752
DFNB31	-3.54915	4.48096e-55	4.2058e-54	DFNB31	-3.26987	7.15733e-49	1.09907e-47
HMGN2P20	-3.54905	0.00459545	0.00677328
MIR640	-3.54737	0.00465975	0.00686272
SCARNA16	-3.54664	0.00354382	0.00528
TMEM8B	-3.5445	2.31084e-08	5.04448e-08	TMEM8B	-2.50981	6.71908e-06	1.54845e-05
NDUFS7	-3.54304	3.49846e-48	2.77688e-47	NDUFS7	-3.52324	8.08451e-48	1.18627e-46
HECTD3	-3.53774	8.57549e-101	1.94565e-99	HECTD3	-2.05321	1.22362e-41	1.48784e-40
TINAGL1	-3.53669	0.00237808	0.00361136
CBFA2T3	-3.53452	8.27531e-19	2.89152e-18	CBFA2T3	-2.40375	5.63949e-06	1.30839e-05
ZNF580	-3.53205	3.38085e-26	1.51695e-25	ZNF580	-2.59739	1.24206e-16	5.70056e-16
HOXA1	-3.52754	0.00256923	0.00388768
PTK6	-3.52327	1.18612e-67	1.45273e-66	PTK6	-1.69448	1.09288e-17	5.31632e-17
OR8B12	-3.52046	0.000188188	0.000317285	OR8B12	-1.77373	0.0306753	0.0454054
PCDHB12	-3.51937	2.60204e-11	6.61438e-11	PCDHB12	-1.88811	3.85994e-05	8.24601e-05
LRRC4	-3.51518	7.77139e-13	2.11649e-12	LRRC4	-2.16813	6.07137e-07	1.52785e-06
MCOLN1	-3.51363	8.28532e-27	3.79584e-26	MCOLN1	-2.5204	1.565e-18	7.92783e-18
SBK1	-3.50981	1.71343e-39	1.10437e-38	SBK1	-2.78897	9.53527e-31	8.12639e-30
SPRY1	-3.50787	2.20277e-33	1.22257e-32	SPRY1	-2.18956	2.57111e-17	1.22252e-16
XKR8	-3.50497	8.80002e-25	3.78451e-24	XKR8	-2.24154	8.02734e-16	3.52345e-15
ZBTB37	-3.50412	6.48458e-239	6.90359e-237	ZBTB37	-3.79784	7.93876e-262	2.11519e-259
SCAND1	-3.49845	6.76412e-67	8.13405e-66	SCAND1	-3.36063	1.6197e-66	3.89833e-65
TACSTD2	-3.49838	7.53227e-281	1.00589e-278	TACSTD2	-2.66189	1.97088e-185	3.0234e-183
DOK3	-3.49676	4.52115e-13	1.24175e-12	DOK3	-1.88749	3.25661e-05	7.01136e-05
COL5A1	-3.496	2.97688e-112	8.24e-111	COL5A1	1.24899	2.20015e-07	5.75108e-07
SPHK2	-3.49441	2.09697e-33	1.16469e-32	SPHK2	-2.36857	3.02833e-20	1.66756e-19
PCDHGC4	-3.49229	6.03339e-09	1.36239e-08	PCDHGC4	-1.82901	0.000671408	0.0012539
SPDYE1	-3.48927	1.29397e-17	4.31059e-17	SPDYE1	-2.75133	1.37312e-13	5.41791e-13
CACNB4	-3.48854	1.14437e-08	2.53964e-08
FTH1P3	-3.48538	1.42413e-06	2.79825e-06
ADAMTSL5	-3.48386	7.46065e-14	2.12938e-13	ADAMTSL5	-2.96209	1.56235e-11	5.43085e-11
OR8C1P	-3.48243	2.85613e-07	5.86718e-07	OR8C1P	-1.61154	0.0129754	0.0204374
AC010243.1	-3.48206	0.000213984	0.000358896	AC010243.1	-1.91922	0.0182409	0.0281386
PCDHA2	-3.48192	5.53972e-09	1.25315e-08	PCDHA2	-4.08802	2.13286e-11	7.35675e-11
LYNX1	-3.47992	0.00391006	0.00580296
BRD4	-3.47937	2.64618e-20	9.75907e-20	BRD4	-2.46894	5.12139e-12	1.82665e-11
GPR157	-3.47832	4.95779e-110	1.33588e-108	GPR157	-1.11659	0.0134022	0.021066
JAG2	-3.47698	2.87981e-59	2.95632e-58	JAG2	-2.62317	1.85908e-39	2.11489e-38
RRAS	-3.476	3.25128e-42	2.24072e-41	RRAS	-1.92002	1.08418e-16	4.99104e-16
WFDC2	-3.47547	0.00222668	0.00339465
MLXIP	-3.47541	7.4189e-18	2.49548e-17	MLXIP	-3.62682	1.55577e-19	8.27293e-19
CLCF1	-3.47447	8.29027e-42	5.65715e-41	CLCF1	-1.75226	6.10432e-13	2.31066e-12
KLHL26	-3.47103	2.28342e-22	9.06462e-22	KLHL26	-2.88031	2.03575e-18	1.02578e-17
MIR1207	-3.46972	2.539e-06	4.91215e-06	MIR1207	-2.43667	0.000117054	0.000237565
SLC26A5	-3.46868	2.48958e-05	4.50082e-05	SLC26A5	-2.63466	0.000211865	0.000419012
CFD	-3.46799	1.32577e-11	3.41168e-11	CFD	-3.58938	3.13699e-12	1.13486e-11
KRT12	-3.46705	5.21923e-09	1.18276e-08
DMWD	-3.4643	1.46714e-70	1.89768e-69	DMWD	-2.37606	1.18056e-41	1.43663e-40
INF2	-3.46239	6.29771e-116	1.85807e-114	INF2	-2.7442	3.23293e-76	9.60831e-75
GAPDHP51	-3.46174	0.000141208	0.000240598	GAPDHP51	-3.28796	5.2356e-05	0.000110297
AC106827.1	-3.45531	6.02027e-07	1.21459e-06	AC106827.1	-1.74269	0.00563795	0.00934143
PCDHGB6	-3.45348	1.3276e-17	4.41974e-17	PCDHGB6	-1.35792	0.00628481	0.0103421
MIR581	-3.45191	0.00102715	0.00161844
PPP1R12C	-3.44944	4.29271e-112	1.18178e-110	PPP1R12C	-1.4183	1.82141e-12	6.70262e-12
TNFAIP8L3	-3.44549	5.48182e-26	2.44307e-25	TNFAIP8L3	-2.02381	4.29805e-12	1.54058e-11
IL1B	-3.44526	0.000979112	0.00154652	IL1B	-2.04599	0.0187696	0.0289014
PGM2L1	-3.44345	1.29406e-87	2.32595e-86	PGM2L1	-1.25575	5.78084e-06	1.34016e-05
RNU6-2	-3.44313	0.000474469	0.000770897	RNU6-2	-4.54282	2.86041e-06	6.80681e-06
SYCP2L	-3.44132	0.000479804	0.000779399
ZNF575	-3.44108	3.5135e-06	6.73757e-06	ZNF575	-1.71905	0.0104326	0.0166446
AL356475.1	-3.43978	0.00299718	0.00450212
NCLN	-3.43842	1.76065e-115	5.1349e-114	NCLN	-2.63161	5.31369e-83	1.79331e-81
FTH1P25	-3.43801	0.00222718	0.00339507
KCNS2	-3.43676	8.04493e-10	1.89474e-09	KCNS2	-1.49112	0.0132204	0.0208041
KLF5	-3.43142	4.9072e-78	7.26723e-77	KLF5	-1.78803	5.27062e-25	3.57025e-24
APOD	-3.4309	2.36346e-12	6.29705e-12	APOD	-6.3192	4.21249e-20	2.30624e-19
NPTXR	-3.43025	4.06134e-30	2.06927e-29	NPTXR	-1.78631	8.7502e-10	2.71147e-09
MAK	-3.42596	1.05446e-19	3.79775e-19	MAK	-1.65232	1.04943e-05	2.37308e-05
PTPN2P1	-3.42337	1.06294e-07	2.24068e-07	PTPN2P1	-1.49366	0.0283	0.0422192
HSD17B2	-3.42237	0.000736457	0.00117709
AC069286.1	-3.42173	0.000262751	0.000436428
HSPB9	-3.42121	0.00377527	0.00561112
DYNLL2	-3.41988	9.46983e-250	1.09219e-247	DYNLL2	-2.3478	3.37013e-145	3.32352e-143
PTPN14	-3.41983	2.3347e-90	4.43185e-89	PTPN14	-3.88687	9.04297e-97	4.12419e-95
FMO3	-3.41819	0.000380546	0.000623151	FMO3	-2.35329	0.0030866	0.00530994
LAP3P1	-3.41632	0.00326546	0.00488296	LAP3P1	-2.88117	0.00165129	0.00294136
OR8B1P	-3.41586	8.52757e-08	1.80788e-07
SLC39A5	-3.41571	0.00162927	0.00251843	SLC39A5	-2.01016	0.0245002	0.0370013
NBEAL2	-3.41546	2.95246e-118	8.95382e-117	NBEAL2	-2.5181	1.02246e-72	2.84918e-71
ZYX	-3.4154	1.61404e-67	1.96735e-66	ZYX	-1.98134	2.50489e-26	1.79612e-25
LAMA2	-3.41499	0.00332654	0.00497038
EEF1A1P30	-3.41462	0.000186454	0.000314489	EEF1A1P30	-2.53639	0.000976795	0.00179162
HMGB1P8	-3.41403	0.00606262	0.00880647	HMGB1P8	-2.78188	0.00253818	0.00441197
KCTD9P1	-3.41316	0.00347602	0.00518356
SETD1B	-3.41263	4.90969e-65	5.64114e-64	SETD1B	-3.93491	2.57096e-77	7.8247e-76
RNF207	-3.41133	8.33565e-39	5.30071e-38	RNF207	-1.20769	0.0105076	0.0167506
CMAHP	-3.40605	1.37048e-28	6.6616e-28	CMAHP	-4.03958	1.51643e-34	1.46408e-33
SLC6A14	-3.40485	1.48734e-61	1.60137e-60	SLC6A14	-15.1635	3.46683e-130	2.77109e-128
MIER2	-3.40193	8.28763e-47	6.36905e-46	MIER2	-2.81931	2.98613e-37	3.18695e-36
SIPA1	-3.39984	3.95656e-39	2.53193e-38	SIPA1	-1.7355	1.16674e-12	4.33977e-12
ATXN2L	-3.39977	4.39917e-71	5.75864e-70	ATXN2L	-2.18417	3.97619e-33	3.65314e-32
PHACTR4	-3.39969	5.62529e-83	9.23834e-82	PHACTR4	-2.32341	1.75763e-46	2.50169e-45
OR8B4	-3.39919	4.19358e-07	8.5386e-07
NTN5	-3.39671	0.00472044	0.00694674
FTX	-3.39536	6.90522e-137	2.67494e-135	FTX	-2.23392	4.9174e-64	1.10638e-62
IMPG2	-3.39473	3.24419e-13	8.95875e-13	IMPG2	-1.91579	2.15788e-06	5.19608e-06
BAALC	-3.39406	0.00017626	0.000297987	BAALC	-2.02651	0.00704356	0.0115034
MAMSTR	-3.39373	1.94747e-07	4.04039e-07	MAMSTR	-1.89584	0.00101676	0.00185886
MSH4	-3.39317	5.46421e-05	9.62481e-05	MSH4	-2.47185	0.000468534	0.000891124
PWWP2B	-3.39242	2.32065e-84	3.95628e-83	PWWP2B	-2.86494	4.23665e-67	1.03278e-65
EGR4	-3.38947	0.00124147	0.00194166	EGR4	-2.01848	0.023847	0.0360865
OR8X1P	-3.38751	1.12305e-05	2.0787e-05
MIR548O2	-3.38212	0.00492676	0.00723148	MIR548O2	-3.61531	0.000150985	0.000302988
GPR56	-3.37624	2.54007e-88	4.60907e-87	GPR56	-2.8522	2.99358e-70	7.93428e-69
CAPN1	-3.37624	1.41885e-229	1.4118e-227	CAPN1	-2.28266	4.39114e-112	2.67824e-110
FAM213B	-3.37607	1.85265e-74	2.58048e-73	FAM213B	-1.88191	1.78804e-27	1.34098e-26
C5orf63	-3.376	1.11619e-36	6.77008e-36	C5orf63	-2.87286	8.2189e-30	6.72524e-29
DOCK11	-3.37536	8.72886e-32	4.63025e-31
C19orf68	-3.37457	1.32936e-06	2.61982e-06	C19orf68	-2.85442	3.17636e-06	7.53505e-06
RPL29P25	-3.3737	0.00201963	0.00309168
PRRC2A	-3.37168	9.28269e-128	3.16151e-126	PRRC2A	-2.77878	1.49816e-96	6.75149e-95
DGKZP1	-3.37067	0.00140322	0.00218276	DGKZP1	-3.16291	0.000392404	0.000753691
HCAR3	-3.37063	0.00021874	0.000366427
PRR15	-3.36908	4.95201e-34	2.79842e-33	PRR15	-1.42444	1.20132e-05	2.70328e-05
FDPSP7	-3.36792	0.00229518	0.00349488
MAGI1-AS1	-3.3677	3.11312e-12	8.24246e-12	MAGI1-AS1	-1.36031	0.0249052	0.0375494
MIR33B	-3.36496	0.00688951	0.00994461
CNOT3	-3.36454	6.97609e-70	8.90226e-69	CNOT3	-1.89716	1.56544e-26	1.13211e-25
TNS1	-3.35924	9.75152e-13	2.64065e-12	TNS1	-3.54578	7.49867e-14	2.9969e-13
PKMYT1	-3.35664	7.93888e-54	7.23288e-53	PKMYT1	-4.28158	1.41942e-66	3.42171e-65
CROCCP3	-3.35569	1.39195e-29	6.95475e-29	CROCCP3	-1.75472	2.86708e-10	9.20587e-10
TSPAN16	-3.35509	0.000204446	0.000343428
PCDHAC2	-3.35431	1.86069e-44	1.35472e-43	PCDHAC2	-2.14045	2.50939e-23	1.57675e-22
CSMD3	-3.34894	0.000495706	0.000804545	CSMD3	-2.01916	0.013901	0.0218184
PCDHGA5	-3.34224	1.21925e-14	3.60216e-14	PCDHGA5	-1.56334	0.000360457	0.000695233
FZR1	-3.33965	7.24099e-108	1.88117e-106	FZR1	-2.41698	3.29291e-62	7.1442e-61
FTH1P1	-3.33927	0.00294877	0.00443335
RASSF4	-3.33895	9.8983e-06	1.84197e-05	RASSF4	-1.66243	0.021212	0.0323732
ERF	-3.33744	3.32899e-113	9.40271e-112	ERF	-2.55553	7.97083e-77	2.40185e-75
VAC14	-3.33743	4.22174e-105	1.04337e-103	VAC14	-2.83959	4.81178e-83	1.62754e-81
PCGF2	-3.33549	3.58459e-37	2.20403e-36	PCGF2	-4.30764	1.7812e-44	2.38546e-43
TCEAL3-AS1	-3.33168	0.000416779	0.000680506	TCEAL3-AS1	-2.0443	0.0103434	0.0165196
LINC00362	-3.33019	1.15713e-17	3.86234e-17	LINC00362	-1.30127	0.0180607	0.0278692
TLR2	-3.32494	1.91417e-33	1.06394e-32	TLR2	-1.25451	0.00533803	0.00888131
PKD1	-3.32412	3.48313e-139	1.37733e-137	PKD1	-3.58418	2.97836e-167	3.58987e-165
ICAM5	-3.32075	3.4408e-10	8.25055e-10	ICAM5	-2.57751	7.15167e-08	1.93089e-07
ALOXE3	-3.31974	7.11959e-05	0.000124384
SH3BGRL	-3.31451	1.65281e-304	2.39641e-302	SH3BGRL	-1.38401	3.22866e-25	2.20972e-24
SYN3	-3.3142	0.00158139	0.00244815
IGSF6	-3.31178	1.12993e-11	2.9156e-11	IGSF6	-2.12852	1.0398e-06	2.56563e-06
PIDD	-3.31103	6.61678e-26	2.94114e-25	PIDD	-2.03202	1.28714e-12	4.77243e-12
ARID3A	-3.31085	6.03054e-95	1.24066e-93	ARID3A	-3.49885	1.32484e-99	6.42825e-98
PRDM2	-3.30581	3.15562e-129	1.09683e-127	PRDM2	-1.76454	8.01066e-36	8.08895e-35
MIR155HG	-3.30559	5.48386e-05	9.65717e-05
ERVFRD-1	-3.30537	9.10914e-09	2.0325e-08	ERVFRD-1	-1.8972	0.00032234	0.000625209
GRIN2C	-3.30489	2.82336e-08	6.13514e-08	GRIN2C	-3.7756	6.3464e-10	1.98686e-09
CD14	-3.30396	0.00769627	0.011039
BHLHE41	-3.30395	0.00482508	0.00709555
TNFRSF18	-3.3033	0.000301021	0.000497152	TNFRSF18	-2.35994	0.00221878	0.00388298
BRWD1-AS1	-3.30239	4.48718e-20	1.64134e-19
ANKDD1B	-3.30053	0.000369234	0.000605094	ANKDD1B	-2.1733	0.00558235	0.00925637
CREG2	-3.30014	6.97001e-17	2.25481e-16	CREG2	2.23041	3.84725e-20	2.11008e-19
TULP1	-3.29802	1.01402e-05	1.88468e-05	TULP1	-1.80874	0.00844204	0.0136436
VIPR2	-3.29698	3.82322e-16	1.20557e-15
CTNND2	-3.29154	6.71778e-154	3.1663e-152	CTNND2	-1.87921	8.68637e-50	1.3586e-48
C1orf195	-3.2872	0.000355928	0.000584221
BTBD19	-3.28715	0.000636593	0.0010236
COL9A2	-3.28589	1.22635e-17	4.08981e-17	COL9A2	-4.41142	5.1668e-23	3.19106e-22
TAF9BP1	-3.28484	2.57815e-09	5.92359e-09	TAF9BP1	-2.07562	2.22086e-05	4.86839e-05
MEF2D	-3.28442	9.41965e-61	9.94485e-60	MEF2D	-3.14188	1.82242e-57	3.44242e-56
MAP7D1	-3.28174	1.12605e-79	1.73336e-78	MAP7D1	-1.84292	1.61143e-26	1.16426e-25
PLIN1	-3.28081	0.00254784	0.00385685	PLIN1	-2.81146	0.00168623	0.0030015
MED25	-3.27935	1.89072e-48	1.51178e-47	MED25	-2.18038	1.29683e-25	9.01785e-25
SESN2	-3.27874	4.05808e-70	5.20036e-69	SESN2	-1.87758	5.82359e-29	4.62809e-28
TNFAIP2	-3.2784	0.000240428	0.000401039	TNFAIP2	-4.17634	2.54939e-06	6.0963e-06
SLC2A5	-3.27837	0.00361872	0.00538633	SLC2A5	2.06289	0.00358406	0.0061193
SYT7	-3.27784	2.73597e-73	3.73564e-72	SYT7	-4.58657	8.17449e-114	5.06718e-112
PANX3	-3.27779	4.45804e-05	7.91016e-05	PANX3	-1.9729	0.00603261	0.00995299
GRIK1	-3.27682	5.02937e-13	1.37909e-12	GRIK1	-1.90184	3.48807e-06	8.2436e-06
LINC00174	-3.27587	2.52465e-24	1.06794e-23	LINC00174	-2.45	1.27673e-16	5.84906e-16
RNF175	-3.27215	0.00645071	0.0093378
RPL23AP83	-3.27154	0.00471632	0.00694134
LENG8	-3.27128	2.03864e-104	4.97375e-103	LENG8	-1.3312	1.15861e-09	3.55542e-09
GCNT1P1	-3.26953	0.000211952	0.000355643	GCNT1P1	-2.08592	0.00577293	0.00955361
C2orf61	-3.26585	1.67026e-05	3.05149e-05
ENO1P3	-3.26225	0.000497367	0.000807154
ANKRD44-IT1	-3.26054	5.27633e-05	9.30463e-05
GLIS3	-3.25878	3.4175e-07	6.99678e-07
TBX6	-3.25785	2.61963e-11	6.65798e-11	TBX6	-1.63176	0.000786908	0.0014567
ARSJ	-3.25706	1.68682e-16	5.37916e-16
HSD17B1P1	-3.25622	0.000453442	0.000738706	HSD17B1P1	-3.56699	2.42316e-05	5.28895e-05
KIF5A	-3.2543	0.00522248	0.0076449
RIMKLBP1	-3.2514	1.33053e-05	2.44992e-05
LMX1B	-3.25015	4.85974e-91	9.36514e-90	LMX1B	-2.24955	2.56738e-48	3.84905e-47
STRA6	-3.2498	0.00290209	0.00436791	STRA6	-2.30804	0.00876287	0.0141291
BRD7P3	-3.24888	0.00295452	0.00444112
CA4	-3.24633	1.53163e-99	3.39906e-98	CA4	-1.40095	6.33937e-13	2.39623e-12
ANGPT2	-3.24567	7.06426e-13	1.92632e-12
AC022498.1	-3.2347	4.64957e-07	9.44683e-07
MIR624	-3.23181	0.00717051	0.0103287
WDTC1	-3.23165	1.14641e-77	1.6879e-76	WDTC1	-2.43081	9.41154e-50	1.4705e-48
SLC22A13	-3.23096	0.000995684	0.0015713	SLC22A13	-2.46481	0.0025906	0.00449691
GRIK2	-3.2277	0.000202498	0.000340344
TPO	-3.22607	1.91199e-33	1.0635e-32	TPO	-2.47612	1.41742e-23	9.01439e-23
PIGQ	-3.22586	2.9244e-92	5.77445e-91	PIGQ	-3.7307	4.79392e-110	2.81101e-108
POM121B	-3.22583	0.000472917	0.000768458	POM121B	-1.79116	0.0306423	0.045366
GRAMD2	-3.22432	1.47978e-05	2.71621e-05
PRDM6	-3.22355	1.41527e-41	9.63167e-41	PRDM6	-3.21373	6.65848e-42	8.15502e-41
OR8B8	-3.22308	3.10268e-06	5.96629e-06
C1QL1	-3.22147	2.99876e-05	5.38617e-05	C1QL1	-2.12011	0.0017133	0.00304719
PTMAP3	-3.22069	0.00950267	0.0134927	PTMAP3	-2.66665	0.00373685	0.00637156
NR6A1	-3.21993	4.06696e-43	2.86646e-42	NR6A1	-2.17013	1.59677e-24	1.06035e-23
WASF3-AS1	-3.21683	0.00290966	0.00437843	WASF3-AS1	-2.13118	0.0169749	0.0263005
SLC25A23	-3.20864	1.08906e-104	2.66988e-103	SLC25A23	-3.59604	2.98415e-123	2.15811e-121
CDC42BPG	-3.20619	1.20467e-128	4.13994e-127	CDC42BPG	-1.59238	7.57347e-28	5.7423e-27
C19orf67	-3.20611	2.86883e-06	5.5285e-06
MIR34A	-3.20442	0.00238191	0.00361682
MYT1	-3.20279	1.17962e-06	2.33324e-06
GRIA3	-3.20274	0.00317214	0.00474807
CLDN23	-3.19748	0.00465966	0.00686272
SPEG	-3.19746	6.07526e-22	2.38376e-21	SPEG	-3.12705	2.59202e-23	1.62665e-22
FUT2	-3.19647	8.64295e-11	2.13917e-10	FUT2	-2.13654	1.33895e-06	3.2782e-06
LANCL3	-3.19426	0.000254284	0.000423176
MIR30C2	-3.19241	0.00253374	0.0038378	MIR30C2	-3.0047	0.000761043	0.00141174
RUNX1	-3.19203	1.33148e-22	5.32592e-22	RUNX1	-1.62469	1.29193e-05	2.89474e-05
C5orf38	-3.19198	7.07386e-31	3.68305e-30	C5orf38	-2.01315	3.24735e-15	1.38922e-14
HRASLS2	-3.19042	0.00140588	0.00218667	HRASLS2	-2.87901	0.000643524	0.00120345
CABLES2	-3.18995	6.76083e-104	1.62859e-102	CABLES2	-2.00343	3.4921e-48	5.20457e-47
ITPK1-AS1	-3.18761	2.99779e-06	5.77335e-06	ITPK1-AS1	-1.54484	0.0307047	0.0454362
CRB2	-3.1872	0.00482589	0.00709575
HHIP	-3.18223	2.42898e-11	6.18272e-11
HSFX2	-3.18143	0.00607549	0.008824
TMUB1	-3.18095	1.90593e-62	2.08898e-61	TMUB1	-2.20606	5.83799e-35	5.73861e-34
NCOA6	-3.17965	4.69374e-22	1.84788e-21	NCOA6	-2.21071	1.50215e-13	5.91168e-13
ARHGEF16	-3.17925	9.66791e-109	2.55528e-107	ARHGEF16	-1.60783	9.1784e-25	6.15963e-24
RPS2P41	-3.17909	0.00299946	0.00450511
MTND2P28	-3.17676	6.36182e-27	2.93137e-26	MTND2P28	-3.97444	7.49548e-35	7.33466e-34
SDAD1P4	-3.17257	6.22142e-20	2.2632e-19
SUFU	-3.17175	1.77354e-23	7.30529e-23	SUFU	-3.08707	4.74672e-23	2.94118e-22
SAMD10	-3.17083	6.95442e-45	5.12459e-44	SAMD10	-1.44193	7.07614e-08	1.91083e-07
MTSS1L	-3.16701	2.29259e-75	3.24975e-74	MTSS1L	-2.22971	3.02635e-43	3.88186e-42
MYH11	-3.16453	1.33713e-14	3.94354e-14	MYH11	-4.97403	8.35538e-22	4.91834e-21
PCDHGA8	-3.16249	3.98149e-11	1.00288e-10	PCDHGA8	-1.56028	0.00206277	0.0036271
ABHD8	-3.16164	8.43404e-17	2.71861e-16	ABHD8	-2.40536	4.53229e-12	1.62072e-11
MTAPP1	-3.15728	0.0109651	0.0154481
ASPSCR1	-3.15575	1.97652e-108	5.1819e-107	ASPSCR1	-2.34642	1.11074e-66	2.68185e-65
CCDC97	-3.15552	1.90334e-56	1.83047e-55	CCDC97	-1.95449	4.01805e-25	2.73519e-24
CYP3A5	-3.1549	8.21456e-22	3.20498e-21	CYP3A5	-2.04667	7.22244e-11	2.41145e-10
SRM	-3.15391	9.57886e-67	1.15007e-65	SRM	-1.98237	3.77234e-31	3.26628e-30
KRTAP5-2	-3.15348	0.00847836	0.0121083
AC068506.1	-3.15256	0.0085294	0.0121789
AK3P5	-3.15246	7.13699e-07	1.43172e-06	AK3P5	-2.23655	7.74096e-05	0.000159975
PCDHGB7	-3.15195	7.12719e-15	2.12296e-14	PCDHGB7	-1.79426	6.29647e-06	1.45414e-05
DYRK1B	-3.14898	2.68263e-35	1.56297e-34	DYRK1B	-3.03744	5.33181e-34	5.05141e-33
ZMIZ2	-3.14752	6.21299e-61	6.57308e-60	ZMIZ2	-2.33185	2.57081e-42	3.20286e-41
LRFN2	-3.14746	0.000328038	0.000540248	LRFN2	-2.22903	0.00336975	0.0057735
RAVER1	-3.14668	8.63994e-31	4.4877e-30	RAVER1	-2.33973	5.57322e-20	3.03371e-19
CDKN2D	-3.14578	1.94547e-16	6.1962e-16	CDKN2D	-1.41556	0.00221486	0.00387703
AMN	-3.1454	0.000191657	0.000322943	AMN	-3.70493	6.27798e-06	1.45031e-05
CD163L1	-3.1435	2.22801e-12	5.94448e-12
HMGN2P35	-3.14141	0.000666264	0.00106928
SLIT1	-3.14109	0.0024042	0.00364811
PPIEL	-3.14024	0.00164651	0.002543
GATA6	-3.13416	1.15524e-27	5.46191e-27	GATA6	-2.72561	1.36977e-23	8.7223e-23
SLC7A13	-3.13383	0.00277895	0.00419252	SLC7A13	-2.99472	0.000742314	0.00137869
IRF2BPL	-3.1315	1.11877e-121	3.541e-120	IRF2BPL	-2.30491	8.97817e-73	2.50646e-71
ATP2A3	-3.12952	1.17057e-137	4.55775e-136	ATP2A3	-2.14804	1.2658e-69	3.30873e-68
KRT4	-3.1294	1.98073e-05	3.60744e-05
ARHGEF37	-3.12881	1.95832e-60	2.05752e-59	ARHGEF37	-2.01283	2.20011e-26	1.57981e-25
FBRS	-3.12849	7.22158e-96	1.51643e-94	FBRS	-1.70316	8.33278e-27	6.12832e-26
LDOC1	-3.12835	1.11521e-88	2.048e-87	LDOC1	-3.32293	4.62357e-98	2.15393e-96
CDHR5	-3.12702	0.000493188	0.000800543
PLAGL2	-3.12469	2.17912e-19	7.75295e-19	PLAGL2	-2.36519	6.07786e-13	2.30243e-12
LRRC37A2	-3.12323	7.46064e-33	4.07392e-32	LRRC37A2	-2.80346	1.23123e-28	9.65345e-28
CRTC2	-3.12073	5.55771e-63	6.1535e-62	CRTC2	-2.74392	1.13396e-54	1.98863e-53
HOXC6	-3.11705	1.81634e-08	3.99134e-08	HOXC6	-2.16901	1.50559e-05	3.35172e-05
MTND2P11	-3.11488	0.00755958	0.0108552
EPN3	-3.114	3.76587e-93	7.58355e-92	EPN3	-3.0532	1.82932e-97	8.44432e-96
CCNO	-3.1139	9.67391e-15	2.87087e-14	CCNO	-4.93442	3.66976e-23	2.286e-22
MESDC1	-3.11264	1.35975e-60	1.43159e-59	MESDC1	-2.6911	7.21155e-48	1.06229e-46
FAM127B	-3.11189	2.21372e-42	1.52911e-41	FAM127B	-2.80716	1.96596e-36	2.02284e-35
PITPNM1	-3.11074	7.9633e-91	1.53072e-89	PITPNM1	-2.18835	5.90645e-51	9.56303e-50
LAG3	-3.10971	0.002319	0.00352904
DOHH	-3.10958	4.87797e-26	2.17842e-25	DOHH	-2.89246	6.07828e-24	3.92645e-23
CDH26	-3.10954	0.00425623	0.00629646
ZNF524	-3.10763	3.95279e-32	2.11296e-31	ZNF524	-2.4831	1.61769e-23	1.0258e-22
WIPF1	-3.10705	2.74173e-43	1.94321e-42	WIPF1	-2.22145	6.16282e-26	4.34718e-25
SCARF2	-3.10532	0.000219573	0.000367743	SCARF2	-3.16355	3.07287e-05	6.63114e-05
XAB2	-3.10126	6.60375e-97	1.41003e-95	XAB2	-3.00773	4.87276e-92	1.97868e-90
FBXO46	-3.10053	7.9035e-43	5.5194e-42	FBXO46	-2.48719	1.01232e-34	9.86153e-34
RFTN1	-3.09976	7.91371e-131	2.83478e-129	RFTN1	-1.36799	3.46855e-15	1.48177e-14
NKD2	-3.09532	1.7869e-10	4.3505e-10	NKD2	-2.44468	5.96187e-08	1.61944e-07
PIEZO1	-3.0949	1.60688e-209	1.34413e-207	PIEZO1	-1.85677	2.46033e-70	6.54378e-69
SIGLEC15	-3.09469	0.00254651	0.00385521	SIGLEC15	-2.77477	0.00127952	0.00230895
TTLL7	-3.09167	9.69943e-23	3.89924e-22
PBX3	-3.09154	6.21006e-118	1.86842e-116	PBX3	-1.77641	5.01383e-42	6.18061e-41
SNORA37	-3.09075	1.64988e-18	5.69435e-18	SNORA37	-2.72204	3.03078e-16	1.36139e-15
OR2W6P	-3.09026	0.000393808	0.000644106
CEBPD	-3.08991	8.08372e-41	5.39766e-40	CEBPD	-1.95445	1.81942e-18	9.17993e-18
TMEM201	-3.08964	8.04213e-29	3.93423e-28	TMEM201	-2.0168	8.25738e-15	3.46614e-14
LAPTM5	-3.08961	0.0125189	0.0175124
CD22	-3.08824	0.00495827	0.00727353	CD22	-2.71922	0.00238888	0.0041658
TNRC18	-3.08806	3.81101e-149	1.69645e-147	TNRC18	-3.16262	1.87088e-153	2.0295e-151
MYOZ2	-3.08603	0.00784045	0.0112363	MYOZ2	-3.25973	0.00050179	0.000950566
UNC13D	-3.0843	7.78836e-147	3.34e-145	UNC13D	-1.60077	5.02155e-31	4.32571e-30
GLTPD2	-3.07737	3.15779e-10	7.58508e-10	GLTPD2	-2.90382	1.10007e-09	3.384e-09
TG	-3.07686	0.00129255	0.00201864
AGAP5	-3.0767	4.31238e-05	7.66243e-05	AGAP5	-2.84052	5.30129e-05	0.000111619
SSTR5	-3.07424	0.000591676	0.000954304	SSTR5	-5.72088	7.03147e-08	1.89945e-07
SATL1	-3.07304	4.44242e-15	1.33474e-14	SATL1	-3.80366	3.99699e-19	2.08098e-18
BRWD1-IT1	-3.0727	5.9753e-12	1.56464e-11
TBC1D16	-3.0725	1.22504e-208	1.00811e-206	TBC1D16	-3.25322	1.23037e-205	2.22448e-203
KCNC3	-3.07022	5.02342e-26	2.24206e-25	KCNC3	-2.37715	4.67963e-18	2.31648e-17
LMLN	-3.07011	1.15476e-43	8.28078e-43	LMLN	-2.2297	3.20128e-26	2.28574e-25
IQSEC1	-3.06999	6.51971e-18	2.19885e-17	IQSEC1	-2.56034	2.91123e-13	1.12616e-12
PRSS8	-3.06796	3.68065e-145	1.52682e-143	PRSS8	-1.90115	9.0355e-58	1.7239e-56
TBC1D2	-3.06681	5.5421e-61	5.87146e-60	TBC1D2	-1.8113	3.68752e-22	2.20395e-21
PRR24	-3.06327	1.04365e-12	2.82313e-12	PRR24	-1.40235	0.00873504	0.0140887
RHOF	-3.05843	1.55976e-08	3.43744e-08	RHOF	-2.88223	1.52806e-08	4.33041e-08
DNM3OS	-3.05639	0.0107492	0.0151581
MAST3	-3.05543	1.75556e-32	9.47416e-32	MAST3	-1.81782	4.41081e-12	1.57839e-11
BMS1P4	-3.05477	3.12775e-06	6.01299e-06	BMS1P4	-1.94253	0.00119268	0.00216174
CTRB2	-3.05174	2.13981e-05	3.88648e-05	CTRB2	-1.85696	0.00455691	0.00766059
LTBP3	-3.04843	4.13877e-83	6.81911e-82	LTBP3	-2.12145	1.67254e-45	2.30498e-44
SRRM1	-3.04641	5.96954e-124	1.94605e-122	SRRM1	-1.90591	2.92279e-47	4.20743e-46
CYFIP2	-3.0461	2.60442e-111	7.10569e-110	CYFIP2	-2.09617	4.65218e-54	8.08127e-53
HNRNPA1P25	-3.04601	0.0140692	0.0195553
CPLX1	-3.04593	8.95524e-16	2.77554e-15	CPLX1	-2.26294	9.18935e-11	3.04447e-10
FAM185BP	-3.04587	1.63645e-13	4.59148e-13	FAM185BP	-2.04257	7.17286e-08	1.93592e-07
SLC5A11	-3.04317	0.00284295	0.00428399	SLC5A11	-2.39772	0.00502675	0.00839745
LRRD1	-3.04302	0.00328378	0.00490939	LRRD1	-2.14769	0.0133334	0.0209709
ARHGDIA	-3.03952	1.00178e-123	3.25182e-122	ARHGDIA	-2.60802	2.44366e-96	1.09474e-94
DCAF15	-3.03831	8.4898e-66	9.94986e-65	DCAF15	-1.79867	5.09667e-24	3.305e-23
MUC6	-3.03764	0.00568361	0.00828885
TLE6	-3.03724	4.75638e-08	1.02218e-07
RPS10P2	-3.03675	1.26572e-06	2.49863e-06	RPS10P2	-2.25915	0.000127602	0.000258006
CEACAM1	-3.03663	8.08932e-06	1.51367e-05
ACOX3	-3.03586	8.01632e-67	9.63223e-66	ACOX3	-2.51392	6.69384e-51	1.07919e-49
ELFN1	-3.0351	2.36976e-11	6.03399e-11	ELFN1	-1.83254	2.25823e-05	4.9446e-05
LRRC56	-3.03378	6.62688e-23	2.67891e-22	LRRC56	-2.77175	6.90525e-21	3.90432e-20
EVPL	-3.03241	7.26859e-100	1.62016e-98	EVPL	-2.4441	2.95673e-71	8.01856e-70
SCNN1D	-3.03206	5.1462e-06	9.75178e-06	SCNN1D	-1.88929	0.00223426	0.00390917
ADCY10	-3.02841	0.000369241	0.000605094	ADCY10	-2.43245	0.00129878	0.00234203
BTG2	-3.02718	2.89856e-76	4.17086e-75	BTG2	-2.50928	6.92412e-59	1.3728e-57
SYVN1	-3.02564	5.42483e-48	4.28359e-47	SYVN1	-1.94148	3.84194e-23	2.38836e-22
VN1R48P	-3.02482	0.000381021	0.000623794	VN1R48P	-1.84129	0.0198227	0.0303781
PCDHB9	-3.02463	1.73917e-18	5.99843e-18	PCDHB9	-2.01259	2.30992e-10	7.45763e-10
AC021860.1	-3.02418	0.00106851	0.00168031
RAB11B	-3.02263	2.03867e-23	8.38151e-23	RAB11B	-3.03593	6.11138e-24	3.94615e-23
OR8B10P	-3.02166	0.000158021	0.000268254
CCDC37	-3.01881	0.000672842	0.00107938	CCDC37	-2.53179	0.00104142	0.00190075
PIK3R2	-3.01343	2.43102e-124	7.97626e-123	PIK3R2	-2.45705	1.71636e-91	6.85956e-90
CYBA	-3.01281	3.99124e-146	1.68317e-144	CYBA	-2.03351	8.82412e-72	2.41899e-70
MIR421	-3.01104	1.62845e-12	4.37009e-12	MIR421	-1.4091	0.00552321	0.00916432
GABRD	-3.01043	1.4752e-06	2.89449e-06
ZNF837	-3.00522	4.88453e-15	1.46555e-14	ZNF837	-2.83345	6.68872e-14	2.68238e-13
KLF3P1	-2.99966	3.11338e-05	5.58544e-05
ZBTB8OSP1	-2.99813	0.000150173	0.000255474
CXCL17	-2.99793	0.00735817	0.010588
EDARADD	-2.99784	0.00341919	0.00510381	EDARADD	3.43818	3.88183e-09	1.15121e-08
SLC25A2	-2.99759	3.17959e-06	6.10956e-06	SLC25A2	-1.5745	0.0195108	0.0299394
ARHGAP17	-2.99595	1.18151e-50	9.9763e-50	ARHGAP17	-3.10504	7.28012e-53	1.22712e-51
HMGN2P28	-2.99471	0.00192642	0.00295524
KCNN4	-2.99436	1.08795e-19	3.9165e-19	KCNN4	-1.65424	1.18528e-06	2.91512e-06
ZNF414	-2.99262	4.03458e-06	7.70864e-06	ZNF414	-2.63989	8.80094e-06	2.006e-05
LDLRAP1	-2.99168	7.9679e-69	9.98381e-68	LDLRAP1	-1.55579	1.1941e-14	4.97253e-14
RPS2P44	-2.99032	0.000358846	0.000588883
MIR30E	-2.98958	0.0127778	0.017855	MIR30E	-2.29346	0.0144398	0.0226173
LNX1-AS1	-2.98817	0.000215925	0.000361992	LNX1-AS1	-1.94167	0.00668511	0.0109557
NPDC1	-2.98755	2.08882e-155	1.00953e-153	NPDC1	-2.8776	2.59452e-143	2.50975e-141
PPIAP2	-2.98517	5.32764e-07	1.07828e-06	PPIAP2	-2.53457	2.68256e-06	6.40366e-06
POU5F1P4	-2.98459	2.74123e-05	4.94227e-05	POU5F1P4	-1.62596	0.0215425	0.0328282
MIR1284	-2.98341	0.0100853	0.0142773
SUCLA2-AS1	-2.9756	0.0063278	0.00917383
CCDC106	-2.97469	8.91724e-23	3.58763e-22	CCDC106	-1.75446	6.63645e-09	1.93154e-08
PAG1	-2.97334	8.95778e-08	1.89618e-07
SSPO	-2.97211	3.09292e-15	9.37608e-15	SSPO	-2.97812	1.22955e-15	5.3474e-15
KSR1	-2.9721	2.43033e-26	1.09628e-25	KSR1	-1.80538	9.242e-11	3.06058e-10
PLEKHA7	-2.97201	3.38781e-82	5.51026e-81	PLEKHA7	-1.79494	5.7993e-29	4.61121e-28
KCNG2	-2.97176	0.00826004	0.0118109	KCNG2	-2.82791	0.00201319	0.00354527
NCDN	-2.96938	1.17896e-57	1.17695e-56	NCDN	-1.78376	1.76172e-21	1.0255e-20
ZBTB8A	-2.96915	3.82119e-24	1.60835e-23	ZBTB8A	-5.7775	3.65804e-42	4.53507e-41
KHSRP	-2.96818	3.30034e-115	9.55218e-114	KHSRP	-3.23538	3.38884e-141	3.15744e-139
CLN3	-2.96795	2.64389e-85	4.6106e-84	CLN3	-3.69543	4.22355e-103	2.1597e-101
PLEKHH3	-2.96747	3.11206e-77	4.56435e-76	PLEKHH3	-2.81614	2.59674e-74	7.46908e-73
DDX18P1	-2.96432	1.77448e-09	4.11308e-09	DDX18P1	-1.47568	0.0101489	0.0162313
HYI-AS1	-2.96408	0.013347	0.0185956
FTCD	-2.96407	6.16787e-05	0.000108267
NAALADL2-AS3	-2.95902	0.00853241	0.0121809
ALKBH7	-2.95832	6.8197e-44	4.9182e-43	ALKBH7	-3.34286	3.45492e-52	5.73441e-51
DPP9	-2.9565	2.60894e-55	2.45783e-54	DPP9	-1.86116	2.06485e-27	1.5463e-26
TP53I11	-2.9564	7.91478e-92	1.54877e-90	TP53I11	-2.77127	5.87487e-88	2.1868e-86
RAP1GAP	-2.95468	3.82872e-61	4.07326e-60	RAP1GAP	-1.73535	3.40059e-21	1.94886e-20
BMS1P2	-2.9544	1.70594e-08	3.75145e-08	BMS1P2	-1.92634	0.000128262	0.000259203
NOXA1	-2.95309	2.20059e-36	1.32366e-35	NOXA1	-2.24891	1.04594e-23	6.69957e-23
ALDH1A3	-2.95295	1.82677e-19	6.52987e-19	ALDH1A3	3.25704	1.40797e-64	3.22517e-63
TEKT5	-2.95243	0.0010842	0.00170357	TEKT5	-2.37959	0.00367422	0.00626971
BIN1	-2.95005	1.09859e-06	2.17602e-06	BIN1	-1.86833	0.00121408	0.0021979
PCOLCE	-2.94954	7.40217e-21	2.79006e-20	PCOLCE	-2.47373	4.24315e-15	1.80405e-14
RGS19	-2.94884	1.94149e-68	2.41481e-67	RGS19	-1.30543	3.41502e-07	8.79049e-07
DPM3	-2.94812	6.76617e-33	3.70134e-32	DPM3	-1.97483	7.26848e-17	3.37264e-16
SCRIB	-2.94804	1.19703e-136	4.62526e-135	SCRIB	-2.39572	6.83724e-97	3.12763e-95
FAM53A	-2.94801	9.21262e-09	2.05469e-08	FAM53A	-1.44804	0.0156647	0.0244025
HSP90AB2P	-2.94712	1.1371e-06	2.25114e-06	HSP90AB2P	-2.26052	4.77371e-05	0.000100944
C16orf46	-2.94616	2.21456e-11	5.64731e-11	C16orf46	-1.81845	2.04136e-05	4.48592e-05
RAI1	-2.94551	1.60065e-68	1.99413e-67	RAI1	-2.41618	8.09088e-49	1.23992e-47
IL12RB2	-2.94523	0.00176921	0.00272286
SNORD56B	-2.94464	0.00180771	0.00277986
RPS3AP34	-2.94393	0.00386563	0.00573982
DBP	-2.9434	3.66821e-38	2.30193e-37	DBP	-4.64578	6.98109e-60	1.42311e-58
TMEM75	-2.94306	2.26e-18	7.74915e-18	TMEM75	-1.53445	4.44121e-05	9.42546e-05
MGRN1	-2.94225	5.44904e-64	6.14946e-63	MGRN1	-2.94884	2.9801e-66	7.10498e-65
ATF5	-2.94025	1.15982e-54	1.07469e-53	ATF5	-1.90917	1.12269e-25	7.84285e-25
LIPE	-2.93849	2.57393e-06	4.97656e-06
GNB2	-2.93768	4.29036e-247	4.80268e-245	GNB2	-2.77698	5.78408e-222	1.18707e-219
RHBDL1	-2.93588	3.92578e-12	1.03473e-11	RHBDL1	-2.30379	5.01029e-09	1.4715e-08
DTNA	-2.93549	2.68288e-169	1.53549e-167	DTNA	-1.71232	1.29178e-48	1.96971e-47
SLC19A3	-2.93397	0.000832219	0.00132293
FLRT3	-2.93351	4.89416e-72	6.54158e-71	FLRT3	1.62498	2.40543e-28	1.86384e-27
DOPEY2	-2.93342	1.28765e-95	2.68905e-94	DOPEY2	-2.20804	1.02831e-57	1.95456e-56
ANGPTL2	-2.93257	1.08068e-07	2.27618e-07	ANGPTL2	-1.68729	0.00245066	0.00426677
SRGAP1	-2.93136	2.54519e-54	2.3441e-53	SRGAP1	-1.99133	1.59847e-11	5.55133e-11
H2AFZP1	-2.9308	0.00113675	0.00178283
CDR1	-2.93072	0.00168827	0.00260276	CDR1	-2.19858	0.0068742	0.0112401
AMPH	-2.92965	1.21122e-14	3.57981e-14	AMPH	1.5529	4.92055e-06	1.1472e-05
PTX4	-2.92857	0.00485891	0.00714016	PTX4	-4.50648	7.38356e-06	1.69438e-05
GTF2F2P1	-2.92851	0.00338274	0.00505089
B3GALT5	-2.92792	0.00578684	0.00842729	B3GALT5	-2.68987	0.00273081	0.00472678
FAM102A	-2.9269	8.74598e-125	2.87578e-123	FAM102A	-2.88915	9.71027e-135	8.1475e-133
KIAA1024	-2.92521	1.90518e-10	4.63183e-10	KIAA1024	-1.53979	0.00198372	0.00349823
RNF222	-2.92266	0.00349337	0.00520841
SETP10	-2.92228	6.65436e-05	0.000116497
HMGN2P27	-2.91642	0.000561611	0.000907543
PCDHGA6	-2.91636	3.76742e-11	9.50534e-11	PCDHGA6	-1.69472	0.000248988	0.000488615
PROM2	-2.91629	3.98543e-121	1.24588e-119	PROM2	-2.00285	2.87081e-57	5.36934e-56
FLYWCH1	-2.91621	1.03611e-80	1.62449e-79	FLYWCH1	-2.86006	7.50665e-76	2.21797e-74
PDK4	-2.91599	0.00102095	0.00160917	PDK4	2.91467	1.83302e-08	5.16285e-08
HMGB3P14	-2.91541	8.45045e-06	1.57949e-05
UGT1A2P	-2.91393	0.000309677	0.000510782	UGT1A2P	-2.95497	7.50667e-05	0.000155403
TLE2	-2.91362	3.60057e-51	3.08643e-50	TLE2	-2.70746	1.70552e-41	2.06388e-40
SETD1A	-2.90989	7.04362e-30	3.56253e-29	SETD1A	-2.01557	1.13738e-15	4.95366e-15
PCDHB4	-2.90892	1.89094e-11	4.83338e-11	PCDHB4	-1.81954	1.63596e-05	3.63183e-05
FBXO2	-2.90865	1.84175e-08	4.046e-08
CPEB4	-2.90641	3.74946e-144	1.53446e-142
COL18A1	-2.90594	1.52806e-146	6.4981e-145	COL18A1	-1.91504	1.43569e-60	2.99502e-59
MGAT5B	-2.90436	9.32055e-11	2.30239e-10
SNORA62	-2.90324	0.000175647	0.000297051	SNORA62	-1.68431	0.0272302	0.0407514
MIR505	-2.90293	0.00975603	0.0138344
HMHA1	-2.90273	4.40992e-54	4.03465e-53	HMHA1	-3.06082	1.89707e-57	3.57899e-56
C16orf90	-2.9009	0.00968208	0.0137333	C16orf90	-3.44095	0.000270399	0.000528378
LINC00327	-2.90021	0.00606283	0.00880647	LINC00327	-2.41624	0.00612315	0.0100914
SRCIN1	-2.89911	4.92977e-19	1.73528e-18	SRCIN1	-2.91863	1.05292e-19	5.63845e-19
NPHP3-AS1	-2.89622	0.0125651	0.0175721	NPHP3-AS1	-2.27569	0.0147659	0.0230971
ATP6V0E1P1	-2.8938	0.000220749	0.000369549	ATP6V0E1P1	-1.99669	0.00465249	0.00781003
HOOK3	-2.89179	3.86604e-65	4.45546e-64	HOOK3	-2.28571	1.43417e-44	1.9241e-43
KLHL17	-2.89167	3.30286e-36	1.9773e-35	KLHL17	-1.70116	1.2051e-11	4.21118e-11
UBAP1L	-2.89091	3.82947e-21	1.45713e-20	UBAP1L	-1.70261	1.23843e-07	3.28984e-07
FSCN1	-2.89	2.8154e-18	9.6232e-18	FSCN1	-1.7079	3.90875e-07	1.00088e-06
SEC63P1	-2.88947	0.00299588	0.00450062
YBX2	-2.88789	6.60005e-19	2.31412e-18	YBX2	-3.18085	6.89094e-20	3.72695e-19
APC2	-2.8864	6.39082e-15	1.90772e-14	APC2	-2.55868	4.251e-13	1.62538e-12
PRR14	-2.88231	4.14551e-47	3.21668e-46	PRR14	-1.44189	1.63854e-09	4.97691e-09
UCP2	-2.88199	3.59207e-91	6.95658e-90	UCP2	-3.46759	4.32101e-114	2.7117e-112
RABAC1	-2.88124	2.42195e-70	3.12472e-69	RABAC1	-1.89742	7.40324e-30	6.06762e-29
WDR90	-2.88106	6.61019e-74	9.11535e-73	WDR90	-2.26342	8.69911e-48	1.27523e-46
HOXB7	-2.87905	4.90991e-19	1.72869e-18	HOXB7	-1.64872	1.41607e-06	3.4631e-06
MAST4	-2.87771	2.30818e-76	3.33078e-75	MAST4	-2.20326	8.8251e-48	1.29245e-46
C9orf16	-2.87712	2.83034e-85	4.92448e-84	C9orf16	-2.88233	1.69506e-86	6.08577e-85
FOXI1	-2.87627	1.58299e-10	3.87014e-10	FOXI1	-4.785	1.33164e-17	6.43857e-17
EP300	-2.87602	3.00701e-14	8.74307e-14	EP300	-2.37229	1.38989e-10	4.55607e-10
GAN	-2.87523	7.50844e-222	7.09991e-220	GAN	-3.04153	2.22509e-250	5.28008e-248
STAT4	-2.87502	1.11881e-16	3.58583e-16	STAT4	1.29807	0.00367857	0.00627643
SNORA76	-2.87472	2.85516e-49	2.32195e-48	SNORA76	-2.48491	2.28946e-40	2.68288e-39
MIR1205	-2.87455	5.07822e-05	8.96981e-05	MIR1205	-2.79386	2.48983e-05	5.42746e-05
YBX1P6	-2.87382	0.0139149	0.0193496
OGN	-2.87294	3.01018e-14	8.75062e-14	OGN	-1.50172	0.000451313	0.000860202
INHBB	-2.87114	1.36722e-170	7.94448e-169	INHBB	-1.91371	1.52403e-73	4.33435e-72
TSHR	-2.87084	0.000104015	0.000179436	TSHR	-1.92256	0.0063604	0.0104574
MNT	-2.86665	7.00304e-24	2.91576e-23	MNT	-2.80178	4.16591e-23	2.58658e-22
YPEL3	-2.8664	7.85581e-103	1.86288e-101	YPEL3	-2.82943	2.3558e-107	1.31053e-105
ANO1	-2.86313	0.00147618	0.00229179
MPL	-2.86189	0.00812504	0.0116277
C9orf163	-2.86182	6.91585e-15	2.06081e-14	C9orf163	-1.42609	0.0014684	0.00263196
XIAP-AS1	-2.86104	1.33998e-06	2.64041e-06	XIAP-AS1	-1.7429	0.00288345	0.00497398
TPSG1	-2.86008	5.12338e-06	9.71215e-06
HCN2	-2.85961	5.64939e-38	3.52919e-37	HCN2	-2.62797	1.79874e-36	1.85329e-35
MFAP1P1	-2.85934	0.00927319	0.0131878
HES1	-2.85779	6.99838e-100	1.56222e-98	HES1	-1.25659	9.52324e-08	2.54809e-07
COPZ2	-2.85559	2.54438e-07	5.24233e-07	COPZ2	1.43691	0.0097521	0.0156295
MYH14	-2.85437	1.31761e-145	5.52598e-144	MYH14	-2.17075	4.85903e-87	1.7739e-85
ZFP36L1	-2.85407	1.14283e-92	2.27727e-91	ZFP36L1	-2.43275	2.98417e-68	7.46633e-67
KIF18B	-2.85334	2.84999e-37	1.75661e-36	KIF18B	-3.44654	2.83868e-47	4.09023e-46
PLA2G4F	-2.85284	2.10654e-14	6.16731e-14	PLA2G4F	-1.44723	0.00106591	0.0019424
INTS4L1	-2.8518	0.00209291	0.00319872
GPN2	-2.85065	3.6212e-73	4.93546e-72	GPN2	-1.68688	1.79908e-22	1.08768e-21
PVRL2	-2.84668	3.30266e-169	1.88313e-167	PVRL2	-1.73597	6.47275e-58	1.23806e-56
B4GALNT1	-2.84653	2.24501e-21	8.61561e-21	B4GALNT1	-1.41046	0.00016445	0.000328402
NRTN	-2.84637	0.000160846	0.000272899	NRTN	-2.3394	0.000660815	0.00123457
YTHDF1P1	-2.84602	0.000681997	0.00109361
MIR645	-2.84278	0.00913686	0.013006
C2CD4A	-2.84047	0.0104923	0.0148218	C2CD4A	-2.06359	0.0253605	0.0381525
PLCD3	-2.83899	2.74432e-101	6.27319e-100	PLCD3	-2.39727	3.03798e-72	8.4193e-71
ERVW-1	-2.83895	2.65134e-10	6.39379e-10	ERVW-1	-2.19493	3.00649e-07	7.76654e-07
FAM173A	-2.83889	6.05381e-43	4.24911e-42	FAM173A	-3.77526	1.64516e-61	3.51902e-60
GRM3	-2.83734	0.00470518	0.00692561
GNGT1	-2.83576	1.68699e-06	3.29986e-06	GNGT1	-1.82913	0.00139428	0.0025062
ENSAP1	-2.83514	0.00629882	0.00913443	ENSAP1	-2.26233	0.00947339	0.0152198
PCDHB13	-2.83394	8.46543e-10	1.99131e-09	PCDHB13	-2.2013	2.39241e-07	6.23216e-07
SMARCA4	-2.83201	2.58384e-92	5.11526e-91	SMARCA4	-2.05288	1.44929e-48	2.20545e-47
TECPR1	-2.8302	2.88599e-56	2.75809e-55	TECPR1	-1.86835	1.2031e-25	8.38144e-25
MXD3	-2.8301	2.96668e-61	3.17168e-60	MXD3	-3.65465	1.1094e-85	3.90915e-84
PLOD3	-2.82844	2.88247e-88	5.21792e-87	PLOD3	-1.7956	7.31542e-33	6.66462e-32
SLC26A1	-2.82727	3.37069e-20	1.2395e-19	SLC26A1	-2.17464	4.66881e-14	1.88327e-13
RAD17P2	-2.8257	0.000332368	0.00054726	RAD17P2	-2.09399	0.0042065	0.00710613
UPK3A	-2.82495	4.40857e-05	7.82878e-05
CBLL1	-2.82399	6.99796e-151	3.18973e-149	CBLL1	-2.77817	1.27881e-145	1.27771e-143
HOTAIR	-2.8237	1.12591e-10	2.77181e-10	HOTAIR	-1.92624	4.67408e-06	1.09225e-05
FAM129C	-2.8221	0.00304183	0.00456335	FAM129C	-3.08308	0.000336175	0.000650298
TPP1	-2.82106	4.37994e-28	2.0962e-27	TPP1	-3.59976	2.75827e-33	2.54495e-32
TTC9	-2.82051	5.46203e-53	4.88566e-52	TTC9	-1.77852	6.02728e-20	3.275e-19
SNORA7	-2.81862	0.0100146	0.0141878
UQCRBP1	-2.81773	0.00379454	0.00563866
LPAR6	-2.81764	2.32454e-22	9.22063e-22	LPAR6	1.22953	0.00759123	0.0123382
CD200R1	-2.81636	5.28785e-12	1.38725e-11	CD200R1	-2.38389	1.3273e-09	4.05097e-09
TBC1D10C	-2.81622	6.9031e-07	1.38663e-06	TBC1D10C	-1.69105	0.0035294	0.00603344
HIPK4	-2.81534	0.00478562	0.00703857
C1orf222	-2.81309	0.002222	0.00338785
TMEM8A	-2.81209	1.07542e-100	2.43634e-99	TMEM8A	-2.26407	1.62237e-78	5.0907e-77
CPB2-AS1	-2.81205	0.00853075	0.0121797	CPB2-AS1	-2.71277	0.00243963	0.00425039
FAT4	-2.81094	5.41341e-80	8.3584e-79	FAT4	1.35404	3.69492e-12	1.33068e-11
FHL2	-2.8109	5.35164e-26	2.38575e-25
UGT1A4	-2.81031	0.000156992	0.000266568	UGT1A4	-4.31682	1.54393e-07	4.07714e-07
CARS-AS1	-2.80995	0.000281697	0.000466097
SLC16A7	-2.80975	2.34154e-49	1.90731e-48
ROPN1L	-2.80601	0.00653884	0.00945997
SLC38A4	-2.8053	1.50508e-13	4.23266e-13
LRP3	-2.80508	3.46838e-75	4.90731e-74	LRP3	-2.27462	1.40847e-50	2.25876e-49
SLC35A4	-2.80462	1.9172e-88	3.49132e-87	SLC35A4	-2.50435	4.58119e-72	1.2627e-70
ALMS1P	-2.8042	0.000338525	0.000556797	ALMS1P	-2.27556	0.0014301	0.00256574
SPATA13-AS1	-2.80357	5.57184e-06	1.05334e-05	SPATA13-AS1	-2.03233	0.00050025	0.000948003
ZNF598	-2.79992	5.32007e-66	6.27851e-65	ZNF598	-3.1758	2.09557e-80	6.77137e-79
ECM1	-2.79952	3.29368e-05	5.90057e-05	ECM1	-2.08353	0.000869853	0.00160224
GLIS2	-2.79931	3.73779e-18	1.27217e-17	GLIS2	-2.69671	4.24905e-18	2.10884e-17
UPF1	-2.79871	3.10225e-99	6.87463e-98	UPF1	-1.35489	2.73985e-11	9.37166e-11
FAM184A	-2.79821	2.00479e-36	1.20779e-35	FAM184A	-1.33472	2.89381e-05	6.26938e-05
MESP1	-2.79774	2.49284e-08	5.43399e-08	MESP1	-3.75789	1.06839e-11	3.74034e-11
DPYD-AS2	-2.79774	0.000262017	0.000435332
ZEB2P1	-2.7973	3.14771e-06	6.0506e-06	ZEB2P1	-1.81437	0.00202289	0.00356028
CSPG4	-2.79601	1.19421e-06	2.3605e-06	CSPG4	-3.65964	2.52089e-09	7.56466e-09
TPPP	-2.7954	1.98936e-09	4.59574e-09	TPPP	-1.75381	0.000202025	0.000400281
STX19	-2.79232	0.000274868	0.000455738	STX19	-1.86901	0.0103528	0.0165329
MAPK1IP1L	-2.79193	3.70429e-154	1.75137e-152	MAPK1IP1L	-3.51016	1.19699e-198	2.04256e-196
FAM189A2	-2.79115	4.57638e-28	2.18678e-27	FAM189A2	-1.99833	4.97177e-15	2.10794e-14
LPP-AS1	-2.78978	0.00219216	0.00334436
ZNF609	-2.78789	5.77314e-85	9.9536e-84	ZNF609	-2.54949	7.54808e-72	2.07292e-70
GREB1L	-2.78472	1.63267e-71	2.15387e-70	GREB1L	-2.65137	9.71056e-65	2.23108e-63
ASLP1	-2.78409	0.00430026	0.00635789
FKBP1AP2	-2.78186	0.0208937	0.0284488
PCDHB11	-2.78124	7.7098e-09	1.7271e-08	PCDHB11	-1.56985	0.00258354	0.00448601
MAN1C1	-2.7802	1.57602e-12	4.23238e-12
CFLAR-AS1	-2.77739	3.85235e-08	8.3177e-08	CFLAR-AS1	-2.63877	3.74746e-08	1.03234e-07
PARD6A	-2.77619	3.12971e-20	1.15172e-19	PARD6A	-2.51776	7.09363e-18	3.47968e-17
COX6B1P3	-2.77557	0.0119088	0.0167157
DIO3OS	-2.77492	0.0173331	0.0238352
DNAJC3	-2.77345	1.34388e-156	6.64261e-155	DNAJC3	-1.98305	3.62575e-78	1.11919e-76
CTRB1	-2.77279	0.00475443	0.0069954
LSS	-2.77062	2.54416e-152	1.17727e-150	LSS	-1.43867	2.56729e-22	1.54291e-21
C8orf47	-2.77021	0.000819208	0.0013032	C8orf47	-1.98785	0.00895322	0.0144268
HHLA3	-2.76966	1.17269e-05	2.16847e-05
SAMD14	-2.76937	0.00016348	0.00027709	SAMD14	-2.88034	3.86491e-05	8.25547e-05
OSR1	-2.76859	0.00922744	0.0131276
RHBDD2	-2.76806	2.14252e-106	5.41823e-105	RHBDD2	-1.9465	6.45402e-50	1.01572e-48
RPL19P14	-2.76745	0.00968334	0.0137339	RPL19P14	-2.30445	0.0102012	0.016308
RNY1P4	-2.7658	4.61082e-05	8.16887e-05
ITGB8	-2.76542	2.29431e-76	3.3139e-75	ITGB8	-1.72946	1.29027e-26	9.38926e-26
PLEKHF1	-2.76348	2.68104e-08	5.83338e-08	PLEKHF1	-1.84048	0.000180207	0.000358268
AZI1	-2.76345	2.0342e-48	1.62394e-47	AZI1	-1.77978	1.38672e-19	7.39213e-19
KIAA0226	-2.76289	7.57778e-77	1.1008e-75	KIAA0226	-2.24577	3.9492e-53	6.70879e-52
PROC	-2.76278	0.001861	0.00285776
CAMTA2	-2.76253	8.70581e-19	3.03845e-18	CAMTA2	-1.67173	4.42291e-07	1.12533e-06
HIPK2	-2.7619	1.58421e-10	3.87252e-10	HIPK2	-1.77431	0.000195195	0.000387152
UBE2CP1	-2.76107	4.38817e-05	7.79436e-05
AGFG2	-2.76094	6.77229e-47	5.21768e-46	AGFG2	-1.94533	1.83249e-28	1.42499e-27
EPHB3	-2.76075	2.33447e-33	1.29519e-32	EPHB3	-1.57407	3.2579e-10	1.04229e-09
AP3D1	-2.76056	1.06013e-154	5.02785e-153	AP3D1	-2.08811	6.77651e-91	2.69411e-89
ABCC6	-2.75969	0.00134877	0.00210149	ABCC6	-3.48343	2.78959e-05	6.05308e-05
CLEC18B	-2.75827	0.00467615	0.00688555
AIM1L	-2.75798	2.15843e-07	4.46528e-07
HGFAC	-2.75618	0.00472726	0.0069561	HGFAC	-3.05438	0.000473201	0.000899551
C5orf42	-2.756	1.8976e-114	5.45078e-113	C5orf42	-1.3546	2.17115e-14	8.93586e-14
C1orf170	-2.75527	4.52939e-07	9.20634e-07
KARSP1	-2.75502	0.00630632	0.00914444
ATP13A1	-2.75211	1.12014e-73	1.53907e-72	ATP13A1	-2.09365	6.91129e-48	1.02103e-46
TMEM52	-2.75206	1.44006e-07	3.01355e-07	TMEM52	-1.72801	0.000980528	0.00179738
TANC2	-2.75131	3.3766e-18	1.15104e-17	TANC2	-2.07996	9.55061e-11	3.15865e-10
SPC24	-2.75036	3.49905e-97	7.51333e-96	SPC24	-4.08282	3.76965e-162	4.40383e-160
RPL7AP26	-2.74947	4.65734e-06	8.85627e-06	RPL7AP26	-1.95564	0.000621625	0.00116522
ADCK4	-2.74932	4.71888e-48	3.73196e-47	ADCK4	-1.63155	3.09864e-14	1.26299e-13
SLURP1	-2.74903	7.32787e-06	1.37473e-05	SLURP1	-2.50974	1.56354e-05	3.47715e-05
TOR2A	-2.74757	2.47658e-28	1.19504e-27	TOR2A	-2.12727	2.39418e-18	1.2024e-17
RNF113B	-2.74714	0.0150228	0.0207954
CKMT2	-2.7471	2.09596e-13	5.84732e-13	CKMT2	-1.39014	0.00413794	0.00700043
MAPK8IP3	-2.74566	5.56064e-105	1.37204e-103	MAPK8IP3	-2.97405	2.0071e-135	1.71246e-133
EPS8L2	-2.74553	5.27465e-122	1.687e-120	EPS8L2	-1.24972	5.82403e-09	1.70259e-08
AHRR	-2.74537	5.93378e-39	3.78926e-38
PDE4D	-2.74519	7.34693e-31	3.82131e-30	PDE4D	1.75564	2.61821e-19	1.37302e-18
MTND5P11	-2.74516	4.13858e-05	7.36307e-05
KDELC1P1	-2.74452	5.72579e-10	1.35947e-09
ZNF551	-2.74262	3.56574e-41	2.40411e-40	ZNF551	-4.31506	3.53598e-68	8.83239e-67
EFHD1	-2.74162	1.41233e-34	8.10146e-34	EFHD1	-3.06464	3.453e-37	3.66975e-36
FTH1P14	-2.74155	0.0128415	0.0179407
NTN4	-2.74131	9.94352e-14	2.82373e-13	NTN4	1.58693	2.36048e-06	5.66419e-06
C9orf84	-2.73939	1.07883e-30	5.5713e-30	C9orf84	-1.23535	0.00351879	0.00601598
P2RY14	-2.73858	3.15587e-15	9.5612e-15
RPL18P10	-2.73806	2.22579e-05	4.03927e-05	RPL18P10	-2.73028	6.76782e-06	1.55897e-05
MARK4	-2.73793	2.46655e-43	1.7498e-42	MARK4	-3.01576	1.0737e-45	1.4878e-44
CAST	-2.7369	8.57539e-213	7.25287e-211	CAST	-1.35295	1.648e-22	9.99126e-22
AGPAT2	-2.73638	5.79624e-100	1.29768e-98	AGPAT2	-2.25772	7.56991e-67	1.83064e-65
GSN	-2.73611	2.92323e-191	2.06033e-189	GSN	-1.88166	2.98028e-78	9.27491e-77
SRP72P2	-2.73573	1.36854e-06	2.69495e-06	SRP72P2	-1.77475	0.00197085	0.00347715
NOG	-2.73478	0.00814658	0.0116553
KRT8P31	-2.73464	0.000306167	0.000505102	KRT8P31	-2.47264	0.000438449	0.000837129
MRPL53P1	-2.73447	2.65232e-05	4.7865e-05	MRPL53P1	-1.78726	0.0053466	0.00889296
PCDHB14	-2.73405	1.81499e-13	5.08211e-13	PCDHB14	-1.59327	9.0574e-05	0.000186086
HMGN2P46	-2.73294	0.000100783	0.000174038	HMGN2P46	-2.58537	7.80529e-05	0.000161212
NFKBIE	-2.73268	2.85695e-29	1.41353e-28	NFKBIE	-1.30273	0.000465964	0.000886792
RHOT1P2	-2.73192	0.013007	0.0181536
SLC7A5	-2.73184	3.32251e-63	3.68941e-62
PDXDC2P	-2.7317	9.59704e-72	1.27492e-70	PDXDC2P	-1.91187	1.09228e-35	1.10003e-34
DNAJB3	-2.73124	6.89143e-05	0.000120523	DNAJB3	-4.45626	1.94538e-08	5.46716e-08
RGS17	-2.73108	2.49969e-38	1.57189e-37	RGS17	-2.86674	1.51231e-40	1.78181e-39
CICP3	-2.73004	0.0103234	0.0145995
RABEP2	-2.72935	4.18051e-79	6.33274e-78	RABEP2	-1.73069	4.98653e-28	3.80555e-27
C21orf90	-2.72896	0.00533252	0.00779656	C21orf90	1.69467	0.0273166	0.0408726
CXCL16	-2.72839	5.34939e-37	3.27459e-36	CXCL16	-1.80893	2.93662e-16	1.32026e-15
KANK3	-2.72806	0.0020559	0.00314437	KANK3	-1.88505	0.0213771	0.032599
SHROOM1	-2.72735	4.1308e-08	8.90502e-08
SYNJ1	-2.72697	1.38065e-51	1.19766e-50	SYNJ1	-1.50042	1.9114e-11	6.60639e-11
SYT2	-2.72554	5.52411e-08	1.18333e-07	SYT2	-2.07514	8.57002e-06	1.9566e-05
IQSEC2	-2.72425	1.32743e-31	7.01936e-31	IQSEC2	-2.26063	1.5987e-24	1.06117e-23
OR2A2	-2.71938	0.0135581	0.0188708
DMGDH	-2.71908	0.00484096	0.00711584
DNAH7	-2.71878	2.80192e-55	2.638e-54
RGAG4	-2.71725	1.5774e-07	3.28874e-07
SULT1C2	-2.7164	0.0201806	0.0275394	SULT1C2	-2.16645	0.0221594	0.0336973
TMCC3	-2.71433	1.41003e-09	3.28332e-09
PTCHD2	-2.71398	6.755e-07	1.3576e-06
MFSD10	-2.71343	5.42922e-70	6.94575e-69	MFSD10	-2.14342	7.89805e-44	1.03225e-42
MAST1	-2.71288	1.08285e-05	2.00821e-05	MAST1	-2.01871	0.000512296	0.000969501
EGFL7	-2.71092	4.37895e-68	5.41553e-67	EGFL7	-2.68182	5.11733e-64	1.14966e-62
ATP8A2P2	-2.70979	2.84776e-06	5.48998e-06	ATP8A2P2	-1.98227	0.000324866	0.000629946
ACAP1	-2.7051	1.92686e-13	5.38643e-13	ACAP1	-2.13301	1.60962e-09	4.892e-09
SEPT3	-2.70417	1.23956e-10	3.04322e-10	SEPT3	-1.94276	1.42044e-06	3.47323e-06
KCNV2	-2.70334	0.00038198	0.000625297	KCNV2	-1.70875	0.0237243	0.0359188
BAIAP3	-2.70101	1.23798e-33	6.91889e-33	BAIAP3	-1.87892	6.13328e-17	2.86427e-16
DVL3	-2.69934	5.37044e-92	1.05496e-90	DVL3	-1.93983	1.60644e-47	2.33241e-46
RAI2	-2.69831	7.83555e-05	0.000136408	RAI2	1.98656	2.31746e-05	5.06917e-05
ARVCF	-2.69831	2.79087e-42	1.92603e-41	ARVCF	-1.89121	4.82017e-22	2.86512e-21
MAFA	-2.69707	5.6523e-15	1.69191e-14	MAFA	-1.74171	7.28093e-07	1.82107e-06
RPL7L1P3	-2.69591	0.000104582	0.000180332	RPL7L1P3	-3.39685	1.58219e-06	3.85571e-06
KIAA0754	-2.69474	3.90743e-41	2.63099e-40	KIAA0754	-1.49091	1.71643e-09	5.20932e-09
MFSD3	-2.69359	1.54625e-51	1.33979e-50	MFSD3	-2.62923	1.78624e-50	2.85253e-49
LHFPL2	-2.69311	1.54596e-94	3.15916e-93	LHFPL2	-1.6285	5.71074e-29	4.54317e-28
EFHD2	-2.68844	1.07709e-49	8.86836e-49	EFHD2	-1.82105	4.91438e-23	3.04135e-22
COBLL1	-2.68723	1.09079e-186	7.41345e-185
SIN3B	-2.68702	1.31182e-71	1.73813e-70	SIN3B	-1.53686	2.90313e-18	1.45128e-17
RASSF7	-2.68605	1.93515e-58	1.95104e-57	RASSF7	-2.08141	4.69024e-36	4.76459e-35
ADC	-2.68452	8.11709e-05	0.000141196	ADC	-1.60778	0.0281841	0.0420795
NFKBID	-2.68432	3.16791e-15	9.59384e-15	NFKBID	-1.91675	1.23591e-08	3.52616e-08
SLC25A22	-2.68385	4.92232e-24	2.06269e-23	SLC25A22	-1.72689	4.58701e-10	1.45101e-09
SLC9A5	-2.6831	7.8645e-12	2.04945e-11	SLC9A5	-1.34113	0.0143505	0.0224914
TMEM161A	-2.68177	6.99616e-33	3.82577e-32	TMEM161A	-1.86798	1.25646e-16	5.76319e-16
SZT2	-2.68061	1.92107e-49	1.5707e-48	SZT2	-1.24938	9.31491e-05	0.000191092
KRT39	-2.68045	0.00128212	0.00200298
MIR205HG	-2.67947	4.19632e-10	1.00227e-09
MED15	-2.67764	8.7934e-47	6.75092e-46	MED15	-1.6751	1.88051e-17	9.00072e-17
PDC	-2.67746	0.00113224	0.00177649
ULBP2	-2.67704	2.51496e-10	6.07838e-10
USP32P3	-2.67535	9.3411e-08	1.97458e-07	USP32P3	-1.82102	0.000247761	0.000486394
CDK2AP2	-2.67497	4.18712e-67	5.06312e-66	CDK2AP2	-1.98355	4.62023e-33	4.23973e-32
PHF12	-2.67332	7.56586e-65	8.65384e-64	PHF12	-2.4484	4.26132e-56	7.71355e-55
FABP3	-2.67282	0.000127485	0.000218119	FABP3	-1.63975	0.0262568	0.0394032
TUBG2	-2.67242	4.06056e-31	2.12506e-30	TUBG2	-1.52362	1.05775e-08	3.03783e-08
MAN2B2	-2.67237	5.76235e-77	8.39483e-76	MAN2B2	-1.94985	2.86265e-41	3.43948e-40
ST7-OT4	-2.67181	1.81177e-09	4.19567e-09	ST7-OT4	-1.42798	0.00951547	0.0152825
C9orf117	-2.67137	2.40431e-13	6.68553e-13	C9orf117	-2.01735	7.01493e-09	2.0374e-08
SIDT1-AS1	-2.67019	8.41484e-13	2.28764e-12
ADAM2	-2.66641	0.0163241	0.0225086
IDUA	-2.66609	3.73828e-22	1.47554e-21	IDUA	-1.63176	6.27882e-08	1.70277e-07
ABCB8	-2.66574	6.31135e-63	6.97777e-62	ABCB8	-1.88904	7.75516e-32	6.84754e-31
LRFN1	-2.6646	0.00358123	0.00533314
C20orf112	-2.66442	2.03557e-38	1.28268e-37	C20orf112	-1.26211	0.000396397	0.000760976
PDE3B	-2.66416	1.48789e-36	8.99949e-36
RPL13P6	-2.66288	0.00144565	0.00224714	RPL13P6	-1.85811	0.0183548	0.0282999
TPRN	-2.66159	1.0261e-86	1.82705e-85	TPRN	-2.18077	1.33065e-60	2.77972e-59
HCRTR1	-2.66089	0.00462398	0.00681334
MT-ND6	-2.66051	3.80072e-61	4.04631e-60	MT-ND6	-2.82034	3.27188e-69	8.42203e-68
PCDHGA3	-2.66042	6.17559e-07	1.2451e-06	PCDHGA3	-2.18869	1.02983e-05	2.3312e-05
RARRES1	-2.65946	2.00597e-08	4.39915e-08
TMEM185A	-2.65607	9.84826e-65	1.12391e-63	TMEM185A	-2.28148	3.31318e-48	4.94276e-47
TMEM132B	-2.65474	2.38916e-05	4.32595e-05	TMEM132B	-1.54092	0.0257274	0.0386662
TBX2	-2.6527	1.53561e-148	6.77625e-147	TBX2	-2.11544	3.50272e-101	1.7673e-99
AF131215.1	-2.65249	0.00136719	0.00212932
GRB7	-2.65208	3.46117e-32	1.85277e-31	GRB7	-2.73852	7.0671e-34	6.67878e-33
LRRC41	-2.65157	2.4719e-95	5.11308e-94	LRRC41	-1.44219	8.48667e-19	4.34402e-18
STK40	-2.64987	3.29264e-78	4.88568e-77	STK40	-1.5779	2.0424e-22	1.23185e-21
ST7-AS2	-2.64777	9.54794e-07	1.90135e-06
MID2	-2.6477	9.26263e-99	2.03778e-97	MID2	-1.34818	3.35426e-13	1.29095e-12
ANKRD2	-2.64722	0.00585872	0.00852544
MAP1S	-2.64642	1.55619e-15	4.77747e-15	MAP1S	-2.94296	4.19189e-18	2.08115e-17
PHLDA2	-2.64555	2.70355e-17	8.8781e-17	PHLDA2	-1.30124	0.00715037	0.0116666
ASPG	-2.64505	1.44392e-10	3.53811e-10	ASPG	-2.36569	2.28364e-09	6.87447e-09
PTPN2P2	-2.64502	0.00758118	0.0108821
GUCY1B3	-2.64498	3.5153e-15	1.06058e-14	GUCY1B3	3.47329	2.15462e-65	5.03418e-64
MIR2278	-2.64373	0.0202617	0.0276402
COL9A3	-2.64365	1.40281e-28	6.81441e-28	COL9A3	-1.84351	8.17206e-14	3.26088e-13
PRR25	-2.64314	0.00366397	0.00545049	PRR25	-2.88238	0.000500359	0.000948092
CELSR3	-2.64313	1.41321e-34	8.10349e-34	CELSR3	-2.08135	5.9718e-23	3.67926e-22
FAM13A-AS1	-2.64312	1.89398e-10	4.60534e-10
PCDHGB2	-2.63935	8.65135e-13	2.34941e-12	PCDHGB2	-1.43518	0.00285508	0.0049273
DDAH1	-2.63697	1.03666e-86	1.8437e-85	DDAH1	-1.59668	4.67466e-25	3.17505e-24
STRN4	-2.63661	2.57694e-101	5.89945e-100	STRN4	-1.72823	2.80141e-37	2.99192e-36
C2orf81	-2.6358	4.6122e-16	1.44806e-15	C2orf81	-2.51974	3.86497e-15	1.64787e-14
NEXN-AS1	-2.63558	0.00819045	0.0117136
TSPO	-2.63507	8.70954e-35	5.0187e-34	TSPO	-2.27152	9.20473e-28	6.9583e-27
AC127526.1	-2.63415	0.0358733	0.0473212
MXRA8	-2.63237	1.78442e-08	3.92232e-08
PTPRCAP	-2.63016	3.52621e-11	8.91448e-11	PTPRCAP	-1.67021	8.36307e-05	0.000172287
ARPP21	-2.62878	0.0141632	0.0196769
VLDLR	-2.62748	8.91887e-22	3.47355e-21	VLDLR	-1.39874	0.000172555	0.000343595
HMGA1P2	-2.62685	0.00518847	0.00759731
ATOH8	-2.62664	6.47289e-05	0.000113425	ATOH8	-1.79065	0.00607984	0.0100266
LRRC29	-2.6266	4.62681e-05	8.19529e-05
OSGIN1	-2.6239	1.69027e-22	6.74161e-22
SYT3	-2.62193	0.00276461	0.00417213
TMEM121	-2.62117	1.2324e-10	3.02663e-10	TMEM121	-3.9865	6.35281e-17	2.96133e-16
TACC2	-2.61923	4.9874e-41	3.34928e-40	TACC2	-1.57024	2.89407e-12	1.04848e-11
OR8A3P	-2.61873	0.0263779	0.0354219
LPAL2	-2.61783	0.00358768	0.00534221	LPAL2	-2.55278	0.00147297	0.00263953
PSMD10P1	-2.6168	3.02265e-17	9.90889e-17	PSMD10P1	-1.44941	6.9992e-05	0.000145294
HEXDC	-2.61607	9.88298e-36	5.82721e-35	HEXDC	-2.25686	2.58758e-29	2.08034e-28
FNTAP2	-2.616	0.00437696	0.00646563	FNTAP2	-1.93032	0.021595	0.0328983
SH2B2	-2.61469	1.30136e-08	2.88216e-08	SH2B2	-1.76156	9.81438e-05	0.000200823
ATG12P2	-2.61239	1.93986e-05	3.53469e-05
PODNL1	-2.61212	0.00216989	0.00331139
RNF44	-2.61165	5.46607e-44	3.94761e-43	RNF44	-2.55328	3.06605e-45	4.20254e-44
SNORA18	-2.6115	0.00682133	0.00985088	SNORA18	-2.01933	0.0214579	0.0327092
AC104438.1	-2.61124	0.000625626	0.00100682
LARP4P	-2.61042	0.000170976	0.000289408
KLF8	-2.60838	1.36446e-24	5.83928e-24	KLF8	-1.80824	4.28129e-12	1.53494e-11
RPUSD1	-2.60792	2.68457e-64	3.04771e-63	RPUSD1	-2.98958	3.57371e-77	1.08548e-75
RPL7AP60	-2.60652	0.00234567	0.00356677
PLEKHA8	-2.6061	7.72541e-71	1.00695e-69	PLEKHA8	-1.60812	1.48671e-21	8.6774e-21
IRGQ	-2.60445	1.6689e-115	4.87664e-114	IRGQ	-1.39504	3.4615e-18	1.7236e-17
CHST1	-2.60432	0.00709967	0.0102354	CHST1	-3.08952	0.000412207	0.000789331
ZNF668	-2.60258	8.87435e-36	5.23655e-35	ZNF668	-1.8509	6.18584e-18	3.04717e-17
MFSD12	-2.60204	1.13206e-53	1.0277e-52	MFSD12	-2.15642	3.51815e-39	3.9725e-38
TFR2	-2.60177	0.0021652	0.0033049
GYS1	-2.60133	5.42532e-85	9.38002e-84	GYS1	-1.98242	5.75087e-47	8.22396e-46
RANBP10	-2.60071	5.93687e-50	4.92281e-49	RANBP10	-2.10806	5.25106e-35	5.17843e-34
C14orf80	-2.60061	2.97537e-51	2.55771e-50	C14orf80	-2.48102	2.24639e-47	3.24605e-46
MTRNR2L4	-2.60058	0.0280982	0.0376257	MTRNR2L4	-3.19659	0.000569977	0.00107318
CDYL2	-2.59992	2.26514e-118	6.88312e-117	CDYL2	-3.00518	8.20326e-147	8.36127e-145
RAPSN	-2.59888	0.00205056	0.00313683	RAPSN	-1.87661	0.0176906	0.0273314
PROSER1	-2.59872	2.16329e-10	5.24927e-10	PROSER1	-2.19568	6.29415e-08	1.70634e-07
R3HDM4	-2.59865	9.6e-68	1.17863e-66	R3HDM4	-2.14896	5.43094e-47	7.77377e-46
ARID3B	-2.59828	1.33741e-15	4.11827e-15	ARID3B	-1.50117	0.000134756	0.000271857
CACNG4	-2.59356	2.51448e-130	8.92318e-129	CACNG4	-2.13053	1.93493e-86	6.93061e-85
WNK2	-2.59291	3.28248e-19	1.16107e-18	WNK2	-2.07624	1.24308e-13	4.91247e-13
SNX18P15	-2.5928	1.01948e-05	1.89413e-05	SNX18P15	-1.49879	0.0304633	0.0451185
KMO	-2.59235	0.000185665	0.000313192
BTBD9-AS1	-2.59226	0.000841279	0.0013365
KLHDC1	-2.59222	2.84946e-06	5.49185e-06
ALDH4A1	-2.59141	1.37008e-47	1.07185e-46	ALDH4A1	-1.90279	1.19423e-24	7.9687e-24
C2CD2L	-2.59084	2.59638e-65	3.0036e-64	C2CD2L	-2.02314	1.44261e-39	1.65225e-38
SEC16A	-2.58962	1.25512e-13	3.5464e-13	SEC16A	-1.65948	3.75449e-05	8.02977e-05
SETP11	-2.58767	0.000644196	0.0010355
PPP1R14BP3	-2.58724	0.00741619	0.0106664	PPP1R14BP3	-2.22552	0.00961704	0.0154244
GALK1	-2.58664	1.46887e-60	1.5454e-59	GALK1	-1.6692	1.73971e-21	1.01307e-20
GAS2L1	-2.58628	3.63669e-31	1.90914e-30	GAS2L1	-3.18111	1.03402e-40	1.22207e-39
C9orf173	-2.58503	1.28416e-05	2.36598e-05	C9orf173	-1.71113	0.0062269	0.0102535
C17orf66	-2.58495	0.00289724	0.00436148
TREX1	-2.58462	5.24329e-11	1.31074e-10	TREX1	-1.61655	0.000147046	0.000295435
ASB18	-2.58452	2.25096e-06	4.37435e-06
BRAT1	-2.58403	1.17368e-83	1.96353e-82	BRAT1	-2.16806	2.20497e-60	4.57471e-59
PDLIM7	-2.58235	5.24286e-51	4.47909e-50	PDLIM7	-1.81837	9.90487e-24	6.35779e-23
ANGPTL1	-2.58188	7.15933e-21	2.69987e-20	ANGPTL1	-1.571	2.2996e-07	6.00069e-07
ZFP36L2	-2.58133	2.01077e-26	9.10799e-26	ZFP36L2	-2.53193	1.24569e-26	9.06915e-26
ST13P16	-2.58098	0.0076326	0.0109518
FERP1	-2.5809	0.0118795	0.0166777
PRRG2	-2.58015	9.37526e-18	3.14173e-17	PRRG2	-2.11928	7.97204e-13	2.99385e-12
GNB1	-2.57914	5.26406e-193	3.7981e-191	GNB1	-1.52678	1.82568e-41	2.20753e-40
CHERP	-2.57692	4.06074e-21	1.54436e-20	CHERP	-1.82367	4.74424e-11	1.60255e-10
PPFIA3	-2.57661	4.85944e-52	4.2689e-51	PPFIA3	-1.61325	6.99728e-18	3.43575e-17
PCDHA13	-2.5756	9.04523e-23	3.63817e-22	PCDHA13	-2.17921	1.92094e-17	9.19134e-17
LMF1	-2.57411	8.63415e-33	4.70627e-32	LMF1	-2.4157	1.70618e-29	1.38269e-28
VAV1	-2.57346	3.23524e-23	1.3187e-22	VAV1	-2.51209	2.52315e-23	1.58474e-22
SNX18P7	-2.57164	0.00107157	0.00168459	SNX18P7	-1.79374	0.0197913	0.0303422
SEMA6B	-2.56974	1.98888e-17	6.57661e-17	SEMA6B	-2.69564	1.46805e-18	7.44418e-18
SLC39A13	-2.56947	1.0275e-57	1.02642e-56	SLC39A13	-1.53748	8.61228e-16	3.77147e-15
TCEB2P4	-2.56889	0.00638617	0.00925317	TCEB2P4	-2.34412	0.00541122	0.0089952
FAM204CP	-2.56863	0.0177399	0.0243528
ERC2	-2.56718	6.02549e-42	4.11909e-41	ERC2	1.81769	1.86064e-30	1.56205e-29
TCIRG1	-2.56498	4.27849e-23	1.73788e-22	TCIRG1	-3.157	1.35497e-30	1.14385e-29
ANO8	-2.56496	1.12329e-27	5.31251e-27	ANO8	-2.07974	5.08902e-19	2.63149e-18
POU5F1P5	-2.56456	3.01821e-05	5.41982e-05
SPRY3	-2.56392	1.53644e-24	6.56308e-24	SPRY3	-2.11863	8.29092e-18	4.05782e-17
RBPMS	-2.56307	1.49842e-33	8.35602e-33	RBPMS	-1.61507	1.4106e-11	4.9101e-11
ST6GALNAC4P1	-2.56291	0.00809912	0.0115917
PLBD2	-2.56181	7.49502e-07	1.50157e-06	PLBD2	-2.16391	3.78004e-05	8.08101e-05
NAPA	-2.5594	3.42619e-93	6.90865e-92	NAPA	-1.62393	1.63479e-29	1.32555e-28
COL12A1	-2.55667	8.03676e-102	1.85945e-100	COL12A1	-1.25948	1.25382e-08	3.57524e-08
ZFHX2	-2.55422	8.07243e-09	1.80648e-08	ZFHX2	-1.85498	2.08981e-05	4.58906e-05
RIN3	-2.55384	9.19288e-05	0.000159272
ZNHIT2	-2.55136	5.40149e-22	2.12377e-21	ZNHIT2	-2.13663	3.52376e-16	1.57723e-15
TCF3	-2.55048	3.76099e-120	1.16141e-118	TCF3	-2.72244	1.46515e-135	1.26405e-133
LOXL4	-2.54925	2.92973e-07	6.01351e-07	LOXL4	-1.74625	0.000803137	0.00148566
NDUFB7	-2.54863	1.02228e-71	1.35568e-70	NDUFB7	-1.89545	1.33364e-36	1.38253e-35
NFKB2	-2.54631	9.2761e-62	1.00584e-60	NFKB2	-1.24072	1.05245e-05	2.37958e-05
FOXJ2	-2.54601	5.03763e-23	2.04133e-22	FOXJ2	-2.443	7.29643e-22	4.31003e-21
HMGB3P24	-2.54375	0.0132311	0.0184426	HMGB3P24	-2.17618	0.014464	0.0226506
CLDND2	-2.54252	0.0151931	0.0210177
GRIP2	-2.54231	0.00285343	0.0042985
MLANA	-2.54102	6.81897e-09	1.53319e-08	MLANA	-1.42601	0.00886346	0.0142852
RNU4-4P	-2.54031	0.0123578	0.0173033	RNU4-4P	-1.94388	0.0327608	0.0482593
GPC6-AS2	-2.54026	0.0019324	0.00296322
KRT8P4	-2.53836	1.92797e-08	4.23053e-08	KRT8P4	-2.39939	5.47306e-08	1.49013e-07
AL121952.1	-2.53702	0.0144255	0.0200213
CDC34	-2.53661	4.40332e-85	7.64381e-84	CDC34	-2.13317	4.38154e-59	8.7326e-58
LPHN1	-2.53555	2.04712e-49	1.67196e-48	LPHN1	-1.88497	2.62989e-26	1.88131e-25
GPATCH8	-2.5346	2.72735e-51	2.34715e-50	GPATCH8	-2.24521	3.73475e-42	4.62263e-41
MMP24	-2.53153	1.88653e-11	4.82293e-11	MMP24	-1.47467	0.00111585	0.0020283
TAS2R10	-2.53145	0.00163256	0.00252275	TAS2R10	-1.91321	0.011958	0.0189142
ARHGAP1	-2.53028	1.59412e-85	2.79275e-84	ARHGAP1	-2.00779	4.20948e-54	7.33977e-53
TJP3	-2.52974	1.22448e-65	1.43176e-64	TJP3	-3.42097	5.17379e-96	2.2908e-94
DVL1	-2.52895	2.303e-75	3.26148e-74	DVL1	-1.75036	1.05018e-32	9.52184e-32
SMG9	-2.52884	1.29273e-54	1.19711e-53	SMG9	-1.38228	8.12068e-10	2.52309e-09
ELL	-2.52879	7.20049e-37	4.39536e-36	ELL	-1.45174	1.18778e-08	3.3933e-08
MUC16	-2.52759	1.09475e-05	2.02929e-05	MUC16	-5.99437	1.95047e-08	5.48043e-08
PRKD2	-2.52753	1.60594e-45	1.19965e-44	PRKD2	-1.60967	2.16418e-16	9.79947e-16
LMCD1	-2.52616	1.30528e-72	1.76479e-71	LMCD1	1.51654	4.9808e-23	3.0812e-22
ASH1L-IT1	-2.524	0.00555872	0.00811526	ASH1L-IT1	-2.35473	0.00349518	0.0059783
ZBTB17	-2.52311	6.98932e-51	5.9378e-50	ZBTB17	-1.36805	6.75728e-09	1.96558e-08
CTU1	-2.5223	1.18367e-09	2.76637e-09	CTU1	-1.9009	4.07047e-06	9.5546e-06
MTND5P12	-2.52112	0.019523	0.0266778
IRF2BP1	-2.52097	9.852e-55	9.1623e-54	IRF2BP1	-2.17739	7.2943e-41	8.66812e-40
PCSK6	-2.52091	3.32685e-99	7.36163e-98	PCSK6	-1.32102	1.97234e-12	7.23174e-12
PRSS27	-2.52029	5.80094e-10	1.3771e-09	PRSS27	-2.26135	2.30061e-08	6.43689e-08
MIR1256	-2.51992	0.0287567	0.0384636
PRB4	-2.51971	0.0303341	0.0403888
CCDC89	-2.5186	4.49039e-23	1.82249e-22	CCDC89	-1.42885	2.37257e-05	5.18375e-05
TRIM7	-2.51859	2.51404e-16	7.97535e-16	TRIM7	-1.35582	0.00184945	0.00327552
ICAM1	-2.51814	8.0636e-15	2.39719e-14
RPL34P26	-2.51718	0.0206102	0.0280853
NCKAP5L	-2.51331	6.52423e-53	5.81868e-52	NCKAP5L	-1.88304	3.46445e-30	2.88141e-29
FRMD8	-2.5132	4.56012e-75	6.43403e-74	FRMD8	-1.50465	4.1298e-19	2.14571e-18
E2F3-IT1	-2.51319	0.00133584	0.00208242
FOSB	-2.51229	1.06818e-05	1.98172e-05	FOSB	-2.19042	4.26552e-05	9.07162e-05
FGFR2	-2.51164	1.15453e-134	4.35063e-133	FGFR2	-1.13202	0.00012544	0.000253838
CCDC92	-2.51147	1.8629e-46	1.41733e-45	CCDC92	-2.16434	1.3909e-34	1.34716e-33
SEPN1	-2.51009	4.1392e-29	2.03999e-28	SEPN1	-1.69416	9.61566e-13	3.59157e-12
SERPINE1	-2.50809	0.000126969	0.000217285
ECHDC2	-2.5068	2.75715e-70	3.55118e-69	ECHDC2	-1.31006	1.1544e-08	3.30486e-08
MEGF10	-2.50563	0.000757232	0.00120814	MEGF10	-2.10706	0.00245502	0.00427328
LINC00422	-2.5035	2.40024e-05	4.34397e-05	LINC00422	-1.97372	0.000586278	0.00110223
PLK3	-2.50343	1.56122e-12	4.19633e-12	PLK3	1.59353	1.91151e-07	5.02424e-07
UBR4	-2.50197	4.19608e-08	9.03935e-08	UBR4	-1.51322	0.0103001	0.016454
ETV2	-2.50102	0.00203022	0.00310696	ETV2	-2.11007	0.00494956	0.00827579
PLN	-2.50064	0.00843379	0.012048
CSF1	-2.50017	2.02047e-11	5.16014e-11	CSF1	-1.88421	2.26069e-07	5.9022e-07
AK3P3	-2.49879	0.00435072	0.00642999	AK3P3	-2.07061	0.00897159	0.0144542
CRIP2	-2.49867	2.94534e-78	4.37462e-77	CRIP2	-2.30371	1.63337e-71	4.45351e-70
ANKRD20A5P	-2.49827	7.03056e-25	3.03296e-24	ANKRD20A5P	-1.2937	0.000600927	0.00112823
KRT8	-2.49752	2.88954e-206	2.29117e-204	KRT8	-2.04082	6.83618e-123	4.89722e-121
KRT8P15	-2.49716	0.0173964	0.0239135
SDHDP2	-2.49651	0.017318	0.0238165
PLA2G10	-2.4962	0.00168354	0.00259652	PLA2G10	-2.34544	0.00142008	0.00254925
IGFALS	-2.49605	0.00184246	0.00283072	IGFALS	-2.72231	0.000310824	0.000603798
LINC00517	-2.49574	0.0174306	0.0239541
C7orf43	-2.49509	1.83626e-59	1.8927e-58	C7orf43	-1.24969	3.46855e-06	8.20128e-06
PCDHB15	-2.49386	3.7768e-05	6.73595e-05
SLC29A3	-2.49372	8.03543e-43	5.60896e-42	SLC29A3	-3.30302	2.24922e-62	4.90084e-61
KRT40	-2.49339	0.000218273	0.000365726
DPY19L2P4	-2.49106	0.000154073	0.000261845
S100A11	-2.48995	3.52053e-97	7.54881e-96	S100A11	-2.58419	2.12255e-103	1.09272e-101
OR8B3	-2.48941	0.00144207	0.00224182
PHC3	-2.48848	5.82664e-135	2.20659e-133	PHC3	-2.47161	6.09409e-138	5.38087e-136
CILP2	-2.4882	0.00290892	0.00437775
SLC6A8	-2.48697	7.63257e-39	4.85982e-38	SLC6A8	-1.44688	8.20381e-10	2.54736e-09
ZC3H12D	-2.48673	0.0190968	0.0261259
MEP1B	-2.48655	0.0093475	0.0132872
BCAS4	-2.48654	1.13289e-67	1.38866e-66	BCAS4	-2.06029	5.23356e-47	7.49831e-46
EEF1A1P3	-2.48611	8.14043e-12	2.11991e-11	EEF1A1P3	-1.56128	0.000156759	0.000313911
LINC00092	-2.48525	0.0134018	0.0186686	LINC00092	-2.76079	0.00172515	0.00306646
STAG3	-2.48474	9.00791e-48	7.07984e-47	STAG3	-1.77973	2.23674e-23	1.40835e-22
SLC25A15P4	-2.4843	2.40126e-06	4.65394e-06
MVD	-2.48405	4.86282e-87	8.67896e-86	MVD	-1.17	0.00016279	0.000325429
TMEM143	-2.48329	2.00285e-09	4.62552e-09	TMEM143	-1.93626	1.28438e-06	3.14713e-06
ZCCHC14	-2.48264	1.05368e-08	2.34315e-08	ZCCHC14	-1.71788	0.000475438	0.000903566
FAM183A	-2.48261	1.82273e-05	3.32366e-05
CHTF18	-2.4821	1.78298e-51	1.5414e-50	CHTF18	-2.90779	8.46045e-66	1.99827e-64
MAGIX	-2.48095	3.60592e-07	7.37064e-07	MAGIX	-1.70095	0.000911956	0.00167755
STX11	-2.4802	0.00865754	0.0123503
PCDHGB4	-2.47944	4.38649e-14	1.26717e-13	PCDHGB4	-1.45412	0.000325047	0.000630218
C6orf163	-2.47852	4.3924e-11	1.10401e-10	C6orf163	-2.10114	1.16869e-08	3.34255e-08
BRSK2	-2.47847	8.13793e-10	1.91635e-09	BRSK2	-1.33	0.0230238	0.0349208
PANX2	-2.47809	4.55348e-05	8.07104e-05	PANX2	-2.06769	0.000466396	0.000887391
POLRMT	-2.47806	1.17742e-52	1.0458e-51	POLRMT	-2.23561	2.44825e-41	2.95326e-40
WISP2	-2.47765	3.04824e-13	8.42987e-13	WISP2	-1.47175	0.000443542	0.00084624
SSBP4	-2.47722	8.94233e-41	5.9579e-40	SSBP4	-1.70662	6.03535e-18	2.97497e-17
KLHL29	-2.47719	4.53381e-17	1.47674e-16	KLHL29	-1.32631	0.00270768	0.00468996
TIGD3	-2.47662	2.66638e-07	5.48924e-07	TIGD3	-2.38954	4.08224e-07	1.04302e-06
FAAH	-2.4755	1.52869e-48	1.22424e-47	FAAH	-1.13556	0.0165753	0.0257208
SLC25A15P5	-2.47546	0.0270817	0.0363189
KIAA2018	-2.47535	2.78568e-83	4.60469e-82	KIAA2018	-2.50006	2.59119e-86	9.2594e-85
HEATR2	-2.47517	7.98479e-72	1.06445e-70	HEATR2	-2.07605	3.16877e-35	3.14126e-34
NAP1L5	-2.47505	0.00305983	0.00458899
PVRIG	-2.47315	7.95471e-09	1.7804e-08	PVRIG	-1.42377	0.0095645	0.0153499
FUT7	-2.47057	0.0157367	0.021746	FUT7	-2.40796	0.00644972	0.010594
ACP5	-2.47054	0.00195703	0.00299979	ACP5	-1.91329	0.0115355	0.0182813
RUNX2	-2.47028	5.09496e-13	1.39683e-12	RUNX2	1.67062	6.95924e-09	2.022e-08
RAB42	-2.46754	0.0275782	0.0369555
PLEKHG6	-2.46727	1.66099e-17	5.51515e-17	PLEKHG6	-2.07549	2.478e-12	9.01398e-12
IFFO2	-2.46307	1.65295e-23	6.81228e-23	IFFO2	-1.24006	0.00442287	0.00745093
SULT2B1	-2.46293	9.53664e-44	6.84193e-43	SULT2B1	-1.82331	1.7419e-23	1.10134e-22
HMGN5	-2.46279	6.68044e-09	1.50359e-08	HMGN5	-1.57338	0.000815255	0.00150679
MSI1	-2.46265	8.86672e-11	2.19277e-10	MSI1	-2.69643	3.0406e-12	1.10104e-11
CRYBB3	-2.46154	0.0107257	0.015129	CRYBB3	-2.54384	0.00271389	0.00470018
RPAP2	-2.46064	5.0996e-72	6.8102e-71	RPAP2	-2.45468	5.84212e-70	1.54303e-68
SH3BGRL3	-2.45903	1.29088e-44	9.43918e-44	SH3BGRL3	-1.43723	6.42967e-10	2.01127e-09
SLC9A3R1	-2.45838	1.27803e-152	5.95005e-151	SLC9A3R1	-2.63807	6.66209e-173	8.72217e-171
SPATA2L	-2.45755	1.50952e-48	1.20952e-47	SPATA2L	-1.85389	1.49154e-26	1.08176e-25
PLEKHJ1	-2.45664	8.30239e-56	7.88987e-55	PLEKHJ1	-2.54549	2.24029e-60	4.64164e-59
AL353898.2	-2.45601	0.000246149	0.000410042	AL353898.2	-1.959	0.00239922	0.00418287
SLC22A18	-2.45583	2.01718e-21	7.75492e-21	SLC22A18	-2.00737	1.63875e-14	6.78139e-14
PGAM1P11	-2.45566	0.0257026	0.0346035
IKZF4	-2.45526	7.14169e-08	1.51935e-07	IKZF4	-2.52265	1.34527e-08	3.8281e-08
FOSL1	-2.45464	0.00023118	0.000386162	FOSL1	-1.65296	0.017774	0.0274462
PHBP12	-2.45447	2.63469e-05	4.75637e-05	PHBP12	-1.68578	0.00569928	0.0094379
C19orf73	-2.45403	0.000184357	0.000311021
GPAA1	-2.45351	1.68931e-109	4.51986e-108	GPAA1	-2.35846	5.00659e-101	2.51772e-99
YBX1P8	-2.45295	0.00282291	0.00425631
AP000807.2	-2.45069	0.0115415	0.0162287
FBXW5	-2.45039	2.69497e-97	5.80315e-96	FBXW5	-2.05731	1.70873e-64	3.90234e-63
TLE4	-2.44918	0.000826016	0.00131376	TLE4	1.96816	0.000120386	0.000243903
KRT8P33	-2.44836	5.23241e-07	1.05999e-06	KRT8P33	-1.93141	6.81806e-05	0.000141747
NFATC1	-2.4477	5.72782e-12	1.50087e-11	NFATC1	-2.77063	5.95566e-15	2.51246e-14
TMTC2	-2.4476	7.21964e-60	7.477e-59
LRP2BP	-2.44743	1.46132e-10	3.57842e-10	LRP2BP	-1.46399	0.00161761	0.00288476
ATP6V0A4	-2.44741	2.98366e-28	1.43654e-27	ATP6V0A4	-4.2652	8.83776e-54	1.52522e-52
RS1	-2.44712	0.0159455	0.0220205
DENND4B	-2.44644	5.97766e-51	5.08402e-50	DENND4B	-1.95511	3.61528e-34	3.44449e-33
SAP130	-2.44616	3.2342e-50	2.69942e-49	SAP130	-2.23906	1.38248e-44	1.85803e-43
PATE1	-2.44344	0.00698846	0.0100808	PATE1	-1.91876	0.0229976	0.0348846
SREBF1	-2.44322	4.54952e-118	1.37424e-116	SREBF1	-3.01354	6.53891e-171	8.34507e-169
ZC3H12C	-2.44271	7.46842e-28	3.55088e-27	ZC3H12C	1.1623	0.0192973	0.0296328
TIMM9P1	-2.44212	0.00271018	0.00409323
ZDHHC24	-2.44194	3.68953e-53	3.31187e-52	ZDHHC24	-1.73571	1.74754e-23	1.10445e-22
TRIP10	-2.44173	4.09807e-60	4.27322e-59	TRIP10	-1.57816	1.4884e-19	7.91745e-19
OTOGL	-2.44163	0.00303573	0.00455554	OTOGL	2.30103	1.04199e-05	2.35732e-05
PPP1R3F	-2.43953	8.41767e-16	2.61332e-15	PPP1R3F	-1.88888	3.00559e-10	9.63806e-10
CNTN2	-2.43874	2.80607e-05	5.05797e-05	CNTN2	-1.74599	0.00450196	0.0075766
HRK	-2.43724	0.0051339	0.0075203	HRK	-4.03871	9.86371e-06	2.23917e-05
RNF216-IT1	-2.43717	0.0103407	0.0146225
NAT8	-2.4366	0.0211489	0.0287756
PHF8	-2.43633	6.51825e-66	7.65693e-65	PHF8	-1.93052	6.02917e-40	6.98969e-39
MSI2	-2.4363	2.38334e-136	9.16264e-135	MSI2	-2.25844	1.69677e-118	1.14528e-116
CEACAMP10	-2.43589	0.0254514	0.0342775
MYH7B	-2.43516	1.74106e-06	3.40298e-06	MYH7B	-2.09262	2.09773e-05	4.60445e-05
RNU4-9P	-2.43511	0.031016	0.0412751
ZSWIM5	-2.43469	1.70938e-47	1.3366e-46	ZSWIM5	-1.51557	9.17824e-14	3.65469e-13
C1orf111	-2.43362	4.12114e-05	7.33289e-05	C1orf111	-2.48161	1.34334e-05	3.00372e-05
CYP1B1-AS1	-2.43289	3.66086e-11	9.24107e-11	CYP1B1-AS1	1.51013	1.33092e-05	2.97728e-05
AC010336.1	-2.43267	0.00130312	0.0020339
TELO2	-2.4324	8.75915e-52	7.64179e-51	TELO2	-2.54646	1.16028e-61	2.49592e-60
CYP46A1	-2.43138	2.77026e-10	6.67423e-10	CYP46A1	-1.64164	9.13052e-05	0.000187461
WIPF3	-2.43128	0.000115127	0.000197776
ABCC10	-2.43083	6.66932e-44	4.81202e-43	ABCC10	-1.44304	5.20035e-11	1.75311e-10
PDE9A	-2.42968	5.94822e-22	2.33512e-21
ETNK1	-2.42852	6.67655e-79	1.00538e-77	ETNK1	-2.03248	9.01891e-55	1.5853e-53
MIR647	-2.4281	0.0241429	0.032622
CCDC151	-2.42769	0.000270643	0.000449076
DFNA5	-2.42744	2.22468e-08	4.86197e-08	DFNA5	-2.26892	1.97968e-08	5.5584e-08
MMP23B	-2.42594	0.0271939	0.0364565
OR8B5P	-2.42557	2.85284e-05	5.13801e-05	OR8B5P	-1.49758	0.024355	0.0367966
DNAH11	-2.42542	2.85831e-21	1.09279e-20
CLPTM1	-2.42511	1.46152e-83	2.43704e-82	CLPTM1	-1.7277	3.17696e-36	3.24251e-35
SCAF4	-2.42449	1.42208e-32	7.69086e-32	SCAF4	-1.74767	1.39782e-15	6.05843e-15
SCG5	-2.42439	0.0129559	0.0180855	SCG5	2.08369	0.00135576	0.00243927
TNFAIP8L2	-2.42371	0.0180372	0.0247431
TMPRSS11CP	-2.42298	0.00121644	0.00190388
GMIP	-2.42147	2.11584e-34	1.21005e-33
MIR30A	-2.41929	0.0116257	0.016341
PPARD	-2.41904	9.0478e-17	2.91213e-16	PPARD	-1.80048	9.43344e-10	2.91665e-09
KIFC3	-2.41827	7.71942e-47	5.93838e-46
TNFSF9	-2.41707	0.000593866	0.000957634	TNFSF9	-2.1841	0.000979869	0.00179639
HSPD1P11	-2.41551	1.91019e-13	5.34377e-13	HSPD1P11	-1.3468	0.00413705	0.00699971
SRCAP	-2.4144	1.87196e-08	4.10941e-08	SRCAP	-1.4512	0.0133738	0.0210257
CLDN6	-2.4139	0.00640799	0.00928213
VRK3	-2.41289	4.91863e-60	5.10438e-59	VRK3	-1.71304	2.90862e-27	2.17068e-26
SERPINH1	-2.41105	7.39589e-113	2.07357e-111	SERPINH1	-1.35561	7.40951e-18	3.63111e-17
KAZN	-2.40941	7.01143e-24	2.91725e-23	KAZN	-1.77728	5.26928e-13	2.00061e-12
DGKZ	-2.40941	1.07071e-90	2.05037e-89	DGKZ	-1.94725	5.36725e-55	9.51137e-54
SRMS	-2.4094	3.05954e-05	5.49209e-05	SRMS	-3.29188	7.26108e-08	1.95903e-07
SLC16A13	-2.40845	1.67298e-06	3.27371e-06	SLC16A13	-2.06665	5.61368e-05	0.000117723
CCR7	-2.40679	3.20757e-06	6.16255e-06
TACR2	-2.40662	2.72416e-06	5.25836e-06	TACR2	-1.49171	0.0135318	0.0212608
ZNF714	-2.40649	5.74434e-67	6.92413e-66	ZNF714	-1.74841	1.24376e-34	1.20773e-33
KIAA1671	-2.40648	5.6754e-15	1.69816e-14	KIAA1671	-1.81922	3.01424e-08	8.36727e-08
ZDHHC22	-2.40642	0.000979176	0.00154652	ZDHHC22	2.27428	1.69028e-06	4.10461e-06
LINC00240	-2.40505	0.000200278	0.000336762	LINC00240	-2.06731	0.00084268	0.00155388
CRYGS	-2.40501	4.52385e-06	8.61105e-06
SP6	-2.40465	3.1691e-06	6.09018e-06
ZNF37BP	-2.40234	4.48272e-53	4.01441e-52	ZNF37BP	-2.74176	2.39194e-69	6.20965e-68
ZNF704	-2.40047	5.44089e-40	3.54893e-39
UPK1A	-2.39985	0.00664426	0.00960793
MBD3	-2.39912	4.37206e-57	4.27765e-56	MBD3	-2.18802	5.62931e-46	7.85775e-45
NACC1	-2.39871	4.3284e-106	1.08918e-104	NACC1	-2.09788	3.65407e-73	1.02767e-71
GBF1	-2.39821	1.59711e-56	1.53791e-55	GBF1	-1.61831	1.60795e-19	8.53846e-19
ABCA3	-2.39733	2.56748e-69	3.23302e-68	ABCA3	-2.8395	2.09565e-95	9.14561e-94
PXN	-2.39551	4.34285e-98	9.40478e-97	PXN	-1.88491	8.96414e-57	1.65619e-55
OGFR	-2.39549	1.54696e-132	5.66127e-131	OGFR	-1.68522	1.5881e-42	1.99161e-41
C11orf94	-2.39526	0.00678747	0.00980476
PLA2G4C	-2.39486	4.2664e-13	1.1722e-12	PLA2G4C	-1.35599	0.0039159	0.0066537
SAMD12	-2.39477	2.16699e-63	2.41687e-62
HS6ST3	-2.39427	5.56145e-27	2.5688e-26
[truncated: 11,066 more rows]

## Sheet: Comm diff expr  
Table S1D: Commonly differentially expressed transcripts in Ct- and Nt-ERbeta expressing cells
Ct-ERbeta				Nt-ERbeta
Gene Symbol	fold-change	p-value	adj. p-value	Gene Symbol	fold-change	p-value	adj. p-value
RPPH1	-120433	0	0	RPPH1	-66134.8	0	0
MT-ATP8	-901.574	4.42924e-136	1.69e-134	MT-ATP8	-604.193	9.97154e-183	1.48468e-180
GATS	-464.508	2.69368e-81	4.28961e-80	GATS	-267.363	3.94755e-115	2.50843e-113
KRT86	-373.282	8.16449e-74	1.12384e-72	KRT86	-215.34	1.23629e-103	6.45209e-102
GATC	-302.742	4.51392e-67	5.45396e-66	GATC	-174.949	2.68679e-93	1.11183e-91
MIR1302-9	-269.268	1.70505e-63	1.91147e-62	MIR1302-9	-155.825	7.10807e-88	2.63937e-86
SULT1B1	-240.281	4.80594e-60	4.99424e-59	SULT1B1	-138.863	1.7724e-82	5.87717e-81
SNORA71A	-220.104	1.32056e-57	1.31744e-56	SNORA71A	-127.5	6.93214e-79	2.18874e-77
MIR663A	-213.81	1.07459e-70	1.39587e-69	MIR663A	-42.2867	8.10193e-34	7.63774e-33
FLVCR2	-204.938	1.20156e-90	2.2923e-89	FLVCR2	-94.1472	5.4293e-132	4.40935e-130
SEPHS2	-180.983	8.84147e-179	5.47165e-177	SEPHS2	-80.7145	1.01572e-259	2.61454e-257
HAUS5	-162.06	2.25394e-49	1.83792e-48	HAUS5	-93.9554	2.14194e-66	5.13897e-65
DTX2	-142.372	4.74185e-71	6.19656e-70	DTX2	-76.5527	2.54623e-95	1.10801e-93
PTPRD	-136.75	4.09822e-45	3.04051e-44	PTPRD	-3.12706	1.12333e-30	9.53605e-30
SCARNA22	-129.26	7.94824e-44	5.71853e-43	SCARNA22	-74.9758	4.52311e-58	8.7395e-57
NOL12	-127.191	2.01893e-43	1.43627e-42	NOL12	-48.1163	1.89923e-60	3.94578e-59
DHRS3	-92.113	1.35803e-48	1.08986e-47	DHRS3	-6.81047	5.24574e-58	1.00844e-56
HIST2H4A	-85.8985	4.62325e-70	5.91963e-69	HIST2H4A	-142.165	2.66238e-96	1.18922e-94
MIR29A	-69.1239	3.55017e-34	2.0152e-33	MIR29A	-33.6621	4.46492e-43	5.69343e-42
TUBB3	-68.071	0	0	TUBB3	-79.3954	0	0
KIAA0391	-64.157	1.42738e-212	1.20058e-210	KIAA0391	-38.5865	7.29793e-250	1.70513e-247
AF131215.2	-60.9247	1.77692e-28	8.61248e-28	AF131215.2	-25.2721	6.79913e-35	6.66613e-34
LYSMD3	-59.1745	0	0	LYSMD3	-42.2267	0	0
SPDYE6	-58.3128	1.83775e-43	1.30922e-42	SPDYE6	-28.3012	1.97967e-53	3.38573e-52
AC008069.2	-56.2874	3.95492e-27	1.83454e-26	AC008069.2	-18.9715	3.94292e-32	3.51828e-31
ERBB4	-52.8543	0	0	ERBB4	-3.07826	2.55319e-177	3.49327e-175
MIR24-2	-51.9508	5.57716e-53	4.98571e-52	MIR24-2	-42.0242	5.94336e-61	1.2519e-59
LIME1	-49.8922	6.55116e-31	3.41324e-30	LIME1	-18.19	1.29112e-36	1.34028e-35
MTG1	-44.4126	1.26864e-28	6.17249e-28	MTG1	-31.4406	9.85934e-35	9.61681e-34
NECAB1	-44.0298	0	0	NECAB1	-3.48475	4.04525e-291	1.33555e-288
SKINTL	-43.7248	6.15793e-23	2.49066e-22	SKINTL	-25.2096	1.4333e-27	1.07707e-26
MRPL46	-43.4033	4.42166e-47	3.42746e-46	MRPL46	-31.6529	5.57883e-54	9.67188e-53
KRT8P18	-41.972	1.87641e-22	7.46447e-22	KRT8P18	-8.04696	9.84084e-21	5.52098e-20
MIR940	-38.9856	2.35329e-21	9.01826e-21	MIR940	-22.6555	1.52913e-25	1.06089e-24
ADCY5	-38.4162	2.54377e-219	2.33291e-217	ADCY5	-2.13206	7.73843e-47	1.10454e-45
AC105921.5	-38.2785	4.20033e-21	1.59705e-20	AC105921.5	-22.2663	3.2389e-25	2.21573e-24
GABRA1	-38.1858	1.96719e-28	9.5135e-28	GABRA1	-11.9633	1.2653e-30	1.07054e-29
CACNA1C	-38.1372	1.08119e-53	9.82687e-53	CACNA1C	-3.10169	1.25299e-23	8.00214e-23
PSG9	-37.3664	2.43343e-134	9.12476e-133	PSG9	-5.74552	6.62616e-107	3.65932e-105
KCNJ15	-37.0232	1.22503e-20	4.58227e-20	KCNJ15	-17.6806	1.6742e-23	1.05986e-22
MIR548F2	-36.5187	1.35288e-27	6.3825e-27	MIR548F2	-2.77407	2.46288e-12	8.96327e-12
NME1-NME2	-35.2056	5.93624e-20	2.16101e-19	NME1-NME2	-20.5073	1.17707e-23	7.52365e-23
HIST2H2BC	-34.9688	1.2641e-26	5.76015e-26	HIST2H2BC	-20.3198	1.13593e-30	9.63766e-30
MICAL3	-33.5194	5.93988e-122	1.89181e-120	MICAL3	-17.7458	2.03688e-68	5.12155e-67
CYP4Z2P	-32.6845	7.39031e-90	1.3873e-88	CYP4Z2P	-4.1115	9.78372e-60	1.99176e-58
TTC25	-32.4073	8.23033e-19	2.87646e-18	TTC25	-18.8146	5.01118e-22	2.97401e-21
KRT222	-32.1139	4.16972e-34	2.36248e-33	KRT222	-20.3909	9.61714e-39	1.07394e-37
GLUD1P2	-30.3973	5.24e-18	1.77275e-17	GLUD1P2	-17.6884	5.62045e-21	3.19214e-20
BMS1P5	-28.5148	3.33957e-17	1.0929e-16	BMS1P5	-13.4886	1.43237e-18	7.26567e-18
AC097374.2	-27.7964	6.95149e-17	2.2493e-16	AC097374.2	-16.1529	1.94187e-19	1.02614e-18
USP32P2	-27.5917	8.29242e-17	2.67579e-16	USP32P2	-16.0552	2.35062e-19	1.23654e-18
RPP14	-26.6438	1.49177e-146	6.36156e-145	RPP14	-25.7584	1.34632e-148	1.40045e-146
ZNF154	-26.3788	2.07327e-35	1.21358e-34	ZNF154	-19.8153	2.06226e-39	2.33727e-38
AC137932.1	-26.3328	7.34524e-20	2.66311e-19	AC137932.1	-15.728	2.3666e-22	1.42512e-21
TPTE2P2	-25.8979	4.60176e-16	1.44507e-15	TPTE2P2	-15.0853	2.24912e-18	1.13179e-17
AC009303.1	-25.2609	1.00933e-15	3.11936e-15	AC009303.1	-14.6245	7.86792e-18	3.85452e-17
TPGS1	-25.0235	7.98216e-36	4.71924e-35	TPGS1	-19.0677	1.35565e-39	1.55383e-38
MIR1-2	-24.9877	1.27887e-39	8.26733e-39	MIR1-2	-19.4826	2.70401e-43	3.47721e-42
ALG1L2	-24.4972	2.0683e-15	6.31777e-15	ALG1L2	-14.2482	1.75223e-17	8.4053e-17
USP32P1	-24.4185	2.2433e-15	6.83723e-15	USP32P1	-14.2051	1.93702e-17	9.25954e-17
SNORA59B	-23.8524	8.39523e-17	2.70776e-16	SNORA59B	-16.5567	7.19868e-20	3.88647e-19
PCDH7	-22.8653	1.9151e-238	2.02469e-236	PCDH7	-2.06233	5.78807e-49	8.91516e-48
HLA-DRB1	-22.8352	4.0561e-81	6.42561e-80	HLA-DRB1	-1.98317	6.10413e-18	3.0079e-17
WNT4	-22.7253	6.80991e-30	3.44661e-29	WNT4	-4.77066	1.19492e-20	6.68898e-20
CNTD2	-22.6262	4.62218e-28	2.20797e-27	CNTD2	-3.93311	2.76139e-17	1.31054e-16
MTND2P23	-22.5996	1.68292e-14	4.94609e-14	MTND2P23	-8.17985	3.80545e-13	1.46127e-12
MT-ATP6	-22.4305	0	0	MT-ATP6	-18.3275	0	0
BAIAP2L1	-22.283	4.24488e-21	1.61358e-20	BAIAP2L1	-70.3389	9.80677e-88	3.62373e-86
AFF3	-22.2295	1.27077e-44	9.29661e-44	AFF3	-2.8525	5.567e-20	3.03141e-19
TTC34	-22.2091	6.75747e-16	2.10595e-15	TTC34	-7.87149	2.61088e-14	1.06906e-13
UNC5C	-21.8066	3.30658e-191	2.31979e-189	UNC5C	2.07912	4.46237e-45	6.08895e-44
RNF223	-21.1971	1.84508e-125	6.1064e-124	RNF223	-6.47084	3.46167e-106	1.87759e-104
AC005702.1	-20.7994	7.804e-20	2.82675e-19	AC005702.1	-12.6693	2.2367e-21	1.29306e-20
MTRNR2L9	-20.7928	1.20482e-13	3.40934e-13	MTRNR2L9	-10.8114	2.05677e-14	8.47196e-14
ZNF469	-20.3439	3.27744e-47	2.547e-46	ZNF469	-5.6175	4.37911e-37	4.64101e-36
AL662890.3	-19.2654	7.13866e-13	1.94626e-12	AL662890.3	-11.2332	3.45245e-14	1.40344e-13
C4orf48	-18.9607	1.51064e-53	1.36567e-52	C4orf48	-9.21452	1.31299e-51	2.15107e-50
TMSB10P2	-18.87	1.15476e-12	3.11868e-12	TMSB10P2	-1.66284	0.0210367	0.032115
HLA-DRB6	-18.656	2.57171e-15	7.82252e-15	HLA-DRB6	-3.12902	2.63231e-07	6.83832e-07
TNFSF15	-18.3783	2.06066e-12	5.50666e-12	TNFSF15	-9.54037	8.32679e-13	3.12372e-12
TGFBI	-18.1084	6.37245e-150	2.86178e-148	TGFBI	-2.10513	5.55386e-35	5.46994e-34
TIAF1	-17.9659	3.55516e-12	9.38509e-12	TIAF1	-10.4478	2.9097e-13	1.12585e-12
SYBU	-17.8715	1.79808e-161	9.34266e-160	SYBU	-2.10507	1.7726e-36	1.82883e-35
SHANK3	-17.7781	2.24845e-13	6.26473e-13	SHANK3	-7.66919	2.82761e-12	1.02489e-11
AC007970.1	-17.7531	4.45985e-12	1.17306e-11	AC007970.1	-10.3492	3.6653e-13	1.40888e-12
C19orf33	-17.6164	5.35105e-12	1.40359e-11	C19orf33	-10.2595	4.74177e-13	1.80711e-12
FAM83F	-17.6135	5.64254e-12	1.47878e-11	FAM83F	-7.43086	7.54195e-11	2.51238e-10
B3GALT1	-17.4672	4.01349e-24	1.68742e-23	B3GALT1	-6.16641	8.36036e-20	4.49925e-19
POU5F2	-17.4584	1.40864e-66	1.67934e-65	POU5F2	-9.91775	2.69535e-64	6.11872e-63
AC002066.1	-17.2535	9.04855e-12	2.35037e-11	AC002066.1	-9.99121	1.05692e-12	3.94191e-12
LRRC7	-17.0942	6.68532e-13	1.82527e-12	LRRC7	-7.36813	1.13476e-11	3.96905e-11
AC023490.1	-17.0246	1.1194e-11	2.88942e-11	AC023490.1	-9.91218	1.22318e-12	4.54081e-12
KCNJ6	-16.9252	1.27029e-11	3.27222e-11	KCNJ6	-9.8533	1.44019e-12	5.33208e-12
AP004289.1	-16.771	4.44549e-30	2.26197e-29	AP004289.1	-10.6096	1.13742e-30	9.64492e-30
FAM157A	-16.7055	1.49309e-16	4.76836e-16	FAM157A	-7.54401	2.56886e-15	1.10425e-14
AC003101.1	-16.658	1.71203e-11	4.3864e-11	AC003101.1	-9.72535	1.96988e-12	7.22449e-12
NFIC	-16.6051	1.72645e-35	1.01402e-34	NFIC	-14.0155	1.08963e-35	1.09809e-34
ADAMTS4	-16.4236	8.61395e-14	2.45119e-13	ADAMTS4	-9.8621	1.44624e-14	6.00112e-14
MPV17L	-16.3571	6.61726e-15	1.97415e-14	MPV17L	-15.132	2.30444e-18	1.15886e-17
PSG4	-16.0798	5.16376e-29	2.54e-28	PSG4	-10.1658	2.94465e-29	2.36491e-28
GUCY1A3	-15.9846	1.91921e-71	2.52534e-70	GUCY1A3	6.10868	1.60369e-255	3.92825e-253
CLDN9	-15.8393	3.48704e-79	5.29279e-78	CLDN9	-18.7466	9.12547e-81	2.95498e-79
AC015987.1	-15.6367	6.67695e-11	1.66203e-10	AC015987.1	-9.08813	1.21328e-11	4.23881e-11
TNS4	-15.5823	5.58958e-12	1.4654e-11	TNS4	-3.93227	3.77353e-07	9.6805e-07
PLA2G1B	-15.4042	6.52896e-12	1.70638e-11	PLA2G1B	-9.66	5.89061e-13	2.23261e-12
ARL17B	-14.7006	1.22597e-33	6.85424e-33	ARL17B	-9.58799	7.5616e-33	6.88477e-32
MT-ND1	-14.6223	0	0	MT-ND1	-14.8987	0	0
BCAN	-14.6034	3.91076e-17	1.27653e-16	BCAN	-2.54497	8.31608e-07	2.07077e-06
MEX3A	-14.4573	7.39667e-65	8.46669e-64	MEX3A	-12.6621	1.15683e-65	2.72383e-64
HOXB2	-14.1543	4.27706e-11	1.07591e-10	HOXB2	-4.63728	7.42441e-08	2.00168e-07
C19orf24	-14.0721	3.49899e-89	6.48827e-88	C19orf24	-10.0892	9.38306e-86	3.31397e-84
ZNF583	-14.0146	5.7608e-11	1.43751e-10	ZNF583	2.08159	3.43729e-05	7.38362e-05
GDF15	-13.9206	8.80753e-179	5.47165e-177	GDF15	-2.77246	2.51646e-58	4.88715e-57
CACNA1C-AS4	-13.8363	7.19826e-10	1.70059e-09	CACNA1C-AS4	-2.34043	0.00185408	0.00328295
LEKR1	-13.7942	2.95167e-25	1.28794e-24	LEKR1	-7.22701	5.45754e-23	3.36789e-22
ZFPM2	-13.7664	1.20666e-20	4.51467e-20	ZFPM2	-2.10286	6.46536e-06	1.49156e-05
SERINC2	-13.7564	1.02444e-55	9.71718e-55	SERINC2	-3.16145	3.02909e-27	2.25836e-26
SLC9A1	-13.6199	4.18334e-52	3.68134e-51	SLC9A1	-5.5972	4.52665e-30	3.74231e-29
MT-ND4	-13.6121	9.52481e-214	8.14639e-212	MT-ND4	-10.5576	1.98237e-177	2.73693e-175
LMO3	-13.5839	1.17833e-49	9.68101e-49	LMO3	-2.25595	9.28522e-15	3.88577e-14
AC091132.1	-13.491	1.17005e-10	2.87675e-10	AC091132.1	-9.54999	3.20803e-12	1.15918e-11
CLEC11A	-13.2583	1.18696e-31	6.28096e-31	CLEC11A	-5.65375	2.61412e-25	1.79641e-24
CYP4F12	-13.0888	2.74869e-12	7.30426e-12	CYP4F12	-9.00684	3.18974e-13	1.23076e-12
BAI2	-12.745	3.71659e-26	1.66514e-25	BAI2	-1.73912	3.91982e-05	8.36688e-05
PPDPF	-12.4638	0	0	PPDPF	-6.75003	0	0
FGL2	-12.4316	1.89053e-20	7.01987e-20	FGL2	-3.5744	6.99284e-12	2.47553e-11
KIAA1683	-12.4042	1.96128e-121	6.1947e-120	KIAA1683	-6.93978	1.65902e-104	8.8096e-103
ALK	-12.3743	2.02353e-20	7.49542e-20	ALK	-5.76962	9.66479e-17	4.45731e-16
MT-ND4L	-12.2214	3.62229e-83	5.97461e-82	MT-ND4L	-10.4525	1.10931e-70	2.98179e-69
TBC1D3G	-12.2053	6.27185e-09	1.41519e-08	TBC1D3G	-7.16589	2.79698e-09	8.36012e-09
KIAA1328	-12.1852	0	0	KIAA1328	-13.1754	0	0
IGFBP7	-12.1422	6.94566e-09	1.56121e-08	IGFBP7	-7.11943	3.23837e-09	9.64623e-09
ZFP36	-12.036	5.51972e-141	2.20557e-139	ZFP36	-3.35417	2.17069e-70	5.78355e-69
MBLAC2	-11.9363	9.66974e-84	1.62128e-82	MBLAC2	-9.85625	2.2049e-83	7.49122e-82
ABCA9	-11.6783	2.79084e-10	6.72274e-10	ABCA9	-2.71779	0.000110666	0.000225143
EPS8L3	-11.4326	1.98134e-38	1.24903e-37	EPS8L3	-3.79902	2.78137e-21	1.60124e-20
ESPNP	-11.2425	2.50574e-08	5.46054e-08	ESPNP	-6.60204	1.49988e-08	4.25373e-08
EAF1-AS1	-11.2124	1.24127e-11	3.19802e-11	EAF1-AS1	-8.06774	1.91029e-12	7.02291e-12
PCDH10	-11.127	1.10653e-10	2.72543e-10	PCDH10	-1.62991	0.0339748	0.049925
FBXL16	-10.9977	1.57087e-191	1.11232e-189	FBXL16	-8.9663	7.71492e-182	1.11587e-179
AL118506.1	-10.9297	3.86451e-08	8.34278e-08	AL118506.1	-5.6814	1.45452e-07	3.84907e-07
DDX3YP1	-10.8775	7.78114e-22	3.04134e-21	DDX3YP1	-4.23676	2.67196e-14	1.09171e-13
DAGLA	-10.8117	1.32324e-78	1.97694e-77	DAGLA	-4.673	1.54411e-55	2.76537e-54
SCGB2B2	-10.789	8.77667e-09	1.95918e-08	SCGB2B2	-6.83387	3.48534e-09	1.03666e-08
ABCA6	-10.6886	5.4949e-22	2.15882e-21	ABCA6	-3.55736	3.26854e-13	1.25988e-12
MT-CYB	-10.6798	0	0	MT-CYB	-10.0994	0	0
AHDC1	-10.6646	2.93003e-72	3.93705e-71	AHDC1	-5.51604	4.64721e-57	8.64917e-56
ATG9B	-10.6004	2.18443e-09	5.03571e-09	ATG9B	-3.31417	1.78795e-05	3.95133e-05
C20orf144	-10.5949	2.14586e-14	6.28001e-14	C20orf144	-5.77083	1.05469e-12	3.93457e-12
MIPEPP3	-10.4356	2.54204e-13	7.05819e-13	MIPEPP3	-6.33436	1.93055e-12	7.08879e-12
HNRNPA1P14	-10.3732	3.02597e-18	1.0336e-17	HNRNPA1P14	-4.29075	4.96573e-13	1.8882e-12
TIMP3	-10.3352	5.56732e-170	3.22269e-168	TIMP3	1.22484	1.28763e-05	2.88553e-05
MTND5P26	-10.2015	3.09473e-12	8.19661e-12	MTND5P26	-2.88549	3.97048e-06	9.32854e-06
GPR37L1	-10.2015	1.43381e-79	2.19601e-78	GPR37L1	-11.9209	1.57406e-83	5.35992e-82
RNF43	-10.1948	3.27007e-126	1.08698e-124	RNF43	-3.13542	9.3622e-59	1.837e-57
BRWD1-IT2	-10.1766	3.46702e-60	3.62514e-59	BRWD1-IT2	-5.44352	7.13895e-48	1.05364e-46
USMG5P1	-10.1755	8.02218e-10	1.88967e-09	USMG5P1	-2.00093	0.00488581	0.00817549
TFAP2A	-10.142	1.28153e-91	2.5045e-90	TFAP2A	-1.44205	3.75566e-06	8.85534e-06
ZNF486	-10.0201	3.15643e-11	7.99293e-11	ZNF486	-6.40962	6.6367e-11	2.22155e-10
BACE2-IT1	-10.0031	4.95483e-12	1.30145e-11	BACE2-IT1	-4.80092	1.08063e-09	3.32825e-09
FTH1P8	-9.98544	6.5135e-09	1.46754e-08	FTH1P8	-7.44622	5.06919e-10	1.59921e-09
SNHG3	-9.95237	0	0	SNHG3	-6.91567	0	0
GLTSCR1	-9.95207	9.73569e-40	6.30707e-39	GLTSCR1	-4.89017	1.50281e-29	1.22049e-28
TSC22D3	-9.93764	0	0	TSC22D3	-2.90022	8.26386e-168	1.00403e-165
KLLN	-9.91524	7.35643e-36	4.35437e-35	KLLN	-11.8481	3.1628e-38	3.47564e-37
EPAS1	-9.91052	0	0	EPAS1	-1.87382	1.87347e-44	2.50461e-43
C1orf132	-9.90433	3.38895e-99	7.48815e-98	C1orf132	-5.71979	1.73937e-84	6.00359e-83
AC018638.1	-9.89261	1.8218e-07	3.78378e-07	AC018638.1	-2.83108	0.000831484	0.00153491
GABRB2	-9.87705	2.36279e-13	6.57246e-13	GABRB2	-4.94166	7.51188e-11	2.50346e-10
TAGLN	-9.86509	3.71254e-67	4.49998e-66	TAGLN	-14.8681	2.25912e-74	6.5103e-73
AC010150.1	-9.78626	2.20036e-07	4.55016e-07	AC010150.1	-5.74514	2.01605e-07	5.28622e-07
MTND1P11	-9.71914	1.09286e-08	2.42744e-08	MTND1P11	-8.18875	1.46364e-10	4.79057e-10
FAM179A	-9.71045	6.39373e-14	1.83311e-13	FAM179A	-7.75841	1.03731e-14	4.3291e-14
DIO3	-9.67506	2.49324e-07	5.13906e-07	DIO3	-5.71985	2.13107e-07	5.5772e-07
C16orf95	-9.65633	2.58531e-07	5.32426e-07	C16orf95	-4.49909	5.36092e-06	1.24566e-05
GJA6P	-9.59172	6.95451e-08	1.48098e-07	GJA6P	-2.81865	0.000472363	0.00089807
SNTB1	-9.59146	1.28469e-46	9.8036e-46	SNTB1	1.60497	1.38364e-09	4.21869e-09
SCRT1	-9.56213	2.98993e-07	6.13543e-07	SCRT1	-5.64463	2.6958e-07	6.99728e-07
TOM1L2	-9.49685	0	0	TOM1L2	-4.36145	1.19735e-238	2.67415e-236
MIR296	-9.34891	1.52877e-20	5.69743e-20	MIR296	-6.57492	4.08698e-19	2.12565e-18
UHRF2P1	-9.34614	7.66616e-41	5.12559e-40	UHRF2P1	-3.03057	1.48795e-19	7.91745e-19
TSNAXIP1	-9.22611	7.56104e-46	5.68161e-45	TSNAXIP1	-1.48696	2.03979e-05	4.48312e-05
NCKAP5	-9.18789	8.33366e-155	3.96474e-153	NCKAP5	-3.6784	1.66489e-86	5.99163e-85
DUSP8	-9.17777	2.00142e-79	3.05001e-78	DUSP8	-4.86496	3.6575e-61	7.73627e-60
PTMAP5	-9.15912	8.32173e-19	2.9064e-18	PTMAP5	-11.4927	3.38532e-22	2.02413e-21
SYNPO2	-9.14583	1.18136e-239	1.26655e-237	SYNPO2	-1.63788	1.48561e-26	1.07797e-25
BCORL1	-9.11893	7.70176e-29	3.76893e-28	BCORL1	-3.57231	5.13127e-17	2.40372e-16
CIC	-9.07713	5.97451e-54	5.45954e-53	CIC	-4.82228	3.58221e-36	3.65121e-35
KLF2	-9.06418	6.92016e-11	1.72173e-10	KLF2	-3.67566	2.45259e-07	6.38345e-07
CENPT	-9.00365	0	0	CENPT	-1.10038	0.00776639	0.0126013
AC073254.1	-8.98223	1.00949e-08	2.24737e-08	AC073254.1	-6.29106	4.18106e-09	1.23489e-08
RPL13AP20	-8.95418	3.98911e-12	1.05088e-11	RPL13AP20	-5.62317	3.83084e-11	1.29893e-10
RNF208	-8.83971	3.22457e-24	1.36023e-23	RNF208	-5.03238	9.30929e-20	4.994e-19
REG4	-8.75987	2.83332e-07	5.82346e-07	REG4	-5.01163	8.38713e-07	2.08744e-06
ATP5D	-8.70612	5.2324e-231	5.31054e-229	ATP5D	-6.8294	8.33158e-208	1.54307e-205
BACH1-IT2	-8.64617	1.02886e-07	2.17034e-07	BACH1-IT2	-2.59075	0.00102836	0.00187894
VASN	-8.62415	8.43506e-91	1.61936e-89	VASN	-3.93689	3.68352e-59	7.38017e-58
BCL9L	-8.55659	1.35571e-78	2.02346e-77	BCL9L	-5.1286	4.30644e-52	7.1089e-51
MIR302B	-8.52081	1.45288e-06	2.85256e-06	MIR302B	-5.07098	1.56216e-06	3.8075e-06
PLXND1	-8.51275	0	0	PLXND1	-3.77779	1.3999e-186	2.21462e-184
KCNQ1OT1	-8.48751	0	0	KCNQ1OT1	-4.14426	2.46168e-202	4.34715e-200
BCAR1	-8.47795	0	0	BCAR1	-2.94107	1.06454e-177	1.48323e-175
NPPC	-8.46202	7.73915e-09	1.73342e-08	NPPC	-2.59035	0.000270194	0.000528045
CLIP4	-8.45648	0	0	CLIP4	-5.87059	2.60756e-270	7.33353e-268
KLHDC7A	-8.28622	2.02009e-14	5.9199e-14	KLHDC7A	-2.48498	2.37631e-06	5.69948e-06
ZNF550	-8.23994	3.86503e-48	3.06305e-47	ZNF550	-6.97924	7.01022e-45	9.49726e-44
CRIP1	-8.22976	7.67557e-27	3.52072e-26	CRIP1	-9.22604	7.19768e-30	5.90552e-29
TRIM60	-8.18463	2.55347e-06	4.93827e-06	TRIM60	-4.84393	3.19825e-06	7.5846e-06
ZNF709	-8.0938	4.81038e-76	6.88929e-75	ZNF709	-8.17878	3.401e-78	1.0541e-76
SHANK2-AS1	-7.98172	3.73497e-20	1.37147e-19	SHANK2-AS1	-1.80567	5.24821e-05	0.000110532
PCDH9-AS3	-7.96391	1.18673e-16	3.80035e-16	PCDH9-AS3	1.44763	0.00399979	0.0067841
HTR1F	-7.92055	7.27647e-18	2.44919e-17	HTR1F	-2.07105	6.2121e-06	1.43575e-05
HSPB1	-7.91916	0	0	HSPB1	-7.66933	0	0
CECR7	-7.81726	3.77533e-11	9.52371e-11	CECR7	-4.76625	2.16962e-09	6.54681e-09
MTRNR2L3	-7.81557	7.03303e-25	3.03317e-24	MTRNR2L3	-2.13625	9.77243e-08	2.61292e-07
TET3	-7.77699	4.54116e-71	5.9394e-70	TET3	-6.23357	8.19536e-59	1.6185e-57
INSL6	-7.76759	1.48772e-07	3.10857e-07	INSL6	-4.62088	7.67622e-07	1.91647e-06
FXYD2	-7.73858	5.11306e-06	9.69381e-06	FXYD2	-4.05614	3.40764e-05	7.32305e-05
ATP5J2-PTCD1	-7.72625	5.0492e-06	9.5775e-06	ATP5J2-PTCD1	-4.62937	6.16227e-06	1.42488e-05
LMTK3	-7.69691	1.60471e-145	6.69318e-144	LMTK3	-3.82718	2.06539e-90	8.08568e-89
BCL3	-7.67513	1.02475e-54	9.52432e-54	BCL3	-2.67119	5.25609e-24	3.40304e-23
LIPK	-7.63986	6.21748e-08	1.32886e-07	LIPK	-3.94517	2.34452e-06	5.63122e-06
TICAM1	-7.63779	5.2892e-48	4.17866e-47	TICAM1	-4.76662	3.14845e-38	3.46489e-37
AC114765.1	-7.62196	6.05407e-06	1.14181e-05	AC114765.1	-4.00677	3.9849e-05	8.49623e-05
HMGN1P4	-7.60288	2.38295e-07	4.91838e-07	HMGN1P4	-5.96348	2.9992e-08	8.33009e-08
PPP1R26P1	-7.58338	1.02091e-10	2.51821e-10	PPP1R26P1	-3.54684	2.00639e-07	5.2618e-07
LRRC26	-7.58275	2.46392e-06	4.76992e-06	LRRC26	-3.30635	0.000214994	0.000424759
PPARGC1A	-7.56245	1.6249e-09	3.77268e-09	PPARGC1A	-4.17629	1.16117e-07	3.09e-07
NCKAP5-IT1	-7.53678	1.96353e-08	4.30732e-08	NCKAP5-IT1	-2.18563	0.00190513	0.00336942
AL031655.1	-7.53557	6.83777e-06	1.285e-05	AL031655.1	-2.50058	0.0048594	0.00813399
WIZ	-7.46805	3.57962e-133	1.31633e-131	WIZ	-3.77722	1.72887e-85	6.04985e-84
SCNN1A	-7.45805	2.02181e-17	6.67969e-17	SCNN1A	-8.55374	4.10469e-20	2.25047e-19
PAPPA	-7.45182	7.95121e-09	1.77987e-08	PAPPA	-2.6105	0.000199928	0.00039628
EPN1	-7.44439	9.75643e-241	1.06094e-238	EPN1	-4.29813	9.04694e-146	9.15972e-144
BHLHA15	-7.44087	1.00058e-06	1.98836e-06	BHLHA15	-3.30789	0.000115793	0.0002351
CLEC18A	-7.43404	3.48114e-09	7.96586e-09	CLEC18A	-3.27813	7.98607e-06	1.8263e-05
CACNA1C-IT3	-7.43102	8.32059e-06	1.55579e-05	CACNA1C-IT3	-2.44327	0.00667602	0.010942
C10orf10	-7.40888	4.33304e-16	1.36181e-15	C10orf10	-4.60923	3.74898e-13	1.44068e-12
MT-ND2	-7.40182	0	0	MT-ND2	-7.33453	0	0
CNFN	-7.39104	1.18814e-10	2.92076e-10	CNFN	-3.08031	1.75334e-06	4.25164e-06
ZNF865	-7.3772	5.025e-36	2.99181e-35	ZNF865	-5.16519	4.26309e-32	3.7995e-31
SNORD62A	-7.37462	8.98655e-06	1.6762e-05	SNORD62A	-4.42025	1.18968e-05	2.67868e-05
VSTM4	-7.37419	1.17965e-06	2.33324e-06	VSTM4	-6.32955	3.39338e-08	9.38029e-08
LINC00271	-7.35747	1.23208e-18	4.2766e-18	LINC00271	-3.16364	5.20306e-11	1.75364e-10
COL16A1	-7.3419	2.29904e-41	1.55766e-40	COL16A1	-1.8234	9.33493e-09	2.68808e-08
CREB3L1	-7.33499	3.17181e-10	7.61754e-10	CREB3L1	-9.1759	1.4821e-13	5.83427e-13
GRIN3B	-7.30277	2.16377e-12	5.77614e-12	GRIN3B	-4.26333	5.10209e-10	1.60925e-09
COL28A1	-7.29382	4.69021e-92	9.22529e-91	COL28A1	-1.55514	2.19776e-11	7.57199e-11
EFNA2	-7.24756	1.47752e-07	3.08894e-07	EFNA2	-4.88193	2.55445e-07	6.64174e-07
CALML5	-7.22236	5.17311e-186	3.4694e-184	CALML5	-11.0174	4.30378e-212	8.48851e-210
MITF	-7.2127	1.20584e-99	2.68387e-98	MITF	-3.93589	2.78717e-68	6.98495e-67
KRTAP5-1	-7.20055	7.75234e-17	2.50258e-16	KRTAP5-1	-2.33559	8.73061e-07	2.17008e-06
FOXP4	-7.19929	3.98365e-91	7.69633e-90	FOXP4	-4.74908	9.72817e-71	2.61953e-69
SCAMP4	-7.18349	7.02616e-106	1.76221e-104	SCAMP4	-5.70913	4.83733e-93	1.98553e-91
ANKRD20A8P	-7.17712	1.71139e-07	3.55787e-07	ANKRD20A8P	-5.23217	1.14351e-07	3.04515e-07
MIR548AC	-7.16777	1.24184e-05	2.2905e-05	MIR548AC	-4.3146	1.65471e-05	3.67077e-05
GP2	-7.13834	1.86402e-06	3.63772e-06	GP2	2.06522	0.000940658	0.00172868
TM9SF1	-7.13213	1.98911e-242	2.17857e-240	TM9SF1	-8.00401	3.24606e-256	8.21632e-254
ZNF703	-7.12699	8.2803e-72	1.10288e-70	ZNF703	-5.08609	4.10187e-59	8.19672e-58
MYADM	-7.11983	7.96987e-68	9.80867e-67	MYADM	-2.02013	7.00653e-18	3.43835e-17
BCAM	-7.07319	8.84501e-230	8.85897e-228	BCAM	-2.48864	3.34929e-80	1.07995e-78
UGT1A8	-7.01197	2.94549e-07	6.04505e-07	UGT1A8	-5.60562	5.59913e-08	1.52391e-07
APOPT1	-6.94886	3.30417e-54	3.03211e-53	APOPT1	-5.63053	1.59029e-48	2.41518e-47
H19	-6.93343	3.27017e-97	7.03178e-96	H19	-3.18989	3.10766e-54	5.42482e-53
PPP1R13L	-6.91714	9.28419e-117	2.766e-115	PPP1R13L	-4.92349	1.02158e-95	4.47109e-94
CUEDC1	-6.89861	1.50261e-164	8.02656e-163	CUEDC1	-3.47878	1.9277e-97	8.87149e-96
NHSL2	-6.89043	4.06652e-13	1.1185e-12	NHSL2	-2.24081	3.07452e-05	6.63343e-05
HSPG2	-6.86827	4.40454e-47	3.41593e-46	HSPG2	-3.54433	3.75556e-29	3.00821e-28
SCARNA15	-6.86685	4.91372e-14	1.41598e-13	SCARNA15	-4.38003	1.98967e-11	6.87066e-11
FAM20C	-6.86342	3.60105e-121	1.12803e-119	FAM20C	-3.17173	5.09606e-67	1.24029e-65
VIPR1-AS1	-6.85058	1.45934e-07	3.05177e-07	VIPR1-AS1	-2.637	0.000398266	0.000763889
SOX18	-6.84777	1.29715e-06	2.55801e-06	SOX18	-2.1121	0.00788657	0.0127867
HMGN2P39	-6.8335	2.16585e-05	3.9333e-05	HMGN2P39	-4.11586	3.09625e-05	6.67842e-05
RPS20P31	-6.83307	7.20722e-09	1.61737e-08	RPS20P31	-3.07165	1.32623e-05	2.96766e-05
JSRP1	-6.79652	2.27586e-05	4.12816e-05	JSRP1	-3.60472	0.000155056	0.000310747
PSCA	-6.79144	1.61582e-79	2.4698e-78	PSCA	-5.09752	4.38311e-68	1.08768e-66
AC110619.1	-6.7811	2.07706e-19	7.3985e-19	AC110619.1	-4.07185	3.61596e-15	1.54344e-14
C9orf172	-6.76703	6.14395e-13	1.68018e-12	C9orf172	-6.33953	5.08832e-14	2.04977e-13
PRR12	-6.75881	1.45803e-55	1.38041e-54	PRR12	-4.52265	8.32693e-43	1.05209e-41
LAMA5	-6.74032	2.10547e-283	2.86193e-281	LAMA5	-2.89122	3.50254e-110	2.06977e-108
TYRO3P	-6.68731	3.50472e-28	1.68209e-27	TYRO3P	-3.18407	3.97753e-17	1.8725e-16
MIR149	-6.66561	2.81592e-05	5.07512e-05	MIR149	-4.03573	3.98583e-05	8.49703e-05
LRRTM2	-6.65798	2.11498e-49	1.72553e-48	LRRTM2	-2.22205	1.23671e-16	5.67773e-16
CDC42EP1	-6.65634	2.24366e-61	2.40715e-60	CDC42EP1	-2.53505	3.52454e-26	2.51184e-25
SRRM1P3	-6.65285	3.52681e-09	8.06916e-09	SRRM1P3	-3.00774	1.0601e-05	2.3958e-05
FAM132B	-6.64935	9.20644e-09	2.05361e-08	FAM132B	-4.44995	5.95519e-08	1.61792e-07
RPS6KA2	-6.62876	3.45319e-76	4.95957e-75	RPS6KA2	-1.88985	1.305e-16	5.96958e-16
TSSK3	-6.62522	9.69133e-08	2.04776e-07	TSSK3	-4.72596	1.76295e-07	4.64422e-07
ZNRF2P2	-6.6163	3.0853e-05	5.53768e-05	ZNRF2P2	-3.99521	4.52912e-05	9.59997e-05
AC068279.3	-6.57993	3.28312e-05	5.88234e-05	AC068279.3	-3.97298	4.85778e-05	0.000102665
FAM110A	-6.56068	4.62407e-80	7.14688e-79	FAM110A	-6.00402	1.81256e-73	5.12612e-72
CEACAM7	-6.53679	2.24813e-23	9.22769e-23	CEACAM7	-8.73332	2.07708e-27	1.55469e-26
SERHL2	-6.50057	3.04478e-83	5.02753e-82	SERHL2	-1.17736	0.0116143	0.0184005
GPC6	-6.47128	7.6411e-145	3.144e-143	GPC6	-2.40438	3.14754e-52	5.22994e-51
USP6	-6.46516	2.12042e-131	7.63149e-130	USP6	-6.18519	7.56393e-122	5.36791e-120
KIAA1456	-6.45807	3.96376e-05	7.06194e-05	KIAA1456	-3.92158	5.71902e-05	0.000119783
TMEM204	-6.41672	1.20794e-09	2.82137e-09	TMEM204	-5.59403	2.82286e-10	9.06934e-10
CALCR	-6.41527	3.48927e-46	2.63495e-45	CALCR	-2.36372	3.45057e-18	1.71872e-17
AC122129.1	-6.40903	2.31887e-17	7.6495e-17	AC122129.1	-1.84039	0.00012773	0.000258231
KIAA1522	-6.37272	4.77809e-201	3.63708e-199	KIAA1522	-4.11173	2.69584e-142	2.54296e-140
FLRT1	-6.3579	1.4615e-13	4.1135e-13	FLRT1	-3.88926	1.71561e-10	5.5864e-10
SERF1A	-6.34383	2.33955e-05	4.24016e-05	SERF1A	-3.70208	9.30663e-05	0.000190948
CITED4	-6.33818	1.28958e-22	5.16238e-22	CITED4	-4.67101	1.47059e-19	7.82822e-19
LYPD3	-6.32672	4.3539e-289	6.08109e-287	LYPD3	-2.34271	4.86406e-98	2.25904e-96
FASN	-6.29805	7.81842e-41	5.2251e-40	FASN	-4.72636	2.68411e-31	2.33468e-30
PLXNA4	-6.29505	4.80022e-50	3.989e-49	PLXNA4	-1.34186	0.000575005	0.00108211
LINC00475	-6.29083	3.08263e-12	8.16599e-12	LINC00475	-1.68273	0.00444628	0.00748539
SLC6A9	-6.28871	3.47892e-44	2.52085e-43	SLC6A9	-4.36794	2.08754e-35	2.08439e-34
AAK1	-6.27872	1.41242e-91	2.75675e-90	AAK1	-3.07996	2.47622e-49	3.84917e-48
NOS3	-6.26567	1.18253e-05	2.1861e-05	NOS3	-3.89995	3.4017e-05	7.31234e-05
TSHZ2	-6.26262	3.99234e-44	2.89013e-43	TSHZ2	-4.09955	4.13033e-29	3.30144e-28
WFIKKN1	-6.25822	6.14119e-10	1.45587e-09	WFIKKN1	-6.13659	3.75558e-11	1.27426e-10
MIR151A	-6.25099	5.6442e-05	9.93264e-05	MIR151A	-3.79298	8.58172e-05	0.000176624
CDH4	-6.23656	8.02159e-10	1.88967e-09	CDH4	-4.14551	1.78773e-08	5.03716e-08
AC073869.1	-6.2337	5.7696e-05	0.000101463	AC073869.1	-3.79374	8.57068e-05	0.00017642
PCBP3	-6.21763	7.74542e-51	6.57648e-50	PCBP3	-2.48487	5.36408e-21	3.05339e-20
RPL9P7	-6.20562	1.60738e-12	4.31507e-12	RPL9P7	-7.39316	4.83515e-15	2.0523e-14
ZNF628	-6.16634	2.76092e-18	9.44121e-18	ZNF628	-3.57721	1.49638e-12	5.5347e-12
PCDHA10	-6.16258	3.45544e-13	9.53172e-13	PCDHA10	-8.66822	5.91413e-17	2.76363e-16
PCDHGA11	-6.153	2.15454e-25	9.44179e-25	PCDHGA11	-1.62291	5.79744e-05	0.000121392
SIPA1L3	-6.1503	1.93647e-194	1.40385e-192	SIPA1L3	-3.00618	4.23248e-99	2.03414e-97
CCT7P1	-6.14093	1.59488e-05	2.91973e-05	CCT7P1	-2.57819	0.00275752	0.00476922
PLA2G16	-6.13032	1.81527e-79	2.77188e-78	PLA2G16	-4.01578	2.36758e-61	5.04299e-60
TEKT3	-6.12077	7.49716e-06	1.40599e-05	TEKT3	-2.79838	0.000842035	0.00155288
FRAS1	-6.10734	2.18068e-35	1.27491e-34	FRAS1	-3.54252	9.92856e-20	5.32245e-19
TP53INP2	-6.09072	2.85864e-23	1.16832e-22	TP53INP2	-2.03988	3.68153e-07	9.45249e-07
ADM2	-6.09051	2.33826e-10	5.66211e-10	ADM2	-2.2613	0.000119588	0.000242416
MYPN	-6.07604	2.17272e-10	5.27046e-10	MYPN	-2.61799	1.23644e-05	2.77613e-05
LRFN3	-6.04963	3.33887e-28	1.6035e-27	LRFN3	-4.54827	2.78048e-24	1.82565e-23
SNORA71B	-6.04648	3.14787e-08	6.82861e-08	SNORA71B	-2.93687	2.91746e-05	6.31792e-05
IGFBPL1	-6.02812	1.64541e-15	5.04527e-15	IGFBPL1	-2.76855	1.66932e-08	4.71577e-08
EEF1B2P1	-6.01126	9.03421e-08	1.91156e-07	EEF1B2P1	-1.80436	0.0142852	0.0223959
TTYH3	-5.99833	1.19642e-88	2.19449e-87	TTYH3	-3.81316	5.28266e-65	1.22803e-63
ABHD16B	-5.95379	6.00663e-52	5.2706e-51	ABHD16B	-3.09746	2.54534e-31	2.21525e-30
CHAC1	-5.93835	2.80405e-17	9.20217e-17	CHAC1	-2.06663	3.05339e-06	7.25239e-06
ATP13A2	-5.93833	5.86553e-149	2.60341e-147	ATP13A2	-2.18973	1.35631e-47	1.9749e-46
SBNO2	-5.93149	1.26195e-188	8.69317e-187	SBNO2	-3.28405	7.05697e-107	3.86911e-105
CYP4F3	-5.92523	5.2506e-05	9.26033e-05	CYP4F3	-2.64105	0.00318333	0.00546831
FAM131C	-5.92323	2.85048e-07	5.85717e-07	FAM131C	-3.29811	1.95799e-05	4.31144e-05
ACVR2B	-5.91436	4.1665e-156	2.04615e-154	ACVR2B	-7.11602	2.47025e-175	3.29086e-173
TBC1D3C	-5.90349	2.64908e-05	4.78178e-05	TBC1D3C	-4.05653	2.65481e-05	5.77383e-05
GABBR2	-5.89484	4.20889e-186	2.83523e-184	GABBR2	1.16686	0.000268941	0.000525664
SOX9	-5.86031	1.39146e-23	5.75173e-23	SOX9	-6.84954	5.94857e-26	4.19995e-25
CCDC120	-5.82508	2.7674e-90	5.24669e-89	CCDC120	-3.27417	4.73972e-57	8.81054e-56
CCDC85B	-5.81665	3.28649e-103	7.84223e-102	CCDC85B	-6.46787	2.98441e-109	1.72335e-107
TMEM238	-5.80807	5.72322e-36	3.4022e-35	TMEM238	-3.5671	4.70079e-26	3.33447e-25
PFN1P8	-5.80606	1.49676e-18	5.17763e-18	PFN1P8	-5.26955	1.09504e-17	5.32515e-17
FBXL18	-5.80284	7.53593e-130	2.64348e-128	FBXL18	-3.54126	6.96441e-83	2.33485e-81
COL18A1-AS1	-5.79783	3.66514e-13	1.00974e-12	COL18A1-AS1	-3.1618	8.87819e-09	2.55996e-08
MYPOP	-5.79377	9.96502e-31	5.16187e-30	MYPOP	-2.9369	6.41711e-18	3.157e-17
ADARB2	-5.78802	4.34949e-07	8.84657e-07	ADARB2	-4.57967	2.96945e-07	7.6761e-07
GLTPD1	-5.78085	6.10441e-107	1.55929e-105	GLTPD1	-2.65963	7.24864e-50	1.13842e-48
MTND2P2	-5.73414	1.00314e-07	2.11756e-07	MTND2P2	-1.90961	0.00692347	0.0113171
HCAR1	-5.73106	3.28651e-188	2.25377e-186	HCAR1	-2.53012	6.31317e-83	2.1259e-81
C19orf81	-5.72962	3.18197e-13	8.79172e-13	C19orf81	-5.26867	9.48546e-14	3.77323e-13
RIMKLA	-5.72851	1.30455e-38	8.26144e-38	RIMKLA	-1.81329	1.09513e-09	3.37016e-09
AMH	-5.69973	1.87087e-22	7.44436e-22	AMH	-3.20294	3.94292e-15	1.6797e-14
MED16	-5.68219	2.29286e-102	5.3868e-101	MED16	-5.03871	2.64311e-98	1.24661e-96
ALPK3	-5.68171	4.67997e-26	2.09061e-25	ALPK3	-3.46075	1.05253e-17	5.12824e-17
PACS1	-5.67391	1.18989e-222	1.13218e-220	PACS1	-2.92141	3.33857e-95	1.44453e-93
SIX5	-5.66788	1.12657e-19	4.05362e-19	SIX5	-3.35973	9.60062e-14	3.81788e-13
SCML2	-5.66737	9.2242e-201	6.98653e-199	SCML2	1.50265	1.0339e-25	7.23587e-25
ZFPM1	-5.62005	2.43668e-39	1.56457e-38	ZFPM1	-4.85212	3.78849e-37	4.02349e-36
HNRNPA1P29	-5.61142	4.63579e-11	1.1625e-10	HNRNPA1P29	-1.85766	0.00125944	0.00227501
AC005086.2	-5.59916	2.26703e-05	4.11264e-05	AC005086.2	-5.67282	2.45028e-07	6.37853e-07
PCDHGA7	-5.59119	1.44885e-17	4.81917e-17	PCDHGA7	-1.8039	7.63265e-05	0.000157839
PCSK1N	-5.55695	6.4282e-41	4.30925e-40	PCSK1N	-6.78983	2.88629e-46	4.0738e-45
SHANK2-AS3	-5.54158	3.3364e-09	7.64155e-09	SHANK2-AS3	-3.54378	2.92508e-07	7.56785e-07
CAPN13	-5.53901	3.92683e-114	1.12162e-112	CAPN13	-2.44566	7.65411e-48	1.12421e-46
HES4	-5.5295	9.08238e-71	1.1818e-69	HES4	-3.07244	1.12123e-38	1.24657e-37
SLC16A2	-5.52735	1.55771e-112	4.3513e-111	SLC16A2	-2.49222	2.11856e-46	3.00697e-45
CAPN5	-5.52159	1.23884e-53	1.1233e-52	CAPN5	-2.52827	3.04981e-25	2.09014e-24
SCRG1	-5.4897	1.01097e-27	4.78726e-27	SCRG1	-4.51814	5.61055e-25	3.79374e-24
CLEC3A	-5.46594	0	0	CLEC3A	-1.3084	3.23564e-13	1.24783e-12
SETP5	-5.4618	2.27238e-08	4.96337e-08	SETP5	-1.73228	0.0120869	0.0191033
ALG13-AS1	-5.45497	1.55749e-08	3.43293e-08	ALG13-AS1	-2.19172	0.000612394	0.00114849
SEMA5A	-5.44942	6.40512e-27	2.95042e-26	SEMA5A	-2.28675	3.06348e-10	9.81335e-10
PSPN	-5.44265	3.34426e-15	1.01098e-14	PSPN	-4.00876	4.21822e-13	1.61366e-12
MIR2276	-5.43885	0.000138686	0.00023654	MIR2276	-2.45181	0.00699067	0.0114232
GAPDHP61	-5.43794	1.1554e-10	2.84212e-10	GAPDHP61	-2.65442	4.69568e-06	1.09679e-05
MTUS1	-5.43587	5.24965e-307	7.83535e-305	MTUS1	-2.43975	3.4863e-111	2.07633e-109
FAM65C	-5.43309	2.66672e-112	7.40841e-111	FAM65C	-2.39362	1.89946e-45	2.61296e-44
BMP2KL	-5.43254	1.24193e-37	7.71719e-37	BMP2KL	-1.7127	2.63942e-08	7.36584e-08
PIP5K1C	-5.42634	1.33361e-115	3.91192e-114	PIP5K1C	-4.37854	6.32385e-99	3.01067e-97
CD200R1L	-5.42163	1.79577e-18	6.18944e-18	CD200R1L	-2.67889	6.59841e-10	2.06278e-09
CLDN3	-5.41812	0	0	CLDN3	-6.84153	0	0
FAM83E	-5.41607	4.13337e-08	8.90931e-08	FAM83E	-2.82871	2.3823e-05	5.20351e-05
STARD13-IT1	-5.41481	3.22489e-06	6.19504e-06	STARD13-IT1	-2.41242	0.00169486	0.00301615
FSTL4	-5.41086	2.81226e-88	5.09688e-87	FSTL4	-1.49862	6.62875e-11	2.21937e-10
RFX1	-5.37366	4.37067e-33	2.40473e-32	RFX1	-3.18144	4.89041e-22	2.9046e-21
ANGPT4	-5.37158	0.000155085	0.000263447	ANGPT4	-2.37561	0.00958468	0.0153774
ZNF467	-5.36767	4.72584e-75	6.65553e-74	ZNF467	-4.59733	1.26387e-65	2.97126e-64
HOXC10	-5.36484	8.99767e-08	1.90436e-07	HOXC10	-2.64369	8.1253e-05	0.000167548
CCDC64B	-5.35829	1.08328e-169	6.24694e-168	CCDC64B	-4.2918	9.03404e-143	8.68354e-141
LRCH4	-5.34619	1.01149e-202	7.77721e-201	LRCH4	-2.4837	7.49993e-84	2.56535e-82
NBPF11	-5.34593	2.64584e-44	1.92085e-43	NBPF11	-7.58391	5.78498e-53	9.78357e-52
HEY1	-5.34313	5.98016e-27	2.75969e-26	HEY1	-1.25878	0.0297722	0.0441812
TMEM160	-5.34069	2.2774e-53	2.05763e-52	TMEM160	-4.56881	2.03352e-48	3.07295e-47
PAK4	-5.33701	1.1046e-191	7.89505e-190	PAK4	-3.58479	1.79263e-139	1.62052e-137
SDS	-5.33493	2.35318e-05	4.26385e-05	SDS	-4.33759	6.80035e-06	1.56575e-05
PIPOX	-5.33435	2.17022e-06	4.22282e-06	PIPOX	-4.52803	7.17706e-07	1.79539e-06
ARHGAP33	-5.32763	1.15015e-23	4.76331e-23	ARHGAP33	-2.42696	2.24597e-11	7.73635e-11
SPATA2	-5.32556	1.89716e-163	9.99392e-162	SPATA2	-2.47748	7.32984e-67	1.77685e-65
PCDHGB8P	-5.32374	9.33762e-21	3.50743e-20	PCDHGB8P	-1.50334	0.000996025	0.00182358
C15orf39	-5.30622	1.49118e-53	1.34888e-52	C15orf39	-3.52339	8.48133e-39	9.49897e-38
ESPN	-5.30156	9.00992e-88	1.6252e-86	ESPN	-2.943	1.82065e-50	2.90444e-49
PRCD	-5.28904	1.12301e-05	2.0787e-05	PRCD	-3.4637	6.03422e-05	0.000126124
C17orf103	-5.28707	5.8309e-64	6.57552e-63	C17orf103	-3.84261	6.12967e-49	9.43174e-48
HS6ST2	-5.27153	5.6614e-79	8.54203e-78	HS6ST2	1.75604	3.76436e-24	2.45678e-23
SLC22A1	-5.25805	2.65152e-05	4.78562e-05	SLC22A1	-2.57895	0.00192686	0.00340548
PRSS22	-5.25522	1.12982e-90	2.16086e-89	PRSS22	-2.45639	3.35965e-38	3.68663e-37
TMPRSS2	-5.24731	4.71821e-178	2.9081e-176	TMPRSS2	-2.90676	6.56622e-94	2.75473e-92
HLA-DRB5	-5.23647	8.99963e-31	4.67134e-30	HLA-DRB5	-1.32724	0.00420439	0.00710336
ACAP3	-5.23592	8.76939e-156	4.26534e-154	ACAP3	-1.96541	2.82172e-41	3.39299e-40
JOSD2	-5.2334	1.34039e-76	1.94344e-75	JOSD2	-3.07135	3.87229e-46	5.44523e-45
MT-ND3	-5.23171	1.77047e-246	1.96742e-244	MT-ND3	-6.89119	0	0
ZMIZ1	-5.22919	3.12631e-18	1.06667e-17	ZMIZ1	-3.75708	3.62867e-13	1.39551e-12
GSTM5	-5.2275	0.00011677	0.000200441	GSTM5	-2.77489	0.00191506	0.00338619
ACHE	-5.21853	1.21281e-102	2.85819e-101	ACHE	-4.57142	4.82252e-93	1.98481e-91
MTCYBP3	-5.21234	6.08585e-05	0.000106913	MTCYBP3	-2.27822	0.00806291	0.0130559
PTGER4	-5.20943	3.66675e-184	2.40615e-182	PTGER4	-1.83381	4.04595e-40	4.71934e-39
MIR193A	-5.19706	0.000212463	0.000356462	MIR193A	-2.55136	0.00510353	0.00851635
OR2B2	-5.19296	6.47501e-06	1.21849e-05	OR2B2	-2.06306	0.00885595	0.0142746
MIDN	-5.17945	3.79334e-107	9.73859e-106	MIDN	-2.79966	9.28736e-56	1.6692e-54
ZNF671	-5.17897	1.85963e-13	5.20518e-13	ZNF671	-5.58918	5.06423e-15	2.14594e-14
MTND6P5	-5.17759	6.22318e-05	0.000109187	MTND6P5	-2.91886	0.000830909	0.00153423
PNPLA6	-5.17086	3.3878e-116	1.00342e-114	PNPLA6	-3.21633	6.96652e-72	1.91668e-70
PKHD1L1	-5.16998	3.29315e-11	8.33638e-11	PKHD1L1	-3.1828	4.00474e-08	1.10121e-07
OMD	-5.16762	1.80159e-15	5.51305e-15	OMD	-1.67803	0.000562351	0.00106
EEF1A2	-5.16236	0	0	EEF1A2	-1.8718	2.52285e-57	4.73604e-56
PTPRH	-5.16193	0.000140381	0.000239296	PTPRH	-3.16826	0.000594797	0.00111728
MAGI1-IT1	-5.16147	9.16672e-30	4.61336e-29	MAGI1-IT1	-2.19426	6.88141e-12	2.43722e-11
PPP2R5B	-5.15682	1.71836e-65	2.00155e-64	PPP2R5B	-1.67088	6.72183e-13	2.53752e-12
C17orf49	-5.14663	6.85117e-05	0.000119874	C17orf49	-2.70104	0.00180652	0.00320434
ABCA7	-5.14365	5.37113e-50	4.45857e-49	ABCA7	-3.21315	1.3201e-34	1.28023e-33
TBC1D17	-5.13279	5.14777e-85	8.91578e-84	TBC1D17	-3.22692	3.05112e-56	5.56271e-55
RPS15AP3	-5.13116	0.000372244	0.00060995	RPS15AP3	-2.25836	0.0163882	0.0254434
APBA3	-5.11077	9.17804e-58	9.17443e-57	APBA3	-2.6829	1.33479e-30	1.12745e-29
CC2D1A	-5.10756	4.7487e-152	2.19073e-150	CC2D1A	-2.46821	1.1906e-61	2.55751e-60
SYT15	-5.09468	1.27865e-83	2.13446e-82	SYT15	-5.20756	4.90814e-84	1.68642e-82
MIB2	-5.08801	3.07349e-91	5.96821e-90	MIB2	-1.6808	1.67698e-16	7.62982e-16
ZBTB7A	-5.08726	9.9557e-154	4.67795e-152	ZBTB7A	-3.29623	2.06143e-105	1.11017e-103
FGF22	-5.0846	7.55728e-05	0.000131729	FGF22	-2.86957	0.001016	0.00185791
RAB3A	-5.07936	3.75261e-24	1.57991e-23	RAB3A	-4.47562	2.39768e-24	1.58045e-23
FGF13	-5.06964	1.09383e-145	4.60014e-144	FGF13	-1.64478	4.62206e-24	3.00364e-23
N4BP3	-5.06684	0	0	N4BP3	-1.79604	1.48652e-79	4.74281e-78
AL161626.1	-5.0567	1.94175e-30	9.98014e-30	AL161626.1	-5.04546	8.71782e-31	7.44225e-30
CACNA1C-AS1	-5.05116	0.000282919	0.000468067	CACNA1C-AS1	-2.10162	0.0252472	0.0380085
MT-CO3	-5.03809	0	0	MT-CO3	-5.19548	0	0
TP63	-5.03515	1.09929e-26	5.02421e-26	TP63	-1.72868	2.42879e-06	5.82166e-06
NRP2	-5.02809	3.96608e-12	1.04517e-11	NRP2	-1.8832	0.000287632	0.000560251
SHC2	-5.02107	6.1782e-16	1.927e-15	SHC2	-1.82059	6.69828e-05	0.00013939
CAMSAP3	-5.01443	1.93247e-92	3.83072e-91	CAMSAP3	-4.47974	3.42047e-85	1.19144e-83
CDRT1	-5.01224	0.00018146	0.000306337	CDRT1	-2.11614	0.0214413	0.0326871
KDM6B	-5.00556	2.21213e-29	1.0977e-28	KDM6B	-2.42053	1.6448e-05	3.65038e-05
BAMBI	-5.00475	0	0	BAMBI	-1.75342	4.40861e-69	1.12527e-67
C19orf60	-5.00098	6.97624e-122	2.21725e-120	C19orf60	-4.30244	3.34889e-104	1.76596e-102
FAM182B	-4.98735	2.07532e-10	5.03982e-10	FAM182B	-4.28022	2.9728e-10	9.53493e-10
SAMD4B	-4.97469	5.34701e-118	1.61194e-116	SAMD4B	-3.56037	5.96188e-87	2.16093e-85
CRLF1	-4.96706	3.78352e-36	2.26219e-35	CRLF1	-2.03704	1.51994e-12	5.61366e-12
CSTA	-4.96072	3.61792e-07	7.39417e-07	CSTA	-3.93049	6.51282e-07	1.63407e-06
FNDC9	-4.95315	2.01969e-08	4.42731e-08	FNDC9	-2.00574	0.00147866	0.00264879
TRIM62	-4.95232	3.56724e-67	4.32731e-66	TRIM62	-2.33721	3.6374e-27	2.7079e-26
PHLDB3	-4.94684	2.67255e-117	8.02504e-116	PHLDB3	-2.59198	2.12152e-57	3.99747e-56
LINGO3	-4.94277	0.000111227	0.000191335	LINGO3	-4.41904	9.90513e-06	2.24713e-05
GRAMD1A	-4.93578	8.18537e-148	3.58086e-146	GRAMD1A	-3.2442	1.14393e-99	5.5682e-98
EIF4E2P1	-4.9277	0.00021589	0.000361972	EIF4E2P1	-2.44071	0.00636755	0.0104681
ADAP1	-4.88948	4.48416e-31	2.34272e-30	ADAP1	-1.89313	7.18885e-09	2.08632e-08
CRTC1	-4.8862	4.80201e-56	4.57769e-55	CRTC1	-2.9552	1.19102e-35	1.19867e-34
IL32	-4.87475	6.65078e-07	1.33718e-06	IL32	-2.47811	0.000363902	0.00070152
P2RY2	-4.85518	3.1424e-115	9.12975e-114	P2RY2	-2.18565	3.17029e-42	3.93681e-41
GATA2	-4.84103	2.23572e-87	4.0043e-86	GATA2	-2.93041	1.84124e-52	3.06947e-51
COMTD1	-4.83993	4.30246e-80	6.66335e-79	COMTD1	-5.8353	3.3547e-90	1.30971e-88
TMEM184A	-4.83624	2.29637e-198	1.70536e-196	TMEM184A	-2.26721	2.85162e-72	7.91727e-71
AGRN	-4.82878	3.42379e-209	2.84829e-207	AGRN	-2.92603	3.01463e-112	1.85357e-110
LINC00312	-4.82601	5.32144e-09	1.2052e-08	LINC00312	-1.51236	0.0336903	0.0495357
HIST2H2BD	-4.82403	1.25589e-07	2.63793e-07	HIST2H2BD	-9.16089	7.02288e-13	2.64853e-12
CEACAM5	-4.82248	3.16652e-134	1.18445e-132	CEACAM5	-11.478	4.46044e-208	8.46759e-206
SFT2D2	-4.82114	6.33786e-182	4.0541e-180	SFT2D2	-5.46503	3.25655e-209	6.2604e-207
SKI	-4.81354	5.30538e-83	8.73179e-82	SKI	-2.63627	4.61234e-41	5.48533e-40
PRKACA	-4.80182	1.40786e-100	3.18473e-99	PRKACA	-3.56995	1.16803e-73	3.32811e-72
DGKH	-4.79597	1.56376e-224	1.51635e-222	DGKH	-3.87605	1.29395e-187	2.09055e-185
SPDYE2	-4.79168	5.44436e-19	1.91376e-18	SPDYE2	-3.17064	7.23646e-14	2.89287e-13
MTND1P9	-4.78625	1.04838e-17	3.50473e-17	MTND1P9	-1.61623	0.000409152	0.000783976
MZF1	-4.75981	1.5174e-101	3.48957e-100	MZF1	-2.67047	6.56437e-53	1.10893e-51
PCDHA9	-4.75339	5.82821e-12	1.52665e-11	PCDHA9	-3.44327	4.96315e-10	1.5664e-09
ASAH2	-4.74189	3.64017e-19	1.2861e-18	ASAH2	-3.36019	1.43528e-14	5.95726e-14
Z85986.1	-4.73954	0.000179652	0.000303555	Z85986.1	-2.18451	0.0139384	0.0218703
NLGN2	-4.7337	8.17711e-30	4.12542e-29	NLGN2	-2.76483	1.3936e-17	6.7232e-17
SNORD115	-4.72709	0.000547382	0.000885302	SNORD115	-2.13498	0.0240128	0.0363194
SF3A2	-4.71934	3.82514e-81	6.06604e-80	SF3A2	-3.84113	1.05256e-65	2.48217e-64
SLC2A6	-4.71021	6.22874e-85	1.0727e-83	SLC2A6	-1.54941	6.78842e-13	2.56138e-12
SIRT6	-4.70866	3.86307e-66	4.5661e-65	SIRT6	-3.14237	9.49229e-45	1.28028e-43
ZNF423	-4.70731	4.74612e-06	9.01946e-06	ZNF423	-2.25104	0.00207726	0.00365005
CLMN	-4.69633	2.84725e-203	2.20033e-201	CLMN	-2.21391	2.99484e-75	8.74666e-74
B3GNT5	-4.69348	2.03912e-30	1.04735e-29	B3GNT5	-1.31256	0.00573674	0.00949786
C4orf32	-4.69197	0	0	C4orf32	-4.86687	0	0
CNKSR1	-4.68591	1.80376e-52	1.59561e-51	CNKSR1	-1.81959	6.00489e-14	2.41196e-13
ADAT3	-4.68443	5.36462e-13	1.46917e-12	ADAT3	-5.14016	1.20201e-14	5.00408e-14
MTF1	-4.6806	3.44861e-98	7.48954e-97	MTF1	-2.62586	6.6888e-51	1.07919e-49
OR7E14P	-4.67581	4.52398e-21	1.71796e-20	OR7E14P	-2.91789	3.91895e-14	1.58754e-13
OMG	-4.6725	7.14389e-29	3.49931e-28	OMG	-1.7422	1.46796e-07	3.88194e-07
MT-ND5	-4.66739	3.57082e-21	1.35973e-20	MT-ND5	-4.42918	2.36158e-21	1.3637e-20
PCDHA4	-4.66597	2.55478e-07	5.26234e-07	PCDHA4	-3.10243	1.12288e-05	2.53277e-05
GPC1	-4.65535	9.64396e-123	3.09746e-121	GPC1	-3.3695	8.0781e-94	3.37967e-92
SHKBP1	-4.64565	4.10554e-147	1.77564e-145	SHKBP1	-3.05751	6.59454e-96	2.91137e-94
RFTN2	-4.64413	3.05301e-20	1.12404e-19	RFTN2	-3.53538	8.36479e-17	3.86833e-16
ZNF608	-4.64109	0.000243458	0.00040578	ZNF608	-2.4561	0.00548022	0.00909895
MTND4P32	-4.637	1.18265e-05	2.1861e-05	MTND4P32	-2.68987	0.000566796	0.00106811
MIR326	-4.62621	8.66458e-05	0.00015041	MIR326	-2.72033	0.00121263	0.00219554
HMGB3P9	-4.6259	6.08205e-06	1.14695e-05	HMGB3P9	-1.82854	0.0175022	0.0270623
TMEM175	-4.62083	6.96439e-61	7.36291e-60	TMEM175	-2.77626	1.42144e-36	1.47053e-35
ZBTB45	-4.61557	2.02916e-41	1.37542e-40	ZBTB45	-2.8429	6.65364e-27	4.91005e-26
GRIN2D	-4.59665	1.48475e-07	3.10279e-07	GRIN2D	-2.38676	0.000202575	0.000401267
LINC00315	-4.5894	1.0738e-06	2.12858e-06	LINC00315	-2.2633	0.000992023	0.0018167
ZBTB32	-4.58799	7.44962e-25	3.21011e-24	ZBTB32	-2.79497	8.67223e-16	3.79645e-15
ATG2A	-4.58616	8.73535e-115	2.51393e-113	ATG2A	-2.46535	1.40825e-53	2.41389e-52
RLIMP1	-4.57957	1.82028e-14	5.34462e-14	RLIMP1	-2.96201	2.55663e-10	8.23488e-10
ZBTB8B	-4.57731	9.6309e-05	0.000166633	ZBTB8B	-3.25462	0.000214872	0.000424571
FAM43A	-4.57054	6.22755e-63	6.89013e-62	FAM43A	-3.06603	5.70458e-43	7.23771e-42
SLC22A20	-4.56749	4.38105e-09	9.96818e-09	SLC22A20	-2.9257	1.22956e-06	3.01961e-06
INTS1	-4.56054	7.71626e-190	5.36403e-188	INTS1	-3.18438	5.71532e-126	4.23408e-124
P2RX2	-4.54409	1.79953e-48	1.43963e-47	P2RX2	-2.18651	1.36208e-18	6.91373e-18
PCDHGA12	-4.53972	6.95669e-16	2.16715e-15	PCDHGA12	-1.58145	0.00154259	0.00275778
CYP19A1	-4.53734	9.26146e-29	4.52202e-28	CYP19A1	-1.71585	2.31789e-13	9.03307e-13
BCL6	-4.5318	1.09831e-113	3.11371e-112	BCL6	-2.58781	3.14304e-56	5.7189e-55
MTND4P14	-4.53146	1.6828e-05	3.07403e-05	MTND4P14	-4.54834	1.0972e-06	2.70287e-06
KRTAP3-1	-4.53103	1.8201e-05	3.31927e-05	KRTAP3-1	-2.95521	0.000164711	0.000328881
COL1A1	-4.53093	2.20728e-13	6.15227e-13	COL1A1	-3.37819	5.36373e-11	1.80658e-10
AC083900.1	-4.52759	0.00106345	0.00167289	AC083900.1	-2.50169	0.00646728	0.0106205
ERN1	-4.5252	5.27885e-100	1.18358e-98	ERN1	-2.4289	1.31552e-48	2.00389e-47
ELF3	-4.52117	2.00189e-158	1.00583e-156	ELF3	-2.29703	1.30002e-59	2.63245e-58
HIATL2	-4.52049	3.07625e-36	1.84236e-35	HIATL2	-4.21635	1.58677e-34	1.53005e-33
LINC00457	-4.51742	0.00019699	0.000331489	LINC00457	-2.57787	0.00262056	0.0045458
SCXA	-4.51325	7.92923e-10	1.86923e-09	SCXA	-3.2833	3.55266e-08	9.80629e-08
C19orf55	-4.51267	3.21259e-38	2.01768e-37	C19orf55	-2.55668	5.4813e-21	3.11661e-20
EPHA2	-4.50526	4.76557e-72	6.38091e-71	EPHA2	-1.54154	1.26428e-11	4.4109e-11
ZNF296	-4.49201	1.10408e-10	2.71982e-10	ZNF296	-2.67053	5.18697e-07	1.31182e-06
REXO1	-4.4854	4.00909e-58	4.02336e-57	REXO1	-4.16374	3.14432e-56	5.7189e-55
EPPK1	-4.4833	1.16573e-49	9.58784e-49	EPPK1	-2.65558	3.69656e-23	2.30175e-22
NCOR2	-4.48141	1.62885e-32	8.7966e-32	NCOR2	-2.87743	5.53543e-20	3.01638e-19
OR10K2	-4.47976	6.87877e-12	1.79658e-11	OR10K2	-1.91221	0.000148973	0.000299148
C19orf26	-4.47503	5.19297e-17	1.68531e-16	C19orf26	-2.14764	1.06401e-07	2.84043e-07
AC074367.1	-4.47277	6.12246e-05	0.000107494	AC074367.1	-3.26765	0.000139673	0.000281031
FMO2	-4.47237	2.18276e-05	3.96354e-05	FMO2	-2.23505	0.00342838	0.005868
LAMB4	-4.46507	7.09363e-07	1.42341e-06	LAMB4	-2.99538	1.92343e-05	4.24088e-05
GPRC5A	-4.46313	0	0	GPRC5A	-3.28835	1.74525e-268	4.81912e-266
PPAP2C	-4.46012	1.3872e-247	1.56435e-245	PPAP2C	-1.97772	4.37327e-68	1.08702e-66
C6orf141	-4.45936	6.8576e-66	8.04315e-65	C6orf141	1.21985	0.000591883	0.00111222
MADCAM1	-4.45744	0.000594299	0.00095823	MADCAM1	-2.79534	0.00229788	0.00401587
ENTPD2	-4.45095	7.68903e-18	2.58349e-17	ENTPD2	-2.44508	1.09309e-09	3.36456e-09
TSPAN10	-4.44913	2.06814e-05	3.75901e-05	TSPAN10	-3.56728	2.73702e-05	5.9424e-05
PTPRS	-4.44275	2.72854e-218	2.48738e-216	PTPRS	-4.34409	9.40901e-223	1.95746e-220
ECM2	-4.43898	2.37235e-26	1.07108e-25	ECM2	-1.68495	1.47231e-06	3.596e-06
ETV6	-4.4344	3.27481e-45	2.43674e-44	ETV6	-3.71411	1.93104e-39	2.19347e-38
MBD6	-4.43422	2.08981e-47	1.63071e-46	MBD6	-3.08112	2.33333e-33	2.16207e-32
CEACAMP11	-4.43387	0.000231693	0.000386977	CEACAMP11	-2.48479	0.00411779	0.00697256
SLC35C1	-4.42818	3.04437e-146	1.28743e-144	SLC35C1	-3.70497	1.03966e-120	7.27622e-119
WFS1	-4.42438	4.0279e-94	8.19796e-93	WFS1	-3.69379	1.04679e-81	3.44102e-80
COL5A3	-4.42349	8.13275e-27	3.72818e-26	COL5A3	-1.79445	4.28001e-08	1.17414e-07
ALDH16A1	-4.42122	7.03673e-98	1.51953e-96	ALDH16A1	-2.6118	9.20394e-54	1.58661e-52
TRPM4	-4.41989	1.8622e-116	5.53715e-115	TRPM4	-2.55828	3.34743e-59	6.71565e-58
CDK3	-4.41739	0.00128798	0.00201171	CDK3	-2.78585	0.00209441	0.00367848
MKNK2	-4.4118	6.64067e-216	5.87776e-214	MKNK2	-3.08479	2.39553e-138	2.12754e-136
CRB3	-4.40699	1.08146e-72	1.46608e-71	CRB3	-3.14301	1.72966e-53	2.96148e-52
CASZ1	-4.39734	5.48989e-78	8.12227e-77	CASZ1	-2.02737	2.19987e-27	1.64579e-26
AKAP5	-4.38884	8.15891e-90	1.52781e-88	AKAP5	-5.81525	1.80074e-106	9.83738e-105
SH2D3A	-4.38848	1.26926e-89	2.37385e-88	SH2D3A	-2.06193	1.76858e-31	1.54631e-30
PLXNB3	-4.38292	7.23169e-36	4.28386e-35	PLXNB3	-3.6503	6.55789e-31	5.63637e-30
AL353662.1	-4.38143	0.000150942	0.000256753	AL353662.1	-3.10498	0.000400547	0.000767973
MMEL1	-4.36898	2.88605e-08	6.26869e-08	MMEL1	-1.68045	0.0108667	0.0172791
LARGE-IT1	-4.36855	9.102e-06	1.69731e-05	LARGE-IT1	-4.64508	4.5274e-07	1.15095e-06
ABCA5	-4.36834	3.0913e-305	4.56912e-303	ABCA5	-1.12547	0.000634192	0.00118746
REEP6	-4.36704	9.59162e-94	1.94438e-92	REEP6	-3.88287	5.66463e-84	1.94196e-82
PPFIA2	-4.36679	1.77676e-25	7.79972e-25	PPFIA2	-3.39473	7.77333e-21	4.38209e-20
RPL12P4	-4.36371	2.33387e-13	6.49439e-13	RPL12P4	-5.59328	1.77394e-16	8.06369e-16
SLC25A35	-4.35971	5.10752e-07	1.03524e-06	SLC25A35	-1.59473	0.0329484	0.0485154
SYTL1	-4.35805	1.48085e-123	4.7967e-122	SYTL1	-2.11851	4.96505e-46	6.9433e-45
GFOD2	-4.35656	4.35351e-173	2.59913e-171	GFOD2	-3.51925	2.37552e-138	2.12217e-136
CD1E	-4.34274	5.02809e-10	1.19681e-09	CD1E	-1.56848	0.0102318	0.0163501
C8orf17	-4.3353	4.56252e-06	8.68138e-06	C8orf17	-1.85329	0.0128062	0.0201876
RPS7P7	-4.3333	0.00077216	0.00123132	RPS7P7	-2.0079	0.0339889	0.049941
ARID1A	-4.3312	5.7258e-24	2.39411e-23	ARID1A	-2.68943	7.23599e-13	2.72552e-12
LTBP4	-4.32698	8.17814e-70	1.04187e-68	LTBP4	-2.86254	9.78207e-45	1.31819e-43
FMO6P	-4.32677	0.000105786	0.000182284	FMO6P	-2.51522	0.00211684	0.00371616
PYY2	-4.32584	2.041e-06	3.97647e-06	PYY2	-2.6495	0.000169878	0.000338664
FIGN	-4.32552	2.2169e-63	2.47072e-62	FIGN	-2.7639	2.21452e-37	2.37179e-36
GPX3	-4.32298	1.28603e-52	1.14094e-51	GPX3	-2.26257	1.43479e-23	9.11338e-23
ABCA10	-4.3214	2.99725e-43	2.12233e-42	ABCA10	-1.4686	7.21352e-06	1.65787e-05
CROCC	-4.31268	1.13422e-54	1.05289e-53	CROCC	-2.14766	5.06515e-24	3.28596e-23
ARFRP1	-4.3106	4.22848e-184	2.76285e-182	ARFRP1	-1.47591	2.74618e-20	1.51494e-19
PCLO	-4.30297	8.40257e-22	3.27666e-21	PCLO	-2.85508	2.423e-13	9.43299e-13
NR1D1	-4.29431	3.43076e-10	8.22778e-10	NR1D1	-4.3746	3.71583e-11	1.26134e-10
PCNXL3	-4.29323	8.55005e-172	5.04519e-170	PCNXL3	-2.81596	6.67136e-101	3.34383e-99
GPR132	-4.28959	2.06347e-17	6.81585e-17	GPR132	-1.99609	1.20598e-06	2.96314e-06
GRHL3	-4.28385	5.07878e-152	2.33593e-150	GRHL3	-1.54198	3.62571e-21	2.07631e-20
SCAF1	-4.28218	1.38668e-75	1.97297e-74	SCAF1	-2.73097	2.51168e-44	3.34018e-43
WNT7B	-4.27495	5.98291e-62	6.50599e-61	WNT7B	-2.74597	4.57561e-37	4.84249e-36
PGM5P2	-4.27217	1.36069e-07	2.85254e-07	PGM5P2	-6.80804	1.2588e-11	4.3928e-11
IL1A	-4.27099	0.000227837	0.000380871	IL1A	-2.13407	0.013133	0.020677
GDAP1L1	-4.27061	2.44294e-05	4.41911e-05	GDAP1L1	-2.12769	0.00519579	0.00865904
DAPK3	-4.27026	4.81067e-180	3.02635e-178	DAPK3	-2.57987	1.65586e-92	6.76011e-91
CASKIN2	-4.25743	2.46152e-100	5.55173e-99	CASKIN2	-2.30623	6.34676e-42	7.79209e-41
TSPAN1	-4.25711	6.59094e-82	1.06406e-80	TSPAN1	-3.54718	3.64747e-69	9.37296e-68
RPL35P6	-4.25531	7.44024e-05	0.000129763	RPL35P6	-1.81369	0.0324748	0.0478644
MMP17	-4.25416	3.38801e-48	2.69061e-47	MMP17	-3.66445	3.23706e-44	4.28981e-43
TPM3P1	-4.25087	2.79599e-06	5.39358e-06	TPM3P1	-3.02324	3.56862e-05	7.65166e-05
MYOM1	-4.24997	1.60888e-09	3.7372e-09	MYOM1	-3.23818	1.17295e-07	3.12081e-07
CTXN1	-4.24526	4.4268e-20	1.61965e-19	CTXN1	-3.07007	3.52917e-05	7.57348e-05
METRNL	-4.24523	1.28356e-258	1.53865e-256	METRNL	-2.70697	2.41099e-148	2.49087e-146
HSPB1P1	-4.24246	0.000129893	0.00022209	HSPB1P1	-3.90635	2.46236e-05	5.37065e-05
TSC22D4	-4.24061	1.71748e-167	9.50798e-166	TSC22D4	-3.17244	8.97363e-116	5.77469e-114
L1CAM	-4.23015	1.01978e-110	2.75758e-109	L1CAM	-2.2116	1.39024e-43	1.80458e-42
SLC24A3	-4.23006	3.86818e-107	9.914e-106	SLC24A3	-1.84848	2.65773e-28	2.05409e-27
AHR	-4.22818	7.79048e-237	8.12344e-235	AHR	1.13897	0.000160202	0.000320467
PCDHGC5	-4.22194	6.40171e-10	1.5157e-09	PCDHGC5	-2.76789	6.43871e-07	1.61601e-06
FTH1P4	-4.21765	1.02705e-05	1.90751e-05	FTH1P4	-2.59411	0.000435069	0.000830909
MAPK6PS3	-4.21595	2.19298e-19	7.79863e-19	MAPK6PS3	-1.91257	5.48371e-07	1.3841e-06
RPL21P28	-4.21207	2.74961e-07	5.65524e-07	RPL21P28	-3.42299	9.23319e-07	2.29013e-06
AC005086.4	-4.20805	0.000655357	0.00105289	AC005086.4	-2.43205	0.00652163	0.0107028
DNM1	-4.20415	3.85467e-77	5.64264e-76	DNM1	-2.27082	1.06039e-33	9.93472e-33
[truncated: 8,229 more rows]
