# Supplementary material for: The nuclear receptor ERβ engages AGO2 in regulation of gene transcription, RNA splicing and RISC loading
Source: Genome Biol. 2017 Oct 6;18:189. doi: 10.1186/s13059-017-1321-0 (PMC5634881; doi:10.1186/s13059-017-1321-0)
Supplement: Supplementary file 2 — Alternative splicing events in Ct-ERβ cells. (XLSX 850 kb) [file 13059_2017_1321_MOESM2_ESM.xlsx]

## Sheet: Summary
Summary
Additional file 2: Table S2A
Table S2A.1: List of transcripts having Skipped exon alternative splicing events in Ct-ERβ cells
Table S2A.2: List of transcripts having Retained intron alternative splicing events in Ct-ERβ cells
Table S2A.3: List of transcripts having mutually exclusive exon alternative splicing events in Ct-ERβ cells
Table S2A.4: List of transcripts having alternative 5'splice site events in Ct-ERβ cells
Table S2A.5: List of transcripts having alternative 3' splice site events in Ct-ERβ cells

## Sheet: Skipped_Exon
Table S2A.1: List of transcripts having Skipped exon alternative splicing events in Ct-ERβ cells
GeneID	geneSymbol	chr	strand	exonStart_0base	exonEnd	upstreamES	upstreamEE	downstreamES	downstreamEE	IncFormLen	SkipFormLen	PValue	FDR	IncLevelDifference
ENSG00000154263	ABCA10	17	-	67197640	67197809	67193204	67193263	67210844	67210992	269	100	1.15883e-05	0.000121557	-1
ENSG00000070614	NDST1	5	+	149898359	149898481	149887708	149887788	149900429	149900664	222	100	1.35403e-05	0.000140456	-1
ENSG00000249425	RP11-502M1.2.1	4	+	161466520	161466633	161463142	161463200	161507397	161507969	213	100	1.39479e-05	0.00014434	-1
ENSG00000158089	GALNT14	2	-	31348019	31348119	31337608	31337693	31360823	31360921	200	100	1.45517e-05	0.000150232	-1
ENSG00000155508	CNOT8	5	+	154238198	154238361	154238076	154238103	154244751	154244945	263	100	1.45838e-05	0.000150508	-1
ENSG00000173809	TDRD12	19	+	33268054	33268135	33264361	33264438	33281436	33281497	181	100	1.54544e-05	0.000158538	-1
ENSG00000003096	KLHL13	X	-	117162386	117162460	117079396	117079538	117250470	117250828	174	100	1.5788e-05	0.000161697	-1
ENSG00000151422	FER	5	+	108177531	108177569	108171408	108171508	108177962	108178702	138	100	1.73941e-05	0.000177153	-1
ENSG00000184925	LCN12	9	+	139845726	139845848	139844002	139844120	139846771	139846893	222	100	2.00558e-05	0.000202331	-1
ENSG00000140995	DEF8	16	+	90015827	90015921	90015162	90015222	90020696	90020784	194	100	2.01517e-05	0.00020319	-1
ENSG00000213949	ITGA1	5	+	52160804	52160916	52160596	52160685	52161523	52161651	212	100	2.02054e-05	0.000203623	-1
ENSG00000146250	PRSS35	6	+	84231253	84231358	84222193	84222413	84233140	84235419	205	100	2.1768e-05	0.00021805	-1
ENSG00000105339	DENND3	8	+	142173431	142173528	142165947	142166069	142176288	142176488	197	100	2.26435e-05	0.000226219	-1
ENSG00000130816	DNMT1	19	-	10283765	10283850	10277273	10277361	10287967	10288043	185	100	2.40477e-05	0.000239235	-1
ENSG00000100889	PCK2	14	+	24563974	24564054	24563519	24563643	24567411	24567596	180	100	2.46668e-05	0.000244777	-1
ENSG00000122643	NT5C3	7	-	33061664	33061711	33059246	33059336	33066428	33066527	147	100	2.53656e-05	0.000251154	-1
ENSG00000121542	SEC22A	3	+	122923562	122923631	122920897	122921025	122928045	122928246	169	100	2.6103e-05	0.000257958	-1
ENSG00000186166	CCDC84	11	+	118882648	118882713	118881473	118881540	118885703	118885793	165	100	2.66514e-05	0.00026301	-1
ENSG00000164091	WDR82	3	-	52318543	52318607	52304727	52304825	52321848	52322036	164	100	2.67907e-05	0.000264293	-1
ENSG00000179532	DNHD1	11	+	6541467	6541519	6541194	6541332	6549751	6550017	152	100	2.69225e-05	0.0002655	-1
ENSG00000103723	AP3B2	15	-	83333998	83334055	83333586	83333695	83334208	83334327	157	100	2.77913e-05	0.000273116	-1
ENSG00000167701	GPT	8	+	145731230	145731310	145730628	145730872	145731377	145731514	180	100	2.82127e-05	0.000276968	-1
ENSG00000163596	ICA1L	2	-	203724869	203724967	203693570	203693739	203734258	203734320	198	100	2.82562e-05	0.000277348	-1
ENSG00000105650	PDE4C	19	-	18331683	18331733	18331212	18331325	18331914	18331988	150	100	2.88368e-05	0.000282215	-1
ENSG00000145833	DDX46	5	+	134169270	134169313	134164348	134164436	134190587	134190823	143	100	2.99277e-05	0.000291731	-1
ENSG00000076248	UNG	12	+	109542900	109543020	109541237	109541416	109547636	109548797	220	100	3.02393e-05	0.00029422	-1
ENSG00000180481	GLIPR1L2	12	+	75796796	75796926	75784880	75785130	75804213	75804459	230	100	3.05069e-05	0.000296305	-1
ENSG00000111837	MAK	6	-	10791907	10792080	10784656	10784805	10796230	10796542	273	100	3.13857e-05	0.000303486	-1
ENSG00000132676	DAP3	1	+	155695782	155695810	155658892	155658965	155701146	155701206	128	100	3.24152e-05	0.000312374	-1
ENSG00000171502	COL24A1	1	-	86201828	86202242	86200471	86200647	86203078	86203188	514	100	4.21037e-05	0.000398946	-1
ENSG00000108100	CCNY	10	+	35814891	35814927	35790428	35790463	35854950	35855113	136	100	4.22493e-05	0.000400191	-1
ENSG00000091536	MYO15A	17	+	18069674	18069835	18067055	18067152	18070903	18071037	261	100	4.37038e-05	0.000412312	-1
ENSG00000160111	CPAMD8	19	-	17014370	17014433	17013458	17013673	17014511	17014667	163	100	4.38933e-05	0.000413962	-1
ENSG00000075826	SEC31B	10	-	102256891	102257037	102256014	102256188	102257423	102257550	246	100	4.40655e-05	0.000415517	-1
ENSG00000103472	RRN3P2	16	+	29098654	29098724	29097534	29097596	29102060	29102159	170	100	4.41384e-05	0.000415788	-1
ENSG00000142046	TMEM91	19	+	41889465	41889537	41888676	41888826	41889778	41889985	172	100	4.41972e-05	0.000416065	-1
ENSG00000059915	PSD	10	-	104175773	104175876	104174619	104174986	104176141	104176388	203	100	4.45941e-05	0.000417165	-1
ENSG00000149547	EI24	11	+	125445204	125445304	125442353	125442465	125453415	125453658	200	100	4.45916e-05	0.000417165	-1
ENSG00000146021	KLHL3	5	-	136972982	136973084	136969725	136969854	136974641	136974839	202	100	4.4594e-05	0.000417165	-1
ENSG00000168754	FAM178B	2	-	97594942	97595057	97589226	97589320	97613554	97613639	215	100	4.4544e-05	0.000417165	-1
ENSG00000075223	SEMA3C	7	-	80439926	80440017	80394470	80394559	80545994	80546135	191	100	4.45426e-05	0.000417165	-1
ENSG00000248596	RP11-844P9.2.1	5	-	175601976	175602063	175600508	175600566	175602150	175602215	187	100	4.44991e-05	0.000417165	-1
ENSG00000203721	C1orf98	1	-	200340173	200340293	200337792	200337999	200342220	200342297	220	100	4.44976e-05	0.000417165	-1
ENSG00000183963	SMTN	22	+	31476435	31476740	31460103	31460173	31479164	31479295	405	100	4.88494e-05	0.000454568	-1
ENSG00000160789	LMNA	1	+	156079303	156079537	156076448	156076614	156084460	156084629	334	100	5.44333e-05	0.000503713	-1
ENSG00000260528	RP11-356C4.4.1	16	+	90229155	90229386	90229004	90229062	90230171	90230366	331	100	5.46938e-05	0.000505958	-1
ENSG00000241717	VWFP1	22	-	17182932	17183093	17182043	17182202	17184882	17184996	261	100	6.13803e-05	0.000563028	-1
ENSG00000138030	KHK	2	+	27317667	27317802	27315199	27315316	27319596	27319669	235	100	6.41496e-05	0.000586433	-1
ENSG00000162616	DNAJB4	1	+	78458437	78458554	78446888	78446986	78478734	78479198	217	100	6.61372e-05	0.000602851	-1
ENSG00000127054	CPSF3L	1	-	1258560	1258667	1250899	1250998	1259960	1260053	207	100	6.7258e-05	0.00061218	-1
ENSG00000153130	SCOC	4	+	141297828	141297932	141264754	141264862	141300274	141300346	204	100	6.75955e-05	0.000615054	-1
ENSG00000258181	RP11-493L12.4.1	12	+	47643108	47643211	47642918	47643014	47651244	47651322	203	100	6.77081e-05	0.00061588	-1
ENSG00000114948	ADAM23	2	+	207474633	207474724	207460774	207460886	207482302	207485851	191	100	6.90591e-05	0.000626658	-1
ENSG00000185842	DNAH14	1	+	225161792	225161855	225155132	225155216	225211316	225211567	163	100	7.21348e-05	0.000650708	-1
ENSG00000132958	TPTE2	13	-	20056627	20056687	20039604	20039704	20066989	20067043	160	100	7.24491e-05	0.000653023	-1
ENSG00000151576	QTRTD1	3	+	113785074	113785130	113775845	113775953	113789472	113789653	156	100	7.28606e-05	0.000656314	-1
ENSG00000197150	ABCB8	7	+	150728327	150728378	150725536	150725697	150729930	150730121	151	100	7.33609e-05	0.00066019	-1
ENSG00000106686	C9orf68	9	-	4646486	4646528	4635274	4635399	4656040	4656089	142	100	7.42117e-05	0.000666574	-1
ENSG00000112394	SLC16A10	6	+	111514495	111514527	111498414	111498868	111527794	111527938	132	100	7.50575e-05	0.000673209	-1
ENSG00000135951	TSGA10	2	-	99735239	99735264	99735013	99735149	99743510	99743639	125	100	7.55667e-05	0.000676705	-1
ENSG00000163531	NFASC	1	+	204919684	204919702	204913378	204913534	204921138	204921244	118	100	7.59883e-05	0.000680049	-1
ENSG00000198089	SFI1	22	+	31999729	31999805	31985432	31985563	32002313	32002416	176	100	6.95121e-09	1.02504e-07	-1
ENSG00000174165	ZDHHC24	11	-	66296782	66296959	66294406	66294477	66311174	66311452	277	100	7.33242e-09	1.07985e-07	-1
ENSG00000145362	ANK2	4	+	114294440	114294605	114294245	114294329	114302612	114302803	265	100	7.44094e-09	1.09498e-07	-1
ENSG00000205583	STAG3L1	7	+	74990340	74990479	74988475	74988678	74990643	74990729	239	100	9.73712e-10	1.52443e-08	-1
ENSG00000227492	RP11-316M21.6.1	10	+	101991002	101991417	101990771	101990883	101992987	101993200	515	100	1.29354e-06	1.538e-05	-1
ENSG00000167037	SGSM1	22	+	25270381	25270546	25264689	25264822	25272543	25272682	265	100	1.07391e-09	1.67621e-08	-1
ENSG00000115594	IL1R1	2	+	102781684	102781764	102781233	102781463	102785057	102785123	180	100	1.20493e-08	1.74455e-07	-1
ENSG00000147905	ZCCHC7	9	+	37121596	37121669	37120601	37120773	37126308	37126939	173	100	1.21339e-08	1.75561e-07	-1
ENSG00000151303	AGAP11	10	+	88762844	88763178	88761392	88761493	88764081	88764117	434	100	1.27658e-09	1.98815e-08	-1
ENSG00000163291	PAQR3	4	-	79854229	79854385	79851323	79851479	79860193	79860385	256	100	1.28069e-14	2.6895e-13	-1
ENSG00000184470	TXNRD2	22	-	19868378	19868468	19868144	19868240	19868558	19868677	190	100	3.32559e-06	3.77866e-05	-1
ENSG00000107077	KDM4C	9	+	6942459	6942634	6893122	6893232	6948032	6948214	275	100	3.02249e-10	4.90709e-09	-1
ENSG00000243137	PSG4	19	-	43702148	43702427	43699146	43699425	43708037	43708403	379	100	3.99917e-07	4.9953e-06	-1
ENSG00000163539	CLASP2	3	-	33636442	33636460	33633886	33633988	33638202	33638226	118	100	5.19237e-06	5.74521e-05	-1
ENSG00000103005	C16orf57	16	+	58048176	58048198	58043832	58044016	58051237	58051343	122	100	5.31558e-06	5.87465e-05	-1
ENSG00000155974	GRIP1	12	-	67020398	67020592	66990626	66990707	67024004	67024116	294	100	5.78653e-06	6.35665e-05	-1
ENSG00000254827	SLC22A18AS	11	-	2920625	2921020	2909009	2909865	2923813	2923939	495	100	5.96728e-06	6.54124e-05	-1
ENSG00000139144	PIK3C2G	12	+	18515697	18515820	18499574	18499770	18524113	18524245	223	100	6.25626e-06	6.82365e-05	-1
ENSG00000080345	RIF1	2	+	152351742	152351840	152339712	152339849	152362723	152362889	198	100	6.19273e-06	6.75958e-05	-0.974
ENSG00000197283	SYNGAP1	6	+	33416565	33416645	33415619	33415710	33419536	33420172	180	100	3.9936e-06	4.48101e-05	-0.964
ENSG00000198870	C9orf96	9	+	136256456	136256572	136255309	136255380	136259417	136259536	216	100	4.45359e-05	0.000417165	-0.937
ENSG00000235703	RP13-507I23.1.1	X	+	149111868	149111980	149108876	149109104	149112235	149112318	212	100	7.12377e-12	1.27993e-10	-0.936
ENSG00000132677	RHBG	1	+	156340972	156341045	156339002	156339227	156347091	156347278	173	100	2.16108e-08	3.05848e-07	-0.925
ENSG00000164031	DNAJB14	4	-	100845916	100845972	100844196	100844342	100848873	100848995	156	100	6.54644e-10	1.03811e-08	-0.919
ENSG00000090097	PCBP4	3	-	51996825	51996908	51995956	51996104	52001341	52001470	183	100	1.49532e-05	0.000153817	-0.911
ENSG00000123146	CD97	19	+	14507888	14508035	14507153	14507285	14508469	14508616	247	100	5.92574e-09	8.78861e-08	-0.904
ENSG00000204623	ZNRD1-AS1	6	-	29970943	29971145	29968787	29970509	29989443	29989538	302	100	2.16126e-05	0.00021657	-0.9
ENSG00000087903	RFX2	19	-	6047417	6047515	6044203	6044293	6110403	6110664	198	100	1.45979e-07	1.90628e-06	-0.898
ENSG00000164258	NDUFS4	5	+	52900636	52900725	52899281	52899360	52954380	52954454	189	100	6.92836e-05	0.000628494	-0.895
ENSG00000076067	RBMS2	12	+	56982715	56982802	56982077	56982158	56982923	56983575	187	100	0.000645151	0.0049691	-0.894
ENSG00000134326	CMPK2	2	-	7004462	7004574	7003594	7003709	7006556	7006766	212	100	0.00044546	0.00353	-0.888
ENSG00000196498	NCOR2	12	-	124825147	124825297	124824839	124824989	124826368	124826620	250	100	7.19321e-08	9.65395e-07	-0.879
ENSG00000163705	C3orf24	3	-	10125227	10125401	10123003	10123215	10127481	10127512	274	100	0.00218412	0.0152589	-0.859
ENSG00000196739	COL27A1	9	+	116956683	116956737	116945301	116945355	116958238	116958292	154	100	1.25666e-06	1.49605e-05	-0.855
ENSG00000152689	RASGRP3	2	+	33706249	33706371	33701689	33701774	33736776	33736909	222	100	2.00558e-05	0.000202331	-0.845
ENSG00000161912	RP1-34B21.6.1	6	+	41092223	41092559	41090715	41090988	41095283	41095347	436	100	0.00022256	0.00186387	-0.843
ENSG00000100600	LGMN	14	-	93207406	93207524	93200026	93200155	93214833	93215024	218	100	0.00622135	0.0392054	-0.841
ENSG00000111271	ACAD10	12	+	112128862	112128972	112128255	112128357	112130500	112130553	210	100	5.59283e-05	0.000516618	-0.839
ENSG00000145002	FAM86B2	8	-	12287858	12287960	12286489	12286623	12289590	12289671	202	100	6.78207e-05	0.000616707	-0.835
ENSG00000197586	ENTPD6	20	+	25176789	25176890	25176427	25176503	25177740	25177862	201	100	4.33606e-06	4.84508e-05	-0.834
ENSG00000185842	DNAH14	1	+	225380397	225380613	225372992	225373127	225391884	225391975	316	100	2.6447e-10	4.31229e-09	-0.825
ENSG00000146414	SHPRH	6	-	146209155	146209236	146185458	146185627	146231583	146231772	181	100	4.32274e-05	0.000408362	-0.822
ENSG00000196498	NCOR2	12	-	124825147	124825240	124824839	124824989	124826368	124826601	193	100	2.26745e-07	2.90074e-06	-0.818
ENSG00000142621	FHAD1	1	+	15627700	15627937	15623179	15623289	15635108	15635232	337	100	2.40588e-05	0.000239303	-0.814
ENSG00000225511	LINC00475	9	+	94906759	94906849	94903877	94903932	94907166	94907392	190	100	0.000480935	0.0037862	-0.812
ENSG00000229951	AC104695.3.1	2	-	28610627	28610778	28607275	28610000	28617414	28617539	251	100	3.84751e-05	0.000367145	-0.81
ENSG00000132142	ACACA	17	-	35702209	35702339	35696763	35696810	35722383	35722691	230	100	0.00344957	0.0230689	-0.809
ENSG00000205583	STAG3L1	7	+	74995220	74995328	74994523	74994622	74995592	74995893	208	100	0.00077389	0.00588223	-0.806
ENSG00000112319	EYA4	6	+	133777693	133777786	133767767	133767892	133782251	133782318	193	100	0.00083051	0.00627635	-0.794
ENSG00000255571	CTD-2335A18.1.1	15	+	89922278	89922500	89921346	89921396	89931047	89931112	322	100	8.52792e-13	1.61582e-11	-0.794
ENSG00000011260	UTP18	17	+	49365908	49365952	49365389	49365564	49374325	49374364	144	100	7.91743e-09	1.16117e-07	-0.79
ENSG00000239791	AC002310.7.1	16	+	30593044	30593469	30583570	30583732	30593850	30594213	525	100	4.59602e-06	5.12242e-05	-0.788
ENSG00000168743	NPNT	4	+	106832793	106832889	106823850	106823952	106833221	106833395	196	100	8.88454e-12	1.58621e-10	-0.783
ENSG00000235703	RP13-507I23.1.1	X	+	149110007	149110065	149108876	149109104	149112235	149112318	158	100	2.76456e-05	0.000271826	-0.782
ENSG00000254536	MTG1	10	+	135212673	135212730	135209666	135209771	135215652	135215749	157	100	0.00659172	0.0413781	-0.78
ENSG00000188738	FSIP2	2	+	186680097	186680198	186678271	186678769	186689160	186689207	201	100	5.822e-10	9.27652e-09	-0.779
ENSG00000178852	C17orf57	17	+	45438743	45438887	45425173	45425317	45447802	45447874	244	100	8.11217e-07	9.82487e-06	-0.776
ENSG00000167103	PIP5KL1	9	-	130688236	130688258	130687774	130688102	130689431	130689487	122	100	7.57592e-05	0.000678107	-0.775
ENSG00000224165	DNAJC27-AS1	2	+	25250179	25250386	25224283	25224414	25258141	25258533	307	100	2.90799e-07	3.67696e-06	-0.773
ENSG00000170035	UBE2E3	2	+	181852064	181852121	181848769	181848820	181854608	181854732	157	100	0.00429386	0.0280813	-0.763
ENSG00000197140	ADAM32	8	+	39138654	39138693	39133346	39133385	39141104	39141143	139	100	1.27757e-05	0.000133086	-0.76
ENSG00000143641	GALNT2	1	+	230381808	230381896	230372405	230372471	230390963	230391090	188	100	6.58857e-06	7.15851e-05	-0.758
ENSG00000169181	GSG1L	16	-	27835182	27835236	27818807	27818875	27840109	27840277	154	100	0.00135785	0.00989049	-0.755
ENSG00000085832	EPS15	1	-	51924712	51924820	51924067	51924405	51926762	51926822	208	100	4.62312e-09	6.91169e-08	-0.752
ENSG00000054611	TBC1D22A	22	+	47309229	47309342	47307969	47308084	47393529	47393605	213	100	2.9973e-05	0.000292072	-0.742
ENSG00000186409	CCDC30	1	+	43021826	43022076	43011080	43011250	43031966	43032146	350	100	4.07494e-05	0.00038702	-0.741
ENSG00000241962	C2orf15	2	+	99823096	99823220	99812035	99812219	99832460	99832577	224	100	1.64617e-06	1.93613e-05	-0.74
ENSG00000173320	STOX2	4	+	184932739	184932788	184931925	184932576	184938241	184938596	149	100	0.00161833	0.0116144	-0.734
ENSG00000164403	SHROOM1	5	-	132161968	132162279	132160854	132161874	132163152	132163299	411	100	7.10199e-07	8.64397e-06	-0.732
ENSG00000008382	MPND	19	+	4357511	4357582	4355093	4355170	4359159	4359252	171	100	1.59304e-05	0.000162995	-0.73
ENSG00000187583	PLEKHN1	1	+	908565	908706	908240	908390	908879	909020	241	100	0.000422691	0.00336228	-0.727
ENSG00000106686	C9orf68	9	-	4617922	4618110	4605346	4605440	4622407	4622510	288	100	4.29145e-05	0.000405609	-0.725
ENSG00000235703	RP13-507I23.1.1	X	+	149111868	149111980	149110007	149110065	149112235	149112318	212	100	5.10615e-05	0.000474294	-0.725
ENSG00000090554	FLT3LG	19	+	49982165	49982304	49979679	49979823	49983554	49983733	239	100	6.37149e-05	0.000582553	-0.724
ENSG00000109066	TMEM104	17	+	72773716	72773877	72773402	72773514	72786338	72786435	261	100	0.00146687	0.0106149	-0.723
ENSG00000241322	CDRT1	17	-	15496650	15496809	15491701	15492541	15498061	15498204	259	100	0.00124343	0.00911333	-0.721
ENSG00000079102	RUNX1T1	8	-	93074773	93074937	93029453	93029591	93088192	93088365	264	100	4.36239e-05	0.000411696	-0.716
ENSG00000106723	SPIN1	9	+	91030521	91030614	91003345	91003453	91033692	91033866	193	100	0.00433086	0.0282986	-0.709
ENSG00000100023	PPIL2	22	+	22012931	22012975	22012554	22012751	22015125	22015310	144	100	8.58442e-05	0.000763665	-0.705
ENSG00000165996	PTPLA	10	-	17645558	17645647	17636203	17636382	17645928	17646046	189	100	5.97446e-08	8.09506e-07	-0.705
ENSG00000158089	GALNT14	2	-	31301799	31301932	31215703	31215873	31348019	31348119	233	100	0.00187997	0.0133348	-0.7
ENSG00000153234	NR4A2	2	-	157182823	157182840	157182661	157182719	157183229	157183432	117	100	2.93945e-06	3.35948e-05	-0.696
ENSG00000198691	ABCA4	1	-	94522156	94522378	94520666	94520871	94526092	94526315	322	100	0.000664563	0.00510819	-0.688
ENSG00000174473	GALNTL6	4	+	173803940	173804058	173734690	173734874	173852311	173852419	218	100	0.00768865	0.047557	-0.686
ENSG00000172671	ZFAND4	10	-	46148431	46148507	46143741	46143982	46158989	46159290	176	100	5.96139e-10	9.48793e-09	-0.685
ENSG00000133962	CATSPERB	14	-	92150220	92150287	92136157	92136316	92159469	92159588	167	100	1.33916e-32	5.65606e-31	-0.678
ENSG00000133678	C10orf57	10	+	81850135	81850187	81845986	81846014	81850552	81850694	152	100	1.22396e-05	0.000127948	-0.677
ENSG00000118194	TNNT2	1	-	201338943	201338973	201337289	201337355	201341154	201341169	130	100	1.76893e-05	0.000179964	-0.667
ENSG00000149231	CCDC82	11	-	96121858	96121993	96120693	96120777	96123007	96123076	235	100	1.88815e-05	0.000191234	-0.667
ENSG00000165807	PPP1R36	14	+	65028505	65028746	65019531	65019579	65031468	65031543	341	100	4.10793e-05	0.000389761	-0.667
ENSG00000104490	NCALD	8	-	102792151	102792207	102731613	102731876	102928036	102928086	156	100	4.35817e-05	0.000411366	-0.667
ENSG00000248405	PRR5-ARHGAP8	22	+	45218250	45218349	45182336	45182486	45241148	45241222	199	100	4.45893e-05	0.000417165	-0.667
ENSG00000198162	MAN1A2	1	+	118008955	118009049	117963190	117963271	118042003	118042176	194	100	6.87217e-05	0.000624197	-0.667
ENSG00000184305	FAM190A	4	+	91648354	91648448	91645064	91645142	91701592	91701719	194	100	0.000298308	0.0024408	-0.667
ENSG00000127124	HIVEP3	1	-	42041214	42041360	41990405	41990581	42094419	42094618	246	100	0.007106	0.0443017	-0.667
ENSG00000180385	AC034193.5.1	3	+	10030055	10030161	10029587	10029691	10030395	10030432	206	100	1.04751e-16	2.41387e-15	-0.667
ENSG00000176261	ZBTB8OS	1	-	33097427	33097480	33093172	33093466	33116033	33116185	153	100	2.71326e-09	4.12352e-08	-0.667
ENSG00000174720	LARP7	4	+	113565580	113565644	113558799	113558943	113565823	113566027	164	100	3.94673e-06	4.43457e-05	-0.667
ENSG00000108474	PIGL	17	+	16182970	16183126	16137284	16137384	16187334	16187382	256	100	2.9838e-09	4.5219e-08	-0.667
ENSG00000158769	F11R	1	-	160992539	160992617	160991177	160991277	161008669	161008734	178	100	2.72082e-05	0.000268038	-0.66
ENSG00000067167	TRAM1	8	-	71499751	71499915	71499340	71499411	71510129	71510246	264	100	0.00018816	0.00159394	-0.656
ENSG00000100478	AP4S1	14	+	31552731	31552853	31549778	31549850	31553974	31554417	222	100	2.00558e-05	0.000202331	-0.655
ENSG00000113648	H2AFY	5	-	134681657	134681747	134670070	134670831	134705095	134705293	190	100	0.00235343	0.0163349	-0.655
ENSG00000114867	EIF4G1	3	+	184033919	184034006	184033276	184033333	184035504	184035604	187	100	0.00200731	0.014153	-0.652
ENSG00000087470	DNM1L	12	+	32863862	32863949	32854348	32854496	32871576	32871697	187	100	0.0030013	0.0203354	-0.652
ENSG00000048052	HDAC9	7	+	18668972	18669104	18633530	18633652	18674249	18674365	232	100	1.91352e-05	0.00019363	-0.65
ENSG00000064652	SNX24	5	+	122318712	122318790	122281749	122281854	122333902	122334009	178	100	0.000201921	0.00170033	-0.644
ENSG00000111731	KIAA0528	12	-	22611417	22611489	22609904	22610095	22612425	22612476	172	100	2.06828e-148	1.00048e-145	-0.642
ENSG00000124831	LRRFIP1	2	+	238667371	238667464	238666098	238666191	238668706	238668848	193	100	3.26225e-09	4.91955e-08	-0.64
ENSG00000134138	MEIS2	15	-	37390167	37390400	37387764	37387815	37393092	37393480	333	100	9.34265e-12	1.66695e-10	-0.638
ENSG00000008128	CDK11A	1	-	1643702	1643866	1640956	1641079	1647784	1647917	264	100	1.17808e-05	0.000123449	-0.637
ENSG00000204427	ABHD16A	6	-	31669850	31669907	31668718	31668805	31670388	31670761	157	100	2.37993e-75	3.14706e-73	-0.635
ENSG00000162613	FUBP1	1	-	78413137	78413237	78412214	78412261	78414839	78414952	200	100	1.02481e-115	3.15217e-113	-0.632
ENSG00000172824	CES4A	16	+	67040647	67040720	67039142	67039296	67042876	67043661	173	100	2.94338e-57	2.439e-55	-0.63
ENSG00000231672	DIRC3	2	-	218464334	218465552	218343103	218343281	218621190	218621316	1318	100	1.95722e-05	0.000197911	-0.623
ENSG00000125388	GRK4	4	+	3040102	3040240	3039100	3039238	3042298	3042474	238	100	6.19149e-06	6.75952e-05	-0.623
ENSG00000173402	DAG1	3	+	49526130	49526178	49507786	49507866	49530255	49530406	148	100	7.36523e-05	0.000662286	-0.617
ENSG00000240498	CDKN2B-AS	9	+	22058357	22059053	22056250	22056386	22063942	22064017	796	100	1.56743e-186	1.1828e-183	-0.616
ENSG00000106701	FSD1L	9	+	108241634	108241657	108234184	108234286	108246661	108246783	123	100	1.20211e-05	0.000125827	-0.615
ENSG00000197381	ADARB1	21	+	46553473	46553597	46552129	46552221	46554629	46554747	224	100	3.11462e-09	4.71197e-08	-0.612
ENSG00000196511	TPK1	7	-	144364818	144364939	144345899	144345972	144378899	144378957	221	100	7.88887e-06	8.48174e-05	-0.61
ENSG00000164675	IQUB	7	-	123149954	123150089	123136749	123136960	123151997	123152398	235	100	2.69628e-10	4.3926e-09	-0.608
ENSG00000119682	KIAA0317	14	-	75168371	75168477	75165466	75165559	75179635	75179790	206	100	3.47888e-06	3.94017e-05	-0.606
ENSG00000236432	AC097662.2.1	2	-	228166508	228166690	228146419	228146505	228170175	228170371	282	100	9.20994e-08	1.22588e-06	-0.605
ENSG00000214954	LRRC69	8	+	92130451	92130780	92114846	92115072	92139315	92139388	429	100	4.70811e-08	6.43623e-07	-0.605
ENSG00000113649	TCERG1	5	+	145885067	145885184	145883926	145884057	145886590	145886740	217	100	1.02017e-09	1.59453e-08	-0.604
ENSG00000105655	ISYNA1	19	-	18548408	18548570	18547139	18547289	18548669	18548798	262	100	2.8151e-44	1.67886e-42	-0.602
ENSG00000112320	SOBP	6	+	107954717	107956673	107908283	107908379	107979410	107981357	2056	100	1.25713e-05	0.000131076	-0.597
ENSG00000073150	PANX2	22	+	50613860	50613911	50609189	50609385	50615367	50615545	151	100	0.000591876	0.00459	-0.596
ENSG00000133962	CATSPERB	14	-	92203037	92203193	92195744	92195823	92246919	92247032	256	100	1.32067e-07	1.7314e-06	-0.595
ENSG00000217801	RP11-465B22.3.1	1	+	998458	998581	996399	996497	1001209	1001836	223	100	2.40227e-11	4.19238e-10	-0.594
ENSG00000153037	SRP19	5	+	112200130	112200225	112198204	112198280	112227299	112228648	195	100	0.00682286	0.0427059	-0.591
ENSG00000166965	RCCD1	15	+	91499029	91499113	91498113	91498178	91503129	91503228	184	100	5.13211e-07	6.33909e-06	-0.589
ENSG00000164307	ERAP1	5	-	96140523	96140643	96139242	96139642	96143562	96143625	220	100	6.5901e-09	9.72805e-08	-0.589
ENSG00000079308	TNS1	2	-	218784917	218784959	218771932	218771974	218843487	218843525	142	100	0.00412618	0.0271131	-0.587
ENSG00000061455	PRDM6	5	+	122491577	122491705	122435440	122435656	122506459	122506629	228	100	1.0016e-75	1.3338e-73	-0.584
ENSG00000169372	CRADD	12	+	94253094	94253218	94072544	94072848	94287825	94288616	224	100	2.48399e-83	3.98255e-81	-0.582
ENSG00000259129	RP11-479H16.1.1	14	-	48238033	48238113	48236802	48236960	48259108	48259146	180	100	1.26662e-08	1.82778e-07	-0.566
ENSG00000228315	GUSBP11	22	-	23982494	23982610	23980673	23981129	23994665	23994763	216	100	1.91985e-05	0.000194236	-0.565
ENSG00000187672	ERC2	3	-	55717821	55717887	55544931	55545304	55733405	55733540	166	100	1.30442e-05	0.000135644	-0.563
ENSG00000133466	C1QTNF6	22	-	37581910	37582086	37581257	37581495	37586904	37586968	276	100	9.4146e-17	2.17392e-15	-0.561
ENSG00000138867	C22orf13	22	-	24950916	24951104	24944884	24944969	24951582	24951827	288	100	1.87497e-20	5.04352e-19	-0.56
ENSG00000255571	CTD-2335A18.1.1	15	+	89930661	89930769	89921330	89921396	89931047	89931112	208	100	8.4363e-52	6.09006e-50	-0.558
ENSG00000161800	RACGAP1	12	-	50414844	50414960	50410413	50410498	50419155	50419218	216	100	9.84688e-05	0.00086833	-0.556
ENSG00000247317	RP11-273G15.2.1	8	-	144090465	144090624	144063465	144063918	144099576	144099798	259	100	0.00326971	0.0219621	-0.556
ENSG00000100461	RBM23	14	-	23383123	23383225	23382932	23383030	23388207	23388358	202	100	0.000350612	0.00283354	-0.554
ENSG00000123213	NLN	5	+	65036721	65036827	65018073	65018241	65058786	65058816	206	100	3.3432e-44	1.98752e-42	-0.548
ENSG00000129993	CBFA2T3	16	-	88964485	88964560	88958651	88958893	88967911	88968064	175	100	4.4151e-107	1.18425e-104	-0.542
ENSG00000106868	SUSD1	9	-	114814434	114814629	114804146	114804240	114820707	114820751	295	100	0.00515178	0.0330841	-0.541
ENSG00000242282	AC108488.4.1	2	-	3580697	3580780	3579578	3579900	3581300	3581372	183	100	0.00281713	0.0192349	-0.54
ENSG00000162585	C1orf86	1	-	2117442	2117688	2115916	2116952	2118276	2118645	346	100	9.32002e-76	1.24699e-73	-0.535
ENSG00000139865	TTC6	14	+	38222303	38222440	38218918	38219048	38256672	38256842	237	100	2.24983e-07	2.88015e-06	-0.535
ENSG00000010626	LRRC23	12	+	7015008	7015118	7014748	7014923	7015572	7015826	210	100	3.28153e-19	8.42275e-18	-0.534
ENSG00000131149	KIAA0182	16	+	85667519	85667738	85646821	85647004	85682157	85682357	319	100	6.43338e-05	0.000587781	-0.532
ENSG00000161057	PSMC2	7	+	102995314	102995396	102987970	102988228	103002403	103002535	182	100	1.50359e-05	0.000154581	-0.529
ENSG00000176406	RIMS2	8	+	105106705	105106957	105105698	105105871	105160834	105161076	352	100	8.79367e-05	0.00078044	-0.529
ENSG00000114796	KLHL24	3	+	183354008	183354099	183353410	183353535	183368083	183368363	191	100	3.44869e-06	3.90755e-05	-0.527
ENSG00000106348	IMPDH1	7	-	128049494	128049538	128049342	128049406	128049809	128049955	144	100	0.00402016	0.0264718	-0.525
ENSG00000162613	FUBP1	1	-	78413137	78413232	78412214	78412261	78414839	78414985	195	100	5.83581e-24	1.80483e-22	-0.523
ENSG00000145819	ARHGAP26	5	+	142586762	142587038	142526795	142526946	142593561	142593653	376	100	0.000485723	0.00382177	-0.52
ENSG00000071189	SNX13	7	-	17946871	17946963	17937466	17937507	17979906	17980114	192	100	4.5174e-06	5.03777e-05	-0.52
ENSG00000239779	WBP1	2	+	74685958	74686046	74685565	74685798	74686564	74686689	188	100	0.00017121	0.00145952	-0.519
ENSG00000164845	FAM86FP	12	-	8387848	8388114	8386937	8387021	8388196	8388330	366	100	1.40719e-14	2.94531e-13	-0.517
ENSG00000112237	CCNC	6	-	100009472	100009557	100006372	100006424	100016371	100016536	185	100	5.52303e-06	6.08846e-05	-0.517
ENSG00000145414	NAF1	4	-	164079376	164079479	164078115	164078606	164085368	164085543	203	100	9.50352e-12	1.69458e-10	-0.516
ENSG00000136986	DERL1	8	-	124033686	124033739	124027681	124027825	124054209	124054542	153	100	3.23994e-20	8.62096e-19	-0.515
ENSG00000139613	SMARCC2	12	-	56558086	56558152	56556766	56557549	56558431	56558515	166	100	0.00217833	0.015226	-0.513
ENSG00000240498	CDKN2B-AS	9	+	22066233	22066352	22056250	22056386	22096370	22096513	219	100	9.2273e-14	1.84663e-12	-0.513
ENSG00000134058	CDK7	5	+	68550428	68550496	68531220	68531280	68553869	68553980	168	100	9.35632e-93	1.83229e-90	-0.512
ENSG00000131381	ZFYVE20	3	-	15116796	15116924	15116553	15116623	15117112	15117217	228	100	0.00182393	0.0129699	-0.511
ENSG00000107521	HPS1	10	-	100193739	100193848	100190327	100190427	100195391	100195529	209	100	0.00404205	0.0265974	-0.511
ENSG00000230091	RP11-369J21.5.1	10	-	81816074	81816161	81813151	81813342	81820545	81820689	187	100	9.54307e-06	0.000101237	-0.506
ENSG00000104859	CLASRP	19	+	45571272	45571316	45570594	45570852	45572323	45572382	144	100	6.00304e-06	6.5779e-05	-0.505
ENSG00000105327	BBC3	19	-	47731414	47731703	47729820	47730011	47734185	47734451	389	100	0.00378202	0.0250553	-0.504
ENSG00000148356	LRSAM1	9	+	130248683	130248973	130248014	130248114	130249773	130249839	390	100	1.32929e-12	2.49362e-11	-0.502
ENSG00000241769	AF011889.4.1	X	-	148619164	148619310	148617705	148617787	148619646	148619704	246	100	5.88606e-11	1.00189e-09	-0.501
ENSG00000172824	CES4A	16	+	67040293	67040422	67039142	67039296	67042876	67043642	229	100	2.08055e-26	7.06786e-25	-0.501
ENSG00000180881	CAPS2	12	-	75716753	75716867	75715179	75715356	75716956	75717002	214	100	1.39022e-05	0.000143893	-0.5
ENSG00000233203	RP11-67L3.4.1	1	+	55353533	55353641	55353400	55353456	55354172	55354523	208	100	1.41783e-05	0.000146617	-0.5
ENSG00000133962	CATSPERB	14	-	92245318	92245414	92195744	92195823	92246919	92247032	196	100	1.47403e-05	0.000151929	-0.5
ENSG00000174442	ZWILCH	15	+	66811220	66811307	66807863	66807982	66812927	66812995	187	100	1.5168e-05	0.000155798	-0.5
ENSG00000128573	FOXP2	7	+	114178380	114178438	114174671	114174761	114268594	114268732	158	100	1.65368e-05	0.000168694	-0.5
ENSG00000168092	PAFAH1B2	11	+	117042337	117042462	117034485	117034608	117046621	117046853	225	100	1.97732e-05	0.000199729	-0.5
ENSG00000260276	RP11-77H9.2.1	16	+	8944789	8944907	8943705	8943850	8948890	8949074	218	100	2.04414e-05	0.000205854	-0.5
ENSG00000141956	PRDM15	21	-	43254613	43254673	43248521	43248637	43255545	43255633	160	100	2.66417e-05	0.000263006	-0.5
ENSG00000109103	UNC119	17	-	26875609	26875674	26874659	26874867	26879355	26879627	165	100	2.66514e-05	0.00026301	-0.5
ENSG00000068781	STON1-GTF2A1L	2	+	48869540	48869596	48848305	48848429	48872171	48872256	156	100	2.79379e-05	0.000274509	-0.5
ENSG00000099992	TBC1D10A	22	-	30700519	30700640	30691725	30691832	30722661	30722890	221	100	3.02747e-05	0.000294454	-0.5
ENSG00000178226	PRSS36	16	-	31151614	31151736	31150248	31150737	31153043	31153281	222	100	3.03094e-05	0.00029469	-0.5
ENSG00000109390	NDUFC1	4	-	140217485	140217521	140216271	140216300	140223569	140223705	136	100	3.10636e-05	0.000300886	-0.5
ENSG00000163947	ARHGEF3	3	-	56972648	56972908	56916319	56916382	56973823	56973935	360	100	3.12737e-05	0.00030261	-0.5
ENSG00000115762	PLEKHB2	2	+	131888293	131888333	131883325	131883478	131897739	131897848	140	100	4.2575e-05	0.000402804	-0.5
ENSG00000113597	C5orf44	5	+	64948327	64948372	64942881	64943009	64956525	64956724	145	100	4.2938e-05	0.000405764	-0.5
ENSG00000179532	DNHD1	11	+	6569092	6569270	6566021	6568896	6569439	6569632	278	100	4.32237e-05	0.000408362	-0.5
ENSG00000133106	EPSTI1	13	-	43543762	43543886	43543229	43543313	43544747	43544806	224	100	4.44509e-05	0.000417165	-0.5
ENSG00000076864	RAP1GAP	1	-	21995003	21995086	21991703	21991810	21995746	21995776	183	100	4.4441e-05	0.000417165	-0.5
ENSG00000072518	MARK2	11	+	63647619	63647700	63636747	63636844	63662630	63662810	181	100	4.44061e-05	0.000417165	-0.5
ENSG00000116353	MECR	1	-	29547345	29547433	29543099	29543324	29556866	29556918	188	100	4.45113e-05	0.000417165	-0.5
ENSG00000080845	DLGAP4	20	+	35127644	35127724	35125107	35125469	35128601	35129014	180	100	4.43872e-05	0.000417165	-0.5
ENSG00000198673	FAM19A2	12	-	62417432	62417560	62261100	62261207	62652543	62652691	228	100	4.43963e-05	0.000417165	-0.5
ENSG00000167130	DOLPP1	9	+	131847485	131847585	131846946	131847047	131848987	131849077	200	100	4.45916e-05	0.000417165	-0.5
ENSG00000143036	SLC44A3	1	+	95354754	95354911	95354213	95354248	95356685	95356760	257	100	6.17972e-05	0.000566461	-0.5
ENSG00000116675	DNAJC6	1	+	65811293	65811406	65713901	65713986	65830317	65830468	213	100	6.65845e-05	0.000606538	-0.5
ENSG00000134955	SLC37A2	11	+	124954129	124954215	124953710	124953773	124954720	124954769	186	100	6.96198e-05	0.000630937	-0.5
ENSG00000172927	MYEOV	11	+	69181806	69181880	69156323	69156446	69182062	69182183	174	100	7.09502e-05	0.000641673	-0.5
ENSG00000052126	PLEKHA5	12	+	19444577	19444631	19443610	19443730	19473495	19473558	154	100	7.30628e-05	0.000657821	-0.5
ENSG00000111452	GPR133	12	+	131593268	131593422	131590298	131590410	131602929	131602996	254	100	0.000147645	0.00127128	-0.5
ENSG00000164674	SYTL3	6	+	159139118	159139243	159129353	159129423	159146534	159146669	225	100	0.000215844	0.0018111	-0.5
ENSG00000198157	HMGN5	X	-	80374228	80374258	80373930	80373984	80377033	80377137	130	100	0.00121034	0.00888689	-0.5
ENSG00000168385	2002-09-01	2	+	242263630	242263656	242256913	242257014	242263823	242264077	126	100	0.00132476	0.00966457	-0.5
ENSG00000139350	NEDD1	12	+	97301381	97301402	97301007	97301078	97311398	97311515	121	100	0.00151102	0.0108968	-0.5
ENSG00000121281	ADCY7	16	+	50325646	50325808	50324367	50324571	50326586	50326736	262	100	0.00550257	0.0351256	-0.5
ENSG00000168743	NPNT	4	+	106832793	106832889	106823850	106823952	106848492	106848585	196	100	2.74122e-06	3.14498e-05	-0.5
ENSG00000099338	CATSPERG	19	+	38860611	38860713	38858687	38858777	38860798	38860898	202	100	6.02825e-06	6.60168e-05	-0.5
ENSG00000122432	SPATA1	1	+	84991378	84991432	84988072	84988190	84998542	84998657	154	100	6.55298e-06	7.12258e-05	-0.5
ENSG00000185842	DNAH14	1	+	225328432	225328723	225306921	225306996	225332098	225332330	391	100	7.92465e-06	8.51859e-05	-0.5
ENSG00000062725	APPBP2	17	-	58533656	58533742	58520519	58525195	58541381	58541471	186	100	0.000394537	0.00315786	-0.499
ENSG00000165923	AGBL2	11	-	47727415	47727469	47726094	47726280	47731928	47732063	154	100	1.81128e-79	2.63525e-77	-0.493
ENSG00000051180	RAD51	15	+	40994003	40994124	40993261	40993399	41001222	41001314	221	100	4.46426e-45	2.71969e-43	-0.492
ENSG00000028203	VEZT	12	+	95635939	95636090	95611521	95611662	95637716	95637785	251	100	4.0047e-07	5.00001e-06	-0.492
ENSG00000172671	ZFAND4	10	-	46147413	46147481	46143741	46143982	46158989	46159290	168	100	2.1947e-08	3.10295e-07	-0.491
ENSG00000196844	PATE2	11	-	125647768	125647897	125646007	125647413	125648446	125648470	229	100	4.91266e-127	1.75973e-124	-0.489
ENSG00000215883	CYB5RL	1	-	54651853	54651959	54649833	54649938	54653324	54653412	206	100	0.000552272	0.00430648	-0.486
ENSG00000121073	SLC35B1	17	-	47784704	47784806	47783227	47783671	47785091	47785311	202	100	6.83654e-83	1.08381e-80	-0.483
ENSG00000131373	HACL1	3	-	15628031	15628109	15624383	15624496	15633106	15633187	178	100	1.66737e-06	1.95903e-05	-0.482
ENSG00000257303	RP11-977G19.11.1	12	+	56706190	56706283	56693925	56693971	56708312	56708572	193	100	3.02456e-07	3.81668e-06	-0.481
ENSG00000174306	ZHX3	20	-	39867327	39867436	39832884	39833706	39896102	39896252	209	100	9.65042e-05	0.000852068	-0.479
ENSG00000157036	EXOG	3	+	38540416	38540480	38539119	38539175	38542845	38542985	164	100	8.81772e-05	0.000782329	-0.477
ENSG00000197771	MCMBP	10	-	121650296	121650490	121619310	121619396	121651981	121652068	294	100	0.0039774	0.0262268	-0.475
ENSG00000138380	ALS2CR8	2	+	203789019	203789138	203782599	203782766	203817281	203817402	219	100	3.07517e-59	2.67346e-57	-0.474
ENSG00000152763	WDR78	1	-	67293494	67293593	67292502	67292729	67299267	67299389	199	100	0.000963493	0.00719866	-0.471
ENSG00000114796	KLHL24	3	+	183354008	183354099	183353410	183353535	183361267	183361330	191	100	2.44067e-06	2.815e-05	-0.471
ENSG00000102524	TNFSF13B	13	+	108955123	108955241	108939150	108939207	108955600	108955713	218	100	0.000695523	0.00532736	-0.47
ENSG00000175309	AGXT2L2	5	-	177650320	177650452	177649852	177649935	177651616	177651730	232	100	1.86131e-27	6.59627e-26	-0.47
ENSG00000137404	NRM	6	-	30657823	30658020	30655823	30656719	30658618	30658769	297	100	1.17677e-06	1.40477e-05	-0.469
ENSG00000111731	KIAA0528	12	-	22611417	22611519	22609904	22610095	22612425	22612476	202	100	1.49417e-68	1.64521e-66	-0.468
ENSG00000196531	NACA	12	-	57113509	57115243	57113320	57113380	57118235	57118307	1834	100	2.80031e-59	2.43825e-57	-0.468
ENSG00000253125	RP11-459E5.1.1	8	+	22603082	22603214	22602106	22602254	22605038	22605083	232	100	3.69095e-05	0.000352979	-0.466
ENSG00000153094	BCL2L11	2	+	111911356	111911481	111881626	111881716	111921709	111922220	225	100	9.68028e-11	1.62619e-09	-0.466
ENSG00000088726	TMEM40	3	-	12790153	12790291	12783952	12784006	12791258	12791339	238	100	4.74814e-06	5.28364e-05	-0.466
ENSG00000184500	PROS1	3	-	93647545	93647641	93646093	93646251	93692517	93692706	196	100	2.41e-09	3.67395e-08	-0.465
ENSG00000235703	RP13-507I23.1.1	X	+	149111868	149111980	149110401	149110547	149112235	149112318	212	100	0.000964011	0.00720158	-0.463
ENSG00000135597	REPS1	6	-	139238691	139238783	139235833	139235898	139241351	139241453	192	100	1.28765e-10	2.13962e-09	-0.463
ENSG00000137404	NRM	6	-	30657801	30658020	30655823	30656719	30658618	30658763	319	100	2.8042e-06	3.21397e-05	-0.46
ENSG00000154316	TDH	8	+	11218894	11219044	11216722	11216793	11219143	11219316	250	100	5.89124e-06	6.46414e-05	-0.457
ENSG00000182923	CEP63	3	+	134206860	134206932	134205068	134205398	134214137	134214206	172	100	0.000465699	0.00367699	-0.453
ENSG00000167258	CDK12	17	+	37704020	37704083	37702869	37703011	37707290	37707394	163	100	0.0014759	0.010672	-0.449
ENSG00000129566	TEP1	14	-	20849711	20849845	20849471	20849560	20850071	20850222	234	100	8.73384e-09	1.27726e-07	-0.449
ENSG00000105792	C7orf63	7	+	89916815	89917063	89915594	89915713	89917547	89917666	348	100	9.55771e-08	1.27008e-06	-0.448
ENSG00000105655	ISYNA1	19	-	18548408	18548570	18547782	18547915	18548669	18548798	262	100	3.0154e-06	3.44211e-05	-0.448
ENSG00000137700	SLC37A4	11	-	118899444	118899544	118898903	118899136	118900101	118900274	200	100	1.09767e-05	0.000115514	-0.447
ENSG00000167525	PROCA1	17	-	27033697	27033781	27031725	27031861	27037888	27037975	184	100	0.000527547	0.00412847	-0.446
ENSG00000144040	SFXN5	2	-	73195576	73195662	73188259	73188377	73215386	73215477	186	100	2.55418e-43	1.48111e-41	-0.446
ENSG00000235703	RP13-507I23.1.1	X	+	149110401	149110547	149110007	149110065	149112235	149112318	246	100	5.88035e-05	0.000541322	-0.443
ENSG00000099338	CATSPERG	19	+	38860611	38860704	38858687	38858777	38860798	38860898	193	100	9.75628e-05	0.000860743	-0.443
ENSG00000127334	DYRK2	12	+	68043576	68043725	68042500	68042962	68050885	68059186	249	100	2.08639e-21	5.81967e-20	-0.443
ENSG00000231584	AC013272.3.1	2	+	96684948	96685008	96680856	96681073	96686872	96686981	160	100	3.25712e-12	5.97924e-11	-0.443
ENSG00000183077	AFMID	17	+	76201173	76201271	76200908	76200981	76201520	76201599	198	100	0.000572402	0.00444996	-0.442
ENSG00000080947	CROCCP3	1	-	16811317	16811401	16810727	16810959	16812063	16812159	184	100	4.21978e-33	1.81752e-31	-0.442
ENSG00000013619	MAMLD1	X	+	149631037	149631112	149613719	149613878	149638016	149639282	175	100	1.03749e-06	1.24375e-05	-0.439
ENSG00000163935	SFMBT1	3	-	53052101	53052244	53003116	53003274	53077151	53077270	243	100	4.24515e-15	9.09381e-14	-0.439
ENSG00000122477	LRRC39	1	-	100623786	100623923	100621727	100621873	100624814	100624971	237	100	0.00803061	0.0494398	-0.438
ENSG00000197119	SLC25A29	14	-	100764363	100764527	100762031	100762330	100765178	100765222	264	100	7.97368e-136	3.36775e-133	-0.438
ENSG00000162779	AXDND1	1	+	179380280	179380401	179364232	179364337	179398652	179398754	221	100	6.56917e-05	0.000599369	-0.437
ENSG00000174928	C3orf33	3	-	155521839	155521962	155520320	155520380	155523385	155523512	223	100	0.00700469	0.0437327	-0.436
ENSG00000185379	RAD51D	17	-	33445519	33445638	33433404	33433500	33446129	33446191	219	100	3.86476e-109	1.0618e-106	-0.436
ENSG00000132677	RHBG	1	+	156344397	156344520	156339002	156339227	156347091	156347278	223	100	1.00086e-06	1.20035e-05	-0.435
ENSG00000147586	MRPS28	8	-	80940929	80941031	80915233	80915355	80942139	80942209	202	100	1.08489e-08	1.57639e-07	-0.435
ENSG00000120756	PLS1	3	+	142346657	142346750	142315257	142315351	142388231	142388261	193	100	7.10947e-59	6.06889e-57	-0.435
ENSG00000165923	AGBL2	11	-	47707444	47707601	47703520	47703647	47711627	47712410	257	100	1.94318e-07	2.50458e-06	-0.433
ENSG00000133962	CATSPERB	14	-	92140519	92140566	92136157	92136316	92159469	92159588	147	100	6.10637e-05	0.000560305	-0.431
ENSG00000145808	ADAMTS19	5	+	128796794	128797450	128795957	128796175	128844769	128844935	756	100	5.15685e-264	7.11847e-261	-0.431
ENSG00000222041	LINC00152	2	+	87772258	87772404	87769668	87769823	87820725	87820932	246	100	5.19511e-07	6.4141e-06	-0.43
ENSG00000128918	ALDH1A2	15	-	58550340	58550438	58549624	58549754	58623377	58623578	198	100	7.73597e-05	0.000691658	-0.428
ENSG00000089775	ZBTB25	14	-	64966158	64966281	64957078	64957258	64969618	64969845	223	100	6.70719e-47	4.29898e-45	-0.428
ENSG00000143702	CEP170	1	-	243289679	243289796	243289219	243289436	243289914	243290000	217	100	6.60429e-07	8.06422e-06	-0.428
ENSG00000088367	EPB41L1	20	+	34710600	34710669	34709643	34709738	34761685	34761876	169	100	0.00204761	0.0144192	-0.427
ENSG00000161040	FBXL13	7	-	102603979	102604112	102572327	102572380	102608468	102608564	233	100	0.000874867	0.00657818	-0.425
ENSG00000028203	VEZT	12	+	95635939	95636040	95611587	95611662	95637716	95637785	201	100	0.00344532	0.0230459	-0.423
ENSG00000101187	SLCO4A1	20	+	61299506	61299536	61299092	61299262	61299828	61299893	130	100	1.10856e-08	1.61036e-07	-0.421
ENSG00000114796	KLHL24	3	+	183354008	183354099	183353410	183353581	183368083	183368363	191	100	3.97422e-08	5.47263e-07	-0.42
ENSG00000233251	AC007743.1.1	2	-	56406737	56407297	56404697	56404870	56411758	56412048	660	100	3.13977e-05	0.000303519	-0.419
ENSG00000248334	WHAMMP2	15	+	28990742	28990901	28989894	28990045	28991125	28991295	259	100	2.60025e-05	0.000257009	-0.415
ENSG00000137776	SLTM	15	-	59213644	59213783	59209133	59209219	59224554	59224642	239	100	0.00472083	0.0305903	-0.414
ENSG00000164951	PDP1	8	+	94933454	94933591	94931137	94931371	94934243	94934985	237	100	0.00163153	0.0117047	-0.412
ENSG00000227431	RP1-155G6.4.1	20	-	47659686	47659909	47656999	47657147	47662396	47662581	323	100	1.1763e-10	1.95978e-09	-0.412
ENSG00000241549	GUSBP2	6	-	26894516	26894550	26892898	26893054	26918864	26918938	134	100	9.77051e-88	1.73891e-85	-0.411
ENSG00000144504	ANKMY1	2	-	241465645	241465862	241465101	241465266	241468453	241468926	317	100	6.33992e-167	3.85822e-164	-0.411
ENSG00000214954	LRRC69	8	+	92136720	92136847	92114889	92115072	92139315	92139388	227	100	1.08499e-05	0.000114307	-0.409
ENSG00000105655	ISYNA1	19	-	18547782	18547915	18547139	18547289	18548669	18548798	233	100	5.69484e-69	6.41679e-67	-0.409
ENSG00000157657	ZNF618	9	+	116760538	116760634	116750600	116750860	116764275	116764353	196	100	1.98896e-12	3.69678e-11	-0.407
ENSG00000104856	RELB	19	+	45513071	45513080	45506206	45506254	45515193	45515534	109	100	5.45717e-50	3.82245e-48	-0.407
ENSG00000119844	AFTPH	2	+	64806619	64808407	64800079	64800202	64812555	64812679	1888	100	7.98484e-207	7.28887e-204	-0.407
ENSG00000182484	WASH6P	X	+	155252363	155252499	155251987	155252124	155252676	155252878	236	100	0.000131471	0.00114297	-0.406
ENSG00000171084	RP11-666A20.1.1	3	+	125642721	125642983	125639667	125639748	125643808	125643958	362	100	0.000504611	0.00396102	-0.406
ENSG00000130590	SAMD10	20	-	62609597	62609714	62608649	62608759	62611206	62611337	217	100	0.000112739	0.000989241	-0.405
ENSG00000236137	RP11-27K13.3.1	1	-	117574735	117574958	117568103	117569408	117601994	117602112	323	100	0.000566548	0.0044105	-0.404
ENSG00000102547	CAB39L	13	-	49975268	49975406	49956935	49957077	50007453	50007529	238	100	9.10995e-10	1.43139e-08	-0.404
ENSG00000197647	ZNF433	19	-	12145642	12145689	12140954	12141013	12146351	12146503	147	100	1.60032e-166	9.53389e-164	-0.404
ENSG00000196781	TLE1	9	-	84248262	84248279	84235355	84235472	84267128	84267203	117	100	2.82418e-80	4.20625e-78	-0.4
ENSG00000161010	C5orf45	5	-	179278242	179278424	179271151	179271227	179280377	179280437	282	100	1.95407e-61	1.79242e-59	-0.399
ENSG00000174137	FAM53A	4	-	1645915	1646069	1642192	1643334	1656704	1657450	254	100	1.63282e-07	2.12439e-06	-0.399
ENSG00000177189	RPS6KA3	X	-	20258686	20258787	20252875	20252932	20285156	20285523	201	100	8.48472e-05	0.000754915	-0.398
ENSG00000044446	PHKA2	X	-	18917290	18917344	18915280	18915451	18918787	18918817	154	100	6.14117e-26	2.04812e-24	-0.397
ENSG00000174672	BRSK2	11	+	1478184	1478279	1477827	1477917	1480421	1480469	195	100	8.32693e-53	6.16041e-51	-0.397
ENSG00000082175	PGR	11	-	100920659	100920738	100912675	100912833	100922154	100922299	179	100	0.000117269	0.00102707	-0.396
ENSG00000226688	RP11-429G19.2.1	10	-	97786963	97787102	97778476	97781325	97849022	97849064	239	100	0.000698272	0.00534624	-0.395
ENSG00000151090	THRB	3	-	24390048	24390105	24378790	24378862	24536285	24536453	157	100	0.000108872	0.000956792	-0.392
ENSG00000185842	DNAH14	1	+	225306921	225306996	225284819	225284941	225311228	225311316	175	100	0.000169993	0.00145025	-0.392
ENSG00000025434	NR1H3	11	+	47280730	47280810	47279548	47279680	47281341	47281530	180	100	0.000968167	0.00722976	-0.391
ENSG00000105699	LSR	19	+	35753448	35753595	35749847	35749967	35757261	35757435	247	100	0	0	-0.391
ENSG00000185379	RAD51D	17	-	33443877	33444056	33434384	33434466	33445519	33445638	279	100	1.30087e-32	5.50252e-31	-0.389
ENSG00000179818	PCBP1-AS1	2	-	70282845	70283042	70278345	70278437	70286774	70286812	297	100	0.000535473	0.00418528	-0.388
ENSG00000099290	FAM21A	10	+	51886919	51886982	51885816	51885939	51887342	51887555	163	100	3.07436e-18	7.58484e-17	-0.388
ENSG00000142675	CNKSR1	1	+	26510561	26510632	26510219	26510321	26510704	26510778	171	100	1.51919e-76	2.06187e-74	-0.386
ENSG00000143570	SLC39A1	1	-	153936072	153936179	153935004	153935223	153939861	153940188	207	100	3.29287e-22	9.57181e-21	-0.385
ENSG00000196220	SRGAP3	3	-	9090944	9091153	9089074	9089159	9094710	9094908	309	100	1.90402e-07	2.45579e-06	-0.383
ENSG00000204764	RANBP17	5	+	170585337	170585498	170395245	170395381	170588410	170588470	261	100	1.73533e-28	6.38158e-27	-0.383
ENSG00000107821	KAZALD1	10	+	102822742	102822860	102821829	102821872	102823962	102824102	218	100	2.38544e-06	2.75411e-05	-0.382
ENSG00000179818	PCBP1-AS1	2	-	70282787	70283042	70278334	70278437	70286774	70286812	355	100	9.93145e-27	3.42315e-25	-0.382
ENSG00000101187	SLCO4A1	20	+	61299509	61299536	61299221	61299262	61299828	61299893	127	100	1.60434e-07	2.08879e-06	-0.38
ENSG00000204344	STK19	6	+	31940397	31940696	31940128	31940288	31946679	31946775	399	100	3.9656e-06	4.45312e-05	-0.38
ENSG00000112851	ERBB2IP	5	+	65364704	65364848	65349233	65350779	65367996	65368122	244	100	1.04078e-07	1.37819e-06	-0.379
ENSG00000174306	ZHX3	20	-	39842373	39842539	39830696	39833706	39867327	39867436	266	100	3.25568e-08	4.51946e-07	-0.379
ENSG00000141562	NARF	17	+	80436446	80436543	80426639	80426772	80436675	80436794	197	100	2.80806e-31	1.13114e-29	-0.378
ENSG00000171097	CCBL1	9	-	131609711	131609922	131607631	131607690	131644175	131644210	311	100	0.00506864	0.032602	-0.375
ENSG00000140464	PML	15	+	74324912	74325056	74317197	74317268	74325496	74325755	244	100	3.04266e-78	4.31584e-76	-0.373
ENSG00000107771	FAM190B	10	+	86259630	86259715	86185486	86185649	86273204	86273323	185	100	0.000471235	0.00371863	-0.372
ENSG00000079459	FDFT1	8	+	11660599	11660734	11660276	11660440	11660830	11661341	235	100	3.67539e-07	4.6051e-06	-0.372
ENSG00000005243	COPZ2	17	-	46109521	46109599	46106490	46106542	46111228	46111310	178	100	0.000316	0.00257739	-0.371
ENSG00000135250	SRPK2	7	-	104946882	104947018	104937867	104937980	105029094	105029149	236	100	0.00421395	0.0276225	-0.371
ENSG00000136856	SLC2A8	9	+	130159654	130159817	130159420	130159565	130162185	130162285	263	100	4.00869e-13	7.76705e-12	-0.37
ENSG00000088340	FER1L4	20	-	34166977	34167036	34164707	34164750	34183398	34183515	159	100	0.000403	0.00321877	-0.368
ENSG00000225445	AC003102.3.1	17	-	42387265	42387400	42384667	42384868	42388752	42388823	235	100	1.06595e-10	1.78646e-09	-0.366
ENSG00000157601	MX1	21	+	42793764	42793798	42792292	42792367	42793901	42794022	134	100	0.00204906	0.0144257	-0.364
ENSG00000187210	GCNT1	9	+	79074975	79075093	79074145	79074221	79115831	79115977	218	100	9.80066e-10	1.53396e-08	-0.364
ENSG00000145808	ADAMTS19	5	+	128796794	128797450	128795957	128796175	128861976	128862149	756	100	1.11396e-05	0.000117142	-0.363
ENSG00000181392	C19orf46	19	-	36497651	36497846	36496234	36496339	36499455	36499695	295	100	4.94136e-13	9.49937e-12	-0.363
ENSG00000121310	ECHDC2	1	-	53372190	53372283	53370705	53370762	53373539	53373626	193	100	1.21989e-05	0.000127546	-0.362
ENSG00000121753	BAI2	1	-	32208438	32208603	32207653	32207818	32209793	32209958	265	100	0.00118339	0.00869804	-0.362
ENSG00000198947	DMD	X	-	31196048	31196087	31191655	31191721	31196785	31196922	139	100	0.00227282	0.0158297	-0.361
ENSG00000241852	C8orf58	8	+	22460073	22460156	22459712	22459825	22460707	22461646	183	100	1.27388e-61	1.17998e-59	-0.359
ENSG00000196724	ZNF418	19	-	58434559	58434657	58433251	58433997	58436990	58439415	198	100	1.05385e-07	1.39517e-06	-0.359
ENSG00000056487	PHF21B	22	-	45362894	45363044	45316277	45316370	45364874	45364963	250	100	7.42795e-87	1.28955e-84	-0.358
ENSG00000149262	INTS4	11	-	77629076	77629310	77622015	77622198	77629866	77630024	334	100	2.69613e-05	0.00026579	-0.357
ENSG00000130714	POMT1	9	+	134379575	134379727	134378357	134378460	134381789	134381840	252	100	4.84361e-08	6.61348e-07	-0.357
ENSG00000232995	RP11-267N12.3.1	1	-	163278333	163278421	163276022	163276119	163288971	163289081	188	100	7.01215e-119	2.29399e-116	-0.356
ENSG00000181135	ZNF707	8	+	144766793	144766925	144766674	144766712	144771373	144771471	232	100	4.53112e-157	2.39667e-154	-0.355
ENSG00000090006	LTBP4	19	+	41128305	41128572	41125251	41125398	41129508	41129637	367	100	1.181e-81	1.82125e-79	-0.354
ENSG00000043039	BARX2	11	+	129306645	129306946	129245834	129246117	129312729	129312814	401	100	3.3581e-06	3.81178e-05	-0.353
ENSG00000137404	NRM	6	-	30657052	30657229	30655828	30656719	30658618	30658744	277	100	6.68314e-07	8.15874e-06	-0.352
ENSG00000064547	LPAR2	19	-	19738562	19738778	19738205	19738313	19738900	19738976	316	100	2.38448e-41	1.30894e-39	-0.351
ENSG00000196576	PLXNB2	22	-	50733154	50733207	50727945	50729026	50745981	50746056	153	100	8.22658e-28	2.95398e-26	-0.351
ENSG00000067221	STOML1	15	-	74281370	74281598	74281006	74281143	74282691	74282798	328	100	0.000890438	0.00668638	-0.35
ENSG00000025434	NR1H3	11	+	47280911	47281157	47280730	47280810	47281341	47281374	346	100	2.53942e-44	1.51764e-42	-0.349
ENSG00000166747	AP1G1	16	-	71842407	71842580	71841917	71842053	71842665	71843006	273	100	9.3639e-06	9.94295e-05	-0.349
ENSG00000074964	ARHGEF10L	1	+	17934296	17934472	17930002	17930086	17942588	17942697	276	100	3.78655e-07	4.74018e-06	-0.348
ENSG00000064687	ABCA7	19	+	1041829	1041971	1041508	1041602	1042062	1042175	242	100	3.73444e-32	1.54669e-30	-0.347
ENSG00000148814	LRRC27	10	+	134179802	134180181	134178927	134179054	134188569	134188961	479	100	1.00083e-128	3.75119e-126	-0.347
ENSG00000174827	PDZK1	1	+	145763569	145763632	145762210	145762329	145763794	145763842	163	100	0.00532116	0.0340598	-0.344
ENSG00000109180	OCIAD1	4	+	48833243	48833450	48833079	48833158	48834636	48834699	307	100	2.48519e-92	4.78408e-90	-0.343
ENSG00000172965	AC068491.1.1	2	-	112005724	112005818	111991204	111991316	112101637	112101814	194	100	1.03953e-47	6.82522e-46	-0.343
ENSG00000176124	DLEU1	13	+	51032138	51032249	51007548	51007686	51102001	51102200	211	100	7.96659e-06	8.56204e-05	-0.342
ENSG00000131781	FMO5	1	-	146672733	146672925	146661755	146661828	146680413	146680613	292	100	1.05678e-113	3.13138e-111	-0.341
ENSG00000042062	FAM65C	20	-	49225448	49225492	49225149	49225275	49225829	49225893	144	100	6.45603e-12	1.16291e-10	-0.34
ENSG00000132341	RAN	12	+	131357128	131357162	131356620	131356671	131357380	131357465	134	100	3.21667e-44	1.91431e-42	-0.34
ENSG00000178209	PLEC	8	-	144996671	145000052	144989320	144996563	145000951	145001050	3481	100	1.08632e-102	2.63868e-100	-0.34
ENSG00000198911	SREBF2	22	+	42296023	42296126	42295240	42295557	42296333	42296502	203	100	2.72468e-05	0.000268324	-0.339
ENSG00000232995	RP11-267N12.3.1	1	-	163274992	163275103	163270452	163270481	163276022	163276119	211	100	0.00204254	0.014387	-0.339
ENSG00000185658	BRWD1	21	-	40649176	40649277	40646299	40646398	40652073	40652139	201	100	0.00156211	0.0112465	-0.336
ENSG00000089159	PXN	12	-	120653362	120653464	120652905	120653220	120659425	120659561	202	100	3.04024e-88	5.47978e-86	-0.336
ENSG00000152601	MBNL1	3	+	152164492	152164546	152163070	152163328	152165408	152165562	154	100	2.51622e-17	5.96099e-16	-0.335
ENSG00000187134	AKR1C1	10	+	4951724	4951798	4950542	4950612	4975428	4975522	174	100	6.95146e-06	7.52247e-05	-0.334
ENSG00000169181	GSG1L	16	-	27840109	27840277	27818807	27818875	27856270	27856382	268	100	1.16265e-05	0.0001219	-0.333
ENSG00000161912	RP1-34B21.6.1	6	+	41095283	41095347	41092223	41092559	41100032	41100252	164	100	1.62597e-05	0.000166047	-0.333
ENSG00000198939	ZFP2	5	+	178342685	178342772	178339982	178340072	178343565	178343711	187	100	2.38058e-05	0.000237036	-0.333
ENSG00000115307	AUP1	2	-	74755543	74755616	74755066	74755133	74756488	74756626	173	100	2.74201e-05	0.000269749	-0.333
ENSG00000197548	ATG7	3	+	11322679	11322788	11314128	11314395	11340159	11340329	209	100	4.45806e-05	0.000417165	-0.333
ENSG00000135083	CCNJL	5	-	159703275	159703419	159686475	159686778	159707531	159707745	244	100	0.00656915	0.041241	-0.333
ENSG00000093100	XXbac-B461K10.4.1	22	-	18310409	18310547	18305712	18305826	18314619	18314873	238	100	0.00794237	0.0489445	-0.333
ENSG00000114841	DNAH1	3	+	52357823	52357896	52356424	52356791	52360155	52360330	173	100	3.73583e-32	1.54669e-30	-0.333
ENSG00000211454	AKR7L	1	-	19595765	19595865	19595065	19595195	19596076	19596173	200	100	1.68882e-08	2.40817e-07	-0.333
ENSG00000039123	SKIV2L2	5	+	54619959	54620026	54603837	54603975	54635837	54636012	167	100	5.2996e-07	6.53883e-06	-0.333
ENSG00000151164	RAD9B	12	+	110952854	110952961	110944383	110944498	110956480	110956587	207	100	6.29125e-06	6.85653e-05	-0.333
ENSG00000173402	DAG1	3	+	49524686	49524848	49507786	49507866	49530255	49530406	262	100	2.3212e-05	0.000231449	-0.332
ENSG00000039139	DNAH5	5	-	13891084	13891230	13886072	13886238	13894758	13894930	246	100	7.12027e-05	0.000643428	-0.332
ENSG00000205423	TMEM188	16	+	50059561	50059612	50059144	50059251	50060306	50060378	151	100	9.12433e-07	1.10013e-05	-0.332
ENSG00000120685	PROSER1	13	-	39586827	39588613	39586219	39586370	39591636	39591681	1886	100	6.69175e-12	1.20422e-10	-0.332
ENSG00000125970	RALY	20	+	32661624	32661672	32659871	32660136	32664507	32664621	148	100	2.85384e-05	0.000279681	-0.331
ENSG00000154889	MPPE1	18	-	11886711	11886780	11886497	11886620	11886915	11887024	169	100	1.44319e-10	2.39107e-09	-0.331
ENSG00000023330	ALAS1	3	+	52232687	52232864	52232159	52232271	52233236	52233456	277	100	1.35268e-24	4.3106e-23	-0.331
ENSG00000140367	UBE2Q2	15	+	76168527	76168612	76161291	76161351	76175706	76175765	185	100	1.96173e-05	0.000198332	-0.33
ENSG00000220804	AC093642.5.1	2	+	243061115	243061208	243037037	243037178	243080934	243081039	193	100	0.00212889	0.0149228	-0.33
ENSG00000205336	GPR56	16	+	57675502	57675620	57653651	57653793	57684164	57684263	218	100	5.36189e-14	1.09002e-12	-0.33
ENSG00000173264	GPR137	11	+	64055192	64055418	64054436	64054486	64055811	64055940	326	100	1.52051e-16	3.47556e-15	-0.33
ENSG00000137210	TMEM14B	6	+	10749434	10749501	10747991	10748114	10755374	10755465	167	100	0.000105078	0.000924452	-0.329
ENSG00000119787	ATL2	2	-	38581208	38581319	38546026	38546161	38604284	38604404	211	100	0.000410343	0.0032728	-0.329
ENSG00000170633	RNF34	12	+	121842651	121842916	121840544	121840610	121853961	121854180	365	100	1.88339e-05	0.00019082	-0.327
ENSG00000254100	RP11-675F6.4.1	8	-	38410476	38410609	38409765	38409898	38411233	38411386	233	100	1.23129e-07	1.62015e-06	-0.327
ENSG00000135486	HNRNPA1	12	+	54676862	54677018	54676356	54676449	54677595	54677751	256	100	0	0	-0.326
ENSG00000173559	OBFC2A	2	+	192547217	192547321	192546671	192546743	192548454	192548530	204	100	6.20973e-92	1.18332e-89	-0.326
ENSG00000177225	PDDC1	11	-	770313	770398	767221	767373	771332	771426	185	100	0.00306926	0.0207561	-0.325
ENSG00000106603	C7orf44	7	-	43695631	43695752	43688198	43688251	43705256	43705321	221	100	7.59987e-17	1.76497e-15	-0.325
ENSG00000166582	CENPV	17	-	16252453	16252647	16251929	16251999	16253244	16253270	294	100	9.99891e-36	4.72764e-34	-0.324
ENSG00000119950	MXI1	10	+	112004585	112004631	111987946	111988079	112038937	112039052	146	100	5.86076e-06	6.4332e-05	-0.324
ENSG00000198270	TMEM116	12	-	112403398	112403563	112381068	112381173	112416539	112416591	265	100	0.000614846	0.00475705	-0.323
ENSG00000091129	NRCAM	7	-	107807365	107807518	107800805	107800937	107808721	107808847	253	100	2.69573e-32	1.12099e-30	-0.323
ENSG00000134138	MEIS2	15	-	37391655	37391800	37387764	37387815	37393092	37393406	245	100	6.95256e-05	0.000630184	-0.321
ENSG00000137309	HMGA1	6	+	34204980	34205094	34204576	34204740	34208513	34208692	214	100	0.000118411	0.00103627	-0.321
ENSG00000203761	RP11-243J18.3.1	1	+	155717767	155717918	155717552	155717687	155718190	155718322	251	100	0.000195216	0.00164779	-0.321
ENSG00000186111	PIP5K1C	19	-	3633434	3633518	3630181	3633167	3638881	3639014	184	100	1.32176e-06	1.57057e-05	-0.321
ENSG00000151773	CCDC122	13	-	44442829	44442939	44433807	44434206	44443466	44443625	210	100	7.4627e-05	0.000669879	-0.32
ENSG00000226287	TMEM191A	22	+	21058106	21058171	21057920	21057980	21058255	21058328	165	100	0.00167622	0.0120009	-0.32
ENSG00000157036	EXOG	3	+	38541580	38541655	38541171	38541238	38542845	38542985	175	100	2.0692e-21	5.77458e-20	-0.319
ENSG00000204463	BAG6	6	-	31607276	31607423	31606804	31607003	31607975	31608083	247	100	1.47738e-78	2.11146e-76	-0.318
ENSG00000135297	MTO1	6	+	74190719	74190839	74190397	74190528	74192171	74192343	220	100	2.42898e-05	0.000241473	-0.317
ENSG00000225119	RP11-291L22.3.1	10	+	38701656	38701810	38701155	38701371	38702254	38702320	254	100	0.000464414	0.00366787	-0.317
ENSG00000025434	NR1H3	11	+	47280651	47280810	47279521	47279680	47281341	47281530	259	100	0.0025875	0.0178348	-0.317
ENSG00000205336	GPR56	16	+	57675498	57675620	57653604	57653793	57684164	57684263	222	100	1.08696e-09	1.69563e-08	-0.317
ENSG00000227242	RP11-325P15.3.1	1	-	146583473	146583641	146582377	146582429	146584265	146584317	268	100	1.71867e-06	2.01554e-05	-0.317
ENSG00000187630	DHRS4L2	14	+	24470592	24470726	24464305	24464342	24473545	24473601	234	100	3.07977e-08	4.28367e-07	-0.317
ENSG00000136643	RPS6KC1	1	+	213403839	213403887	213341200	213341316	213414044	213416001	148	100	1.19236e-13	2.37615e-12	-0.316
ENSG00000013375	PGM3	6	-	83900905	83901042	83898332	83898517	83902897	83902953	237	100	0.000198327	0.00167205	-0.314
ENSG00000159267	HLCS	21	-	38318308	38318454	38308748	38309692	38334335	38334470	246	100	3.58162e-24	1.11992e-22	-0.314
ENSG00000145782	ATG12	5	-	115176193	115176309	115173324	115173461	115176514	115176631	216	100	1.47224e-08	2.10784e-07	-0.314
ENSG00000105341	ATP5SL	19	-	41939176	41939339	41937223	41938313	41939441	41939578	263	100	3.13644e-12	5.76332e-11	-0.314
ENSG00000161010	C5orf45	5	-	179280196	179280276	179271151	179271227	179280377	179280437	180	100	4.16903e-39	2.15677e-37	-0.313
ENSG00000105793	GTPBP10	7	+	89983771	89983863	89976020	89976088	90001468	90001542	192	100	2.48917e-07	3.17219e-06	-0.313
ENSG00000181392	C19orf46	19	-	36498026	36498170	36496234	36496339	36499455	36499695	244	100	0.00150575	0.0108671	-0.312
ENSG00000064115	TM7SF3	12	-	27129192	27129290	27127086	27127160	27133498	27133541	198	100	0.0040001	0.0263519	-0.312
ENSG00000160570	DEDD2	19	-	42720831	42721197	42719284	42719404	42721783	42721813	466	100	2.1065e-06	2.44553e-05	-0.312
ENSG00000183077	AFMID	17	+	76201520	76201599	76200908	76200981	76202026	76202131	179	100	0.000308871	0.00252322	-0.311
ENSG00000105993	DNAJB6	7	+	157178234	157178305	157160066	157160177	157202488	157208223	171	100	2.39723e-75	3.16256e-73	-0.311
ENSG00000088367	EPB41L1	20	+	34802281	34802362	34800193	34800298	34806797	34806884	181	100	7.81242e-06	8.40273e-05	-0.311
ENSG00000172965	AC068491.1.1	2	-	112237483	112237638	112234912	112235058	112252461	112252628	255	100	1.21526e-05	0.000127086	-0.31
ENSG00000173402	DAG1	3	+	49514281	49514338	49508397	49508482	49547851	49548252	157	100	8.73981e-42	4.8829e-40	-0.31
ENSG00000092096	SLC22A17	14	-	23816668	23816940	23816367	23816421	23817369	23817430	372	100	0.00124858	0.00914517	-0.309
ENSG00000140006	WDR89	14	-	64108016	64108125	64091645	64091751	64108521	64108571	209	100	2.10717e-07	2.70519e-06	-0.309
ENSG00000136870	ZNF189	9	+	104161676	104161812	104161309	104161471	104162207	104162292	236	100	9.92775e-05	0.000875325	-0.308
ENSG00000061273	HDAC7	12	-	48189688	48189799	48189369	48189550	48189989	48190081	211	100	2.73411e-47	1.77251e-45	-0.308
ENSG00000106100	NOD1	7	-	30477188	30477272	30475613	30475697	30485756	30485840	184	100	0.00134401	0.00979846	-0.306
ENSG00000160310	PRMT2	21	+	48081711	48081848	48069486	48069651	48083294	48083466	237	100	2.65091e-13	5.18958e-12	-0.306
ENSG00000136856	SLC2A8	9	+	130164835	130165032	130162185	130162285	130165938	130166082	297	100	9.63602e-43	5.50313e-41	-0.305
ENSG00000011304	PTBP1	19	+	805512	805569	805012	805187	806407	806556	157	100	6.37288e-08	8.60195e-07	-0.305
ENSG00000095585	BLNK	10	-	97975076	97975145	97969593	97969663	97976408	97976490	169	100	4.62359e-09	6.91169e-08	-0.304
ENSG00000162959	MEMO1	2	-	32118310	32118390	32117121	32117203	32168370	32168452	180	100	0.00343728	0.023003	-0.303
ENSG00000228315	GUSBP11	22	-	23982494	23982610	23980673	23981129	24002051	24002187	216	100	2.44266e-07	3.11714e-06	-0.303
ENSG00000197134	ZNF257	19	+	22255610	22255737	22235348	22235437	22270778	22273901	227	100	0.00021578	0.00181084	-0.302
ENSG00000163870	TPRA1	3	-	127309252	127309435	127298864	127299006	127309725	127309931	283	100	1.23295e-18	3.09995e-17	-0.301
ENSG00000127419	TMEM175	4	+	941496	941680	926248	926328	944208	944306	284	100	7.03083e-05	0.000636362	-0.3
ENSG00000138400	MDH1B	2	-	207625624	207625737	207621960	207622095	207629973	207630271	213	100	8.55242e-21	2.33156e-19	-0.3
ENSG00000178401	DNAJC22	12	+	49741426	49741888	49740699	49741334	49742548	49743495	562	100	4.04831e-243	4.87485e-240	-0.3
ENSG00000105549	THEG	19	-	373469	373531	367064	367224	373939	374011	162	100	8.43401e-06	9.0236e-05	-0.3
ENSG00000111490	TBC1D30	12	+	65219163	65219377	65218449	65218494	65221614	65221676	314	100	0.000386174	0.00309661	-0.299
ENSG00000160207	HSF2BP	21	-	45033710	45033828	44949071	44949842	45050202	45050335	218	100	0.000527078	0.00412536	-0.299
ENSG00000197140	ADAM32	8	+	39044427	39044564	39027434	39027516	39079128	39079221	237	100	0.00190418	0.0134914	-0.299
ENSG00000055917	PUM2	2	-	20531477	20531698	20527070	20527139	20532727	20532824	321	100	5.73268e-95	1.16289e-92	-0.299
ENSG00000078687	TNRC6C	17	+	76093825	76093942	76089700	76089844	76094423	76094618	217	100	0.00294841	0.0200034	-0.298
ENSG00000182979	MTA1	14	+	105915695	105915746	105905008	105905076	105916394	105916521	151	100	8.70651e-07	1.05087e-05	-0.298
ENSG00000127152	BCL11B	14	-	99697681	99697894	99635623	99642532	99723807	99724176	313	100	9.87324e-07	1.18512e-05	-0.298
ENSG00000016864	GLT8D1	3	-	52735224	52735359	52734460	52734512	52739718	52739856	235	100	1.36492e-06	1.61801e-05	-0.298
ENSG00000166578	IQCD	12	-	113638384	113638618	113635345	113635417	113645242	113646064	334	100	7.4335e-08	9.96934e-07	-0.298
ENSG00000143434	SEMA6C	1	-	151110791	151110882	151110461	151110581	151111105	151111207	191	100	0.0010662	0.00789929	-0.297
ENSG00000198752	CDC42BPB	14	-	103420534	103420612	103418834	103418940	103420938	103421025	178	100	1.39216e-11	2.45913e-10	-0.297
ENSG00000196204	RNF216P1	7	+	5035105	5035213	5028693	5028808	5036240	5037800	208	100	9.23337e-22	2.6326e-20	-0.297
ENSG00000161179	YDJC	22	-	21983298	21983476	21982377	21983076	21983596	21983696	278	100	2.12128e-09	3.24827e-08	-0.297
ENSG00000131781	FMO5	1	-	146672733	146673086	146661755	146661828	146680413	146680613	453	100	1.15536e-122	3.9155e-120	-0.297
ENSG00000196781	TLE1	9	-	84267098	84267203	84235355	84235472	84300590	84300635	205	100	3.17991e-05	0.000307011	-0.295
ENSG00000138115	CYP2C8	10	-	96800678	96800717	96798653	96798795	96802646	96802834	139	100	0.00724024	0.0450741	-0.295
ENSG00000197140	ADAM32	8	+	39068662	39068843	39027434	39027516	39079128	39079221	281	100	0.00249586	0.0172473	-0.294
ENSG00000089289	IGBP1	X	+	69368610	69368690	69354372	69354666	69385682	69386174	180	100	1.40501e-05	0.000145345	-0.293
ENSG00000100077	ADRBK2	22	+	26068262	26068314	26063705	26063767	26074782	26074882	152	100	0.000163376	0.00139822	-0.293
ENSG00000185272	RBM11	21	+	15596758	15596858	15593417	15593490	15599200	15600693	200	100	0.00733371	0.0455858	-0.293
ENSG00000107864	CPEB3	10	-	93851586	93851701	93841076	93841258	93870832	93870951	215	100	3.72692e-06	4.20009e-05	-0.293
ENSG00000107104	KANK1	9	+	471448	471586	470591	470677	473193	473273	238	100	0.000367624	0.00296045	-0.292
ENSG00000183426	NPIP	16	+	15044608	15044678	15044076	15044112	15045471	15045915	170	100	0.00772601	0.0477568	-0.292
ENSG00000153560	UBP1	3	-	33482168	33482415	33467081	33467233	33482760	33482863	347	100	3.99758e-07	4.99441e-06	-0.292
ENSG00000244754	N4BP2L2	13	-	33111142	33111164	33101594	33101669	33112914	33112936	122	100	0.0034099	0.0228279	-0.291
ENSG00000134780	DAGLA	11	+	61488150	61488362	61487583	61487722	61490330	61490432	312	100	2.39417e-46	1.5106e-44	-0.291
ENSG00000102595	UGGT2	13	-	96638586	96638686	96624833	96624925	96648316	96648389	200	100	0.000794332	0.00602305	-0.29
ENSG00000137135	C9orf100	9	-	35662508	35662738	35662175	35662264	35663318	35663389	330	100	5.69691e-06	6.2655e-05	-0.29
ENSG00000133103	COG6	13	+	40230253	40230412	40229798	40230016	40230962	40231027	259	100	0.000177921	0.00151303	-0.289
ENSG00000163608	C3orf17	3	-	112731580	112731658	112729891	112730012	112732799	112732879	178	100	1.21357e-08	1.75561e-07	-0.289
ENSG00000180178	AC018865.8.1	2	-	130792283	130792404	130791882	130791950	130792706	130792835	221	100	6.20628e-31	2.47534e-29	-0.289
ENSG00000189144	ZNF573	19	-	38261046	38261237	38260644	38260737	38262203	38262336	291	100	2.13596e-06	2.47567e-05	-0.289
ENSG00000148671	C10orf116	10	+	88729956	88730019	88727948	88728362	88730232	88730672	163	100	4.59769e-11	7.88757e-10	-0.289
ENSG00000164620	RELL2	5	+	141018521	141018588	141018361	141018427	141019030	141019196	167	100	2.52064e-28	9.23355e-27	-0.289
ENSG00000110888	CAPRIN2	12	-	30886562	30886645	30884276	30884444	30887901	30888140	183	100	1.2472e-08	1.80022e-07	-0.288
ENSG00000160752	FDPS	1	+	155279579	155279756	155278706	155278867	155279833	155279996	277	100	1.24165e-09	1.93481e-08	-0.288
ENSG00000128563	PRKRIP1	7	+	102036423	102036984	102016658	102016769	102039994	102040095	661	100	1.54859e-08	2.2138e-07	-0.288
ENSG00000135951	TSGA10	2	-	99636742	99636945	99634998	99635103	99651692	99651902	303	100	2.2754e-05	0.000227163	-0.287
ENSG00000079150	FKBP7	2	-	179334378	179334512	179330327	179330658	179341788	179341940	234	100	0.00264565	0.0181936	-0.287
ENSG00000175063	UBE2C	20	+	44444028	44444179	44443022	44443109	44444492	44444552	251	100	1.50493e-62	1.42192e-60	-0.287
ENSG00000146267	C6orf168	6	-	99771319	99771543	99739579	99739696	99781226	99781423	324	100	2.65022e-07	3.36682e-06	-0.287
ENSG00000006015	C19orf60	19	+	18700288	18700493	18699804	18699887	18701663	18701743	305	100	5.5457e-45	3.36764e-43	-0.287
ENSG00000160752	FDPS	1	+	155279543	155279756	155278749	155278867	155279833	155279996	313	100	5.70113e-100	1.30105e-97	-0.286
ENSG00000130734	ATG4D	19	+	10657514	10657791	10655632	10655806	10659579	10659710	377	100	6.71306e-06	7.28743e-05	-0.286
ENSG00000114656	KIAA1257	3	-	128707570	128707761	128706458	128706672	128711885	128712919	291	100	3.39701e-05	0.000326136	-0.285
ENSG00000245937	CTC-228N24.3.1	5	-	127412638	127412785	127302426	127302620	127418426	127418573	247	100	5.96938e-05	0.000548714	-0.285
ENSG00000124222	STX16	20	+	57244357	57244509	57243042	57243183	57245567	57245659	252	100	0	0	-0.285
ENSG00000114209	PDCD10	3	-	167452001	167452138	167422629	167422683	167452593	167452624	237	100	7.37526e-05	0.000663082	-0.284
ENSG00000073792	IGF2BP2	3	-	185410964	185411016	185410486	185410550	185414399	185414451	152	100	0.00730097	0.0454222	-0.284
ENSG00000157578	LCA5L	21	-	40807345	40807468	40795345	40795416	40816060	40816127	223	100	1.08461e-06	1.29832e-05	-0.284
ENSG00000162066	AMDHD2	16	+	2577573	2577616	2570984	2571124	2577773	2577837	143	100	5.65951e-10	9.0283e-09	-0.284
ENSG00000249859	PVT1	8	+	129082405	129082607	129022563	129022690	129108763	129108902	302	100	1.89752e-05	0.00019208	-0.283
ENSG00000185324	CDK10	16	+	89753996	89754223	89753135	89753167	89756960	89757032	327	100	0.000364722	0.00293959	-0.283
ENSG00000234477	AC004231.2.1	17	+	39084775	39084934	39084510	39084676	39131748	39132178	259	100	1.56968e-25	5.15897e-24	-0.283
ENSG00000148399	WDR85	9	-	140470531	140470619	140459536	140459606	140473076	140473340	188	100	5.56225e-09	8.26466e-08	-0.282
ENSG00000196092	PAX5	9	-	37020632	37020798	37014993	37015191	37033982	37034038	266	100	0.000440472	0.00349096	-0.281
ENSG00000126883	NUP214	9	+	134070619	134070681	134064439	134064518	134072602	134074402	162	100	1.79655e-12	3.34796e-11	-0.281
ENSG00000015153	YAF2	12	-	42592937	42593037	42555414	42555567	42604156	42604256	200	100	3.53405e-06	3.99786e-05	-0.281
ENSG00000076555	ACACB	12	+	109685410	109685508	109683983	109684253	109687788	109687909	198	100	0.00118859	0.00873404	-0.28
ENSG00000154957	ZNF18	17	-	11898874	11898996	11895759	11896228	11900126	11900427	222	100	0.00149983	0.0108299	-0.28
ENSG00000243943	ZNF512	2	+	27806524	27806583	27805896	27806009	27820933	27821121	159	100	1.12205e-69	1.29336e-67	-0.279
ENSG00000150076	C10orf68	10	+	33000547	33000658	32974897	32975008	33015661	33015760	211	100	1.47656e-68	1.62899e-66	-0.279
ENSG00000006015	C19orf60	19	+	18700222	18700493	18699804	18699887	18701663	18701743	371	100	1.57213e-19	4.07028e-18	-0.279
ENSG00000074319	TSG101	11	-	18537645	18537711	18531088	18531212	18548321	18548446	166	100	4.94317e-06	5.48879e-05	-0.279
ENSG00000116774	OLFML3	1	+	114522596	114522748	114522062	114522252	114522953	114523239	252	100	1.10509e-05	0.000116274	-0.278
ENSG00000244687	UBE2V1	20	-	48727825	48728099	48700684	48700791	48729643	48729682	374	100	2.66658e-136	1.13472e-133	-0.278
ENSG00000052795	FNIP2	4	+	159754952	159755042	159754679	159754780	159756556	159756628	190	100	4.96189e-06	5.5085e-05	-0.278
ENSG00000153140	CETN3	5	-	89692309	89692381	89689675	89689924	89695288	89695366	172	100	1.17965e-05	0.000123567	-0.277
ENSG00000058063	ATP11B	3	+	182620268	182620354	182616394	182616560	182623581	182623707	186	100	0.00621229	0.0391527	-0.277
ENSG00000171962	LRRC48	17	+	17876978	17877067	17876126	17876288	17877165	17877276	189	100	1.72977e-26	5.89038e-25	-0.277
ENSG00000140943	MBTPS1	16	-	84143060	84143188	84135502	84135712	84144317	84144430	228	100	1.07856e-15	2.37795e-14	-0.276
ENSG00000134780	DAGLA	11	+	61488150	61488339	61487583	61487722	61490330	61490432	289	100	3.81905e-33	1.64618e-31	-0.275
ENSG00000147394	ZNF185	X	+	152091263	152091353	152090716	152090800	152100215	152100320	190	100	8.9503e-21	2.43769e-19	-0.275
ENSG00000078618	NRD1	1	-	52303158	52303292	52302040	52302110	52305897	52306186	234	100	3.47489e-06	3.93645e-05	-0.275
ENSG00000240498	CDKN2B-AS	9	+	22063942	22064017	22056250	22056386	22096370	22096513	175	100	6.24629e-62	5.81439e-60	-0.275
ENSG00000101966	XIAP	X	+	122994016	122994143	122993573	122993755	123019480	123019561	227	100	5.8861e-158	3.17267e-155	-0.274
ENSG00000185630	PBX1	1	+	164626349	164626609	164595242	164595333	164761730	164761975	360	100	2.14223e-05	0.000214854	-0.273
ENSG00000114209	PDCD10	3	-	167452001	167452133	167422629	167422683	167452593	167452680	232	100	0.000112805	0.00098936	-0.273
ENSG00000143850	PLEKHA6	1	-	204225929	204226016	204218356	204218392	204226480	204226607	187	100	0.000166369	0.00142254	-0.273
ENSG00000143393	PI4KB	1	-	151297220	151297393	151288048	151288985	151298647	151298849	273	100	1.60186e-27	5.69107e-26	-0.273
ENSG00000185485	SDHAP1	3	-	195687170	195687294	195686618	195686957	195690170	195690292	224	100	1.53452e-29	5.83262e-28	-0.273
ENSG00000154889	MPPE1	18	-	11886711	11886777	11886497	11886620	11886915	11887024	166	100	1.22093e-36	5.92113e-35	-0.273
ENSG00000168970	JMJD7-PLA2G4B	15	+	42135323	42135421	42134751	42134789	42135873	42136009	198	100	4.32897e-11	7.43559e-10	-0.273
ENSG00000178761	C15orf17	15	-	75198664	75198706	75197494	75197572	75198927	75199189	142	100	4.73432e-11	8.11458e-10	-0.273
ENSG00000175309	AGXT2L2	5	-	177651616	177651730	177649852	177649935	177656940	177657074	214	100	3.79232e-05	0.000362123	-0.272
ENSG00000140876	NUDT7	16	+	77770546	77770640	77769724	77769883	77775478	77775866	194	100	0.00247113	0.017089	-0.271
ENSG00000121067	SPOP	17	-	47753256	47753378	47714120	47714171	47755294	47755472	222	100	5.59938e-58	4.70182e-56	-0.271
ENSG00000206562	METTL6	3	-	15456236	15456421	15455527	15455669	15457004	15457090	285	100	1.04476e-62	9.95445e-61	-0.271
ENSG00000135541	AHI1	6	-	135816676	135816847	135813389	135813429	135816951	135817036	271	100	0.00320103	0.0215442	-0.27
ENSG00000187838	PLSCR3	17	-	7296919	7297155	7296785	7296828	7297422	7298053	336	100	8.22763e-08	1.09849e-06	-0.269
ENSG00000138434	SSFA2	2	+	182783049	182783197	182781448	182781732	182783324	182783402	248	100	3.54152e-117	1.10738e-114	-0.269
ENSG00000181744	C3orf58	3	+	143753391	143753522	143691478	143691831	143767509	143767561	231	100	1.10867e-22	3.28686e-21	-0.269
ENSG00000150722	PPP1R1C	2	+	182852565	182852626	182839945	182839991	182926168	182926206	161	100	3.4211e-14	7.01017e-13	-0.269
ENSG00000196405	EVL	14	+	100605670	100605706	100605148	100605234	100607516	100607583	136	100	0.0012584	0.00920754	-0.268
ENSG00000198561	CTNND1	11	+	57556508	57556627	57529268	57529518	57558963	57559145	219	100	0.00257905	0.0177853	-0.268
ENSG00000198208	RPS6KL1	14	-	75375803	75375893	75375552	75375635	75377950	75377979	190	100	0.00263493	0.0181287	-0.268
ENSG00000143740	SNAP47	1	+	227919285	227919448	227916239	227916487	227946695	227947186	263	100	1.13059e-35	5.33222e-34	-0.268
ENSG00000222041	LINC00152	2	+	87769668	87769823	87754997	87755164	87779741	87780211	255	100	0.000332692	0.00270109	-0.267
ENSG00000088367	EPB41L1	20	+	34802278	34802362	34800193	34800298	34806797	34806884	184	100	0.00215858	0.0151085	-0.267
ENSG00000133059	DSTYK	1	-	205117332	205117467	205111632	205116873	205119807	205119922	235	100	9.05076e-10	1.42248e-08	-0.267
ENSG00000060237	WNK1	12	+	989886	990165	987377	987527	990857	990955	379	100	3.65602e-135	1.51034e-132	-0.267
ENSG00000171456	ASXL1	20	+	31017703	31017856	31017140	31017234	31019123	31019287	253	100	1.77982e-07	2.30347e-06	-0.267
ENSG00000128563	PRKRIP1	7	+	102036423	102036984	102016658	102016769	102038066	102038145	661	100	4.50517e-223	4.72175e-220	-0.266
ENSG00000148057	C9orf103	9	+	86243095	86243126	86238082	86238136	86243787	86243874	131	100	3.167e-09	4.7861e-08	-0.266
ENSG00000146263	MMS22L	6	-	97681736	97681856	97678144	97679528	97694503	97694566	220	100	1.23863e-05	0.000129314	-0.265
ENSG00000164118	CEP44	4	+	175206584	175206725	175205168	175205291	175220222	175220361	241	100	1.04174e-24	3.32909e-23	-0.264
ENSG00000166261	ZNF202	11	-	123610824	123610900	123601194	123601693	123611124	123611244	176	100	1.35274e-05	0.000140363	-0.263
ENSG00000086666	ZFAND6	15	+	80367505	80367657	80364931	80364989	80390757	80390920	252	100	0.000267049	0.0022077	-0.263
ENSG00000198420	FAM115A	7	-	143579015	143579192	143573200	143573715	143582302	143582463	277	100	1.24203e-07	1.63322e-06	-0.263
ENSG00000186976	EFCAB6	22	-	44168771	44168983	44161184	44161273	44178059	44178205	312	100	1.43841e-22	4.2356e-21	-0.263
ENSG00000198331	HYLS1	11	+	125761317	125761367	125756954	125757660	125769238	125770543	150	100	5.45673e-08	7.41487e-07	-0.263
ENSG00000223745	RP4-717I23.3.1	1	-	93770944	93771027	93735239	93735315	93790191	93790286	183	100	0.000933709	0.00699367	-0.262
ENSG00000158062	UBXN11	1	-	26629533	26629658	26629303	26629409	26633082	26633136	225	100	0.00103809	0.00770614	-0.262
ENSG00000107890	ANKRD26	10	-	27294551	27294652	27283969	27284076	27295845	27295891	201	100	0.00508923	0.0327195	-0.262
ENSG00000160828	STAG3L2	7	-	74299833	74299941	74299518	74299569	74300249	74300329	208	100	8.58286e-14	1.72254e-12	-0.262
ENSG00000168010	ATG16L2	11	+	72534588	72534842	72533892	72534006	72535104	72535167	354	100	1.87084e-06	2.18448e-05	-0.262
ENSG00000139350	NEDD1	12	+	97318610	97318720	97313762	97313903	97330388	97330496	210	100	6.72497e-07	8.20449e-06	-0.261
ENSG00000153558	FBXL2	3	+	33358968	33359105	33339360	33339454	33400458	33400513	237	100	0.000327669	0.00266409	-0.26
ENSG00000247828	CTC-358I24.1.1	5	+	87578826	87578903	87577858	87577923	87581557	87581668	177	100	0.00100443	0.00747985	-0.26
ENSG00000172869	DMXL1	5	+	118440874	118440953	118433673	118433799	118450169	118450236	179	100	0.00309037	0.0208814	-0.26
ENSG00000182872	RBM10	X	+	47030426	47030657	47028713	47028897	47032526	47032596	331	100	9.14475e-133	3.61928e-130	-0.26
ENSG00000145332	KLHL8	4	-	88106402	88106723	88104354	88104541	88116475	88116842	421	100	7.37931e-13	1.40525e-11	-0.259
ENSG00000250802	CTC-564N23.3.1	5	+	76394479	76394572	76385170	76385228	76414144	76414346	193	100	6.75826e-16	1.50409e-14	-0.259
ENSG00000229018	RP11-313P13.3.1	7	+	72482252	72482355	72481989	72482076	72483620	72483806	203	100	1.06897e-48	7.20232e-47	-0.258
ENSG00000079156	OSBPL6	2	+	179209012	179209087	179204398	179204491	179213950	179214116	175	100	0.000119393	0.00104422	-0.257
ENSG00000167555	ZNF528	19	+	52918191	52918292	52914624	52917621	52918376	52918606	201	100	1.86379e-36	9.00793e-35	-0.257
ENSG00000160741	CRTC2	1	-	153923735	153924142	153921590	153921860	153924493	153924738	507	100	2.14521e-05	0.000215037	-0.256
ENSG00000221994	ZNF630	X	-	47920197	47920282	47919828	47919924	47926259	47926449	185	100	9.28858e-05	0.000821786	-0.256
ENSG00000158427	TMSB15B	X	+	103218800	103218867	103217247	103217296	103219078	103219195	167	100	6.95167e-05	0.000630184	-0.255
ENSG00000261801	RP11-941F15.1.1	15	-	74217610	74217846	74212178	74212379	74219994	74220127	336	100	5.72914e-11	9.76058e-10	-0.255
ENSG00000196141	SPATS2L	2	+	201248589	201248740	201242863	201243094	201253945	201254006	251	100	0.000113401	0.00099412	-0.254
ENSG00000181392	C19orf46	19	-	36497651	36497846	36497503	36497573	36499118	36499269	295	100	7.70762e-08	1.0315e-06	-0.254
ENSG00000077782	FGFR1	8	-	38287199	38287466	38285863	38285953	38314873	38315052	367	100	2.61449e-07	3.32451e-06	-0.254
ENSG00000254286	RP11-89K10.1.1	8	+	127721162	127721392	127719427	127719485	127725530	127725660	330	100	1.31571e-05	0.000136707	-0.253
ENSG00000124275	MTRR	5	+	7873485	7873639	7870882	7871036	7875370	7875488	254	100	3.2567e-10	5.27825e-09	-0.253
ENSG00000130958	SLC35D2	9	-	99113384	99113453	99086372	99086451	99122435	99122503	169	100	3.11651e-05	0.000301662	-0.252
ENSG00000151687	ANKAR	2	+	190597832	190597955	190593385	190593547	190603290	190603408	223	100	8.89005e-05	0.000788252	-0.252
ENSG00000164548	TRA2A	7	-	23570799	23570889	23561750	23562051	23571407	23571621	190	100	2.07856e-60	1.86432e-58	-0.252
ENSG00000151092	NGLY1	3	-	25777799	25777891	25775362	25775473	25778824	25778946	192	100	7.6954e-06	8.28317e-05	-0.252
ENSG00000189014	FAM35B2	10	+	47405670	47405877	47400601	47400736	47409852	47410081	307	100	0.00547598	0.0349677	-0.251
ENSG00000185324	CDK10	16	+	89755659	89755714	89753099	89753167	89756960	89757032	155	100	3.90422e-55	3.07749e-53	-0.251
ENSG00000124222	STX16	20	+	57244346	57244509	57243042	57243183	57245567	57245659	263	100	0	0	-0.25
ENSG00000118596	SLC16A7	12	+	60161906	60162104	60154905	60154983	60164999	60165143	298	100	2.10083e-08	2.97693e-07	-0.25
ENSG00000046651	OFD1	X	+	13781863	13781974	13780462	13780563	13785245	13785403	211	100	1.48487e-16	3.39821e-15	-0.25
ENSG00000025423	HSD17B6	12	+	57179685	57179798	57178722	57178800	57180908	57181129	213	100	5.71623e-56	4.58237e-54	-0.25
ENSG00000103599	IQCH	15	+	67571732	67571850	67555459	67555554	67636400	67636529	218	100	0.000695523	0.00532736	-0.249
ENSG00000131374	TBC1D5	3	-	17617905	17618041	17549965	17550097	17627844	17627958	236	100	0.00502175	0.0323408	-0.249
ENSG00000136048	DRAM1	12	+	102307951	102308010	102295068	102295211	102314993	102317401	159	100	4.7716e-07	5.91704e-06	-0.249
ENSG00000172965	AC068491.1.1	2	-	112234912	112235058	112186895	112187197	112237483	112237638	246	100	8.92502e-06	9.50547e-05	-0.249
ENSG00000162062	C16orf59	16	+	2510283	2510382	2510086	2510171	2510623	2510694	199	100	1.57272e-07	2.0495e-06	-0.248
ENSG00000049759	NEDD4L	18	+	56002709	56002769	56001049	56001124	56008269	56008401	160	100	1.74873e-13	3.45448e-12	-0.248
ENSG00000169239	CA5B	X	+	15763753	15763833	15739619	15739715	15768093	15768531	180	100	2.25445e-89	4.18337e-87	-0.248
ENSG00000175182	FAM131A	3	+	184056174	184056317	184055098	184055159	184059511	184059605	243	100	1.72974e-26	5.89038e-25	-0.248
ENSG00000180376	CCDC66	3	+	56595284	56595406	56592873	56592938	56597711	56598153	222	100	0.00121268	0.00890292	-0.247
ENSG00000183137	CEP57L1	6	+	109461623	109461878	109416728	109416778	109466421	109466584	355	100	9.56551e-46	5.94912e-44	-0.247
ENSG00000166261	ZNF202	11	-	123610824	123610897	123601459	123601693	123611124	123611244	173	100	3.39471e-05	0.00032597	-0.246
ENSG00000161010	C5orf45	5	-	179278242	179278424	179274977	179275066	179280196	179280276	282	100	0.000382878	0.00307279	-0.246
ENSG00000080802	CNOT4	7	-	135048605	135048818	135047750	135047938	135078669	135079167	313	100	3.06423e-53	2.29396e-51	-0.246
ENSG00000151967	SCHIP1	3	+	159603995	159606732	159583951	159584070	159609885	159612512	2837	100	1.04514e-05	0.000110274	-0.245
ENSG00000101574	METTL4	18	-	2544651	2544758	2537523	2539144	2547353	2547528	207	100	1.28357e-09	1.99794e-08	-0.245
ENSG00000075711	DLG1	3	-	196802707	196802741	196796089	196796131	196803456	196803556	134	100	2.42577e-09	3.69652e-08	-0.245
ENSG00000228903	AC004985.13.1	7	-	44076270	44076408	44073772	44073910	44078405	44078576	238	100	3.21067e-85	5.42422e-83	-0.245
ENSG00000131778	CHD1L	1	+	146731490	146731572	146714355	146714480	146737590	146737746	182	100	4.00264e-11	6.88551e-10	-0.245
ENSG00000174796	THAP6	4	+	76465068	76465169	76441981	76442189	76467618	76467696	201	100	4.17327e-05	0.000395562	-0.244
ENSG00000204434	POTEKP	2	+	132381545	132381667	132369115	132369282	132383510	132384839	222	100	0.000507253	0.00398011	-0.244
ENSG00000133943	C14orf159	14	+	91690022	91690139	91681748	91681900	91691027	91691675	217	100	4.65066e-16	1.04076e-14	-0.244
ENSG00000180385	AC034193.5.1	3	+	10029498	10029589	10028898	10028948	10030395	10030431	191	100	1.34388e-06	1.59451e-05	-0.244
ENSG00000150722	PPP1R1C	2	+	182888548	182888640	182819285	182819361	182926168	182926206	192	100	0.00291542	0.0198128	-0.243
ENSG00000123106	CCDC91	12	+	28379072	28379132	28378727	28378794	28408513	28408595	160	100	1.49529e-05	0.000153817	-0.242
ENSG00000078403	MLLT10	10	+	21971153	21971186	21970260	21970305	22002700	22002879	133	100	9.41765e-05	0.000832424	-0.242
ENSG00000141391	SLMO1	18	+	12420323	12420492	12407927	12408006	12421538	12421628	269	100	1.3641e-09	2.11862e-08	-0.242
ENSG00000198556	ZNF789	7	+	99081361	99081476	99077283	99077410	99081652	99081766	215	100	5.60904e-46	3.5233e-44	-0.242
ENSG00000131467	PSME3	17	+	40985792	40985956	40985432	40985690	40986110	40986273	264	100	3.40671e-08	4.71986e-07	-0.242
ENSG00000157578	LCA5L	21	-	40807345	40807499	40795165	40795416	40816060	40816127	254	100	1.01403e-35	4.7865e-34	-0.242
ENSG00000171084	RP11-666A20.1.1	3	+	125641306	125641408	125639667	125639748	125643808	125643958	202	100	3.16658e-13	6.17134e-12	-0.242
ENSG00000249915	PDCD6	5	+	313815	313965	306795	306875	314531	315069	250	100	0.000180061	0.00152991	-0.241
ENSG00000170322	NFRKB	11	-	129762956	129763047	129762609	129762765	129763187	129763280	191	100	0.000938345	0.00702468	-0.241
ENSG00000079150	FKBP7	2	-	179334378	179334509	179330496	179330658	179341788	179341940	231	100	6.89266e-10	1.0921e-08	-0.241
ENSG00000090006	LTBP4	19	+	41128854	41128926	41125251	41125398	41129508	41129637	172	100	5.37733e-05	0.000498257	-0.239
ENSG00000109180	OCIAD1	4	+	48833243	48833415	48833060	48833158	48834636	48834699	272	100	0.000663811	0.0051031	-0.239
ENSG00000130475	FCHO1	19	+	17889417	17889693	17888945	17889037	17892039	17892152	376	100	1.16223e-07	1.53257e-06	-0.239
ENSG00000143951	WDPCP	2	-	63798508	63798760	63719989	63720074	63815330	63815652	352	100	0.000958486	0.00716314	-0.238
ENSG00000006282	SPATA20	17	+	48625080	48625315	48624489	48624646	48625643	48625814	335	100	1.3442e-06	1.59455e-05	-0.238
ENSG00000197182	RP4-695O20__B.10.1	22	+	46499071	46499129	46494373	46494438	46505146	46505233	158	100	1.12654e-23	3.45196e-22	-0.238
ENSG00000173409	ARV1	1	+	231126345	231126444	231114891	231115025	231131505	231131730	199	100	5.48301e-06	6.0467e-05	-0.238
ENSG00000131626	PPFIA1	11	+	70196028	70196145	70194480	70194526	70197099	70197129	217	100	4.27737e-05	0.000404414	-0.237
ENSG00000160404	TOR2A	9	-	130496577	130496843	130495663	130495839	130497398	130497571	366	100	0.000192673	0.00162778	-0.237
ENSG00000197124	ZNF682	19	-	20141516	20141691	20135058	20135185	20141801	20141922	275	100	0.00528553	0.0338569	-0.237
ENSG00000109332	UBE2D3	4	-	103748748	103748898	103747641	103747793	103749100	103749186	250	100	1.11042e-207	1.03025e-204	-0.237
ENSG00000172965	AC068491.1.1	2	-	112229565	112229674	112186890	112187197	112237483	112237638	209	100	4.0594e-06	4.54852e-05	-0.237
ENSG00000162604	TM2D1	1	-	62189959	62190097	62175000	62175109	62190573	62190785	238	100	0.00161025	0.0115666	-0.236
ENSG00000214941	ZSWIM7	17	-	15890113	15890206	15881040	15881477	15890579	15890682	193	100	0.00254078	0.0175406	-0.236
ENSG00000244754	N4BP2L2	13	-	33112754	33112821	33101594	33101669	33112914	33112929	167	100	0.00198601	0.0140185	-0.235
ENSG00000225762	RP11-511I2.2.1	1	-	47851919	47852028	47846599	47846815	47873991	47874149	209	100	1.87338e-72	2.35047e-70	-0.235
ENSG00000100241	SBF1	22	-	50895462	50895540	50894920	50895102	50897683	50897821	178	100	0.000283866	0.00233728	-0.234
ENSG00000189136	UBE2Q2P1	15	-	85082934	85083019	85081762	85081847	85085375	85085460	185	100	1.42481e-10	2.36237e-09	-0.234
ENSG00000109452	INPP4B	4	-	143581929	143582049	143575664	143575833	143646991	143647054	220	100	8.15772e-06	8.75415e-05	-0.234
ENSG00000177842	ZNF620	3	+	40553892	40554006	40552960	40553087	40557350	40557435	214	100	1.327e-05	0.000137828	-0.233
ENSG00000162772	ATF3	1	+	212792387	212792608	212791468	212791576	212792699	212792897	321	100	5.89912e-05	0.000542873	-0.233
ENSG00000233184	RP11-421L21.3.1	1	+	101549016	101549130	101542918	101543064	101552407	101552727	214	100	0.00266805	0.0183298	-0.233
ENSG00000104756	KCTD9	8	-	25303595	25303766	25298092	25298189	25315714	25315992	271	100	2.09553e-67	2.2335e-65	-0.233
ENSG00000059145	UNKL	16	-	1463846	1464010	1453168	1453345	1464615	1464698	264	100	1.50691e-15	3.29668e-14	-0.233
ENSG00000189171	S100A13	1	-	153602925	153603132	153598795	153600074	153603486	153603836	307	100	1.81592e-12	3.38293e-11	-0.233
ENSG00000173041	ZNF680	7	-	64004683	64004810	63980261	63982878	64023302	64023419	227	100	9.69703e-06	0.000102832	-0.232
ENSG00000076685	NT5C2	10	-	104871501	104871562	104865462	104865558	104899162	104899236	161	100	0.000209249	0.00175837	-0.232
ENSG00000119636	C14orf45	14	+	74514632	74514777	74507267	74507348	74522286	74522388	245	100	0.000352922	0.00285058	-0.231
ENSG00000160584	SIK3	11	-	116746581	116746725	116746089	116746167	116746968	116747079	244	100	0.000164094	0.00140394	-0.23
ENSG00000164062	APEH	3	+	49711921	49712054	49711811	49711846	49713126	49713220	233	100	0.000633827	0.00489253	-0.23
ENSG00000152223	EPG5	18	-	43497643	43497784	43496402	43496547	43502306	43502566	241	100	0.000710339	0.00543275	-0.23
ENSG00000116667	C1orf21	1	+	184515053	184515166	184511679	184511782	184559872	184559949	213	100	0.00210746	0.0147927	-0.23
ENSG00000067221	STOML1	15	-	74281448	74281598	74280939	74281143	74282691	74282798	250	100	0.00373363	0.0247666	-0.23
ENSG00000181135	ZNF707	8	+	144770163	144770237	144766650	144766712	144771373	144771471	174	100	1.56758e-05	0.000160606	-0.229
ENSG00000124813	RUNX2	6	+	45459677	45459851	45405683	45405788	45479982	45480144	274	100	2.60268e-39	1.36138e-37	-0.229
ENSG00000137965	IFI44	1	+	79128388	79128563	79126238	79126339	79129449	79129763	275	100	0.000532488	0.00416368	-0.228
ENSG00000235453	C9orf133	9	+	32565394	32565626	32552345	32552477	32566388	32566927	332	100	0.000855615	0.00644799	-0.228
ENSG00000060237	WNK1	12	+	988738	989197	987380	987527	989886	989980	559	100	0.00185148	0.013155	-0.228
ENSG00000102125	TAZ	X	+	153648043	153648085	153647881	153647962	153648370	153648433	142	100	1.73745e-51	1.24947e-49	-0.228
ENSG00000104756	KCTD9	8	-	25303644	25303766	25298092	25298189	25315714	25315983	222	100	5.92957e-72	7.37561e-70	-0.228
ENSG00000166153	DEPDC4	12	-	100657274	100657470	100656041	100656187	100660697	100660857	296	100	1.38009e-15	3.02508e-14	-0.227
ENSG00000105549	THEG	19	-	371204	371322	367064	367224	373939	374011	218	100	4.66368e-05	0.000435123	-0.226
ENSG00000188738	FSIP2	2	+	186612039	186612150	186611395	186611537	186618448	186618569	211	100	0.00217603	0.0152136	-0.226
ENSG00000229018	RP11-313P13.3.1	7	+	72482242	72482355	72481989	72482076	72483620	72483812	213	100	6.80751e-06	7.38081e-05	-0.226
ENSG00000181135	ZNF707	8	+	144774170	144774277	144773769	144773883	144774414	144774500	207	100	0.000189617	0.0016046	-0.225
ENSG00000151090	THRB	3	-	24338716	24338814	24270428	24270492	24359848	24359985	198	100	0.00350801	0.023421	-0.225
ENSG00000104529	EEF1D	8	-	144663455	144663876	144663223	144663324	144668388	144668460	521	100	1.88727e-07	2.43695e-06	-0.225
ENSG00000144395	CCDC150	2	+	197538964	197539072	197534556	197534600	197540866	197540991	208	100	7.10673e-05	0.000642409	-0.224
ENSG00000160172	FAM86C2P	11	-	67566844	67566946	67560666	67560764	67570472	67570535	202	100	5.37725e-20	1.41681e-18	-0.224
ENSG00000254995	STX16-NPEPL1	20	+	57266089	57266283	57248686	57248767	57266460	57266618	294	100	3.28903e-35	1.52704e-33	-0.224
ENSG00000122481	RWDD3	1	+	95705332	95705465	95699776	95699871	95712097	95712213	233	100	1.2409e-28	4.5962e-27	-0.224
ENSG00000249859	PVT1	8	+	129094998	129095094	129022563	129022690	129108763	129108902	196	100	1.27336e-56	1.03843e-54	-0.223
ENSG00000162994	C2orf63	2	-	55455167	55455340	55449370	55449629	55459371	55459490	273	100	6.17602e-15	1.31554e-13	-0.223
ENSG00000251669	FAM86EP	4	-	3949468	3949734	3945000	3945099	3949816	3949947	366	100	4.71005e-48	3.12509e-46	-0.223
ENSG00000178104	PDE4DIP	1	-	144859758	144859998	144857611	144857728	144863317	144863442	340	100	5.4082e-06	5.97001e-05	-0.223
ENSG00000205464	ATP6AP1L	5	+	81591311	81591363	81576778	81576830	81599305	81599346	152	100	5.68474e-20	1.49574e-18	-0.222
ENSG00000197779	ZNF81	X	+	47702048	47702167	47696300	47696386	47705503	47705720	219	100	1.84971e-10	3.04498e-09	-0.222
ENSG00000183955	SETD8	12	+	123873979	123874101	123868319	123868755	123875176	123875333	222	100	4.10186e-59	3.55511e-57	-0.222
ENSG00000197586	ENTPD6	20	+	25187157	25187226	25176336	25176503	25190484	25190561	169	100	6.14386e-51	4.4015e-49	-0.222
ENSG00000181381	DDX60L	4	-	169369788	169369930	169362487	169362643	169374274	169374433	242	100	1.48991e-05	0.000153342	-0.221
ENSG00000232938	AC139099.1	17	+	81176760	81177663	81176163	81176298	81187692	81188573	1003	100	1.20182e-92	2.3374e-90	-0.221
ENSG00000203832	NBPF20	1	-	148344639	148344742	148343593	148343808	148346581	148346791	203	100	2.40747e-67	2.55156e-65	-0.221
ENSG00000198742	SMURF1	7	-	98718265	98718390	98659421	98659460	98718768	98718826	225	100	6.8818e-40	3.64002e-38	-0.221
ENSG00000163138	PACRGL	4	+	20703380	20703507	20702060	20702329	20706088	20706147	227	100	3.10698e-07	3.91632e-06	-0.221
ENSG00000158856	EPB49	8	+	21938315	21938381	21938128	21938136	21938623	21938704	166	100	1.11707e-27	3.98875e-26	-0.22
ENSG00000070081	NUCB2	11	+	17308180	17308260	17304335	17304490	17312786	17312912	180	100	3.10006e-08	4.30872e-07	-0.22
ENSG00000243244	STON1	2	+	48757851	48757968	48757324	48757355	48807725	48809702	217	100	2.7909e-11	4.84076e-10	-0.22
ENSG00000148950	IMMP1L	11	-	31495270	31495333	31491286	31491344	31531065	31531179	163	100	0.000256384	0.00212636	-0.219
ENSG00000245937	CTC-228N24.3.1	5	-	127417664	127417883	127301579	127302620	127418426	127418666	319	100	0.000290113	0.00238132	-0.219
ENSG00000008710	PKD1	16	-	2142954	2143094	2142480	2142593	2143544	2143739	240	100	4.98765e-24	1.54675e-22	-0.219
ENSG00000135164	DMTF1	7	+	86783705	86783844	86781759	86781871	86792810	86792933	239	100	4.05151e-186	3.01709e-183	-0.219
ENSG00000046647	GEMIN8	X	-	14044170	14044340	14039582	14039630	14047895	14048011	270	100	8.52856e-38	4.26775e-36	-0.219
ENSG00000204444	APOM	6	+	31624248	31624403	31620192	31620328	31625001	31625075	255	100	0.00697157	0.0435472	-0.218
ENSG00000184743	ATL3	11	-	63438761	63438883	63426702	63426724	63439107	63439187	222	100	4.24947e-06	4.75208e-05	-0.218
ENSG00000121067	SPOP	17	-	47714120	47714171	47700094	47700238	47745388	47745440	151	100	0.00651534	0.040935	-0.217
ENSG00000088766	CRLS1	20	+	6009317	6009371	6006816	6006884	6011930	6012016	154	100	6.75343e-59	5.77367e-57	-0.217
ENSG00000111785	RIC8B	12	+	107268258	107268345	107264600	107264720	107279681	107281062	187	100	6.99438e-07	8.51665e-06	-0.217
ENSG00000106723	SPIN1	9	+	91031558	91031681	91003345	91003453	91033692	91033866	223	100	0.000426109	0.00338756	-0.216
ENSG00000241489	AF011889.5.1	X	-	148608474	148608607	148582479	148582568	148610903	148610965	233	100	0.00451807	0.0294015	-0.216
ENSG00000196428	TSC22D2	3	+	150155984	150156141	150140835	150140907	150174862	150174914	257	100	0.00468552	0.0303759	-0.216
ENSG00000168152	THAP9	4	+	83831849	83831964	83828937	83829088	83838096	83838193	215	100	2.21437e-40	1.18791e-38	-0.216
ENSG00000147677	EIF3H	8	-	117709291	117709476	117671051	117671219	117767904	117768023	285	100	4.61961e-24	1.43655e-22	-0.216
ENSG00000228106	RP11-452F19.3.1	1	+	223000769	223000943	222997197	222997287	223008460	223008557	274	100	1.77493e-06	2.0755e-05	-0.216
ENSG00000258953	AC004507.1.1	5	-	126392088	126392198	126388304	126388361	126394573	126394694	210	100	2.10742e-07	2.70519e-06	-0.216
ENSG00000112365	ZBTB24	6	-	109797965	109798133	109797377	109797461	109802277	109803257	268	100	2.85587e-07	3.61509e-06	-0.216
ENSG00000147394	ZNF185	X	+	152097118	152097205	152090716	152090800	152100215	152100320	187	100	3.58606e-09	5.39779e-08	-0.216
ENSG00000100445	SDR39U1	14	-	24911303	24911466	24909988	24910132	24911551	24911900	263	100	4.47329e-05	0.000418394	-0.215
ENSG00000104450	SPAG1	8	+	101174506	101174648	101170262	101170346	101178041	101178201	242	100	8.53264e-07	1.0312e-05	-0.215
ENSG00000181392	C19orf46	19	-	36497651	36497846	36497503	36497573	36499455	36499695	295	100	2.59822e-05	0.000256899	-0.214
ENSG00000172765	TMCC1	3	-	129576092	129576248	129567185	129567255	129599151	129599402	256	100	0.000479597	0.00377724	-0.214
ENSG00000013441	CLK1	2	-	201724847	201724938	201724402	201724469	201725960	201726189	191	100	6.04325e-13	1.15705e-11	-0.214
ENSG00000130517	PGPEP1	19	+	18468192	18468425	18466704	18466821	18474200	18480763	333	100	1.02076e-101	2.4172e-99	-0.214
ENSG00000145332	KLHL8	4	-	88106402	88106951	88104354	88104541	88116475	88116842	649	100	1.76578e-304	3.44607e-301	-0.214
ENSG00000124275	MTRR	5	+	7873485	7873625	7870882	7871036	7875370	7875488	240	100	7.4338e-06	8.01531e-05	-0.214
ENSG00000119636	C14orf45	14	+	74512762	74512833	74507267	74507348	74522286	74522388	171	100	0.00037881	0.00304317	-0.213
ENSG00000138380	ALS2CR8	2	+	203806582	203806703	203782599	203782766	203817281	203817402	221	100	3.12624e-42	1.77287e-40	-0.213
ENSG00000237240	U47924.25.1	12	-	6959996	6960173	6959630	6959760	6960385	6960433	277	100	1.95783e-07	2.52232e-06	-0.213
ENSG00000071051	NCK2	2	+	106497783	106498505	106471503	106471745	106509437	106510728	822	100	1.67436e-137	7.28938e-135	-0.213
ENSG00000067113	PPAP2A	5	-	54786787	54786942	54763696	54763977	54830399	54830797	255	100	2.33796e-05	0.000233038	-0.212
ENSG00000237877	AC097500.2.1	2	-	186923483	186923696	186904226	186904282	186946056	186946072	313	100	0.000194812	0.00164463	-0.212
ENSG00000228049	POLR2J2	7	-	102281058	102281220	102279569	102279646	102306523	102306610	262	100	4.05952e-77	5.60373e-75	-0.212
ENSG00000215041	NEURL4	17	-	7230483	7230549	7230029	7230328	7230758	7231203	166	100	8.01736e-05	0.000715316	-0.211
ENSG00000124795	DEK	6	-	18244738	18244834	18237611	18237747	18255961	18256082	196	100	0.000181957	0.0015444	-0.211
ENSG00000087087	SRRT	7	+	100480385	100480711	100479673	100479862	100481690	100481860	426	100	1.56131e-14	3.25705e-13	-0.211
ENSG00000177728	KIAA0195	17	+	73487771	73487981	73487383	73487536	73488554	73488870	310	100	0.00347134	0.0232008	-0.21
ENSG00000148672	GLUD1	10	-	88849318	88849545	88836332	88836413	88851327	88851380	327	100	4.78743e-16	1.06926e-14	-0.21
ENSG00000111224	PARP11	12	-	3973001	3973123	3939055	3939184	3982377	3982521	222	100	1.26316e-10	2.09955e-09	-0.21
ENSG00000065029	ZNF76	6	+	35261527	35261692	35260657	35260821	35262232	35262346	265	100	2.35122e-12	4.34868e-11	-0.21
ENSG00000136098	NEK3	13	-	52709864	52709999	52707824	52707951	52710251	52710395	235	100	2.0519e-05	0.000206489	-0.209
ENSG00000197008	ZNF138	7	+	64275953	64276031	64275295	64275422	64291317	64291454	178	100	0.000332336	0.00269894	-0.209
ENSG00000159082	SYNJ1	21	-	34072147	34072415	34067366	34067592	34074270	34074357	368	100	0.00105073	0.00779282	-0.209
ENSG00000121310	ECHDC2	1	-	53380802	53380964	53379566	53379767	53387224	53387591	262	100	0.00747378	0.0463504	-0.209
ENSG00000152240	HAUS1	18	+	43699891	43700026	43685159	43685334	43703264	43703330	235	100	1.54905e-07	2.01958e-06	-0.209
ENSG00000139631	CSAD	12	-	53564960	53565225	53564206	53564286	53565665	53565772	365	100	5.63238e-07	6.92376e-06	-0.209
ENSG00000161265	U2AF1L4	19	-	36235526	36235593	36235223	36235322	36236025	36236113	167	100	3.24976e-18	8.00015e-17	-0.209
ENSG00000143450	OAZ3	1	+	151740533	151740709	151739700	151739775	151742647	151742733	276	100	5.64423e-06	6.2136e-05	-0.208
ENSG00000222041	LINC00152	2	+	87777640	87777749	87755014	87755164	87779741	87779942	209	100	5.4903e-05	0.00050781	-0.207
ENSG00000163517	HDAC11	3	+	13542212	13542289	13524963	13525064	13543370	13543433	177	100	6.28127e-05	0.000575048	-0.207
ENSG00000126883	NUP214	9	+	134067594	134067679	134064439	134064518	134072602	134073230	185	100	0.000606389	0.00469354	-0.207
ENSG00000160767	FAM189B	1	-	155224190	155224247	155223415	155223523	155224443	155225274	157	100	0.00420744	0.0275862	-0.207
ENSG00000111224	PARP11	12	-	3938075	3938196	3935323	3935399	3939055	3939184	221	100	1.97561e-07	2.54291e-06	-0.207
ENSG00000047578	KIAA0556	16	+	27665928	27666057	27659924	27660056	27689049	27689139	229	100	3.2541e-100	7.51711e-98	-0.207
ENSG00000112039	FANCE	6	+	35425692	35425761	35425332	35425377	35426073	35426217	169	100	7.50385e-05	0.000673209	-0.206
ENSG00000050426	LETMD1	12	+	51445874	51446029	51442816	51442968	51447560	51447643	255	100	0.000140141	0.00121231	-0.206
ENSG00000184465	WDR27	6	-	170038634	170038756	170034523	170034621	170043792	170043882	222	100	0.000214288	0.00179885	-0.206
ENSG00000166411	IDH3A	15	+	78449249	78449504	78447554	78447617	78449914	78449973	355	100	0.00746061	0.0462831	-0.206
ENSG00000080007	DDX43	6	+	74125835	74125974	74125219	74125307	74126909	74127292	239	100	9.36066e-08	1.24507e-06	-0.206
ENSG00000185379	RAD51D	17	-	33443877	33444056	33433459	33433500	33446129	33446191	279	100	2.38225e-41	1.30894e-39	-0.206
ENSG00000214796	RP11-480I12.5.1	1	-	202824679	202825284	202822118	202822408	202826774	202826923	705	100	2.05488e-69	2.34471e-67	-0.206
ENSG00000103495	MAZ	16	+	29820860	29821085	29819890	29820062	29821397	29822485	325	100	9.13352e-33	3.88662e-31	-0.206
ENSG00000139974	SLC38A6	14	+	61519066	61519703	61518758	61518853	61545547	61545645	737	100	2.90687e-08	4.05914e-07	-0.206
ENSG00000125731	SH2D3A	19	-	6760648	6760998	6759604	6759681	6763690	6763827	450	100	0.00749618	0.046463	-0.205
ENSG00000204580	DDR1	6	+	30863180	30863291	30862282	30862448	30864397	30864642	211	100	5.07096e-16	1.13214e-14	-0.205
ENSG00000158423	RIBC1	X	+	53455230	53455575	53454950	53455032	53456801	53456920	445	100	1.85186e-10	3.04762e-09	-0.205
ENSG00000089006	SNX5	20	-	17949017	17949100	17937576	17937681	17949342	17949623	183	100	3.35644e-61	3.07381e-59	-0.205
ENSG00000082175	PGR	11	-	100920659	100920790	100912675	100912833	100922154	100922299	231	100	3.01768e-05	0.000293704	-0.204
ENSG00000004948	CALCR	7	-	93091374	93091422	93090132	93090259	93098026	93098118	148	100	0.000272793	0.00225321	-0.204
ENSG00000015475	BID	22	-	18232870	18232940	18222114	18222254	18257146	18257178	170	100	3.71528e-22	1.07555e-20	-0.204
ENSG00000163625	WDFY3	4	-	85800558	85800647	85781716	85781775	85853422	85853516	189	100	7.67835e-09	1.12815e-07	-0.204
ENSG00000173402	DAG1	3	+	49524686	49524848	49514281	49514338	49547851	49548254	262	100	5.63027e-25	1.81155e-23	-0.204
ENSG00000103126	AXIN1	16	-	341189	341297	339439	339607	343487	343718	208	100	3.08995e-08	4.29572e-07	-0.204
ENSG00000203697	CAPN8	1	-	223815710	223815844	223814741	223814859	223816363	223816672	234	100	1.88388e-16	4.30093e-15	-0.204
ENSG00000163703	CRELD1	3	+	9979698	9979790	9976518	9976601	9982533	9982710	192	100	9.43608e-41	5.11048e-39	-0.204
ENSG00000047579	DTNBP1	6	-	15651543	15651639	15637974	15638035	15652317	15652371	196	100	1.83011e-21	5.12504e-20	-0.204
ENSG00000170113	NIPA1	15	-	23053651	23053780	23052594	23052755	23058914	23058985	229	100	4.16025e-09	6.22893e-08	-0.204
ENSG00000169862	CTNND2	5	-	11083992	11084067	11082807	11082958	11098686	11098860	175	100	2.61458e-19	6.72919e-18	-0.204
ENSG00000151914	DST	6	-	56466240	56466474	56464866	56465019	56467679	56467829	334	100	7.30879e-64	7.14419e-62	-0.204
ENSG00000092096	SLC22A17	14	-	23816722	23816940	23816309	23816421	23817369	23817515	318	100	0.00743197	0.0461206	-0.203
ENSG00000125637	PSD4	2	+	113956316	113956461	113955323	113955490	113956659	113956803	245	100	2.20049e-33	9.59469e-32	-0.203
ENSG00000104064	GABPB1	15	-	50638568	50638592	50596162	50596330	50647181	50647399	124	100	0.00336835	0.0225737	-0.202
ENSG00000165689	SDCCAG3	9	-	139304541	139304691	139303450	139303519	139304779	139305061	250	100	2.84488e-10	4.62802e-09	-0.202
ENSG00000156521	TYSND1	10	-	71903597	71903728	71897736	71899897	71906288	71906432	231	100	4.45507e-07	5.53908e-06	-0.202
ENSG00000197555	SIPA1L1	14	+	71970544	71970663	71867510	71867635	71979459	71979562	219	100	0.00275646	0.0188616	-0.201
ENSG00000112739	PRPF4B	6	+	4062790	4062994	4062337	4062533	4063307	4063353	304	100	0.0038491	0.0254609	-0.201
ENSG00000110455	ACCS	11	+	44092805	44092865	44089177	44089465	44096161	44096231	160	100	0.00521901	0.0334703	-0.201
ENSG00000144233	AMMECR1L	2	-	128628387	128628502	128624473	128624570	128631401	128631846	215	100	0.005825	0.0369587	-0.201
ENSG00000133962	CATSPERB	14	-	92191423	92191512	92185761	92185822	92195744	92195823	189	100	2.93684e-29	1.10661e-27	-0.201
ENSG00000249859	PVT1	8	+	129111615	129111819	129108763	129108900	129113225	129113499	304	100	1.85511e-59	1.62778e-57	-0.201
ENSG00000197586	ENTPD6	20	+	25187157	25187226	25176789	25176890	25190484	25190561	169	100	2.56788e-22	7.50293e-21	-0.201
ENSG00000132549	VPS13B	8	+	100519997	100520139	100515063	100515178	100523331	100523740	242	100	1.01681e-63	9.88786e-62	-0.201
ENSG00000158863	FAM160B2	8	+	21947271	21947365	21946694	21946809	21951950	21952029	194	100	3.11002e-05	0.000301143	-0.2
ENSG00000010322	NISCH	3	+	52514894	52515053	52514199	52514311	52518528	52518653	259	100	8.31157e-13	1.57694e-11	-0.2
ENSG00000113108	APBB3	5	-	139941428	139941580	139941171	139941286	139941684	139941812	252	100	4.58457e-38	2.31049e-36	-0.2
ENSG00000145014	TMEM44	3	-	194336297	194336399	194331644	194331749	194343952	194344039	202	100	0.00102519	0.00761737	-0.199
ENSG00000159128	IFNGR2	21	+	34783750	34783881	34783141	34783198	34787194	34787327	231	100	3.0788e-31	1.23844e-29	-0.199
ENSG00000146530	VWDE	7	-	12428433	12428583	12423161	12423227	12428752	12428984	250	100	2.75994e-21	7.65695e-20	-0.199
ENSG00000187172	BAGE2	21	-	11015357	11015544	11014937	11015102	11020812	11020917	287	100	0.000139387	0.00120623	-0.198
ENSG00000144233	AMMECR1L	2	-	128627027	128627118	128624473	128624570	128631401	128631846	191	100	0.000575247	0.00447084	-0.198
ENSG00000115998	C2orf42	2	-	70417674	70417847	70409798	70410067	70418104	70418134	273	100	0.000863421	0.00649903	-0.198
ENSG00000108771	DHX58	17	-	40255625	40255816	40254233	40254330	40256783	40256945	291	100	0.0035794	0.0238469	-0.198
ENSG00000214135	AC024560.3.1	3	-	197349057	197349201	197348574	197348739	197350090	197350253	244	100	6.84467e-09	1.00959e-07	-0.198
ENSG00000167766	ZNF83	19	-	53119970	53120094	53115619	53118050	53122188	53122315	224	100	7.53572e-111	2.12185e-108	-0.198
ENSG00000143537	ADAM15	1	+	155033890	155033965	155033238	155033308	155034379	155034593	175	100	2.63067e-20	7.02953e-19	-0.198
ENSG00000105993	DNAJB6	7	+	157202488	157208223	157178234	157178305	157208709	157210127	5835	100	0.000439751	0.00348622	-0.197
ENSG00000168002	POLR2G	11	+	62530013	62530338	62529266	62529376	62532653	62532704	425	100	2.11725e-44	1.26668e-42	-0.197
ENSG00000034677	RNF19A	8	-	101312755	101312879	101299728	101300495	101315387	101315487	224	100	1.74095e-35	8.1498e-34	-0.197
ENSG00000139354	GAS2L3	12	+	100972364	100972578	100967500	100967563	100985513	100985579	314	100	0.000431614	0.003427	-0.196
ENSG00000135541	AHI1	6	-	135818325	135818387	135813365	135813429	135818720	135818903	162	100	1.05542e-15	2.32875e-14	-0.196
ENSG00000223705	NSUN5P1	7	+	75043917	75044076	75042066	75042210	75044162	75044302	259	100	8.37542e-23	2.4935e-21	-0.196
ENSG00000108825	AARSD1	17	-	41103817	41103911	41102549	41102745	41106892	41106984	194	100	2.05956e-73	2.62528e-71	-0.196
ENSG00000135164	DMTF1	7	+	86823999	86824144	86823040	86823418	86824346	86824482	245	100	4.80257e-184	3.4847e-181	-0.196
ENSG00000092841	MYL6	12	+	56553370	56553406	56552467	56552495	56553758	56553932	136	100	5.06401e-68	5.49047e-66	-0.195
ENSG00000225241	NBPF8	1	+	144617149	144617252	144615095	144615303	144618081	144618296	203	100	9.44549e-107	2.50975e-104	-0.194
ENSG00000072121	ZFYVE26	14	-	68271933	68272022	68270817	68270981	68272170	68272335	189	100	8.56764e-06	9.15413e-05	-0.194
ENSG00000187801	ZNF643	1	+	40919874	40919960	40916327	40916760	40922616	40923067	186	100	6.37091e-05	0.000582553	-0.193
ENSG00000078140	UBE2K	4	+	39747371	39747430	39699758	39700010	39776453	39776553	159	100	0.00309228	0.0208868	-0.193
ENSG00000163660	CCNL1	3	-	156869517	156869719	156868070	156868170	156869965	156870030	302	100	1.79159e-09	2.75534e-08	-0.193
ENSG00000140987	ZNF434	16	-	3443648	3443814	3440422	3440517	3447191	3447744	266	100	7.07078e-51	5.05914e-49	-0.192
ENSG00000115257	PCSK4	19	-	1487601	1487690	1487139	1487312	1487783	1487860	189	100	1.11993e-05	0.000117682	-0.191
ENSG00000149187	CELF1	11	-	47493549	47493654	47491845	47492107	47493742	47493909	205	100	0.00074389	0.0056702	-0.191
ENSG00000139617	RP11-298P3.4.1	13	-	33052023	33052185	33016524	33018263	33054726	33054775	262	100	7.0121e-11	1.18819e-09	-0.191
ENSG00000204580	DDR1	6	+	30852314	30852487	30850861	30850942	30856464	30856591	273	100	0.00466713	0.0302671	-0.19
ENSG00000126522	ASL	7	+	65551730	65551808	65551571	65551649	65552320	65552373	178	100	1.10405e-207	1.03025e-204	-0.19
ENSG00000100376	FAM118A	22	+	45726483	45726612	45719055	45719308	45728305	45728591	229	100	1.88139e-43	1.09322e-41	-0.19
ENSG00000004455	AK2	1	-	33477048	33477311	33476231	33476434	33477674	33477723	363	100	1.45671e-21	4.12013e-20	-0.19
ENSG00000107021	TBC1D13	9	+	131553013	131553054	131550612	131550686	131553658	131553720	141	100	0.00126252	0.00923651	-0.189
ENSG00000177853	ZNF518A	10	+	97911172	97911323	97893312	97893405	97915680	97915804	251	100	0.00458388	0.0297818	-0.189
ENSG00000170231	FABP6	5	+	159655479	159655699	159640733	159640826	159656552	159656631	320	100	4.46055e-24	1.38937e-22	-0.189
ENSG00000172977	KAT5	11	+	65480818	65480974	65480392	65480529	65481063	65481138	256	100	1.57826e-10	2.60873e-09	-0.189
ENSG00000157657	ZNF618	9	+	116791012	116791252	116778974	116779064	116794927	116795004	340	100	1.90249e-09	2.92272e-08	-0.189
ENSG00000166165	CKB	14	-	103986838	103986929	103986458	103986648	103987599	103987679	191	100	0.00357844	0.0238433	-0.188
ENSG00000250802	CTC-564N23.3.1	5	+	76394479	76394572	76388316	76388358	76401480	76401514	193	100	0.00542826	0.0346943	-0.188
ENSG00000072858	SIDT1	3	+	113299454	113299556	113295768	113295814	113302255	113302343	202	100	4.02579e-12	7.34505e-11	-0.188
ENSG00000168453	HR	8	-	21974387	21974552	21973812	21973941	21976462	21976578	265	100	2.81947e-05	0.00027684	-0.187
ENSG00000177192	PUS1	12	+	132417266	132417378	132416719	132416857	132425836	132425967	212	100	0.000139568	0.00120761	-0.187
ENSG00000143590	EFNA3	1	+	155057566	155057880	155051347	155051545	155058352	155058418	414	100	0.00571418	0.0363575	-0.187
ENSG00000165731	RET	10	+	43597789	43598077	43595906	43596170	43607546	43607672	388	100	8.04966e-11	1.35953e-09	-0.187
ENSG00000063241	ISOC2	19	-	55967002	55967212	55966626	55966697	55967715	55967856	310	100	3.31715e-83	5.28837e-81	-0.187
ENSG00000035115	SH3YL1	2	-	262630	262786	260084	260702	263210	263372	256	100	0.00246005	0.0170144	-0.186
ENSG00000113360	DROSHA	5	-	31521229	31521322	31515560	31515671	31526185	31527019	193	100	0.00374382	0.0248167	-0.186
ENSG00000171469	ZNF561	19	-	9728296	9728434	9727720	9727847	9728766	9728855	238	100	2.47264e-133	9.92492e-131	-0.186
ENSG00000139116	KIF21A	12	-	39711874	39712003	39705218	39705355	39713707	39713815	229	100	4.92066e-05	0.000457591	-0.185
ENSG00000104529	EEF1D	8	-	144674816	144675063	144672777	144672908	144679517	144679583	347	100	0.000137728	0.00119242	-0.185
ENSG00000101558	VAPA	18	+	9936106	9936210	9913998	9914332	9950391	9950565	204	100	0.00361548	0.0240675	-0.185
ENSG00000121851	POLR3GL	1	-	145459651	145459781	145457547	145457604	145460096	145460263	230	100	3.81072e-09	5.72073e-08	-0.185
ENSG00000172765	TMCC1	3	-	129585852	129585941	129567185	129567255	129599151	129599402	189	100	0.000147242	0.00126878	-0.184
ENSG00000147394	ZNF185	X	+	152091263	152091353	152090716	152090800	152097118	152097205	190	100	0.00487194	0.0314655	-0.183
ENSG00000006194	ZNF263	16	+	3335680	3335754	3333447	3334205	3336022	3336149	174	100	6.0174e-45	3.64236e-43	-0.183
ENSG00000184277	TM2D3	15	-	102191410	102191594	102190272	102190364	102191898	102192201	284	100	2.24434e-12	4.16051e-11	-0.183
ENSG00000162650	ATXN7L2	1	+	110029127	110029232	110028678	110028744	110029628	110029839	205	100	0.000844898	0.00637997	-0.182
ENSG00000099849	RASSF7	11	+	563395	563478	563188	563317	563557	564018	183	100	3.83484e-30	1.48655e-28	-0.182
ENSG00000103599	IQCH	15	+	67692451	67692643	67681168	67681344	67709268	67709389	292	100	6.74753e-18	1.63688e-16	-0.182
ENSG00000164953	TMEM67	8	+	94768005	94768136	94767247	94767365	94770710	94770804	231	100	4.64592e-70	5.38812e-68	-0.182
ENSG00000251003	RP11-152P17.2.1	8	-	106799294	106799449	106797218	106797445	106799676	106799824	255	100	1.35289e-05	0.000140363	-0.181
ENSG00000163617	KIAA1407	3	-	113772950	113773063	113772443	113772482	113775223	113775335	213	100	0.000202387	0.001704	-0.181
ENSG00000003509	C2orf56	2	+	37469777	37469836	37468720	37468780	37471005	37471116	159	100	0.000521846	0.00408837	-0.181
ENSG00000167377	ZNF23	16	-	71489974	71490024	71487944	71488071	71490666	71490731	150	100	0.00112333	0.00829865	-0.181
ENSG00000178498	DTX3	12	+	57999771	57999812	57998405	57998641	57999972	58000035	141	100	0.00141251	0.0102609	-0.181
ENSG00000135740	SLC9A5	16	+	67286444	67286747	67282879	67283104	67299990	67300128	403	100	2.3861e-06	2.75431e-05	-0.181
ENSG00000121067	SPOP	17	-	47745388	47745440	47714120	47714171	47755294	47755472	152	100	2.12345e-16	4.83227e-15	-0.181
ENSG00000129187	DCTD	4	-	183837571	183837692	183836613	183836728	183837825	183838372	221	100	1.7689e-22	5.18719e-21	-0.181
ENSG00000179818	PCBP1-AS1	2	-	70282845	70283042	70278345	70278437	70312678	70312756	297	100	0.000177859	0.00151279	-0.18
ENSG00000185379	RAD51D	17	-	33445519	33445638	33434384	33434466	33446129	33446191	219	100	0.00566497	0.0360808	-0.18
ENSG00000159445	THEM4	1	-	151862458	151862690	151861689	151861849	151867483	151867670	332	100	1.44105e-24	4.58446e-23	-0.18
ENSG00000042317	SPATA7	14	+	88859736	88859832	88857724	88857799	88862499	88862547	196	100	0.000119804	0.00104749	-0.179
ENSG00000112739	PRPF4B	6	+	4062790	4062867	4061888	4062533	4063307	4063353	177	100	0.00261914	0.0180376	-0.179
ENSG00000126214	KLC1	14	+	104151322	104151373	104145720	104145882	104153417	104153548	151	100	2.69978e-32	1.12185e-30	-0.179
ENSG00000180376	CCDC66	3	+	56594889	56595040	56593596	56593622	56597711	56597853	251	100	5.648e-50	3.95122e-48	-0.179
ENSG00000115841	FAM82A1	2	+	38178375	38179344	38177574	38177738	38201182	38201357	1069	100	4.334e-07	5.39448e-06	-0.179
ENSG00000242247	ARFGAP3	22	-	43206818	43206950	43204772	43204896	43213147	43213270	232	100	1.47811e-05	0.000152266	-0.178
ENSG00000172530	BANP	16	+	88008653	88008809	87985039	87985121	88014641	88014733	256	100	0.000408844	0.00326268	-0.178
ENSG00000167766	ZNF83	19	-	53119970	53120068	53115619	53118050	53122188	53122315	198	100	3.4546e-42	1.95517e-40	-0.178
ENSG00000109265	KIAA1211	4	+	57164379	57164515	57138486	57138658	57173700	57173865	236	100	8.63709e-17	2.00092e-15	-0.178
ENSG00000251022	RP11-163O17.1.1	4	-	83819141	83819215	83816844	83816927	83821229	83821376	174	100	1.07611e-54	8.33151e-53	-0.178
ENSG00000181392	C19orf46	19	-	36498026	36498170	36496234	36497573	36499455	36499695	244	100	0.00422973	0.0277067	-0.177
ENSG00000135930	EIF4E2	2	+	233438972	233439051	233431787	233431924	233445613	233448352	179	100	2.27332e-47	1.47547e-45	-0.177
ENSG00000115414	FN1	2	-	216245533	216245803	216243852	216244040	216246934	216247048	370	100	3.05262e-08	4.25009e-07	-0.177
ENSG00000127511	SIN3B	19	+	16973694	16973790	16973162	16973370	16974490	16974607	196	100	2.53684e-24	7.98971e-23	-0.177
ENSG00000242282	AC108488.4.1	2	-	3580697	3580780	3579578	3579900	3581702	3581733	183	100	2.8412e-05	0.000278558	-0.176
ENSG00000124224	PPP4R1L	20	-	56811209	56811330	56810295	56810430	56813266	56813367	221	100	0.000187894	0.00159192	-0.176
ENSG00000140950	KIAA1609	16	-	84537563	84537753	84536326	84536468	84538206	84538265	290	100	0.0020523	0.0144414	-0.176
ENSG00000135519	KCNH3	12	+	49934681	49934915	49932939	49933275	49935412	49935547	334	100	0.00525445	0.0336709	-0.176
ENSG00000169919	GUSB	7	-	65439905	65440058	65439512	65439691	65441001	65441189	253	100	4.90529e-102	1.17635e-99	-0.176
ENSG00000171877	FRMD5	15	-	44211175	44211478	44202079	44202177	44211656	44211735	403	100	6.088e-33	2.60633e-31	-0.176
ENSG00000115827	DCAF17	2	+	172333369	172333460	172325397	172325540	172334496	172334580	191	100	1.02087e-29	3.91179e-28	-0.176
ENSG00000106603	C7orf44	7	-	43705256	43705321	43695631	43695752	43769027	43769104	165	100	2.89525e-20	7.72193e-19	-0.176
ENSG00000077782	FGFR1	8	-	38279314	38279459	38277056	38277253	38280542	38280693	245	100	1.79961e-05	0.000182955	-0.175
ENSG00000104529	EEF1D	8	-	144674816	144674967	144672777	144672908	144679517	144679550	251	100	3.22085e-05	0.000310435	-0.175
ENSG00000141556	TBCD	17	+	80851422	80851508	80842020	80842078	80863811	80863929	186	100	4.4486e-05	0.000417165	-0.175
ENSG00000125107	CNOT1	16	-	58658556	58658698	58657185	58657313	58663631	58663719	242	100	6.81551e-05	0.000619548	-0.175
ENSG00000114805	PLCH1	3	-	155222343	155222415	155218491	155218583	155232511	155232673	172	100	0.00283883	0.0193574	-0.175
ENSG00000261801	RP11-941F15.1.1	15	-	74208683	74208788	74204525	74204644	74212178	74212211	205	100	8.66415e-12	1.54833e-10	-0.175
ENSG00000151092	NGLY1	3	-	25773809	25773974	25770623	25770809	25775362	25775473	265	100	3.35214e-45	2.05544e-43	-0.175
ENSG00000160796	NBEAL2	3	+	47033964	47034045	47033329	47033436	47035426	47035510	181	100	0.0030423	0.0205861	-0.174
ENSG00000171634	BPTF	17	+	65871671	65871860	65870932	65871136	65887959	65888150	289	100	1.05145e-11	1.87309e-10	-0.174
ENSG00000213865	C8orf44	8	+	67588979	67589137	67579886	67579936	67589876	67590189	258	100	3.04618e-06	3.47584e-05	-0.174
ENSG00000141644	MBD1	18	-	47797838	47797910	47795210	47796188	47799046	47799108	172	100	6.83869e-14	1.37934e-12	-0.173
ENSG00000168385	2002-09-01	2	+	242255836	242255955	242254769	242255025	242263630	242263656	219	100	1.4778e-09	2.29018e-08	-0.173
ENSG00000067113	PPAP2A	5	-	54786787	54786942	54771126	54771278	54830399	54830797	255	100	3.54833e-06	4.01162e-05	-0.173
ENSG00000148985	PGAP2	11	+	3832479	3832654	3829788	3829881	3845499	3845606	275	100	4.93486e-09	7.36534e-08	-0.173
ENSG00000166912	MTMR10	15	-	31258077	31258243	31253083	31253276	31260122	31260213	266	100	2.67118e-23	8.06715e-22	-0.173
ENSG00000205981	DNAJC19	3	-	180704785	180704810	180703713	180703784	180705810	180705884	125	100	0.000147359	0.00126959	-0.172
ENSG00000197603	C5orf42	5	-	37206298	37206398	37205416	37205556	37213660	37213724	200	100	0.00419522	0.0275252	-0.172
ENSG00000139631	CSAD	12	-	53565056	53565225	53564206	53564286	53565665	53565772	269	100	4.43206e-27	1.55703e-25	-0.172
ENSG00000251247	ZNF345	19	+	37345351	37345496	37342731	37342806	37367686	37367956	245	100	3.93632e-39	2.04198e-37	-0.172
ENSG00000174306	ZHX3	20	-	39842373	39842539	39813466	39813841	39897618	39897723	266	100	4.68587e-34	2.08985e-32	-0.172
ENSG00000188732	C7orf46	7	+	23724117	23724291	23719748	23719902	23728887	23729078	274	100	9.37141e-42	5.22546e-40	-0.172
ENSG00000179818	PCBP1-AS1	2	-	70310638	70310819	70286774	70286812	70312678	70312756	281	100	8.40691e-58	7.02803e-56	-0.172
ENSG00000189171	S100A13	1	-	153600596	153600713	153598795	153600074	153603486	153603554	217	100	1.52224e-39	7.99933e-38	-0.172
ENSG00000023516	AKAP11	13	+	42860121	42860171	42846288	42846364	42860435	42860535	150	100	0.00223889	0.0156126	-0.171
ENSG00000137343	ATAT1	6	+	30610544	30610788	30609952	30610024	30613671	30613751	344	100	1.34099e-60	1.20659e-58	-0.171
ENSG00000119912	IDE	10	-	94314637	94314674	94297122	94297307	94318790	94318972	137	100	2.11587e-10	3.47201e-09	-0.171
ENSG00000172785	CBWD1	9	-	146101	146158	134978	135030	152033	152078	157	100	7.5392e-38	3.7827e-36	-0.171
ENSG00000228409	CCT6P1	7	+	65217150	65217189	65216128	65216265	65219513	65219648	139	100	4.56551e-61	4.16758e-59	-0.171
ENSG00000142794	NBPF3	1	+	21794933	21795078	21771440	21771712	21795180	21795387	245	100	4.79926e-62	4.47478e-60	-0.171
ENSG00000090924	PLEKHG2	19	+	39911588	39911636	39911390	39911492	39911714	39911753	148	100	0.000235381	0.00196455	-0.17
ENSG00000109323	MANBA	4	-	103612036	103612114	103611752	103611928	103644027	103644198	178	100	0.000439851	0.00348652	-0.17
ENSG00000100376	FAM118A	22	+	45723722	45723944	45719055	45719308	45728305	45728591	322	100	0.00151079	0.0108965	-0.17
ENSG00000198089	SFI1	22	+	31999729	31999805	31998592	31998771	32000294	32000390	176	100	0.00201666	0.0142171	-0.17
ENSG00000180098	TRNAU1AP	1	+	28887624	28887772	28887144	28887244	28887857	28887910	248	100	1.00326e-10	1.68438e-09	-0.17
ENSG00000146856	AGBL3	7	+	134674000	134674061	134672639	134672747	134694792	134697262	161	100	6.64334e-35	3.05432e-33	-0.17
ENSG00000082996	RNF13	3	+	149531711	149531813	149531001	149531140	149570302	149570383	202	100	1.73881e-13	3.43609e-12	-0.17
ENSG00000171634	BPTF	17	+	65871671	65871860	65870932	65871136	65882243	65882432	289	100	1.94368e-33	8.48145e-32	-0.17
ENSG00000131115	ZNF227	19	+	44721943	44722005	44717242	44717397	44732598	44732725	162	100	0.00159313	0.0114509	-0.169
ENSG00000118007	STAG1	3	-	136310286	136310391	136260960	136261037	136323150	136323315	205	100	0.0029323	0.019914	-0.169
ENSG00000135049	AGTPBP1	9	-	88275850	88275888	88272349	88272558	88284399	88284493	138	100	0.0042895	0.0280592	-0.169
ENSG00000188917	TRMT2B	X	-	100296305	100296360	100291962	100292062	100306239	100306355	155	100	6.6583e-11	1.13061e-09	-0.169
ENSG00000189171	S100A13	1	-	153602925	153603132	153600596	153600713	153603486	153603836	307	100	2.59507e-34	1.17122e-32	-0.169
ENSG00000165416	SUGT1	13	+	53235609	53235705	53233313	53233384	53236783	53236837	196	100	7.43806e-13	1.41596e-11	-0.169
ENSG00000100813	ACIN1	14	-	23536522	23537880	23535174	23535217	23538684	23538734	1458	100	2.19913e-206	1.97559e-203	-0.169
ENSG00000121310	ECHDC2	1	-	53363108	53363156	53362074	53362269	53364845	53364896	148	100	4.463e-43	2.56434e-41	-0.169
ENSG00000143850	PLEKHA6	1	-	204225929	204226016	204219673	204219742	204226480	204226607	187	100	2.35778e-14	4.87011e-13	-0.169
ENSG00000147050	KDM6A	X	+	44919853	44920009	44918491	44918711	44920568	44920664	256	100	1.60082e-05	0.000163745	-0.168
ENSG00000261740	RP11-345J4.5.1	16	-	29461432	29461597	29458122	29458347	29463429	29465434	265	100	0.000449669	0.00356036	-0.168
ENSG00000102078	SLC25A14	X	+	129483797	129483841	129483224	129483319	129484619	129484705	144	100	0.00302424	0.0204835	-0.168
ENSG00000136699	SMPD4	2	-	130918758	130918845	130914823	130914969	130921946	130922018	187	100	1.91801e-12	3.56726e-11	-0.168
ENSG00000114861	FOXP1	3	-	71630699	71630848	71542576	71542706	71632721	71632904	249	100	4.22296e-84	6.88768e-82	-0.168
ENSG00000079102	RUNX1T1	8	-	93074773	93074937	93029453	93029659	93088192	93088365	264	100	0.000131313	0.00114212	-0.167
ENSG00000188002	RP11-43F13.1.1	5	-	1632758	1632866	1630523	1630681	1632959	1633021	208	100	0.000192519	0.00162672	-0.167
ENSG00000166157	TPTE	21	-	10969074	10969128	10952912	10952963	10970008	10970062	154	100	4.6057e-24	1.43301e-22	-0.167
ENSG00000100227	POLDIP3	22	-	42997975	42998113	42995703	42995799	42998775	42998972	238	100	1.50363e-07	1.96172e-06	-0.167
ENSG00000164830	OXR1	8	+	107749747	107749828	107738334	107738537	107751685	107751811	181	100	2.097e-07	2.69455e-06	-0.167
ENSG00000110881	ACCN2	12	+	50470750	50470832	50453541	50453737	50470995	50471146	182	100	6.10968e-43	3.4963e-41	-0.167
ENSG00000157985	AGAP1	2	+	236839408	236839567	236817381	236817550	236877105	236877267	259	100	3.85094e-05	0.00036741	-0.166
ENSG00000172965	AC068491.1.1	2	-	112229565	112229674	112227214	112227564	112252461	112252611	209	100	0.000216683	0.00181787	-0.166
ENSG00000178950	GAK	4	-	907394	907456	898424	898567	925830	926086	162	100	3.43648e-29	1.29144e-27	-0.166
ENSG00000144233	AMMECR1L	2	-	128628822	128628933	128624473	128624570	128631401	128631846	211	100	1.9135e-08	2.71829e-07	-0.166
ENSG00000112576	CCND3	6	-	41908689	41908899	41908231	41908323	42016238	42016426	310	100	0.000525794	0.00411588	-0.165
ENSG00000197168	NEK5	13	-	52693454	52693551	52686403	52686501	52701501	52701640	197	100	0.0026387	0.0181524	-0.165
ENSG00000103335	PIEZO1	16	-	88791416	88791488	88790278	88790379	88791823	88791927	172	100	2.34701e-12	4.34231e-11	-0.165
ENSG00000169919	GUSB	7	-	65444820	65444898	65444385	65444528	65445210	65445396	178	100	4.26831e-05	0.000403624	-0.164
ENSG00000180902	D2HGDH	2	+	242695263	242695429	242684123	242684292	242707124	242707377	266	100	0.00150919	0.0108864	-0.164
ENSG00000127419	TMEM175	4	+	942298	942403	941903	941942	944208	944306	205	100	0.00520566	0.0333884	-0.164
ENSG00000221994	ZNF630	X	-	47920197	47920324	47919828	47919924	47926259	47926449	227	100	1.33849e-09	2.07999e-08	-0.164
ENSG00000164031	DNAJB14	4	-	100849698	100849774	100845916	100845972	100851606	100851691	176	100	4.91056e-07	6.08402e-06	-0.164
ENSG00000177842	ZNF620	3	+	40550146	40550265	40547794	40547867	40552960	40553087	219	100	2.59618e-19	6.68487e-18	-0.164
ENSG00000072518	MARK2	11	+	63671457	63671625	63670532	63670630	63672257	63672515	268	100	2.43379e-05	0.000241909	-0.163
ENSG00000148399	WDR85	9	-	140470760	140470854	140470531	140470619	140471921	140472055	194	100	0.0014734	0.010658	-0.163
ENSG00000237441	RGL2	6	-	33266231	33266428	33264808	33264892	33266646	33266752	297	100	0.0017231	0.0123101	-0.163
ENSG00000171469	ZNF561	19	-	9728296	9728444	9727727	9727847	9728766	9728855	248	100	2.52046e-52	1.843e-50	-0.163
ENSG00000124786	SLC35B3	6	-	8434617	8434663	8430096	8430390	8435671	8435794	146	100	3.86804e-49	2.64391e-47	-0.163
ENSG00000004534	RBM6	3	+	50012755	50012825	50000008	50000118	50085677	50085752	170	100	0.00192682	0.0136398	-0.162
ENSG00000183943	PRKX	X	-	3529262	3529375	3526665	3526986	3530217	3530322	213	100	1.00174e-13	2.00192e-12	-0.162
ENSG00000151338	MIPOL1	14	+	37696930	37697043	37688757	37688896	37716307	37716445	213	100	4.08647e-40	2.17367e-38	-0.162
ENSG00000072518	MARK2	11	+	63671457	63671619	63670532	63670630	63672257	63672515	262	100	7.07648e-06	7.64752e-05	-0.162
ENSG00000116353	MECR	1	-	29555392	29555566	29543112	29543324	29557242	29557454	274	100	0.00180191	0.012831	-0.161
ENSG00000116747	TROVE2	1	+	193029003	193029352	193028788	193028906	193045630	193045777	449	100	4.65942e-06	5.19001e-05	-0.161
ENSG00000130714	POMT1	9	+	134381500	134381607	134378304	134378460	134381789	134381840	207	100	4.1783e-17	9.80411e-16	-0.161
ENSG00000186868	MAPT	17	+	44087675	44087768	44073764	44074030	44091608	44091690	193	100	4.26904e-22	1.23208e-20	-0.16
ENSG00000179195	ZNF664	12	+	124487969	124488087	124472589	124472685	124489424	124489482	218	100	3.81874e-13	7.41424e-12	-0.16
ENSG00000204519	ZNF551	19	+	58196629	58196753	58193356	58193612	58197848	58201167	224	100	1.81289e-55	1.43299e-53	-0.159
ENSG00000111907	TPD52L1	6	+	125578243	125578304	125574862	125574901	125583979	125584643	161	100	1.28707e-07	1.6893e-06	-0.159
ENSG00000175662	TOM1L2	17	-	17787947	17788082	17782940	17783057	17801909	17801988	235	100	9.6933e-20	2.52463e-18	-0.159
ENSG00000148660	CAMK2G	10	-	75579289	75579403	75577236	75577312	75581439	75581488	214	100	1.21456e-102	2.93757e-100	-0.159
ENSG00000163482	STK36	2	+	219553113	219553216	219549807	219549951	219553419	219553599	203	100	3.78261e-06	4.25861e-05	-0.159
ENSG00000114796	KLHL24	3	+	183354008	183354099	183353410	183353581	183361267	183361330	191	100	1.71344e-21	4.81022e-20	-0.159
ENSG00000230487	AC093734.11.1	7	+	1618922	1619040	1615422	1615524	1622797	1622867	218	100	3.09867e-14	6.36861e-13	-0.159
ENSG00000196247	ZNF107	7	+	64129414	64129556	64126510	64126663	64151625	64151752	242	100	5.40681e-07	6.66675e-06	-0.159
ENSG00000136169	SETDB2	13	+	50064957	50065046	50057599	50057699	50065867	50069138	189	100	0.00039684	0.00317431	-0.158
ENSG00000152464	RPP38	10	+	15144216	15144335	15139380	15139765	15145303	15146250	219	100	1.14194e-62	1.0862e-60	-0.158
ENSG00000236204	AC092594.1.1	2	-	19231077	19231134	19226414	19226460	19284687	19284786	157	100	8.01492e-14	1.61141e-12	-0.158
ENSG00000226711	FAM66C	12	+	8346115	8346251	8341067	8341241	8346798	8347077	236	100	3.48895e-46	2.19401e-44	-0.158
ENSG00000146232	NFKBIE	6	-	44229362	44229585	44228187	44228276	44232718	44233330	323	100	1.72857e-08	2.46362e-07	-0.158
ENSG00000198860	TSEN15	1	+	184041290	184041432	184023861	184023997	184041960	184043346	242	100	1.11222e-24	3.55233e-23	-0.158
ENSG00000100416	TRMU	22	+	46751886	46751969	46751340	46751485	46752738	46753232	183	100	7.18436e-39	3.69978e-37	-0.158
ENSG00000160813	PPP1R35	7	-	100033253	100033390	100032904	100033156	100033470	100033687	237	100	8.26254e-205	7.19426e-202	-0.158
ENSG00000245534	RP11-219B17.1.1	15	+	60812164	60812468	60802606	60802732	60820778	60820823	404	100	0.00304725	0.0206171	-0.157
ENSG00000166261	ZNF202	11	-	123598183	123598303	123594884	123597699	123598840	123598970	220	100	3.09311e-06	3.52584e-05	-0.157
ENSG00000113790	EHHADH	3	-	184947219	184947331	184935923	184936028	184953077	184953250	212	100	1.18205e-24	3.77324e-23	-0.157
ENSG00000160783	PMF1	1	+	156193136	156193351	156182795	156182967	156195347	156195459	315	100	3.05254e-08	4.25009e-07	-0.157
ENSG00000126091	ST3GAL3	1	+	44266952	44267212	44257772	44257820	44280562	44280605	360	100	0.000230076	0.00192339	-0.156
ENSG00000197140	ADAM32	8	+	39027434	39027516	39022548	39022715	39068662	39068843	182	100	0.00034169	0.00276855	-0.156
ENSG00000162341	TPCN2	11	+	68822188	68822265	68821500	68821565	68825045	68825162	177	100	2.17488e-07	2.78924e-06	-0.156
ENSG00000105676	ARMC6	19	+	19144939	19145047	19144422	19144739	19153524	19153686	208	100	3.48922e-07	4.37959e-06	-0.156
ENSG00000050628	PTGER3	1	-	71419445	71419472	71318255	71318542	71477987	71478167	127	100	7.47024e-65	7.46972e-63	-0.156
ENSG00000092978	GPATCH2	1	-	217671697	217671737	217622590	217622679	217688163	217688232	140	100	4.95679e-12	9.00592e-11	-0.156
ENSG00000168781	PPIP5K1	15	-	43857064	43857190	43850992	43851130	43860660	43860751	226	100	0.000197115	0.00166269	-0.155
ENSG00000109180	OCIAD1	4	+	48833243	48833513	48833079	48833158	48834636	48834699	370	100	0.000219694	0.00184177	-0.155
ENSG00000126091	ST3GAL3	1	+	44266952	44267216	44257772	44257820	44280562	44280605	364	100	0.000242242	0.00201824	-0.155
ENSG00000196387	ZNF140	12	+	133657407	133657658	133657059	133657137	133657858	133657915	351	100	0.000586971	0.00455571	-0.155
ENSG00000205670	FAM165B	21	+	35772008	35772197	35757775	35757942	35774388	35775075	289	100	0.00261949	0.0180378	-0.155
ENSG00000197362	ZNF786	7	-	148777682	148777809	148771477	148771630	148787714	148787797	227	100	0.00289139	0.0196637	-0.155
ENSG00000183317	EPHA10	1	-	38188476	38188603	38187331	38187517	38188712	38188838	227	100	0.00463819	0.0300863	-0.155
ENSG00000134982	APC	5	+	112074049	112074157	112073591	112073622	112090569	112090722	208	100	0.00617025	0.0389137	-0.155
ENSG00000182979	MTA1	14	+	105915695	105915746	105911754	105911848	105916394	105916521	151	100	1.3824e-52	1.0174e-50	-0.155
ENSG00000119231	SENP5	3	+	196650284	196650422	196630403	196630481	196654666	196654750	238	100	1.65989e-47	1.08105e-45	-0.155
ENSG00000168393	DTYMK	2	-	242621333	242621748	242617866	242618064	242625183	242625292	515	100	1.75461e-06	2.05598e-05	-0.155
ENSG00000147155	EBP	X	+	48380532	48380640	48380243	48380295	48382086	48382460	208	100	9.61341e-16	2.12781e-14	-0.155
ENSG00000157193	LRP8	1	-	53742363	53742750	53741302	53741425	53746258	53746387	487	100	2.80904e-06	3.21822e-05	-0.155
ENSG00000092330	TINF2	14	-	24711095	24711127	24710935	24710982	24711346	24711841	132	100	1.21253e-21	3.43637e-20	-0.155
ENSG00000213213	KIAA1984	9	+	139701732	139701804	139701421	139701518	139702023	139702193	172	100	1.96462e-13	3.86746e-12	-0.155
ENSG00000105426	PTPRS	19	-	5218797	5218809	5218430	5218543	5219320	5219478	112	100	4.99452e-55	3.91509e-53	-0.155
ENSG00000011143	MKS1	17	-	56283825	56283908	56283643	56283741	56284445	56284579	183	100	1.31237e-25	4.32333e-24	-0.155
ENSG00000064607	SUGP2	19	-	19102148	19102362	19101702	19101958	19105174	19105295	314	100	0.000119515	0.00104513	-0.154
ENSG00000161249	DMKN	19	-	35997027	35997087	35996840	35996888	35998359	35998413	160	100	0.00147755	0.0106812	-0.154
ENSG00000143493	INTS7	1	-	212125952	212126043	212119948	212120047	212139771	212139840	191	100	0.00239227	0.0165842	-0.154
ENSG00000147996	CBWD5	9	-	70458892	70459032	70457086	70457143	70463030	70463075	240	100	0.00317722	0.0214094	-0.154
ENSG00000071054	MAP4K4	2	+	102480282	102480513	102477286	102477448	102481391	102481498	331	100	1.87426e-21	5.2383e-20	-0.154
ENSG00000145349	CAMK2D	4	-	114376881	114376977	114372187	114375671	114378490	114378719	196	100	5.4403e-06	6.00194e-05	-0.154
ENSG00000115504	EHBP1	2	+	63176228	63176297	63175426	63175451	63182651	63182795	169	100	1.41429e-36	6.84714e-35	-0.154
ENSG00000166157	TPTE	21	-	11015347	11015544	11014937	11015102	11020812	11020917	297	100	8.47478e-07	1.02487e-05	-0.153
ENSG00000204054	RP11-492E3.1.1	9	+	132255694	132255874	132250823	132251578	132265601	132266553	280	100	3.58173e-22	1.03901e-20	-0.153
ENSG00000100731	PCNX	14	+	71455283	71455416	71443658	71445365	71476350	71476441	233	100	3.71248e-37	1.8223e-35	-0.153
ENSG00000259723	RP5-823G15.5.1	20	-	52078007	52078107	52071794	52071979	52120647	52120853	200	100	3.20538e-91	6.04707e-89	-0.153
ENSG00000160055	TMEM234	1	-	32683037	32683178	32682859	32682952	32686731	32686798	241	100	0.000109132	0.000958926	-0.152
ENSG00000172530	BANP	16	+	88008653	88008813	87985086	87985121	88014641	88014733	260	100	0.00280594	0.0191678	-0.152
ENSG00000139370	SLC15A4	12	-	129294487	129294598	129293940	129294018	129299319	129299615	211	100	4.89963e-20	1.29458e-18	-0.152
ENSG00000166783	KIAA0430	16	-	15719228	15719654	15718872	15719030	15724188	15724361	526	100	2.40774e-57	2.00101e-55	-0.152
ENSG00000112763	BTN2A1	6	+	26458834	26458946	26458195	26458370	26459708	26460056	212	100	1.44832e-22	4.26258e-21	-0.152
ENSG00000124275	MTRR	5	+	7886727	7886816	7885813	7885967	7889207	7889388	189	100	7.90711e-07	9.58473e-06	-0.152
ENSG00000204344	STK19	6	+	31940397	31940534	31940116	31940288	31946679	31946775	237	100	0.000220277	0.00184584	-0.151
ENSG00000083520	DIS3	13	-	73355426	73355494	73352324	73352518	73355742	73356063	168	100	0.0020024	0.0141271	-0.151
ENSG00000048707	VPS13D	1	+	12398287	12398362	12395761	12395884	12401836	12401942	175	100	3.5992e-23	1.08467e-21	-0.151
ENSG00000164542	KIAA0895	7	-	36375762	36375906	36374654	36374787	36396510	36397199	244	100	1.277e-11	2.25995e-10	-0.151
ENSG00000074935	TUBE1	6	-	112405391	112405449	112402294	112402410	112407758	112407811	158	100	1.65043e-22	4.84731e-21	-0.151
ENSG00000138674	SEC31A	4	-	83782783	83782861	83778841	83778917	83783686	83783725	178	100	6.41027e-67	6.7309e-65	-0.151
ENSG00000179818	PCBP1-AS1	2	-	70310669	70310819	70286774	70286812	70312678	70312756	250	100	9.14209e-56	7.26721e-54	-0.151
ENSG00000144395	CCDC150	2	+	197584897	197584958	197584220	197584390	197585298	197585392	161	100	0.000589807	0.00457583	-0.15
ENSG00000172986	GXYLT2	3	+	72971354	72971486	72957172	72957710	73004248	73004500	232	100	0.00186573	0.0132471	-0.15
ENSG00000008311	AASS	7	-	121722841	121722945	121721553	121721649	121726065	121726233	204	100	0.0029317	0.019914	-0.15
ENSG00000174197	MGA	15	+	42034743	42035370	42032250	42032401	42040834	42041125	727	100	1.31789e-20	3.56537e-19	-0.15
ENSG00000138614	C15orf44	15	-	65899639	65899780	65897466	65897574	65903133	65903459	241	100	3.29183e-07	4.13918e-06	-0.15
ENSG00000127419	TMEM175	4	+	946154	946238	945469	945505	946977	947142	184	100	3.15507e-23	9.51329e-22	-0.15
ENSG00000136098	NEK3	13	-	52728214	52728290	52728029	52728127	52730209	52730383	176	100	0.00186624	0.0132491	-0.149
ENSG00000180185	FAHD1	16	+	1888016	1888135	1876967	1877866	1889262	1890208	219	100	0.00513422	0.0329788	-0.149
ENSG00000127586	CHTF18	16	+	841850	841948	841160	841370	842223	842367	198	100	0.00544436	0.0347893	-0.149
ENSG00000196576	PLXNB2	22	-	50733147	50733207	50727945	50729026	50745981	50746032	160	100	1.86758e-46	1.18628e-44	-0.149
ENSG00000156345	CDK20	9	-	90585482	90585545	90584710	90584834	90585690	90585812	163	100	2.65909e-06	3.05633e-05	-0.149
ENSG00000166881	TMEM194A	12	-	57463016	57463089	57458428	57458522	57464602	57464676	173	100	5.20055e-55	4.07096e-53	-0.149
ENSG00000198521	ZNF43	19	-	22033739	22033964	22028193	22028308	22034706	22034830	325	100	4.33175e-13	8.37008e-12	-0.149
ENSG00000036257	CUL3	2	-	225421011	225421137	225379328	225379489	225422375	225422537	226	100	7.11699e-08	9.55846e-07	-0.149
ENSG00000113119	TMCO6	5	+	140021454	140021638	140021249	140021365	140021899	140022004	284	100	8.84402e-05	0.000784417	-0.148
ENSG00000197535	MYO5A	15	-	52635313	52635394	52632392	52632591	52638557	52638658	181	100	0.00785896	0.0484833	-0.148
ENSG00000136895	GARNL3	9	+	130027230	130027300	130005357	130005528	130053446	130053521	170	100	1.19693e-15	2.63175e-14	-0.148
ENSG00000143190	POU2F1	1	+	167272710	167272811	167210643	167210847	167301706	167301772	201	100	1.24844e-21	3.5346e-20	-0.148
ENSG00000154814	OXNAD1	3	+	16313651	16313828	16313165	16313229	16327848	16327955	277	100	3.40875e-07	4.28143e-06	-0.148
ENSG00000157869	RAB28	4	-	13462322	13462452	13383114	13383218	13475941	13475946	230	100	8.01818e-50	5.58863e-48	-0.148
ENSG00000138050	THUMPD2	2	-	39996040	39996233	39995563	39995641	39996849	39997259	293	100	3.84428e-10	6.20213e-09	-0.148
ENSG00000174306	ZHX3	20	-	39868237	39868344	39867327	39867436	39897629	39897723	207	100	4.80375e-08	6.56064e-07	-0.148
ENSG00000119636	C14orf45	14	+	74516404	74516898	74507267	74507348	74522286	74522388	594	100	0.00270287	0.0185375	-0.147
ENSG00000164199	GPR98	5	+	90049390	90049646	90046367	90046514	90050799	90051002	356	100	0.00290351	0.019739	-0.147
ENSG00000163947	ARHGEF3	3	-	57110773	57110920	57069115	57069204	57113253	57113293	247	100	7.35061e-10	1.1627e-08	-0.147
ENSG00000108021	FAM208B	10	+	5759621	5759713	5754785	5754881	5762506	5762574	192	100	2.12462e-50	1.50494e-48	-0.147
ENSG00000114982	KANSL3	2	-	97285408	97285499	97285095	97285281	97297048	97297280	191	100	1.26833e-09	1.97584e-08	-0.147
ENSG00000126581	BECN1	17	-	40965965	40966026	40962325	40962946	40966541	40966691	161	100	3.47937e-228	3.71544e-225	-0.147
ENSG00000166783	KIAA0430	16	-	15719228	15719657	15718872	15719030	15724188	15724361	529	100	5.07724e-58	4.27606e-56	-0.147
ENSG00000100105	PATZ1	22	-	31724772	31724845	31721794	31723295	31731677	31731849	173	100	3.7811e-88	6.77199e-86	-0.147
ENSG00000153094	BCL2L11	2	+	111907620	111907724	111881626	111881716	111921709	111924587	204	100	8.34626e-06	8.93277e-05	-0.147
ENSG00000213468	RP11-453F18__B.1.1	X	-	130938999	130939065	130928351	130928494	130959249	130959393	166	100	0.000202912	0.00170817	-0.146
ENSG00000205189	ZBTB10	8	+	81398483	81400017	81397901	81398118	81426144	81426243	1634	100	0.000257897	0.00213766	-0.146
ENSG00000160796	NBEAL2	3	+	47032708	47032794	47031000	47031083	47033329	47033436	186	100	0.00599968	0.0379649	-0.146
ENSG00000067840	PDZD4	X	-	153072733	153072824	153072196	153072295	153095693	153095945	191	100	1.60715e-49	1.1052e-47	-0.146
ENSG00000135250	SRPK2	7	-	104946882	104947018	104844140	104844232	105029094	105029149	236	100	4.42892e-22	1.27757e-20	-0.146
ENSG00000237441	RGL2	6	-	33264990	33265120	33264808	33264892	33265707	33265770	230	100	8.33817e-11	1.40616e-09	-0.146
ENSG00000174775	HRAS	11	-	533276	533358	532630	532755	533452	533612	182	100	1.08224e-12	2.03663e-11	-0.146
ENSG00000131089	ARHGEF9	X	-	62951885	62952190	62944411	62944591	62974194	62974556	405	100	1.1872e-90	2.22487e-88	-0.146
ENSG00000166157	TPTE	21	-	10959740	10959800	10952912	10952963	10970008	10970062	160	100	1.78634e-07	2.31138e-06	-0.146
ENSG00000164989	C9orf93	9	+	15594038	15594170	15591363	15591554	15623264	15623411	232	100	2.0598e-06	2.39573e-05	-0.146
ENSG00000138303	ASCC1	10	-	73862091	73862170	73856278	73857208	73862607	73862725	179	100	5.70061e-33	2.44603e-31	-0.146
ENSG00000119688	ABCD4	14	-	74766250	74766378	74764632	74764772	74766852	74766971	228	100	2.33949e-08	3.30106e-07	-0.146
ENSG00000100092	SH3BP1	22	+	38051278	38051322	38049785	38049880	38051932	38052049	144	100	0.000110468	0.000970363	-0.145
ENSG00000153246	PLA2R1	2	-	160833195	160833231	160832578	160832736	160833794	160833927	136	100	0.000674169	0.0051743	-0.145
ENSG00000016864	GLT8D1	3	-	52738739	52738968	52734460	52734512	52739462	52740048	329	100	0.00237161	0.016451	-0.145
ENSG00000129116	PALLD	4	+	169798873	169799545	169753191	169753322	169812072	169812208	772	100	8.96599e-304	1.69146e-300	-0.145
ENSG00000165282	PIGO	9	-	35096151	35096477	35095140	35095563	35096557	35096591	426	100	1.29215e-07	1.69519e-06	-0.145
ENSG00000095787	WAC	10	+	28884661	28884970	28879648	28879761	28897114	28897360	409	100	1.08694e-10	1.8184e-09	-0.145
ENSG00000077809	GTF2I	7	+	74158477	74158589	74157787	74157859	74159096	74159280	212	100	1.62171e-80	2.43455e-78	-0.145
ENSG00000112701	SENP6	6	+	76350399	76350420	76344422	76344527	76357446	76357517	121	100	1.60243e-82	2.51222e-80	-0.145
ENSG00000105698	USF2	19	+	35760705	35760906	35760483	35760602	35761349	35761500	301	100	9.76097e-22	2.77883e-20	-0.145
ENSG00000179889	PDXDC1	16	+	15095632	15095744	15092196	15092262	15098043	15098190	212	100	4.35927e-171	2.8036e-168	-0.145
ENSG00000204120	GIGYF2	2	+	233589283	233589401	233568133	233568199	233595831	233595944	218	100	2.82905e-08	3.95438e-07	-0.145
ENSG00000160072	ATAD3B	1	+	1425071	1425191	1424583	1424654	1425636	1425804	220	100	1.84083e-21	5.14741e-20	-0.145
ENSG00000115307	AUP1	2	-	74756482	74756626	74756258	74756409	74756706	74756974	244	100	4.37394e-77	6.02306e-75	-0.145
ENSG00000101187	SLCO4A1	20	+	61299363	61299536	61299096	61299262	61299828	61299893	273	100	3.04727e-05	0.000296126	-0.144
ENSG00000215190	GUSBP4	6	-	58276136	58276289	58275150	58275346	58285305	58285389	253	100	0.00129895	0.00948467	-0.144
ENSG00000147687	TATDN1	8	-	125516080	125516192	125507712	125507783	125516515	125516588	212	100	0.0035604	0.0237315	-0.144
ENSG00000166821	PEX11A	15	-	90229661	90229777	90224761	90227179	90233807	90233893	216	100	0.00386746	0.0255644	-0.144
ENSG00000117448	AKR1A1	1	+	46034156	46034356	46033653	46033849	46034598	46034671	300	100	3.58716e-198	2.85942e-195	-0.144
ENSG00000234127	TRIM26	6	-	30168811	30168860	30166442	30166930	30172432	30172542	149	100	3.96833e-06	4.4553e-05	-0.144
ENSG00000104081	BMF	15	-	40396443	40396541	40383987	40384089	40397995	40398287	198	100	0.0029379	0.0199464	-0.143
ENSG00000144290	SLC4A10	2	+	162814996	162815065	162807196	162807358	162820644	162820818	169	100	0.00548472	0.0350196	-0.143
ENSG00000047056	WDR37	10	+	1151065	1151207	1142109	1142186	1170157	1170292	242	100	1.918e-89	3.57076e-87	-0.143
ENSG00000175471	MCTP1	5	-	94267657	94267696	94248510	94248681	94275787	94275899	139	100	1.33702e-129	5.11283e-127	-0.143
ENSG00000143341	HMCN1	1	+	186056574	186056777	186056348	186056462	186057276	186057408	303	100	2.13891e-05	0.000214558	-0.142
ENSG00000138778	CENPE	4	-	104074203	104074407	104072375	104072534	104079456	104079615	304	100	0.000129759	0.00112913	-0.142
ENSG00000166153	DEPDC4	12	-	100647266	100647493	100646257	100646314	100649826	100650004	327	100	0.000274603	0.00226684	-0.142
ENSG00000198393	ZNF26	12	+	133564250	133564354	133562950	133563459	133582642	133582762	204	100	0.00087637	0.00658861	-0.142
ENSG00000179818	PCBP1-AS1	2	-	70310638	70310819	70278334	70278437	70312678	70312756	281	100	0.00198969	0.0140427	-0.142
ENSG00000120029	C10orf76	10	-	103716353	103716480	103699619	103699695	103734968	103735057	227	100	0.00271624	0.0186157	-0.142
ENSG00000106012	IQCE	7	+	2606749	2606797	2598681	2598851	2608587	2608633	148	100	0.0028966	0.0196968	-0.142
ENSG00000136828	RALGPS1	9	+	129815125	129815218	129796709	129796793	129831508	129832276	193	100	7.20386e-107	1.92316e-104	-0.142
ENSG00000187172	BAGE2	21	-	11029597	11029717	11026722	11026839	11038727	11039447	220	100	6.98206e-203	5.98722e-200	-0.142
ENSG00000087206	UIMC1	5	-	176396053	176396292	176385093	176385155	176397742	176397867	339	100	5.75385e-06	6.32443e-05	-0.142
ENSG00000177697	CD151	11	+	834529	834745	832993	833026	836062	836153	316	100	4.30944e-13	8.33267e-12	-0.142
ENSG00000213057	C1orf220	1	+	178514347	178515038	178511930	178512020	178516228	178518024	791	100	4.83117e-18	1.17957e-16	-0.141
ENSG00000196792	STRN3	14	-	31398406	31398517	31388171	31388312	31404368	31404510	211	100	2.46278e-48	1.64561e-46	-0.141
ENSG00000085788	DDHD2	8	+	38097792	38097882	38095606	38095727	38099767	38099903	190	100	1.47174e-69	1.68955e-67	-0.141
ENSG00000124222	STX16	20	+	57234678	57234690	57227152	57227194	57242545	57242653	112	100	3.83685e-53	2.86101e-51	-0.141
ENSG00000111877	MCM9	6	-	119253771	119253905	119252654	119252903	119256055	119256189	234	100	3.62292e-06	4.09144e-05	-0.141
ENSG00000126858	RHOT1	17	+	30536368	30536464	30535125	30535328	30538134	30538257	196	100	1.99425e-22	5.84197e-21	-0.141
ENSG00000121964	GTDC1	2	-	144728219	144728329	144710339	144710410	144764748	144765102	210	100	3.44478e-12	6.30736e-11	-0.141
ENSG00000141504	SAT2	17	-	7530260	7530362	7530070	7530111	7530460	7530544	202	100	3.96727e-10	6.39692e-09	-0.141
ENSG00000198373	WWP2	16	+	69816934	69817055	69810091	69810144	69820898	69820983	221	100	4.05468e-18	9.95569e-17	-0.141
ENSG00000031003	FAM13B	5	-	137281590	137281686	137278821	137278905	137284643	137284873	196	100	1.2698e-05	0.000132325	-0.14
ENSG00000197568	HHLA3	1	+	70832615	70832667	70832126	70832220	70833299	70833706	152	100	0.000169111	0.00144359	-0.14
ENSG00000104859	CLASRP	19	+	45571677	45571738	45570594	45570852	45572323	45572382	161	100	0.00256069	0.0176673	-0.14
ENSG00000168067	MAP4K2	11	-	64568371	64568503	64568235	64568298	64568582	64568655	232	100	0.00271096	0.0185863	-0.14
ENSG00000198342	ZNF442	19	-	12463801	12463928	12462604	12462884	12476346	12476475	227	100	7.49106e-26	2.48513e-24	-0.14
ENSG00000010322	NISCH	3	+	52514894	52515125	52514154	52514311	52518528	52518653	331	100	1.88743e-09	2.90039e-08	-0.14
ENSG00000185480	C12orf48	12	+	102544041	102544149	102542007	102542241	102545347	102545601	208	100	2.94726e-08	4.1125e-07	-0.14
ENSG00000173041	ZNF680	7	-	64004084	64004180	63980261	63982878	64023302	64023400	196	100	3.98559e-08	5.48695e-07	-0.14
ENSG00000205189	ZBTB10	8	+	81398483	81400017	81397901	81398118	81411728	81412617	1634	100	5.5827e-05	0.000515935	-0.139
ENSG00000137817	PARP6	15	-	72543185	72543298	72542360	72542433	72543547	72543596	213	100	0.000121268	0.00105964	-0.139
ENSG00000173818	ENDOV	17	+	78393385	78393520	78389449	78389621	78395627	78395762	235	100	0.000350349	0.00283181	-0.139
ENSG00000120647	CCDC77	12	+	514676	514730	498560	498652	520912	521144	154	100	0.000370158	0.00297831	-0.139
ENSG00000197134	ZNF257	19	+	22256270	22256366	22235348	22235437	22270778	22271080	196	100	0.000721949	0.00551558	-0.139
ENSG00000114346	ECT2	3	+	172469939	172470262	172468748	172468906	172472298	172472450	423	100	1.34157e-22	3.9587e-21	-0.139
ENSG00000180198	RCC1	1	+	28857034	28857085	28856369	28856451	28858314	28858502	151	100	2.09085e-111	5.91668e-109	-0.139
ENSG00000188002	RP11-43F13.1.1	5	-	1626900	1627041	1602805	1602850	1632758	1632866	241	100	2.52929e-18	6.27565e-17	-0.139
ENSG00000188732	C7orf46	7	+	23731801	23734532	23731008	23731215	23737810	23737918	2831	100	4.32726e-16	9.70306e-15	-0.139
ENSG00000105483	CARD8	19	-	48753007	48753104	48752779	48752890	48759048	48759128	197	100	0.00037926	0.00304635	-0.138
ENSG00000188917	TRMT2B	X	-	100306239	100306722	100297030	100297301	100306805	100307105	583	100	0.00310913	0.0209881	-0.138
ENSG00000069493	CLEC2D	12	+	9846011	9846544	9845629	9845711	9847355	9847734	633	100	0.00360481	0.0240106	-0.138
ENSG00000114062	UBE3A	15	-	25652213	25652284	25650607	25650649	25653766	25653795	171	100	1.50104e-55	1.18981e-53	-0.138
ENSG00000112701	SENP6	6	+	76350402	76350420	76344422	76344527	76357446	76357517	118	100	9.62599e-76	1.28489e-73	-0.138
ENSG00000129158	SERGEF	11	-	18031617	18031686	18029487	18029623	18034397	18034445	169	100	1.22279e-06	1.45695e-05	-0.138
ENSG00000088726	TMEM40	3	-	12785398	12785488	12783952	12784006	12791258	12791339	190	100	1.46972e-08	2.10476e-07	-0.138
ENSG00000050426	LETMD1	12	+	51449926	51450028	51447560	51447643	51450132	51450285	202	100	2.63506e-06	3.03056e-05	-0.138
ENSG00000166167	BTRC	10	+	103190101	103190209	103113825	103113985	103221737	103221815	208	100	1.8015e-13	3.55502e-12	-0.138
ENSG00000161249	DMKN	19	-	35991279	35991321	35990859	35990931	35991434	35991482	142	100	4.04109e-06	4.52979e-05	-0.138
ENSG00000155066	PROM2	2	+	95950716	95950863	95947889	95947974	95951386	95951458	247	100	2.65497e-11	4.6078e-10	-0.138
ENSG00000151090	THRB	3	-	24338716	24338814	24270428	24270492	24378790	24378862	198	100	4.41625e-13	8.53044e-12	-0.138
ENSG00000055732	MCOLN3	1	-	85506692	85506860	85499780	85499934	85510815	85511043	268	100	0.000131338	0.00114212	-0.137
ENSG00000043143	PHF15	5	+	133912457	133912728	133909446	133909452	133914186	133915165	371	100	0.000778591	0.00591399	-0.137
ENSG00000049283	EPN3	17	+	48616244	48616325	48615439	48615558	48616547	48616676	181	100	0.00412767	0.0271166	-0.137
ENSG00000108825	AARSD1	17	-	41105740	41105795	41102546	41102745	41106892	41106984	155	100	5.80759e-89	1.06371e-86	-0.137
ENSG00000168958	MFF	2	+	228211941	228212100	228205007	228205096	228217229	228217289	259	100	2.47382e-36	1.19156e-34	-0.137
ENSG00000136883	KIF12	9	-	116858330	116858487	116857493	116857612	116858666	116858758	257	100	7.52695e-13	1.43192e-11	-0.137
ENSG00000148498	PARD3	10	-	34661425	34661464	34648998	34649187	34666894	34667034	139	100	9.85781e-16	2.1802e-14	-0.137
ENSG00000050426	LETMD1	12	+	51449932	51450028	51447560	51447643	51450132	51450285	196	100	1.10585e-133	4.47046e-131	-0.137
ENSG00000180385	AC034193.5.1	3	+	10029589	10029691	10028576	10028948	10030395	10030431	202	100	4.41984e-16	9.8989e-15	-0.137
ENSG00000198270	TMEM116	12	-	112374545	112374634	112371689	112371834	112374963	112375047	189	100	1.03751e-05	0.000109591	-0.136
ENSG00000183044	ABAT	16	+	8829555	8829666	8768421	8768568	8839857	8839955	211	100	1.42058e-05	0.000146848	-0.136
ENSG00000166435	XRRA1	11	-	74554898	74555004	74551955	74554498	74555212	74555328	206	100	0.00103634	0.00769417	-0.136
ENSG00000163138	PACRGL	4	+	20703380	20703507	20702035	20702201	20706088	20706147	227	100	0.00433544	0.0283205	-0.136
ENSG00000135317	SNX14	6	-	86277251	86277295	86267693	86267778	86281854	86281933	144	100	1.48179e-53	1.11669e-51	-0.136
ENSG00000106603	C7orf44	7	-	43705256	43705321	43690210	43690311	43769027	43769104	165	100	1.60863e-09	2.48273e-08	-0.136
ENSG00000115423	DNAH6	2	+	84752688	84752862	84744942	84745175	84775411	84775541	274	100	1.41042e-11	2.49061e-10	-0.136
ENSG00000181085	MAPK15	8	+	144803169	144803275	144802872	144803010	144803400	144803581	206	100	1.95864e-08	2.78101e-07	-0.136
ENSG00000106070	GRB10	7	-	50778571	50778687	50771517	50771605	50823583	50823753	216	100	3.28596e-11	5.68202e-10	-0.136
ENSG00000115884	SDC1	2	-	20424562	20424847	20405103	20405185	20425022	20425194	385	100	1.13568e-56	9.27487e-55	-0.136
ENSG00000016864	GLT8D1	3	-	52738739	52738968	52734460	52734512	52739718	52739807	329	100	0.000236187	0.00197012	-0.135
ENSG00000139620	KANSL2	12	-	49072818	49073021	49065581	49065745	49073437	49073616	303	100	0.00119334	0.0087678	-0.135
ENSG00000137941	TTLL7	1	-	84352859	84352967	84348645	84348819	84356003	84356025	208	100	0.00698731	0.0436291	-0.135
ENSG00000143373	ZNF687	1	+	151257681	151258550	151254787	151254871	151258750	151260882	969	100	5.28391e-96	1.08745e-93	-0.135
ENSG00000104164	PLDN	15	+	45884332	45884474	45879552	45879723	45890077	45891760	242	100	1.34568e-07	1.76175e-06	-0.135
ENSG00000138380	ALS2CR8	2	+	203807462	203807690	203782599	203782766	203817281	203817402	328	100	3.08196e-52	2.24776e-50	-0.135
ENSG00000168958	MFF	2	+	228211941	228212100	228205007	228205096	228220392	228220477	259	100	9.39846e-25	3.00857e-23	-0.135
ENSG00000114867	EIF4G1	3	+	184033276	184033333	184032282	184032462	184035504	184035604	157	100	2.5444e-05	0.000251885	-0.134
ENSG00000138074	SLC5A6	2	-	27434887	27435014	27434334	27434401	27435496	27435645	227	100	0.000276926	0.00228402	-0.134
ENSG00000070759	TESK2	1	-	45811548	45811666	45809554	45811230	45812364	45812451	218	100	0.00692484	0.0433011	-0.134
ENSG00000134258	VTCN1	1	-	117699195	117699633	117695830	117695991	117712728	117712793	538	100	3.69713e-23	1.11359e-21	-0.134
ENSG00000182095	TNRC18	7	-	5401224	5401353	5399028	5399200	5401527	5401664	229	100	1.13064e-20	3.06465e-19	-0.134
ENSG00000187554	TLR5	1	-	223307730	223307824	223305816	223305981	223308023	223308098	194	100	2.96108e-06	3.38282e-05	-0.134
ENSG00000166157	TPTE	21	-	10916369	10916475	10914362	10914442	10921933	10921995	206	100	6.9413e-44	4.09218e-42	-0.134
ENSG00000149582	TMEM25	11	+	118404134	118404266	118403746	118403922	118404571	118404602	232	100	5.42618e-06	5.98869e-05	-0.134
ENSG00000259345	RP11-624L4.1.1	15	-	39179030	39179130	39177670	39177829	39266355	39266436	200	100	0.000286509	0.00235584	-0.133
ENSG00000162736	NCSTN	1	+	160321077	160321162	160319894	160320040	160321485	160321595	185	100	0.000644627	0.00496755	-0.133
ENSG00000135374	ELF5	11	-	34515025	34515259	34511555	34511606	34527175	34527300	334	100	0.000715944	0.0054734	-0.133
ENSG00000196123	KIAA0895L	16	-	67215460	67215600	67213977	67214569	67217164	67217181	240	100	9.98186e-10	1.56102e-08	-0.133
ENSG00000197535	MYO5A	15	-	52641014	52641023	52638557	52638658	52643450	52643678	109	100	9.64218e-25	3.08484e-23	-0.133
ENSG00000060971	ACAA1	3	-	38167652	38167832	38167316	38167372	38168000	38168191	280	100	6.57384e-08	8.85419e-07	-0.133
ENSG00000177830	CHID1	11	-	893426	893519	884067	884169	899339	899401	193	100	2.9018e-05	0.000283841	-0.132
ENSG00000133812	SBF2	11	-	9849672	9849768	9838386	9838571	9850902	9851043	196	100	6.57998e-05	0.000599997	-0.132
ENSG00000100288	CHKB	22	-	51018485	51018511	51018155	51018231	51018618	51018700	126	100	0.000140457	0.00121401	-0.132
ENSG00000204764	RANBP17	5	+	170455875	170455993	170395245	170395381	170588410	170588470	218	100	3.46102e-50	2.43027e-48	-0.132
ENSG00000177697	CD151	11	+	834529	834803	832985	833026	836062	836153	374	100	4.61308e-48	3.06434e-46	-0.132
ENSG00000133460	SLC2A11	22	+	24219907	24220056	24219228	24219358	24224645	24224833	249	100	4.10256e-75	5.34997e-73	-0.132
ENSG00000102897	LYRM1	16	+	20913807	20914039	20911771	20911857	20931443	20931536	332	100	3.39283e-17	7.9942e-16	-0.132
ENSG00000160172	FAM86C2P	11	-	67566844	67566946	67564153	67564304	67570472	67570535	202	100	5.49968e-05	0.000508595	-0.131
ENSG00000123415	SMUG1	12	-	54582298	54582380	54581602	54581689	54582734	54582774	182	100	0.00139578	0.0101484	-0.131
ENSG00000107758	PPP3CB	10	-	75199629	75199659	75196563	75198178	75204482	75204580	130	100	0.00553383	0.0353092	-0.131
ENSG00000163528	CHCHD4	3	-	14160644	14160813	14157925	14158024	14163416	14163586	269	100	1.65099e-07	2.14655e-06	-0.131
ENSG00000072858	SIDT1	3	+	113300207	113300291	113299454	113299556	113302255	113302343	184	100	8.5479e-23	2.54218e-21	-0.131
ENSG00000156858	PRR14	16	+	30665949	30666535	30665550	30665660	30666671	30666913	686	100	5.30437e-40	2.81355e-38	-0.131
ENSG00000186522	2010-09-01	2	-	110302961	110303119	110301813	110301901	110303626	110303814	258	100	1.36515e-98	3.01805e-96	-0.131
ENSG00000123636	BAZ2B	2	-	160310123	160310312	160304826	160304920	160335085	160335232	289	100	5.84145e-43	3.34618e-41	-0.131
ENSG00000147421	HMBOX1	8	+	28906806	28906878	28906473	28906565	28908534	28910242	172	100	1.18044e-23	3.61321e-22	-0.131
ENSG00000135506	OS9	12	+	58113881	58114046	58112775	58112965	58114188	58114301	265	100	1.23767e-27	4.40827e-26	-0.131
ENSG00000111237	VPS29	12	-	110939221	110939364	110937339	110937351	110939853	110939897	243	100	1.65656e-21	4.65977e-20	-0.131
ENSG00000161813	LARP4	12	+	50806187	50806236	50796457	50796596	50821544	50821692	149	100	1.12283e-34	5.12762e-33	-0.131
ENSG00000164305	CASP3	4	-	185569618	185569785	185559554	185559622	185570548	185570601	267	100	2.48438e-14	5.12974e-13	-0.131
ENSG00000183431	SF3A3	1	-	38444391	38444499	38435242	38435407	38445136	38445205	208	100	1.87435e-05	0.000190007	-0.13
ENSG00000101745	ANKRD12	18	+	9204473	9204542	9182379	9182517	9208654	9208801	169	100	2.92343e-05	0.000285759	-0.13
ENSG00000179818	PCBP1-AS1	2	-	70310669	70310819	70278334	70278437	70312678	70312756	250	100	0.00572322	0.0364068	-0.13
ENSG00000169727	GPS1	17	+	80010131	80010335	80009777	80009840	80011149	80011212	304	100	4.13802e-39	2.14268e-37	-0.13
ENSG00000083520	DIS3	13	-	73355426	73355494	73354983	73355141	73355742	73356063	168	100	1.94288e-06	2.26627e-05	-0.13
ENSG00000165915	SLC39A13	11	+	47434950	47435058	47433896	47434018	47435147	47435237	208	100	1.18769e-25	3.91488e-24	-0.13
ENSG00000218336	ODZ3	4	+	183601695	183601890	183601476	183601502	183602966	183603167	295	100	4.55112e-09	6.80696e-08	-0.13
ENSG00000196123	KIAA0895L	16	-	67215508	67215600	67213943	67214569	67217164	67217943	192	100	2.45779e-24	7.74937e-23	-0.13
ENSG00000197712	FAM114A1	4	+	38942588	38942642	38937338	38937411	38945076	38946551	154	100	0.000177941	0.00151303	-0.129
ENSG00000160191	PDE9A	21	+	44151879	44152059	44119077	44119121	44152179	44152234	280	100	0.000189152	0.00160115	-0.129
ENSG00000148814	LRRC27	10	+	134155716	134155775	134151068	134151199	134158001	134158154	159	100	0.000394175	0.00315541	-0.129
ENSG00000151287	C13orf27	13	-	103419622	103419828	103418459	103418930	103420609	103420661	306	100	0.00142595	0.0103452	-0.129
ENSG00000140988	RPS2	16	-	2013653	2014366	2013149	2013257	2014449	2014632	813	100	0	0	-0.129
ENSG00000196247	ZNF107	7	+	64139554	64139714	64126500	64126663	64151625	64151752	260	100	5.9894e-12	1.0823e-10	-0.129
ENSG00000154380	ENAH	1	-	225704897	225705692	225702297	225702602	225706899	225707267	895	100	2.97213e-34	1.33819e-32	-0.129
ENSG00000168172	HOOK3	8	+	42855413	42855419	42852732	42852780	42857249	42857284	106	100	2.99798e-40	1.6022e-38	-0.129
ENSG00000038532	CLEC16A	16	+	11268010	11268134	11260244	11260409	11272191	11276026	224	100	1.86613e-15	4.06369e-14	-0.129
ENSG00000047579	DTNBP1	6	-	15651543	15651594	15637974	15638035	15652317	15652371	151	100	3.86824e-06	4.34897e-05	-0.129
ENSG00000155313	USP25	21	+	17219981	17220095	17214716	17214859	17222095	17222191	214	100	6.12181e-08	8.28281e-07	-0.129
ENSG00000174628	IQCK	16	+	19746674	19746772	19745019	19745149	19775169	19775434	198	100	2.72421e-26	9.21024e-25	-0.129
ENSG00000214022	REPIN1	7	+	150067802	150067973	150066732	150066957	150068316	150068744	271	100	0.00205147	0.0144409	-0.128
ENSG00000136709	WDR33	2	-	128471156	128471595	128467266	128467430	128474728	128474837	539	100	1.21668e-06	1.44997e-05	-0.128
ENSG00000104413	ESRP1	8	+	95704904	95705055	95690430	95690599	95718152	95718743	251	100	2.14072e-65	2.17516e-63	-0.128
ENSG00000100697	DICER1	14	-	95597845	95597976	95596394	95596529	95598851	95599014	231	100	9.98683e-30	3.82937e-28	-0.128
ENSG00000169727	GPS1	17	+	80010134	80010335	80009777	80009840	80011149	80011242	301	100	5.34826e-55	4.17503e-53	-0.128
ENSG00000015153	YAF2	12	-	42629415	42629557	42604349	42604421	42631400	42631526	242	100	3.49667e-08	4.83975e-07	-0.128
ENSG00000153310	FAM49B	8	-	130908917	130909100	130892621	130892704	130915557	130915596	283	100	5.00833e-06	5.55351e-05	-0.128
ENSG00000164989	C9orf93	9	+	15724773	15724974	15723654	15723744	15727866	15728034	301	100	2.1185e-22	6.19632e-21	-0.128
ENSG00000185507	IRF7	11	-	613950	614037	613784	613865	614173	614399	187	100	4.31919e-09	6.4652e-08	-0.128
ENSG00000100413	POLR3H	22	-	41929525	41929691	41928662	41928749	41936702	41936799	266	100	6.47937e-68	6.99821e-66	-0.128
ENSG00000186866	POFUT2	21	-	46685936	46686142	46683842	46685550	46687504	46687628	306	100	3.92077e-05	0.000373506	-0.127
ENSG00000162642	C1orf52	1	-	85724617	85724744	85724206	85724405	85725040	85725355	227	100	6.22682e-05	0.00057034	-0.127
ENSG00000196151	WDSUB1	2	-	160128212	160128306	160112706	160112886	160132056	160132149	194	100	0.00285757	0.0194735	-0.127
ENSG00000123636	BAZ2B	2	-	160310123	160310312	160304752	160304914	160335085	160335232	289	100	7.57872e-09	1.11438e-07	-0.127
ENSG00000156675	RAB11FIP1	8	-	37728795	37730697	37727937	37728046	37732032	37732840	2002	100	7.96614e-09	1.16801e-07	-0.127
ENSG00000157657	ZNF618	9	+	116770623	116770659	116769629	116769719	116770756	116770834	136	100	3.43106e-43	1.98147e-41	-0.127
ENSG00000204054	RP11-492E3.1.1	9	+	132255697	132255874	132251487	132251578	132265601	132265853	277	100	3.93576e-39	2.04198e-37	-0.127
ENSG00000187609	EXD3	9	-	140249151	140249225	140248790	140248829	140250719	140250820	174	100	1.49011e-10	2.46592e-09	-0.127
ENSG00000072682	P4HA2	5	-	131562389	131562914	131554237	131554337	131563482	131563508	625	100	4.26637e-07	5.31264e-06	-0.127
ENSG00000160688	FLAD1	1	+	154962035	154962183	154960580	154961325	154962634	154962733	248	100	5.8166e-10	9.27052e-09	-0.127
ENSG00000241720	RP4-735C1.4.1	1	+	110279561	110279763	110268441	110268690	110317693	110317874	302	100	5.9154e-05	0.000544283	-0.126
ENSG00000114650	SCAP	3	-	47465422	47465535	47463931	47464026	47476497	47476627	213	100	4.00017e-38	2.01957e-36	-0.126
ENSG00000180229	HERC2P3	15	-	20688655	20688770	20671447	20671623	20710643	20710746	215	100	1.10753e-26	3.81276e-25	-0.126
ENSG00000126804	ZBTB1	14	+	64983317	64983469	64977966	64978102	64988204	64988324	252	100	2.36302e-10	3.86636e-09	-0.126
ENSG00000177479	ARIH2	3	+	48962150	48962404	48960180	48960244	48964894	48965246	354	100	1.68947e-17	4.02938e-16	-0.126
ENSG00000130723	PRRC2B	9	+	134349840	134351922	134348894	134349111	134353130	134353336	2182	100	7.24903e-48	4.78724e-46	-0.126
ENSG00000196914	ARHGEF12	11	+	120300420	120300540	120300148	120300226	120302479	120302620	220	100	4.3052e-08	5.90255e-07	-0.126
ENSG00000161558	TMEM143	19	-	48863328	48863433	48848416	48848611	48866547	48866788	205	100	1.95732e-25	6.3973e-24	-0.126
ENSG00000228801	RP11-110G21.1.1	8	+	52825616	52825740	52811884	52812406	52858995	52859165	224	100	4.04159e-14	8.25173e-13	-0.126
ENSG00000259345	RP11-624L4.1.1	15	-	39178897	39179130	39177697	39177829	39266355	39266436	333	100	0.000104793	0.000922088	-0.125
ENSG00000229043	AC091729.9.1	7	+	1202320	1202364	1201987	1202179	1202597	1202853	144	100	9.05359e-14	1.8138e-12	-0.125
ENSG00000223705	NSUN5P1	7	+	75039888	75040009	75039644	75039743	75044162	75044301	221	100	1.43603e-10	2.3799e-09	-0.125
ENSG00000127616	SMARCA4	19	+	11144442	11144541	11143965	11144193	11144798	11144876	199	100	1.1158e-125	3.94687e-123	-0.125
ENSG00000185418	TARSL2	15	-	102239533	102239638	102226098	102226265	102241288	102241387	205	100	1.73193e-27	6.14547e-26	-0.125
ENSG00000069020	MAST4	5	+	66445216	66445417	66440971	66441207	66448464	66448694	301	100	2.93061e-05	0.000286411	-0.124
ENSG00000174842	GLMN	1	-	92732256	92732298	92731975	92732049	92733469	92733559	142	100	5.59819e-05	0.000516945	-0.124
ENSG00000177311	ZBTB38	3	+	141157109	141157207	141122768	141122873	141161230	141161555	198	100	0.000792718	0.00601162	-0.124
ENSG00000163006	CCDC138	2	+	109463193	109463386	109432396	109432561	109489906	109490045	293	100	0.0034334	0.0229825	-0.124
ENSG00000141068	KSR1	17	+	25928385	25928427	25924293	25924462	25930859	25930914	142	100	0.00583256	0.0369984	-0.124
ENSG00000172954	LCLAT1	2	+	30699267	30699501	30682417	30682588	30748452	30748621	334	100	3.7895e-30	1.47099e-28	-0.124
ENSG00000164896	FASTK	7	-	150773999	150774114	150773715	150773919	150774187	150774323	215	100	2.37022e-08	3.34193e-07	-0.124
ENSG00000095906	NUBP2	16	+	1836738	1836956	1836537	1836656	1837677	1837741	318	100	4.39987e-55	3.45855e-53	-0.124
ENSG00000136682	CBWD2	2	+	114228609	114228666	114219984	114220071	114239753	114239805	157	100	1.80203e-15	3.92713e-14	-0.124
ENSG00000134317	GRHL1	2	+	10093035	10093189	10091821	10091982	10095043	10095230	254	100	3.12687e-14	6.42119e-13	-0.124
ENSG00000256053	APOPT1	14	+	104029551	104029716	104029389	104029461	104053610	104053701	265	100	1.92545e-32	8.07206e-31	-0.124
ENSG00000138688	KIAA1109	4	+	123147861	123147990	123145652	123145832	123150275	123150395	229	100	0.000422094	0.003358	-0.123
ENSG00000083535	PIBF1	13	+	73547728	73547813	73539411	73539542	73572959	73573133	185	100	0.00181615	0.012921	-0.123
ENSG00000077585	GPR137B	1	+	236343178	236343328	236332000	236332055	236368425	236368498	250	100	1.25888e-59	1.10805e-57	-0.123
ENSG00000138674	SEC31A	4	-	83763337	83763634	83750152	83750211	83765538	83765662	397	100	1.49776e-07	1.95451e-06	-0.123
ENSG00000089022	MAPKAPK5	12	+	112308078	112308164	112305375	112305473	112308888	112308984	186	100	2.15374e-06	2.49576e-05	-0.123
ENSG00000145216	FIP1L1	4	+	54306748	54306775	54294193	54294350	54308819	54308874	127	100	2.28352e-68	2.50948e-66	-0.123
ENSG00000145730	PAM	5	+	102363885	102363942	102360834	102361038	102364590	102365298	157	100	1.21365e-23	3.71084e-22	-0.123
ENSG00000173715	C11orf80	11	+	66529549	66529921	66526513	66526567	66555630	66555740	472	100	1.15673e-29	4.42938e-28	-0.123
ENSG00000138674	SEC31A	4	-	83763292	83763634	83750152	83750211	83765538	83765662	442	100	6.47866e-09	9.57853e-08	-0.123
ENSG00000148481	FAM188A	10	-	15880226	15880278	15879202	15879317	15883424	15883598	152	100	7.25048e-08	9.72619e-07	-0.123
ENSG00000113360	DROSHA	5	-	31531556	31531632	31530904	31531031	31532096	31532181	176	100	5.58698e-05	0.000516162	-0.122
ENSG00000140859	KIFC3	16	-	57822486	57822625	57806134	57806200	57828910	57829053	239	100	0.000375122	0.00301525	-0.122
ENSG00000158122	C9orf21	9	-	99408174	99408306	99401858	99404168	99413671	99413777	232	100	0.00647516	0.0407051	-0.122
ENSG00000090615	GOLGA3	12	-	133404192	133404299	133398857	133398897	133405388	133405444	207	100	9.00146e-17	2.08277e-15	-0.122
ENSG00000197451	HNRNPAB	5	+	177637132	177637273	177636330	177636448	177637553	177638164	241	100	1.12563e-15	2.4798e-14	-0.122
ENSG00000159216	RUNX1	21	-	36206706	36206898	36171597	36171759	36231770	36231875	292	100	1.54033e-10	2.54828e-09	-0.122
ENSG00000111907	TPD52L1	6	+	125578243	125578326	125574862	125574901	125583979	125584208	183	100	1.43412e-19	3.71466e-18	-0.122
ENSG00000158161	EYA3	1	-	28354299	28354437	28343664	28343750	28362054	28362191	238	100	3.70247e-14	7.57848e-13	-0.122
ENSG00000187172	BAGE2	21	-	11013490	11013600	11012916	11012982	11014937	11015102	210	100	1.19862e-05	0.000125508	-0.121
ENSG00000102898	NUTF2	16	+	67881180	67881359	67880837	67880888	67899004	67899132	279	100	2.39897e-76	3.23266e-74	-0.121
ENSG00000182010	RTKN2	10	-	63976876	63977008	63964615	63964781	63982996	63983091	232	100	1.78791e-14	3.7188e-13	-0.121
ENSG00000168813	ZNF507	19	+	32838150	32838244	32836513	32836689	32843734	32845863	194	100	6.74737e-09	9.95502e-08	-0.121
ENSG00000166233	ARIH1	15	+	72789131	72789199	72767276	72767355	72837160	72837264	168	100	8.78105e-07	1.05964e-05	-0.12
ENSG00000033867	SLC4A7	3	-	27472788	27473160	27465527	27465643	27475445	27475595	472	100	4.20149e-19	1.07353e-17	-0.12
ENSG00000166153	DEPDC4	12	-	100657274	100657671	100656041	100656187	100660697	100660857	497	100	1.22906e-08	1.7763e-07	-0.12
ENSG00000006576	PHTF2	7	+	77569844	77569976	77569346	77569619	77572016	77572103	232	100	9.17903e-104	2.30887e-101	-0.12
ENSG00000103540	CCP110	16	+	19537040	19537183	19535132	19535410	19539188	19539344	243	100	1.42034e-17	3.39609e-16	-0.12
ENSG00000188559	RALGAPA2	20	-	20618006	20618145	20616061	20616261	20620428	20620544	239	100	4.36263e-08	5.97839e-07	-0.12
ENSG00000140262	TCF12	15	+	57364850	57364912	57213223	57213296	57383986	57384089	162	100	5.83507e-10	9.29472e-09	-0.12
ENSG00000198925	ATG9A	2	-	220092643	220092801	220092491	220092535	220093155	220093207	258	100	0.000144104	0.00124363	-0.119
ENSG00000185480	C12orf48	12	+	102572369	102572548	102569260	102569444	102589728	102590370	279	100	0.00505926	0.0325638	-0.119
ENSG00000176444	CLK2	1	-	155238498	155238583	155238083	155238150	155239278	155239507	185	100	2.85819e-31	1.15051e-29	-0.119
ENSG00000151500	THYN1	11	-	134118702	134118853	134118172	134118378	134119060	134119156	251	100	1.5838e-63	1.53225e-61	-0.119
ENSG00000103540	CCP110	16	+	19559836	19559922	19558170	19559336	19562517	19562944	186	100	4.61343e-28	1.67803e-26	-0.119
ENSG00000108825	AARSD1	17	-	41103816	41103911	41102562	41102745	41106892	41106984	195	100	1.02855e-92	2.0073e-90	-0.119
ENSG00000169398	PTK2	8	-	141993940	141994254	141935787	141935848	142012112	142012315	414	100	2.28607e-09	3.4921e-08	-0.119
ENSG00000173535	TNFRSF10C	8	+	22969232	22969338	22960102	22960694	22972169	22972283	206	100	2.26147e-12	4.1909e-11	-0.119
ENSG00000134258	VTCN1	1	-	117699195	117699543	117695712	117695991	117712728	117712793	448	100	2.11874e-19	5.46795e-18	-0.119
ENSG00000167635	ZNF146	19	+	36709023	36709097	36705503	36706098	36719649	36719721	174	100	2.74887e-17	6.49313e-16	-0.119
ENSG00000112159	MDN1	6	-	90372510	90372686	90371805	90371958	90374205	90374347	276	100	1.27281e-157	6.79585e-155	-0.119
ENSG00000137817	PARP6	15	-	72543185	72543295	72542360	72542433	72543547	72543596	210	100	7.24929e-07	8.81945e-06	-0.119
ENSG00000188352	KIAA1797	9	+	20658689	20658825	20658307	20658458	20715320	20715409	236	100	3.67981e-05	0.000352033	-0.118
ENSG00000125386	FAM193A	4	+	2691232	2691431	2673847	2674099	2692424	2692697	299	100	0.00761025	0.0471236	-0.118
ENSG00000112031	MTRF1L	6	-	153312319	153312551	153308496	153311230	153313991	153314109	332	100	4.22481e-33	1.81831e-31	-0.118
ENSG00000151773	CCDC122	13	-	44442829	44442939	44433807	44434206	44448977	44449063	210	100	1.50324e-83	2.43079e-81	-0.118
ENSG00000177311	ZBTB38	3	+	141157084	141157207	141122768	141122873	141161230	141161512	223	100	1.91323e-10	3.14588e-09	-0.118
ENSG00000188266	AGPHD1	15	+	78810929	78811115	78807309	78807449	78819721	78821143	286	100	1.1345e-31	4.62595e-30	-0.118
ENSG00000134330	IAH1	2	+	9616115	9616168	9613946	9614028	9618350	9618499	153	100	2.56272e-12	4.73058e-11	-0.118
ENSG00000141012	GALNS	16	-	88909437	88909607	88909113	88909237	88923165	88923250	270	100	2.59493e-13	5.08351e-12	-0.118
ENSG00000156976	EIF4A2	3	+	186502750	186502890	186502352	186502485	186503671	186503840	240	100	1.05133e-155	5.50937e-153	-0.118
ENSG00000078403	MLLT10	10	+	21906040	21906136	21903759	21903853	21940601	21940697	196	100	3.81599e-103	9.38998e-101	-0.118
ENSG00000102054	RBBP7	X	-	16870538	16870673	16870168	16870245	16870871	16870998	235	100	5.33987e-05	0.00049511	-0.117
ENSG00000140650	PMM2	16	+	8896117	8896246	8895655	8895767	8900172	8900264	229	100	6.34898e-05	0.000580684	-0.117
ENSG00000132199	ENOSF1	18	-	692769	693175	691242	691276	693881	693908	506	100	0.000179975	0.00152941	-0.117
ENSG00000139192	TAPBPL	12	+	6567810	6568113	6566571	6566910	6570020	6570104	403	100	0.000426325	0.00338833	-0.117
ENSG00000205581	HMGN1	21	-	40719172	40719218	40717071	40717200	40719304	40719409	146	100	0.000478344	0.00376842	-0.117
ENSG00000152464	RPP38	10	+	15144216	15144335	15139178	15139408	15145303	15146250	219	100	0.000901693	0.00676371	-0.117
ENSG00000181392	C19orf46	19	-	36498026	36498170	36496234	36497573	36499118	36499269	244	100	0.00277571	0.0189819	-0.117
ENSG00000167614	TTYH1	19	+	54947007	54947053	54946721	54946864	54947270	54947652	146	100	0.00427283	0.0279696	-0.117
ENSG00000131931	THAP1	8	-	42694328	42694524	42691816	42693479	42698166	42698468	296	100	2.99204e-07	3.77732e-06	-0.117
ENSG00000173611	SCAI	9	-	127737525	127737668	127733949	127734123	127738392	127738465	243	100	3.7205e-07	4.65956e-06	-0.117
ENSG00000107186	MPDZ	9	-	13147546	13147657	13139985	13140148	13150509	13150687	211	100	3.1657e-20	8.42737e-19	-0.117
ENSG00000144893	MED12L	3	+	150877618	150877888	150876475	150876586	150881679	150881829	370	100	0.000354752	0.00286495	-0.116
ENSG00000056998	GYG2	X	+	2793850	2793955	2779562	2779763	2799092	2799132	205	100	0.00283685	0.0193463	-0.116
ENSG00000163406	SLC15A2	3	+	121659230	121659335	121658195	121658342	121659677	121660099	205	100	3.36967e-25	1.09102e-23	-0.116
ENSG00000225484	RP11-773D16.1.1	10	-	81568518	81568719	81565794	81565878	81574368	81574472	301	100	8.09714e-11	1.36714e-09	-0.116
ENSG00000170473	WIBG	12	-	56308059	56308150	56297170	56297264	56320859	56320895	191	100	5.69859e-18	1.38837e-16	-0.116
ENSG00000125503	PPP1R12C	19	-	55623834	55623953	55614776	55614936	55624032	55624163	219	100	1.3741e-06	1.62764e-05	-0.116
ENSG00000204120	GIGYF2	2	+	233589283	233589401	233562040	233562102	233599864	233599948	218	100	1.47197e-12	2.75489e-11	-0.116
ENSG00000104723	TUSC3	8	+	15615299	15615364	15605883	15605974	15621711	15621968	165	100	3.42002e-64	3.38391e-62	-0.116
ENSG00000101928	MOSPD1	X	-	134025508	134025670	134021655	134023222	134030846	134031064	262	100	7.07065e-40	3.73642e-38	-0.116
ENSG00000112851	ERBB2IP	5	+	65370929	65371058	65349233	65350779	65372143	65372236	229	100	4.19161e-70	4.88124e-68	-0.116
ENSG00000135476	ESPL1	12	+	53679707	53680696	53677841	53677951	53681755	53682125	1089	100	4.05582e-07	5.05714e-06	-0.116
ENSG00000008277	ADAM22	7	+	87808249	87808444	87800858	87800876	87810819	87810920	295	100	7.85289e-05	0.000701455	-0.115
ENSG00000016391	CHDH	3	-	53853558	53853701	53852964	53853067	53854500	53854635	243	100	0.000184634	0.00156617	-0.115
ENSG00000131374	TBC1D5	3	-	17603510	17603634	17549965	17550097	17627844	17628049	224	100	0.000231452	0.00193375	-0.115
ENSG00000164180	TMEM161B	5	-	87493485	87493582	87490863	87492305	87494792	87494967	197	100	0.000277751	0.00229048	-0.115
ENSG00000157426	AASDH	4	-	57211292	57211456	57209727	57209850	57215428	57216224	264	100	0.00382152	0.0253017	-0.115
ENSG00000161249	DMKN	19	-	36000812	36000863	35996840	35996888	36001085	36001154	151	100	0.00454244	0.0295465	-0.115
ENSG00000136048	DRAM1	12	+	102307951	102308010	102295068	102295211	102313886	102313979	159	100	3.42676e-33	1.48046e-31	-0.115
ENSG00000168038	ULK4	3	-	41978720	41978832	41977353	41977432	41979589	41979689	212	100	4.22529e-43	2.4327e-41	-0.115
ENSG00000117280	RAB7L1	1	-	205741623	205741695	205739860	205739982	205743960	205744214	172	100	2.72363e-06	3.12543e-05	-0.115
ENSG00000131437	KIF3A	5	-	132035907	132035976	132034862	132034987	132036338	132036392	169	100	4.29615e-06	4.80334e-05	-0.115
ENSG00000104671	DCTN6	8	+	30023231	30023417	30021626	30021691	30034641	30034730	286	100	1.88004e-23	5.70524e-22	-0.115
ENSG00000147050	KDM6A	X	+	44919266	44919401	44918491	44918711	44920568	44920664	235	100	3.08205e-05	0.000298787	-0.114
ENSG00000168958	MFF	2	+	228217229	228217289	228205007	228205096	228220392	228220477	160	100	5.22303e-05	0.000484913	-0.114
ENSG00000159314	ARHGAP27	17	-	43481634	43481700	43481394	43481462	43481810	43482068	166	100	0.000140408	0.00121377	-0.114
ENSG00000137806	NDUFAF1	15	-	41686302	41686556	41680645	41680720	41687056	41687242	354	100	0.00181481	0.0129148	-0.114
ENSG00000156795	WDYHV1	8	+	124460286	124460464	124453545	124453589	124479318	124479470	278	100	0.00335871	0.0225171	-0.114
ENSG00000008277	ADAM22	7	+	87813606	87813717	87811272	87811339	87822430	87822554	211	100	0.00635359	0.0399764	-0.114
ENSG00000161010	C5orf45	5	-	179278242	179278337	179274977	179275066	179280377	179280437	195	100	5.41368e-100	1.24045e-97	-0.114
ENSG00000113810	SMC4	3	+	160118415	160118753	160117456	160117537	160119702	160119881	438	100	3.54693e-64	3.50336e-62	-0.114
ENSG00000196081	ZNF724P	19	-	23414968	23415095	23414067	23414163	23433041	23433162	227	100	3.55897e-65	3.59685e-63	-0.114
ENSG00000119801	YPEL5	2	+	30378715	30378776	30371110	30371407	30379493	30379658	161	100	3.98799e-06	4.4756e-05	-0.114
ENSG00000166689	PLEKHA7	11	-	16808656	16808784	16807839	16807934	16810642	16810843	228	100	2.95891e-09	4.4872e-08	-0.114
ENSG00000106723	SPIN1	9	+	91077406	91077664	91063855	91063904	91083286	91083520	358	100	4.5954e-07	5.70729e-06	-0.114
ENSG00000169084	DHRSX	X	-	2310394	2310515	2209542	2209644	2326785	2326854	221	100	1.02479e-05	0.000108287	-0.113
ENSG00000136932	C9orf156	9	-	100678445	100678620	100675682	100675840	100684699	100684798	275	100	0.000565458	0.00440262	-0.113
ENSG00000188917	TRMT2B	X	-	100306239	100306355	100297030	100297301	100306632	100306722	216	100	0.000977618	0.00729228	-0.113
ENSG00000144504	ANKMY1	2	-	241446976	241447108	241439868	241439982	241452218	241452359	232	100	0.00215888	0.0151087	-0.113
ENSG00000104852	SNRNP70	19	+	49605370	49606844	49604646	49604728	49607890	49607992	1574	100	4.75805e-26	1.59625e-24	-0.113
ENSG00000230189	GS1-124K5.2.1	7	-	65952935	65953025	65950081	65950140	65954924	65955046	190	100	4.36472e-34	1.94969e-32	-0.113
ENSG00000100815	TRIP11	14	-	92478098	92478139	92473983	92474196	92480558	92480921	141	100	8.32292e-21	2.27009e-19	-0.113
ENSG00000167671	UBXN6	19	-	4446279	4446410	4446045	4446194	4446496	4446716	231	100	2.65222e-59	2.31287e-57	-0.113
ENSG00000031003	FAM13B	5	-	137354643	137354835	137354097	137354203	137356719	137356886	292	100	2.0581e-104	5.29455e-102	-0.113
ENSG00000163681	SLMAP	3	+	57857362	57857425	57850968	57851019	57875767	57875827	163	100	3.04093e-14	6.25607e-13	-0.113
ENSG00000136856	SLC2A8	9	+	130167096	130167270	130166237	130166346	130167698	130167844	274	100	2.27201e-24	7.1756e-23	-0.113
ENSG00000131375	CAPN7	3	+	15282959	15283095	15282260	15282360	15283684	15283760	236	100	6.29267e-08	8.50178e-07	-0.113
ENSG00000100319	ZMAT5	22	-	30150737	30150852	30144406	30144560	30162860	30162969	215	100	2.13743e-34	9.67762e-33	-0.113
ENSG00000197808	ZNF461	19	-	37134695	37134764	37130613	37130945	37147349	37147445	169	100	1.86326e-05	0.00018895	-0.112
ENSG00000119801	YPEL5	2	+	30378680	30378776	30371110	30371407	30379493	30379653	196	100	0.000949036	0.00710002	-0.112
ENSG00000112851	ERBB2IP	5	+	65370851	65371058	65349233	65350779	65372143	65372236	307	100	1.10653e-95	2.26903e-93	-0.112
ENSG00000111540	RAB5B	12	+	56373155	56373258	56367880	56367923	56380652	56380907	203	100	9.47903e-18	2.28579e-16	-0.112
ENSG00000160783	PMF1	1	+	156190467	156190678	156182795	156182967	156195347	156195459	311	100	7.65388e-33	3.26681e-31	-0.112
ENSG00000010244	ZNF207	17	+	30693683	30693776	30692348	30692506	30694790	30695033	193	100	1.57314e-14	3.27932e-13	-0.112
ENSG00000132436	FIGNL1	7	-	50516815	50517421	50515878	50515987	50517998	50518088	706	100	2.0213e-14	4.19192e-13	-0.112
ENSG00000119801	YPEL5	2	+	30371110	30371407	30369806	30369928	30378715	30378776	397	100	2.85771e-14	5.88984e-13	-0.112
ENSG00000249673	C4orf10	4	+	2940419	2940519	2939478	2939571	2948599	2949400	200	100	5.93134e-05	0.000545409	-0.111
ENSG00000214719	LRRC37BP1	17	+	28958772	28958913	28937911	28937960	28960115	28960408	241	100	0.000861714	0.00648877	-0.111
ENSG00000106608	URGCP	7	-	43950329	43950451	43927388	43927415	43965730	43966010	222	100	1.06363e-06	1.27402e-05	-0.111
ENSG00000164199	GPR98	5	+	90012283	90012546	90007000	90007139	90015864	90016040	363	100	1.10444e-06	1.3215e-05	-0.111
ENSG00000205581	HMGN1	21	-	40719172	40719218	40717755	40717884	40719304	40719409	146	100	1.00052e-12	1.88752e-11	-0.111
ENSG00000104413	ESRP1	8	+	95704904	95705055	95690430	95690599	95709079	95709189	251	100	2.66956e-60	2.38683e-58	-0.111
ENSG00000134444	KIAA1468	18	+	59947006	59947089	59942606	59942706	59947878	59947942	183	100	2.00719e-07	2.58238e-06	-0.111
ENSG00000077782	FGFR1	8	-	38286764	38286908	38285863	38285953	38314873	38314964	244	100	2.88882e-08	4.03594e-07	-0.111
ENSG00000089159	PXN	12	-	120653362	120653464	120652905	120653076	120659425	120659561	202	100	3.90653e-06	4.39114e-05	-0.111
ENSG00000087157	PGS1	17	+	76392388	76392466	76388556	76388746	76394332	76394432	178	100	3.96503e-06	4.45312e-05	-0.111
ENSG00000169682	SPNS1	16	+	28993221	28993377	28992775	28992936	28993676	28993866	256	100	1.31122e-28	4.84397e-27	-0.111
ENSG00000107938	C10orf137	10	+	127417571	127417673	127414250	127414407	127417926	127418048	202	100	1.59221e-27	5.66034e-26	-0.111
ENSG00000174652	ZNF266	19	-	9544343	9544462	9530740	9530894	9544750	9544911	219	100	1.43814e-35	6.76583e-34	-0.111
ENSG00000124523	SIRT5	6	+	13591900	13592126	13584307	13584457	13595708	13595796	326	100	2.81047e-05	0.000276052	-0.11
ENSG00000050426	LETMD1	12	+	51445874	51445990	51442816	51442968	51447560	51447643	216	100	9.18163e-05	0.000812705	-0.11
ENSG00000081377	CDC14B	9	-	99314077	99314154	99304107	99304174	99324974	99325067	177	100	0.000290913	0.00238686	-0.11
ENSG00000165055	METTL2B	7	+	128133857	128133997	128120700	128120750	128138089	128138196	240	100	0.000764889	0.00582007	-0.11
ENSG00000079819	EPB41L2	6	-	131199243	131199390	131190702	131191266	131206235	131206408	247	100	0.00703027	0.0438731	-0.11
ENSG00000164953	TMEM67	8	+	94768005	94768094	94767122	94767365	94770710	94770804	189	100	0.00749924	0.0464769	-0.11
ENSG00000008277	ADAM22	7	+	87813606	87813717	87811272	87811339	87815929	87816016	211	100	7.98183e-10	1.25938e-08	-0.11
ENSG00000127249	ATP13A4	3	-	193220281	193220328	193210878	193210949	193232486	193232660	147	100	8.15238e-10	1.28593e-08	-0.11
ENSG00000204120	GIGYF2	2	+	233568133	233568199	233562039	233562102	233599864	233599948	166	100	8.10312e-32	3.32081e-30	-0.11
ENSG00000100889	PCK2	14	+	24572368	24572464	24571961	24572099	24572718	24573239	196	100	2.61086e-08	3.66024e-07	-0.11
ENSG00000245937	CTC-228N24.3.1	5	-	127417664	127417883	127396835	127396936	127418426	127418666	319	100	7.80402e-44	4.58647e-42	-0.11
ENSG00000083097	DOPEY1	6	+	83874378	83874438	83872508	83872638	83877580	83878127	160	100	2.01157e-30	7.90054e-29	-0.11
ENSG00000188092	GPR89B	1	+	147408740	147408800	147400505	147400691	147410827	147410931	160	100	2.21267e-05	0.00022133	-0.109
ENSG00000097096	SYDE2	1	-	85643828	85643955	85634726	85634908	85655739	85656435	227	100	5.53348e-05	0.000511554	-0.109
ENSG00000177192	PUS1	12	+	132425836	132426528	132416059	132416857	132428083	132428404	792	100	0.000136029	0.00117933	-0.109
ENSG00000196511	TPK1	7	-	144364818	144364939	144345899	144345972	144380001	144380071	221	100	0.000292416	0.00239779	-0.109
ENSG00000164845	FAM86FP	12	-	8389566	8389668	8388196	8388330	8391262	8391345	202	100	0.000307387	0.00251254	-0.109
ENSG00000006837	CDKL3	5	-	133685939	133686118	133657481	133657594	133706688	133706732	279	100	0.000418501	0.00333364	-0.109
ENSG00000185480	C12orf48	12	+	102589089	102589225	102569260	102569444	102589728	102590370	236	100	0.00373887	0.0247897	-0.109
ENSG00000254093	PINX1	8	-	10645133	10645335	10623364	10623426	10683661	10683754	302	100	0.00542583	0.0346866	-0.109
ENSG00000100629	CEP128	14	-	80993512	80993605	80993212	80993326	80997152	80997230	193	100	6.57563e-13	1.256e-11	-0.109
ENSG00000215067	AC027763.2.1	17	-	6913114	6913208	6905360	6905939	6915514	6915653	194	100	2.81145e-39	1.46652e-37	-0.109
ENSG00000171208	NETO2	16	-	47120136	47120250	47115544	47117712	47143393	47143622	214	100	9.36015e-18	2.25809e-16	-0.109
ENSG00000129103	SUMF2	7	+	56141806	56141911	56140689	56140804	56142278	56142429	205	100	2.25891e-06	2.61283e-05	-0.109
ENSG00000123124	WWP1	8	+	87410800	87410867	87393733	87393858	87423766	87424103	167	100	2.14753e-12	3.98629e-11	-0.109
ENSG00000106976	DNM1	9	+	131002263	131002275	131002006	131002058	131004510	131004624	112	100	2.57072e-12	4.74225e-11	-0.109
ENSG00000206562	METTL6	3	-	15457004	15457090	15455527	15455669	15457278	15457449	186	100	9.48939e-50	6.58163e-48	-0.109
ENSG00000135018	UBQLN1	9	-	86281264	86281309	86279944	86280060	86284099	86284206	145	100	8.98987e-06	9.56913e-05	-0.109
ENSG00000102078	SLC25A14	X	+	129480517	129480665	129479155	129479249	129483224	129483319	248	100	0.000296351	0.00242654	-0.108
ENSG00000241852	C8orf58	8	+	22460049	22460156	22459712	22459825	22460707	22460795	207	100	0.00252947	0.017471	-0.108
ENSG00000138050	THUMPD2	2	-	39984387	39984508	39983028	39983100	39988470	39988558	221	100	5.75729e-28	2.08604e-26	-0.108
ENSG00000197128	ZNF772	19	-	57986391	57986514	57980953	57985789	57987027	57987154	223	100	4.75902e-40	2.52666e-38	-0.108
ENSG00000131759	RARA	17	+	38506035	38506177	38487108	38487648	38508161	38508259	242	100	2.7838e-65	2.81846e-63	-0.108
ENSG00000136238	RAC1	7	+	6438292	6438349	6431554	6431672	6439756	6439819	157	100	2.39311e-09	3.6497e-08	-0.108
ENSG00000230189	GS1-124K5.2.1	7	-	65945380	65945435	65943995	65944083	65946527	65946586	155	100	2.63931e-10	4.30473e-09	-0.108
ENSG00000185485	SDHAP1	3	-	195711362	195711608	195710982	195711147	195712497	195712660	346	100	3.63976e-08	5.02674e-07	-0.108
ENSG00000066629	EML1	14	+	100380902	100381034	100380515	100380641	100384118	100384186	232	100	4.7737e-08	6.52118e-07	-0.108
ENSG00000150433	TMEM218	11	-	124972027	124972247	124971096	124971199	124972629	124972705	320	100	6.01721e-06	6.59178e-05	-0.108
ENSG00000151090	THRB	3	-	24338716	24338862	24270428	24270492	24378790	24378862	246	100	4.93698e-08	6.73609e-07	-0.108
ENSG00000185090	MANEAL	1	+	38262415	38262492	38261408	38261518	38265515	38266805	177	100	0.00394695	0.0260442	-0.107
ENSG00000105699	LSR	19	+	35752827	35752884	35749847	35749967	35757261	35757435	157	100	6.36116e-94	1.26322e-91	-0.107
ENSG00000164031	DNAJB14	4	-	100848873	100848995	100844196	100844342	100849698	100849774	222	100	3.66573e-35	1.69914e-33	-0.107
ENSG00000181090	EHMT1	9	+	140646782	140646860	140638353	140638542	140648622	140648743	178	100	1.29726e-76	1.7649e-74	-0.107
ENSG00000139370	SLC15A4	12	-	129294487	129294656	129293940	129294018	129299319	129299615	269	100	7.97619e-23	2.37965e-21	-0.107
ENSG00000068724	TTC7A	2	+	47273453	47273570	47256362	47256523	47277087	47277185	217	100	8.85627e-24	2.72852e-22	-0.107
ENSG00000156170	C8orf38	8	+	96048598	96048722	96047681	96047804	96053797	96053854	224	100	6.90222e-31	2.7471e-29	-0.107
ENSG00000063241	ISOC2	19	-	55967002	55967212	55966626	55966745	55967715	55967856	310	100	2.85222e-07	3.61128e-06	-0.107
ENSG00000163913	IFT122	3	+	129179696	129179849	129177441	129177520	129180070	129180147	253	100	3.23748e-06	3.68372e-05	-0.107
ENSG00000119950	MXI1	10	+	112004585	112004615	111987946	111988079	112038937	112039052	130	100	2.48587e-18	6.17062e-17	-0.107
ENSG00000123739	PLA2G12A	4	-	110639844	110639915	110638703	110638869	110650757	110651130	171	100	1.52774e-45	9.43927e-44	-0.107
ENSG00000174306	ZHX3	20	-	39867327	39867436	39842373	39842539	39897629	39897723	209	100	1.55142e-05	0.000159094	-0.106
ENSG00000140181	HERC2P2	15	-	23325023	23325244	23318523	23318711	23326006	23326158	321	100	0.000150984	0.00129806	-0.106
ENSG00000162627	SNX7	1	+	99203792	99203945	99167372	99167459	99225609	99226056	253	100	0.000294455	0.00241286	-0.106
ENSG00000100038	TOP3B	22	-	22330276	22330559	22330011	22330179	22337126	22337190	383	100	0.00092376	0.00692098	-0.106
ENSG00000151466	SCLT1	4	-	129864150	129864343	129857809	129858006	129867161	129867307	293	100	0.0037206	0.0246975	-0.106
ENSG00000150527	CTAGE5	14	+	39790131	39790260	39788412	39788495	39796067	39796226	229	100	0.00480226	0.0310509	-0.106
ENSG00000251022	RP11-163O17.1.1	4	-	83819141	83819215	83814638	83816000	83821229	83821376	174	100	0.00485721	0.0313739	-0.106
ENSG00000156170	C8orf38	8	+	96048529	96048722	96047681	96047804	96053797	96053854	293	100	7.06962e-11	1.19687e-09	-0.106
ENSG00000203995	ZYG11A	1	+	53320136	53320302	53308407	53308645	53322669	53323421	266	100	1.29654e-08	1.86905e-07	-0.106
ENSG00000166261	ZNF202	11	-	123610824	123610940	123601217	123601693	123611124	123611244	216	100	3.33029e-47	2.14671e-45	-0.106
ENSG00000176444	CLK2	1	-	155238498	155238586	155238083	155238150	155239278	155239507	188	100	4.34981e-40	2.31156e-38	-0.106
ENSG00000155100	OTUD6B	8	+	92088819	92088959	92086058	92086139	92090583	92090896	240	100	8.74107e-161	4.89812e-158	-0.106
ENSG00000168038	ULK4	3	-	41978786	41978832	41977386	41977432	41979589	41979689	146	100	1.23079e-37	6.11031e-36	-0.106
ENSG00000161714	PLCD3	17	-	43190230	43190380	43186334	43190072	43190489	43190625	250	100	5.10608e-08	6.96178e-07	-0.106
ENSG00000124788	ATXN1	6	-	16326624	16328701	16299342	16307090	16486202	16486340	2177	100	2.101e-28	7.70629e-27	-0.106
ENSG00000110881	ACCN2	12	+	50470750	50470843	50453669	50453737	50470995	50471146	193	100	3.96112e-17	9.31383e-16	-0.106
ENSG00000142731	PLK4	4	+	128812733	128812836	128812246	128812351	128813519	128813669	203	100	0.000168795	0.00144132	-0.105
ENSG00000154743	TSEN2	3	+	12558109	12558160	12546652	12546730	12560557	12560696	151	100	0.000834015	0.00630199	-0.105
ENSG00000158402	CDC25C	5	-	137661503	137661593	137654907	137655063	137664172	137664218	190	100	5.41173e-17	1.2625e-15	-0.105
ENSG00000113810	SMC4	3	+	160118387	160118753	160117425	160117537	160119702	160119881	466	100	4.19336e-60	3.73744e-58	-0.105
ENSG00000142945	KIF2C	1	+	45218803	45218926	45216113	45216236	45219404	45219505	223	100	1.72618e-108	4.71956e-106	-0.105
ENSG00000188219	AC131180.1	2	+	132010098	132010143	132008350	132008421	132010490	132010672	145	100	6.84095e-06	7.41279e-05	-0.105
ENSG00000196151	WDSUB1	2	-	160116320	160116354	160112706	160112886	160132056	160132149	134	100	1.36829e-43	7.99173e-42	-0.105
ENSG00000167232	ZNF91	19	-	23556543	23556639	23540500	23545527	23557439	23557566	196	100	6.53402e-80	9.60517e-78	-0.105
ENSG00000168404	MLKL	16	-	74712796	74712878	74709510	74709662	74716548	74716684	182	100	0.00216917	0.0151713	-0.104
ENSG00000148985	PGAP2	11	+	3832479	3832654	3829523	3829545	3845499	3845606	275	100	1.34174e-06	1.59249e-05	-0.104
ENSG00000213593	TMX2	11	+	57505257	57505498	57505079	57505140	57505825	57505889	341	100	5.09771e-36	2.42445e-34	-0.104
ENSG00000157557	ETS2	21	+	40178374	40178732	40177874	40178044	40181958	40182030	458	100	1.08088e-100	2.53832e-98	-0.104
ENSG00000078177	N4BP2	4	+	40101655	40101746	40098846	40099189	40103694	40104838	191	100	3.08654e-09	4.67325e-08	-0.104
ENSG00000132199	ENOSF1	18	-	678695	678737	677742	677872	683245	683380	142	100	2.72283e-88	4.92337e-86	-0.104
ENSG00000101247	C20orf7	20	+	13795063	13795161	13789487	13789548	13797108	13797192	198	100	1.7333e-35	8.12069e-34	-0.104
ENSG00000185697	MYBL1	8	-	67478298	67478478	67476906	67477060	67478918	67479023	280	100	6.82553e-07	8.31821e-06	-0.104
ENSG00000100038	TOP3B	22	-	22336810	22336846	22330011	22330179	22337126	22337163	136	100	0.00129047	0.00943057	-0.103
ENSG00000146757	ZNF92	7	+	64853718	64853814	64838793	64838913	64863253	64866038	196	100	0.00783818	0.0483709	-0.103
ENSG00000144893	MED12L	3	+	151107766	151107923	151105597	151105960	151112443	151112655	257	100	1.9155e-43	1.1119e-41	-0.103
ENSG00000130177	CDC16	13	+	115027361	115027423	115024809	115024873	115028353	115028489	162	100	9.53051e-08	1.26706e-06	-0.103
ENSG00000125814	NAPB	20	-	23377708	23377825	23375558	23375636	23383629	23383709	217	100	4.33206e-28	1.5767e-26	-0.103
ENSG00000152240	HAUS1	18	+	43702432	43702556	43685159	43685334	43703264	43703330	224	100	1.12195e-08	1.62857e-07	-0.103
ENSG00000177311	ZBTB38	3	+	141106282	141106729	141105720	141105779	141122768	141122858	547	100	5.24287e-08	7.13798e-07	-0.103
ENSG00000214021	TTLL3	3	+	9874787	9874929	9870643	9871079	9876364	9877999	242	100	6.74389e-07	8.22225e-06	-0.103
ENSG00000230606	AC159540.1.1	2	-	98088031	98088252	98081682	98082014	98088547	98088677	321	100	0.000420801	0.0033496	-0.102
ENSG00000128656	CHN1	2	-	175740515	175740593	175711607	175711685	175742567	175742669	178	100	0.000628422	0.00485412	-0.102
ENSG00000072609	CHFR	12	-	133446204	133446384	133438132	133438220	133447309	133447369	280	100	1.01188e-15	2.23529e-14	-0.102
ENSG00000213066	FGFR1OP	6	+	167426995	167427055	167424300	167424381	167435896	167436123	160	100	3.39276e-06	3.84945e-05	-0.102
ENSG00000187609	EXD3	9	-	140249018	140249225	140248790	140248829	140250719	140250820	307	100	3.61485e-06	4.08437e-05	-0.102
ENSG00000157764	BRAF	7	-	140434416	140434570	140424942	140426316	140439611	140439746	254	100	1.57193e-21	4.42833e-20	-0.102
ENSG00000075240	GRAMD4	22	+	47072496	47072565	47071364	47071449	47073043	47075688	169	100	6.86478e-06	7.43292e-05	-0.102
ENSG00000189171	S100A13	1	-	153605511	153605633	153604509	153604716	153606433	153606586	222	100	2.97492e-05	0.00029009	-0.101
ENSG00000138621	PPCDC	15	+	75335781	75335877	75320587	75320794	75336726	75337509	196	100	0.000131741	0.00114514	-0.101
ENSG00000116747	TROVE2	1	+	193029003	193029352	193028788	193028906	193044949	193045170	449	100	0.000316125	0.00257801	-0.101
ENSG00000165195	PIGA	X	-	15349995	15350114	15344035	15344168	15353622	15353660	219	100	0.000453747	0.00359064	-0.101
ENSG00000161010	C5orf45	5	-	179278242	179278424	179274977	179275066	179280377	179280437	282	100	0.00224069	0.0156194	-0.101
ENSG00000132170	PPARG	3	+	12413349	12413610	12353878	12353952	12421202	12421430	361	100	0.00234933	0.0163144	-0.101
ENSG00000108773	KAT2A	17	-	40269924	40270035	40269695	40269832	40270314	40270421	211	100	0.00406538	0.0267415	-0.101
ENSG00000101493	ZNF516	18	-	74082482	74082550	74070144	74074512	74083421	74083526	168	100	0.0045559	0.0296136	-0.101
ENSG00000261008	AC004158.2.1	16	-	72556451	72556522	72461288	72461356	72557230	72557314	171	100	1.16045e-08	1.68186e-07	-0.101
ENSG00000112576	CCND3	6	-	41904296	41904433	41902693	41903845	41904972	41905132	237	100	3.09098e-47	1.99928e-45	-0.101
ENSG00000089022	MAPKAPK5	12	+	112306556	112306665	112305375	112305473	112308888	112308984	209	100	2.95825e-06	3.38028e-05	-0.101
ENSG00000113649	TCERG1	5	+	145841580	145841659	145838777	145838900	145843113	145843356	179	100	1.51307e-16	3.46134e-15	-0.101
ENSG00000143786	CNIH3	1	+	224734530	224734641	224703442	224703578	224753900	224753966	211	100	7.82752e-48	5.16324e-46	-0.101
ENSG00000101333	PLCB4	20	+	9440281	9440457	9438060	9438136	9449217	9449319	276	100	7.31018e-06	7.88802e-05	-0.101
ENSG00000075568	TMEM131	2	-	98411392	98411578	98409857	98410016	98412680	98412867	286	100	5.25318e-12	9.52302e-11	-0.101
ENSG00000163870	TPRA1	3	-	127295663	127295736	127295459	127295539	127298582	127298715	173	100	1.36743e-05	0.000141664	-0.1
ENSG00000223501	VPS52	6	-	33237775	33237828	33237520	33237596	33237975	33238060	153	100	8.43507e-05	0.00075097	-0.1
ENSG00000181135	ZNF707	8	+	144766793	144766925	144766674	144766712	144772226	144772293	232	100	0.000652087	0.00501843	-0.1
ENSG00000129197	RPAIN	17	+	5329290	5329402	5326088	5326149	5329555	5329619	212	100	0.00209655	0.0147253	-0.1
ENSG00000102181	CD99L2	X	-	149996778	149998077	149984479	149984551	149999703	149999766	1399	100	5.04263e-19	1.28497e-17	-0.1
ENSG00000158636	C11orf30	11	+	76170979	76171129	76169226	76169402	76174864	76175124	250	100	5.08334e-22	1.46113e-20	-0.1
ENSG00000126787	DLGAP5	14	-	55615311	55615402	55614829	55615191	55617516	55617566	191	100	1.02915e-78	1.48209e-76	-0.1
ENSG00000068903	SIRT2	19	-	39389018	39389065	39384458	39384507	39390145	39390353	147	100	5.15168e-27	1.80647e-25	-0.1
ENSG00000067208	EVI5	1	-	93073137	93073284	93070863	93070959	93089732	93089891	247	100	7.20888e-54	5.46908e-52	-0.1
ENSG00000072609	CHFR	12	-	133446204	133446420	133438052	133438220	133447309	133447369	316	100	1.68813e-33	7.38913e-32	-0.1
ENSG00000215039	LOC678655.1	12	-	6559639	6559874	6557805	6557903	6560058	6560146	335	100	4.81074e-11	8.23559e-10	-0.1
ENSG00000129255	MPDU1	17	+	7490216	7490335	7490009	7490095	7490478	7490589	219	100	4.08172e-16	9.17067e-15	-0.1
ENSG00000011347	SYT7	11	-	61309682	61310051	61300460	61300596	61313502	61313727	469	100	4.79663e-05	0.000446791	0.1
ENSG00000130731	C16orf13	16	-	685280	685340	684718	684797	685611	685774	160	100	6.08429e-05	0.00055837	0.1
ENSG00000188559	RALGAPA2	20	-	20377338	20377378	20373410	20373897	20392670	20392792	140	100	6.31767e-05	0.000577913	0.1
ENSG00000166157	TPTE	21	-	10969074	10969128	10959740	10959800	10970008	10970062	154	100	6.42212e-05	0.000586994	0.1
ENSG00000122203	KIAA1191	5	-	175786464	175786570	175782573	175782752	175786813	175786921	206	100	0.000532954	0.00416675	0.1
ENSG00000177479	ARIH2	3	+	48962150	48962272	48960180	48960244	48982568	48982614	222	100	0.00276826	0.0189378	0.1
ENSG00000131778	CHD1L	1	+	146739084	146739177	146714368	146714480	146747016	146747131	193	100	2.05547e-37	1.01599e-35	0.1
ENSG00000144524	COPS7B	2	+	232655631	232655883	232653264	232653442	232656442	232656472	352	100	8.98366e-14	1.80042e-12	0.1
ENSG00000147044	CASK	X	-	41414852	41414888	41412971	41413168	41416284	41416353	136	100	1.42498e-10	2.36237e-09	0.1
ENSG00000101363	MANBAL	20	+	35927165	35927282	35918050	35918089	35929610	35929816	217	100	1.62511e-17	3.87751e-16	0.1
ENSG00000133460	SLC2A11	22	+	24219571	24220056	24219228	24219358	24224645	24224833	585	100	1.27243e-23	3.88428e-22	0.1
ENSG00000107643	MAPK8	10	+	49533939	49534008	49516137	49516331	49609654	49609825	169	100	1.47114e-23	4.47879e-22	0.1
ENSG00000125319	C17orf53	17	+	42235200	42235309	42232653	42232779	42239238	42239844	209	100	4.35558e-09	6.51793e-08	0.1
ENSG00000198925	ATG9A	2	-	220093155	220093204	220092643	220092775	220094256	220094361	149	100	2.69493e-18	6.67495e-17	0.1
ENSG00000133794	ARNTL	11	+	13376772	13376843	13375847	13375995	13378285	13378324	171	100	6.18745e-06	6.75642e-05	0.1
ENSG00000237298	AC009948.3.1	2	+	179396040	179396305	179388220	179388363	179400458	179400555	365	100	3.87755e-14	7.92825e-13	0.1
ENSG00000103222	ABCC1	16	+	16110352	16110478	16108347	16108485	16126965	16127027	226	100	7.12999e-69	8.00652e-67	0.1
ENSG00000104325	DECR1	8	+	91029351	91029554	91013704	91013789	91031136	91031194	303	100	5.04667e-13	9.69853e-12	0.1
ENSG00000171853	TRAPPC12	2	+	3425470	3425557	3405547	3405664	3425651	3425741	187	100	2.491e-05	0.000246987	0.101
ENSG00000165912	PACSIN3	11	-	47205870	47206048	47204554	47204620	47207899	47207964	278	100	9.44982e-05	0.000835007	0.101
ENSG00000160326	SLC2A6	9	-	136338536	136338722	136338226	136338372	136339101	136339210	286	100	0.000545991	0.00426043	0.101
ENSG00000134461	ANKRD16	10	-	5922260	5922339	5920049	5920250	5924968	5925130	179	100	0.00196513	0.0138884	0.101
ENSG00000122490	PQLC1	18	-	77690227	77690311	77679183	77679400	77703328	77704324	184	100	0.0032656	0.0219423	0.101
ENSG00000100485	SOS2	14	-	50682091	50682150	50671001	50671127	50697914	50698080	159	100	1.38229e-08	1.98609e-07	0.101
ENSG00000131473	ACLY	17	-	40052872	40052902	40049285	40049427	40054001	40054092	130	100	1.16533e-90	2.19114e-88	0.101
ENSG00000196911	KPNA5	6	+	117013455	117013555	117013217	117013319	117019866	117019961	200	100	2.53358e-07	3.22734e-06	0.101
ENSG00000178691	SUZ12	17	+	30274635	30274704	30267440	30267505	30293165	30293215	169	100	1.29055e-23	3.93534e-22	0.101
ENSG00000136828	RALGPS1	9	+	129812321	129812411	129796709	129796793	129815125	129815218	190	100	1.17995e-31	4.8078e-30	0.101
ENSG00000167522	ANKRD11	16	-	89497663	89497734	89484691	89484776	89556652	89556726	171	100	1.74576e-21	4.89852e-20	0.101
ENSG00000103197	TSC2	16	+	2132436	2132505	2131595	2131799	2133695	2133817	169	100	5.72946e-29	2.14177e-27	0.102
ENSG00000164615	CAMLG	5	+	134079676	134079742	134074272	134074482	134086448	134087067	166	100	7.07257e-32	2.90268e-30	0.102
ENSG00000103275	UBE2I	16	+	1362347	1362604	1359635	1359774	1364020	1364097	357	100	1.7601e-282	2.92984e-279	0.102
ENSG00000197008	ZNF138	7	+	64275953	64276031	64275295	64275422	64291828	64292580	178	100	2.44876e-08	3.44495e-07	0.102
ENSG00000102547	CAB39L	13	-	49975268	49975406	49956935	49957077	49975530	49975723	238	100	1.84941e-13	3.6461e-12	0.102
ENSG00000164830	OXR1	8	+	107749747	107749828	107726050	107726213	107751685	107751811	181	100	2.96043e-05	0.000288927	0.103
ENSG00000167535	CACNB3	12	+	49210655	49210778	49209384	49209511	49217126	49217249	223	100	0.000291089	0.00238795	0.103
ENSG00000214331	RP11-252A24.2.1	16	-	74371372	74371521	74370491	74370604	74372342	74372476	249	100	0.000476885	0.0037585	0.103
ENSG00000087884	C11orf67	11	+	77552064	77552106	77532232	77532283	77553524	77553674	142	100	0.00141581	0.0102835	0.103
ENSG00000102897	LYRM1	16	+	20913807	20914039	20911771	20911857	20926877	20927036	332	100	0.00144006	0.0104346	0.103
ENSG00000197381	ADARB1	21	+	46604388	46604508	46603276	46603425	46604837	46605006	220	100	0.00673624	0.0422338	0.103
ENSG00000197816	C9orf174	9	+	100053652	100053769	100053135	100053184	100070017	100070088	217	100	7.26233e-15	1.54286e-13	0.103
ENSG00000073350	LLGL2	17	+	73570533	73570576	73570293	73570341	73570690	73570749	143	100	3.32881e-42	1.88586e-40	0.103
ENSG00000165689	SDCCAG3	9	-	139303450	139303519	139302277	139302390	139304779	139305045	169	100	7.90531e-20	2.06942e-18	0.103
ENSG00000164961	KIAA0196	8	-	126096076	126096264	126095354	126095500	126103856	126104032	288	100	2.04189e-92	3.94413e-90	0.103
ENSG00000114745	GORASP1	3	-	39144168	39144372	39142506	39142593	39148969	39149129	304	100	6.21761e-07	7.61506e-06	0.103
ENSG00000135899	SP110	2	-	231081495	231081536	231079664	231079833	231084588	231084676	141	100	4.26594e-12	7.77319e-11	0.103
ENSG00000186088	PION	7	-	76978667	76978721	76958649	76959684	76982260	76982343	154	100	6.35896e-08	8.58521e-07	0.103
ENSG00000059378	PARP12	7	-	139737514	139737656	139734034	139734131	139754461	139754563	242	100	5.65112e-10	9.01948e-09	0.103
ENSG00000168066	SF1	11	-	64533422	64533627	64532077	64532990	64534371	64534551	305	100	2.22177e-05	0.000222161	0.104
ENSG00000115459	ELMOD3	2	+	85614220	85614352	85604466	85604597	85616873	85616950	232	100	0.00040997	0.00327029	0.104
ENSG00000100211	CBY1	22	+	39061550	39061690	39052655	39052755	39064021	39064137	240	100	0.00121032	0.00888689	0.104
ENSG00000179406	LINC00174	7	-	65865308	65865424	65860865	65860943	65865909	65866014	216	100	0.00140783	0.0102308	0.104
ENSG00000075539	FRYL	4	-	48712535	48712715	48686689	48686812	48782094	48782316	280	100	0.0046221	0.0299999	0.104
ENSG00000161939	C17orf49	17	+	6919092	6919194	6918380	6918475	6919813	6920004	202	100	5.90437e-11	1.0044e-09	0.104
ENSG00000101639	CEP192	18	+	13038368	13038578	13037235	13037300	13040828	13040955	310	100	3.2926e-24	1.03249e-22	0.104
ENSG00000141034	C17orf39	17	+	17965158	17965289	17962181	17962283	17968493	17968597	231	100	3.52738e-38	1.78405e-36	0.104
ENSG00000106638	TBL2	7	-	72992302	72992597	72990870	72991031	72992749	72992929	395	100	2.54438e-09	3.87101e-08	0.104
ENSG00000204406	MBD5	2	+	148990813	148990964	148936268	148936362	149099782	149099905	251	100	2.91437e-83	4.65937e-81	0.104
ENSG00000110075	PPP6R3	11	+	68350510	68350597	68343425	68343511	68355394	68355492	187	100	3.228e-09	4.87048e-08	0.104
ENSG00000115459	ELMOD3	2	+	85614220	85614348	85604466	85604597	85616873	85616950	228	100	2.1316e-19	5.49864e-18	0.104
ENSG00000174233	ADCY6	12	-	49168473	49168561	49168184	49168301	49169085	49169233	188	100	1.64987e-34	7.49406e-33	0.104
ENSG00000164031	DNAJB14	4	-	100848873	100848995	100845916	100845972	100851606	100851746	222	100	3.92204e-15	8.41759e-14	0.104
ENSG00000163138	PACRGL	4	+	20711305	20711396	20709425	20709493	20714410	20714545	191	100	8.29531e-06	8.88664e-05	0.104
ENSG00000005436	GCFC2	2	-	75919102	75919226	75917613	75917845	75921366	75921605	224	100	7.815e-07	9.47713e-06	0.104
ENSG00000127419	TMEM175	4	+	941903	941942	926267	926328	944208	944306	139	100	1.49906e-05	0.000154159	0.105
ENSG00000135164	DMTF1	7	+	86792554	86792648	86783705	86783844	86792810	86792933	194	100	2.59025e-05	0.0002562	0.105
ENSG00000196187	TMEM63A	1	-	226035910	226036085	226034839	226034914	226036192	226036255	275	100	0.000160679	0.00137681	0.105
ENSG00000178927	C17orf62	17	-	80407306	80407356	80407045	80407168	80408575	80408694	150	100	0.00037313	0.00300052	0.105
ENSG00000136861	CDK5RAP2	9	-	123222849	123223025	123220727	123220900	123230137	123230275	276	100	0.0011265	0.00831554	0.105
ENSG00000103254	FAM173A	16	+	772083	772134	771800	771941	772308	772601	151	100	0.00150645	0.0108697	0.105
ENSG00000135913	USP37	2	-	219344372	219344438	219341562	219341704	219346792	219346957	166	100	0.00600864	0.0380131	0.105
ENSG00000198825	INPP5F	10	+	121551668	121551725	121551380	121551548	121556226	121556425	157	100	0.0067805	0.0424878	0.105
ENSG00000127663	KDM4B	19	+	5119128	5119230	5110632	5110829	5119663	5119863	202	100	0.00797411	0.0491134	0.105
ENSG00000135622	SEMA4F	2	+	74884979	74885078	74884691	74884751	74900583	74900703	199	100	1.7102e-55	1.35371e-53	0.105
ENSG00000112290	WASF1	6	-	110481837	110481935	110448671	110448832	110500641	110500873	198	100	8.05538e-12	1.44182e-10	0.105
ENSG00000172244	C5orf34	5	-	43502473	43502597	43494611	43494703	43503766	43503862	224	100	1.31002e-73	1.68122e-71	0.105
ENSG00000152256	PDK1	2	+	173427468	173427528	173426947	173427019	173429230	173429415	160	100	6.23254e-21	1.70734e-19	0.105
ENSG00000121741	ZMYM2	13	+	20544164	20544211	20534097	20534166	20567202	20568059	147	100	2.39475e-06	2.76373e-05	0.105
ENSG00000049883	PTCD2	5	+	71630844	71630923	71627084	71627202	71631620	71631712	179	100	7.26604e-33	3.10361e-31	0.105
ENSG00000123179	EBPL	13	-	50243912	50243982	50234858	50235344	50265389	50265599	170	100	1.86401e-17	4.4363e-16	0.105
ENSG00000132589	FLOT2	17	-	27211242	27211333	27210125	27210249	27212874	27212965	191	100	1.01987e-05	0.000107808	0.106
ENSG00000171469	ZNF561	19	-	9727720	9727902	9724696	9724779	9728766	9728855	282	100	1.23569e-05	0.000129055	0.106
ENSG00000048991	R3HDM1	2	+	136399105	136399360	136396465	136396692	136402948	136403097	355	100	1.5142e-05	0.000155587	0.106
ENSG00000165490	C11orf82	11	+	82624998	82625212	82624328	82624428	82625764	82625893	314	100	1.60713e-05	0.000164272	0.106
ENSG00000197302	ZNF720	16	+	31733946	31734073	31724549	31724769	31765086	31765857	227	100	3.01352e-05	0.000293399	0.106
ENSG00000185122	HSF1	8	+	145536313	145536397	145535648	145535930	145537196	145537302	184	100	4.89488e-05	0.000455343	0.106
ENSG00000087299	L2HGDH	14	-	50778008	50778151	50769619	50769735	50778728	50778865	243	100	0.000261553	0.00216638	0.106
ENSG00000163644	PPM1K	4	-	89199687	89199794	89198294	89198395	89205557	89205742	207	100	9.49356e-07	1.14294e-05	0.106
ENSG00000102908	NFAT5	16	+	69602397	69602451	69598996	69600277	69660305	69660431	154	100	6.12541e-18	1.48851e-16	0.106
ENSG00000077238	IL4R	16	+	27352390	27352634	27351506	27351594	27353441	27353580	344	100	4.2877e-31	1.71738e-29	0.106
ENSG00000087470	DNM1L	12	+	32891197	32891230	32890798	32890876	32892997	32893174	133	100	1.11171e-11	1.9767e-10	0.106
ENSG00000179630	LACC1	13	+	44464249	44464410	44462892	44463118	44465584	44466438	261	100	1.55824e-09	2.40825e-08	0.106
ENSG00000103599	IQCH	15	+	67636400	67636529	67553609	67553732	67649682	67649759	229	100	2.13979e-09	3.27483e-08	0.106
ENSG00000115904	SOS1	2	-	39216410	39216455	39214613	39214732	39222263	39222528	145	100	7.45847e-39	3.83745e-37	0.106
ENSG00000157600	TMEM164	X	+	109247110	109247392	109245914	109246000	109310574	109310624	382	100	1.07112e-28	3.97253e-27	0.106
ENSG00000130429	ARPC1B	7	+	98974980	98975062	98972352	98972404	98983324	98983401	182	100	1.3377e-30	5.2869e-29	0.106
ENSG00000147677	EIF3H	8	-	117669453	117669553	117661044	117661165	117738254	117738411	200	100	1.72634e-05	0.000175853	0.107
ENSG00000136754	ABI1	10	-	27047990	27048167	27040526	27040712	27054146	27054247	277	100	7.15198e-05	0.000645984	0.107
ENSG00000033327	GAB2	11	-	78075061	78075149	77991646	77991947	78128691	78128825	188	100	0.000128622	0.00111975	0.107
ENSG00000113658	SMAD5	5	+	135488363	135488447	135468535	135468651	135489280	135489852	184	100	0.000213234	0.00179053	0.107
ENSG00000103064	SLC7A6	16	+	68321225	68321338	68308593	68309152	68321648	68321774	213	100	0.000472609	0.00372791	0.107
ENSG00000174151	CYB561D1	1	+	110037141	110037245	110036735	110036909	110038377	110039184	204	100	0.00334953	0.0224583	0.107
ENSG00000161249	DMKN	19	-	35998359	35998413	35996840	35996888	35999106	35999142	154	100	7.59046e-09	1.11582e-07	0.107
ENSG00000172785	CBWD1	9	-	177722	177820	175697	175784	178815	179023	198	100	4.62579e-26	1.55279e-24	0.107
ENSG00000221988	PPT2	6	+	32121972	32122181	32121217	32121413	32122363	32122554	309	100	1.38609e-15	3.03706e-14	0.107
ENSG00000147044	CASK	X	-	41414852	41414888	41412971	41413168	41419031	41419100	136	100	4.52982e-13	8.74386e-12	0.107
ENSG00000182504	CEP97	3	+	101447679	101447781	101446226	101446385	101450683	101450797	202	100	0.000100571	0.000886176	0.108
ENSG00000161905	ALOX15	17	-	4541875	4541979	4541511	4541672	4542144	4542267	204	100	0.000196086	0.00165489	0.108
ENSG00000226210	ABC7-42389800N19.1.1	12	+	86495	86722	78785	78939	87268	87367	327	100	0.000308249	0.00251886	0.108
ENSG00000124177	CHD6	20	-	40179943	40179999	40143443	40143591	40246978	40247133	156	100	0.00152144	0.0109677	0.108
ENSG00000235954	TTC28-AS1	22	+	28318005	28318166	28315505	28315533	28331138	28331218	261	100	6.83524e-22	1.95476e-20	0.108
ENSG00000024526	DEPDC1	1	-	68947728	68948580	68947122	68947295	68949632	68949773	952	100	1.45544e-08	2.08589e-07	0.108
ENSG00000175938	ORAI3	16	+	30961017	30961192	30960401	30960838	30964505	30964869	275	100	1.64361e-07	2.13794e-06	0.108
ENSG00000213918	DNASE1	16	+	3705849	3705938	3705373	3705521	3706102	3706186	189	100	8.35017e-28	2.99484e-26	0.108
ENSG00000171103	TRMT61B	2	-	29087882	29087985	29075273	29075365	29092444	29093161	203	100	1.71946e-14	3.58169e-13	0.108
ENSG00000198363	ASPH	8	-	62556503	62556560	62555944	62555992	62557158	62557191	157	100	4.02447e-06	4.51385e-05	0.108
ENSG00000151092	NGLY1	3	-	25778824	25778946	25775362	25775473	25792588	25792754	222	100	2.26182e-15	4.90836e-14	0.108
ENSG00000118482	PHF3	6	+	64356431	64356700	64345740	64346055	64389900	64390062	369	100	2.85272e-12	5.24878e-11	0.108
ENSG00000182718	ANXA2	15	-	60689456	60689537	60678226	60678285	60690141	60690177	181	100	3.16303e-18	7.79343e-17	0.108
ENSG00000145725	PPIP5K2	5	+	102518934	102519108	102515721	102515889	102520372	102520445	274	100	0.000109308	0.000960323	0.109
ENSG00000153237	CCDC148	2	-	159214960	159215082	159201726	159201830	159312926	159313265	222	100	8.53655e-13	1.61637e-11	0.109
ENSG00000117616	C1orf63	1	-	25570944	25570989	25570040	25570124	25571640	25571792	145	100	3.56613e-75	4.67196e-73	0.109
ENSG00000197647	ZNF433	19	-	12140954	12141013	12128980	12129107	12145642	12145689	159	100	4.14567e-08	5.69763e-07	0.109
ENSG00000148308	GTF3C5	9	+	135930330	135930351	135930098	135930196	135931398	135931481	121	100	5.56591e-07	6.848e-06	0.109
ENSG00000198001	IRAK4	12	+	44154727	44154775	44152769	44152819	44161905	44162075	148	100	4.36247e-10	7.00818e-09	0.109
ENSG00000189050	RNFT1	17	-	58039900	58039977	58035651	58035805	58040187	58040645	177	100	7.22927e-05	0.000651821	0.11
ENSG00000090857	PDPR	16	+	70148723	70148833	70147528	70148343	70154363	70154622	210	100	0.000282275	0.00232542	0.11
ENSG00000185122	HSF1	8	+	145516164	145516301	145515286	145515556	145532591	145532700	237	100	0.000671884	0.00516069	0.11
ENSG00000205581	HMGN1	21	-	40719304	40719404	40717755	40717884	40720217	40720265	200	100	0.00332346	0.0222966	0.11
ENSG00000170004	CHD3	17	+	7810918	7811020	7810670	7810806	7811211	7811337	202	100	0.00401597	0.0264503	0.11
ENSG00000185813	PCYT2	17	-	79865079	79865133	79864635	79864774	79865429	79865474	154	100	0.0055461	0.0353755	0.11
ENSG00000145808	ADAMTS19	5	+	128844769	128844935	128796794	128797450	128861976	128862208	266	100	7.63167e-09	1.12158e-07	0.11
ENSG00000248429	RP11-597D13.9.1	4	+	159093403	159093568	159091903	159092632	159100812	159100887	265	100	9.34812e-09	1.36392e-07	0.11
ENSG00000157036	EXOG	3	+	38538333	38538420	38537833	38538021	38539119	38539180	187	100	1.2327e-14	2.58967e-13	0.11
ENSG00000104611	SH2D4A	8	+	19214713	19214794	19192196	19192368	19218713	19218825	181	100	7.81847e-29	2.91115e-27	0.11
ENSG00000140474	ULK3	15	-	75134875	75135015	75134620	75134761	75135344	75135465	240	100	1.97265e-19	5.09325e-18	0.11
ENSG00000173653	RCE1	11	+	66612970	66613033	66612636	66612708	66613330	66613999	163	100	8.64693e-50	6.01206e-48	0.11
ENSG00000150433	TMEM218	11	-	124980539	124980642	124972629	124972705	124981480	124981507	203	100	3.18107e-18	7.83446e-17	0.11
ENSG00000162929	KIAA1841	2	+	61384996	61385147	61372265	61372331	61386452	61386574	251	100	4.80419e-11	8.22687e-10	0.11
ENSG00000104325	DECR1	8	+	91017675	91017959	91013744	91013789	91031136	91031194	384	100	3.02289e-21	8.37823e-20	0.11
ENSG00000177311	ZBTB38	3	+	141115100	141115345	141105713	141105779	141122768	141122873	345	100	6.35116e-08	8.57672e-07	0.11
ENSG00000119487	MAPKAP1	9	-	128268588	128268696	128246721	128246862	128305337	128305447	208	100	3.14335e-05	0.000303793	0.111
ENSG00000139737	SLAIN1	13	+	78317150	78317300	78293666	78293806	78318417	78318567	250	100	3.39359e-05	0.000325918	0.111
ENSG00000118518	RNF146	6	+	127603431	127603540	127601375	127601485	127607194	127607322	209	100	4.23782e-05	0.000401076	0.111
ENSG00000125648	SLC25A23	19	-	6438734	6438832	6438457	6438545	6444161	6444312	198	100	0.00190326	0.0134866	0.111
ENSG00000185261	KIAA0825	5	-	93918137	93918288	93872700	93872832	93954204	93954268	251	100	0.00491298	0.0317016	0.111
ENSG00000136153	LMO7	13	+	76287317	76287388	76210458	76210862	76301164	76301234	171	100	3.77575e-20	1.00184e-18	0.111
ENSG00000155508	CNOT8	5	+	154239254	154239433	154238184	154238328	154242766	154242955	279	100	3.18779e-31	1.28046e-29	0.111
ENSG00000138709	LARP1B	4	+	129012501	129012667	129003319	129003460	129019340	129019485	266	100	2.52132e-46	1.58905e-44	0.111
ENSG00000198836	OPA1	3	+	193335572	193335626	193333462	193333559	193336657	193336725	154	100	1.46035e-08	2.0924e-07	0.111
ENSG00000164751	PEX2	8	-	77898422	77898532	77896405	77896431	77912225	77912503	210	100	4.29075e-158	2.35766e-155	0.111
ENSG00000074370	ATP2A3	17	-	3831533	3831621	3827168	3828735	3831956	3832074	188	100	1.04841e-99	2.37343e-97	0.111
ENSG00000100372	SLC25A17	22	-	41195026	41195087	41175012	41175129	41215198	41215336	161	100	4.96431e-57	4.10161e-55	0.111
ENSG00000170442	AC021066.1	12	+	52696883	52697092	52643083	52643212	52697894	52697955	309	100	2.618e-15	5.65959e-14	0.111
ENSG00000130429	ARPC1B	7	+	98974960	98975062	98972352	98972404	98983324	98983401	202	100	2.48831e-17	5.90229e-16	0.111
ENSG00000172530	BANP	16	+	87985786	87985879	87985050	87985121	88008653	88008791	193	100	8.60971e-06	9.19734e-05	0.111
ENSG00000169764	UGP2	2	+	64084683	64084852	64083921	64084016	64084962	64085070	269	100	0.00157104	0.0113037	0.112
ENSG00000147383	NSDHL	X	+	152000177	152000244	151999540	151999661	152014825	152014976	167	100	4.50244e-30	1.74057e-28	0.112
ENSG00000100503	NIN	14	-	51223209	51225348	51221459	51221585	51226574	51227077	2239	100	1.0809e-87	1.91769e-85	0.112
ENSG00000123933	MXD4	4	-	2256881	2257078	2254134	2254249	2259708	2259738	297	100	2.55951e-238	2.89716e-235	0.112
ENSG00000122545	2007-09-01	7	+	35871034	35871106	35840828	35840880	35872407	35872510	172	100	1.67609e-11	2.94871e-10	0.112
ENSG00000106723	SPIN1	9	+	91033692	91033866	91003345	91003453	91041296	91041506	274	100	1.54928e-22	4.55496e-21	0.112
ENSG00000174516	PELI3	11	+	66236303	66236375	66235598	66235751	66238712	66238842	172	100	1.88755e-25	6.17501e-24	0.112
ENSG00000139793	MBNL2	13	+	98009049	98009103	97999294	97999321	98009735	98009889	154	100	4.71451e-12	8.5795e-11	0.112
ENSG00000181392	C19orf46	19	-	36497651	36497846	36497503	36497573	36498026	36498170	295	100	8.03499e-05	0.000716591	0.113
ENSG00000104312	RIPK2	8	+	90775056	90775210	90769974	90770461	90777568	90777724	254	100	0.000589213	0.00457186	0.113
ENSG00000150433	TMEM218	11	-	124980386	124980445	124972629	124972705	124981434	124981485	159	100	0.00199519	0.014078	0.113
ENSG00000012048	BRCA1	17	-	41231350	41231416	41228504	41228628	41234420	41234592	166	100	0.00250489	0.0173055	0.113
ENSG00000214078	CPNE1	20	-	34243123	34243266	34220716	34220845	34252681	34252823	243	100	2.73808e-31	1.10452e-29	0.113
ENSG00000115677	HDLBP	2	-	242208615	242208710	242207891	242207956	242212175	242212227	195	100	7.90045e-12	1.41498e-10	0.113
ENSG00000163138	PACRGL	4	+	20709425	20709493	20706282	20706437	20715054	20715162	168	100	9.49193e-10	1.48728e-08	0.113
ENSG00000095794	CREM	10	+	35468061	35468204	35437295	35437419	35495822	35495979	243	100	3.33644e-40	1.77973e-38	0.113
ENSG00000221947	XKR9	8	+	71593015	71593565	71581632	71581773	71619167	71619388	650	100	5.13975e-28	1.86467e-26	0.113
ENSG00000138674	SEC31A	4	-	83752089	83752128	83750152	83750211	83763292	83763634	139	100	1.59771e-81	2.45718e-79	0.113
ENSG00000245060	CTC-205M6.2.1	5	+	180258758	180258941	180257956	180258229	180261311	180262726	283	100	1.76999e-08	2.51758e-07	0.113
ENSG00000185798	WDR53	3	-	196293747	196294178	196287866	196288362	196295389	196295510	531	100	2.46141e-07	3.13823e-06	0.113
ENSG00000132849	INADL	1	+	62619029	62619153	62613955	62614062	62626579	62627061	224	100	7.56113e-44	4.44833e-42	0.113
ENSG00000204740	C10orf112	10	+	19620297	19620511	19546612	19546700	19636699	19636947	314	100	5.24978e-11	8.96819e-10	0.113
ENSG00000122557	HERPUD2	7	-	35712810	35712888	35707043	35707198	35733793	35734237	178	100	0.00259453	0.017879	0.114
ENSG00000112851	ERBB2IP	5	+	65367996	65368119	65364704	65364848	65370851	65371058	223	100	0.00619157	0.0390438	0.114
ENSG00000168214	RBPJ	4	+	26364067	26364250	26322428	26322670	26387974	26388013	283	100	1.38812e-11	2.45276e-10	0.114
ENSG00000260537	RP11-529K1.3.1	16	+	70348804	70348858	70333116	70333257	70349871	70350007	154	100	9.37277e-40	4.93452e-38	0.114
ENSG00000189308	LIN54	4	-	83900035	83900159	83867410	83867627	83905313	83906029	224	100	2.43456e-24	7.68041e-23	0.114
ENSG00000119688	ABCD4	14	-	74764632	74764772	74763035	74763152	74766852	74766971	240	100	2.56875e-05	0.000254118	0.115
ENSG00000095794	CREM	10	+	35437295	35437419	35416029	35416121	35495822	35495979	224	100	0.000411595	0.00328232	0.115
ENSG00000118997	DNAH7	2	-	196877510	196877630	196866398	196866582	196883893	196884019	220	100	0.00217298	0.0151942	0.115
ENSG00000249859	PVT1	8	+	129021835	129021964	129001506	129001537	129082405	129082607	229	100	5.90537e-31	2.35699e-29	0.115
ENSG00000100242	SUN2	22	-	39150646	39150711	39148511	39148670	39151767	39152005	165	100	3.7743e-08	5.20366e-07	0.115
ENSG00000164953	TMEM67	8	+	94793101	94793210	94792820	94792975	94793885	94793972	209	100	4.19395e-08	5.757e-07	0.115
ENSG00000130731	C16orf13	16	-	684888	685063	684718	684797	685280	685340	275	100	9.5431e-50	6.61079e-48	0.115
ENSG00000172262	ZNF131	5	+	43080001	43080056	43068217	43068319	43099121	43099440	155	100	8.29431e-06	8.88664e-05	0.115
ENSG00000077463	SIRT6	19	-	4180778	4180906	4179100	4179283	4182470	4182596	228	100	5.38076e-05	0.000498493	0.116
ENSG00000111247	RAD51AP1	12	+	4654947	4654998	4652928	4653077	4655474	4655584	151	100	9.73135e-05	0.000858677	0.116
ENSG00000103202	NME4	16	+	456684	456777	456345	456397	457424	457560	193	100	0.000783687	0.0059503	0.116
ENSG00000205246	RPSAP58	19	+	23990846	23990956	23990627	23990741	23991520	23991616	210	100	0.00088613	0.00665491	0.116
ENSG00000196405	EVL	14	+	100540839	100540952	100485912	100486024	100551023	100551192	213	100	0.00422724	0.0277032	0.116
ENSG00000162585	C1orf86	1	-	2124283	2124414	2121151	2121220	2125077	2125349	231	100	1.35549e-06	1.60728e-05	0.116
ENSG00000140105	WARS	14	-	100840472	100840602	100828146	100828258	100842596	100842622	230	100	1.16358e-10	1.93974e-09	0.116
ENSG00000172775	FAM192A	16	-	57212621	57212764	57207684	57207781	57219732	57219951	243	100	9.49492e-16	2.10241e-14	0.116
ENSG00000175029	CTBP2	10	-	126776759	126776888	126727614	126727724	126799558	126799662	229	100	2.43703e-11	4.24781e-10	0.116
ENSG00000122435	CCDC76	1	+	100605737	100605807	100605204	100605267	100605963	100606070	170	100	3.94681e-07	4.93317e-06	0.116
ENSG00000068745	IP6K2	3	-	48752821	48752960	48732522	48732851	48754589	48754625	239	100	7.25322e-06	7.83253e-05	0.116
ENSG00000122591	FAM126A	7	-	22986651	22986866	22985601	22985782	22999874	23000034	315	100	8.6541e-05	0.000769381	0.117
ENSG00000157869	RAB28	4	-	13371494	13371589	13369347	13370274	13378168	13378246	195	100	0.000379992	0.00305137	0.117
ENSG00000105483	CARD8	19	-	48735709	48736046	48734916	48735067	48737659	48737800	437	100	0.000850254	0.00641186	0.117
ENSG00000172661	FAM21C	10	+	46254762	46254849	46252459	46252587	46258835	46258937	187	100	0.00112284	0.00829613	0.117
ENSG00000145734	BDP1	5	+	70858601	70858722	70858100	70858347	70860580	70863647	221	100	0.00389538	0.025731	0.117
ENSG00000245958	RP11-33B1.1.1	4	+	120418965	120419058	120415640	120415678	120433505	120433619	193	100	0.00614959	0.0388007	0.117
ENSG00000089123	TASP1	20	-	13597503	13597770	13581189	13581264	13604092	13604161	367	100	8.42996e-09	1.2341e-07	0.117
ENSG00000148335	METTL11A	9	+	132394928	132395144	132388451	132388574	132396332	132396585	316	100	4.37231e-146	2.07946e-143	0.117
ENSG00000165675	ENOX2	X	-	129917520	129917664	129837093	129837228	130035657	130035705	244	100	1.77764e-15	3.87696e-14	0.117
ENSG00000058272	PPP1R12A	12	-	80199945	80200077	80199371	80199548	80201005	80201110	232	100	2.38217e-13	4.67318e-12	0.117
ENSG00000122687	FTSJ2	7	-	2277649	2278572	2273929	2275199	2279052	2279342	1023	100	3.94101e-09	5.90692e-08	0.117
ENSG00000198089	SFI1	22	+	31924675	31924849	31904240	31904362	31942846	31942957	274	100	2.10604e-25	6.86995e-24	0.117
ENSG00000137393	RNF144B	6	+	18427811	18427916	18399729	18399930	18439914	18439975	205	100	2.37815e-05	0.000236878	0.118
ENSG00000254251	RP11-662G23.1.1	8	-	91825132	91825388	91824883	91825022	91871286	91871468	356	100	0.00164953	0.0118263	0.118
ENSG00000160867	FGFR4	5	+	176515239	176515515	176513916	176514034	176516550	176516694	376	100	0.0043965	0.0286796	0.118
ENSG00000119004	CYP20A1	2	+	204137368	204137471	204131236	204131404	204143295	204143411	203	100	6.14358e-27	2.14366e-25	0.118
ENSG00000165006	UBAP1	9	+	34220905	34220946	34179035	34179238	34234213	34234338	141	100	1.98468e-06	2.31169e-05	0.118
ENSG00000101639	CEP192	18	+	13042202	13042333	13030463	13030607	13048857	13049680	231	100	1.36746e-16	3.13584e-15	0.118
ENSG00000154124	FAM105B	5	+	14673750	14673827	14664856	14665086	14678789	14678884	177	100	1.5982e-22	4.69634e-21	0.118
ENSG00000119661	DNAL1	14	+	74121549	74121588	74111711	74111745	74138244	74138300	139	100	1.23253e-34	5.61645e-33	0.118
ENSG00000135845	PIGC	1	-	172411891	172411970	172368958	172369056	172413127	172413188	179	100	5.11815e-07	6.32435e-06	0.118
ENSG00000196914	ARHGEF12	11	+	120280102	120280159	120278446	120278532	120291461	120291560	157	100	5.94151e-74	7.65365e-72	0.118
ENSG00000075711	DLG1	3	-	196888510	196888609	196869588	196869639	196921295	196921460	199	100	1.00961e-05	0.000106824	0.119
ENSG00000167257	RNF214	11	+	117153461	117153566	117153119	117153252	117153830	117153926	205	100	0.00074396	0.0056702	0.119
ENSG00000108021	FAM208B	10	+	5759621	5759713	5756097	5756170	5762506	5762574	192	100	0.000846466	0.0063901	0.119
ENSG00000100320	RBFOX2	22	-	36152151	36152191	36142519	36142608	36155934	36156067	140	100	0.00176292	0.0125676	0.119
ENSG00000129682	FGF13	X	-	137939673	137939841	137790979	137791090	138286220	138286269	268	100	4.68258e-15	1.00195e-13	0.119
ENSG00000137871	ZNF280D	15	-	56999279	56999341	56996318	56996465	56999460	56999516	162	100	6.88756e-82	1.06505e-79	0.119
ENSG00000048028	USP28	11	-	113745238	113745522	113724979	113725057	113746166	113746258	384	100	4.549e-19	1.16128e-17	0.119
ENSG00000175265	GOLGA8A	15	-	34845095	34845292	34843338	34843477	34845945	34846157	297	100	9.00541e-15	1.90246e-13	0.119
ENSG00000170234	PWWP2A	5	-	159516512	159516617	159504850	159505175	159520107	159520291	205	100	1.10197e-14	2.31849e-13	0.119
ENSG00000124831	LRRFIP1	2	+	238636518	238636578	238629414	238629465	238657006	238657042	160	100	2.08534e-09	3.19583e-08	0.119
ENSG00000176095	IP6K1	3	-	49785250	49785601	49775644	49775855	49823786	49823960	451	100	2.80475e-06	3.21397e-05	0.119
ENSG00000241962	C2orf15	2	+	99763489	99763585	99758747	99758864	99763864	99763956	196	100	2.65576e-71	3.24634e-69	0.119
ENSG00000143537	ADAM15	1	+	155033238	155033308	155032680	155032819	155034720	155034845	170	100	1.35845e-25	4.46993e-24	0.119
ENSG00000134905	CARS2	13	-	111296411	111296529	111294661	111294868	111296731	111296830	218	100	1.81084e-20	4.87566e-19	0.119
ENSG00000241472	RP11-204J18.3.1	3	-	62278288	62278392	62249549	62249817	62280374	62280453	204	100	1.78627e-30	7.03031e-29	0.119
ENSG00000162585	C1orf86	1	-	2124085	2124414	2121018	2121220	2125077	2125349	429	100	2.33329e-27	8.24312e-26	0.119
ENSG00000131725	WDR44	X	+	117512381	117512415	117480071	117480543	117521302	117521377	134	100	2.03719e-32	8.52156e-31	0.119
ENSG00000214331	RP11-252A24.2.1	16	-	74383639	74383757	74382764	74382913	74384514	74384636	218	100	2.29578e-31	9.28085e-30	0.119
ENSG00000100614	PPM1A	14	+	60743722	60743809	60716377	60716395	60749401	60750255	187	100	2.71806e-05	0.000267859	0.12
ENSG00000196781	TLE1	9	-	84267098	84267203	84248994	84249216	84300590	84300635	205	100	0.000122047	0.00106629	0.12
ENSG00000144711	IQSEC1	3	-	12956603	12956633	12954927	12955053	12957093	12957233	130	100	0.000154958	0.0013304	0.12
ENSG00000177479	ARIH2	3	+	48960180	48960244	48956264	48956431	48982568	48982614	164	100	0.000667612	0.00512954	0.12
ENSG00000131374	TBC1D5	3	-	17664139	17664257	17560393	17560487	17665340	17665405	218	100	0.000872877	0.00656496	0.12
ENSG00000174446	SNAPC5	15	-	66787667	66787757	66786752	66786890	66789979	66790088	190	100	0.00108379	0.00801913	0.12
ENSG00000100209	HSCB	22	+	29139869	29139966	29138138	29138319	29147228	29147276	197	100	0.00171131	0.0122382	0.12
ENSG00000151338	MIPOL1	14	+	37696930	37697043	37667154	37667309	37716307	37716445	213	100	7.9799e-13	1.51452e-11	0.12
ENSG00000134480	CCNH	5	-	86690221	86690301	86687310	86688721	86690860	86690921	180	100	1.25827e-10	2.09204e-09	0.12
ENSG00000147202	DIAPH2	X	+	95990756	95990789	95940015	95940189	95993584	95993761	133	100	1.46438e-09	2.27063e-08	0.12
ENSG00000197586	ENTPD6	20	+	25187157	25187226	25176336	25176503	25187711	25188033	169	100	1.73707e-14	3.61705e-13	0.12
ENSG00000197121	PGAP1	2	-	197786826	197786910	197784720	197784874	197791193	197791379	184	100	7.5e-37	3.65923e-35	0.12
ENSG00000196586	MYO6	6	+	76621388	76621415	76618212	76618344	76623779	76623998	127	100	6.93949e-62	6.44905e-60	0.12
ENSG00000104529	EEF1D	8	-	144672814	144672908	144671813	144672251	144679517	144679585	194	100	1.04906e-48	7.07662e-47	0.12
ENSG00000163681	SLMAP	3	+	57850968	57851019	57850533	57850584	57857362	57857425	151	100	0.000123038	0.00107461	0.121
ENSG00000157353	FUK	16	+	70503054	70503226	70502751	70502871	70504216	70504329	272	100	0.000246459	0.00205096	0.121
ENSG00000148985	PGAP2	11	+	3832479	3832654	3829523	3829545	3845112	3845365	275	100	0.000283929	0.00233728	0.121
ENSG00000174799	CEP135	4	+	56840911	56841135	56837435	56837574	56846308	56846461	324	100	0.00576006	0.0366	0.121
ENSG00000182985	CADM1	11	-	115069125	115069158	115049363	115049495	115080293	115080377	133	100	0.00670048	0.0420236	0.121
ENSG00000102897	LYRM1	16	+	20922504	20922586	20913807	20914039	20926877	20927036	182	100	4.02309e-23	1.21048e-21	0.121
ENSG00000086666	ZFAND6	15	+	80390757	80390920	80364924	80364989	80412669	80412747	263	100	1.9692e-46	1.24723e-44	0.121
ENSG00000223959	AFG3L1P	16	+	90044012	90044210	90039024	90039173	90045217	90045286	298	100	3.34118e-63	3.19961e-61	0.121
ENSG00000130429	ARPC1B	7	+	98974980	98975078	98972352	98972404	98983324	98983401	198	100	7.82651e-35	3.58954e-33	0.121
ENSG00000113163	COL4A3BP	5	-	74695134	74695212	74685416	74685512	74696029	74696122	178	100	2.60613e-08	3.65452e-07	0.121
ENSG00000131876	SNRPA1	15	-	101826418	101826498	101825930	101826006	101827112	101827215	180	100	2.14867e-11	3.75908e-10	0.121
ENSG00000166025	AMOTL1	11	+	94528176	94528326	94501536	94501726	94532555	94532705	250	100	1.31227e-47	8.59598e-46	0.121
ENSG00000166348	USP54	10	-	75335893	75336119	75335269	75335433	75385694	75385711	326	100	3.78167e-05	0.000361227	0.122
ENSG00000179195	ZNF664	12	+	124472592	124472685	124458432	124458567	124495927	124495988	193	100	9.4716e-13	1.78804e-11	0.122
ENSG00000100372	SLC25A17	22	-	41188528	41188680	41175012	41175129	41215198	41215354	252	100	2.40565e-70	2.84239e-68	0.122
ENSG00000165061	ZMAT4	8	-	40644207	40644301	40625159	40625249	40683093	40683199	194	100	8.59286e-05	0.000764296	0.123
ENSG00000198948	MFAP3L	4	-	170926730	170927161	170907748	170913460	170947384	170947559	531	100	0.00223314	0.0155803	0.123
ENSG00000255275	RP13-279N23.2.1	1	-	19246171	19246267	19243396	19243536	19247554	19247615	196	100	0.00317758	0.0214094	0.123
ENSG00000067365	METTL22	16	+	8717709	8717975	8715566	8715632	8719352	8719570	366	100	5.45932e-106	1.44381e-103	0.123
ENSG00000221988	PPT2	6	+	32121775	32122181	32121353	32121413	32122363	32122554	506	100	1.16351e-23	3.56331e-22	0.123
ENSG00000203865	ATP1A1OS	1	-	116953882	116953937	116948130	116948770	116961080	116961158	155	100	2.63149e-08	3.68825e-07	0.123
ENSG00000197563	PIGN	18	-	59781793	59781872	59774218	59774318	59805475	59805531	179	100	6.33364e-07	7.74879e-06	0.123
ENSG00000164961	KIAA0196	8	-	126095954	126096018	126095354	126095500	126103856	126104061	164	100	2.19776e-29	8.30893e-28	0.123
ENSG00000101126	ADNP	20	-	49545187	49545362	49520425	49520538	49547362	49547750	275	100	9.06119e-65	9.02865e-63	0.123
ENSG00000175455	CCDC14	3	-	123674689	123674812	123667742	123667979	123679990	123680228	223	100	1.7349e-41	9.57004e-40	0.123
ENSG00000203485	INF2	14	+	105183899	105183983	105181620	105181677	105185131	105185942	184	100	7.05664e-05	0.000638494	0.124
ENSG00000165322	ARHGAP12	10	-	32128564	32128639	32120666	32120728	32132388	32132514	175	100	7.28341e-05	0.000656179	0.124
ENSG00000166157	TPTE	21	-	10969074	10969128	10959740	10959800	10971291	10971345	154	100	0.00534987	0.0342203	0.124
ENSG00000130429	ARPC1B	7	+	98974960	98975078	98972352	98972404	98983324	98983401	218	100	0	0	0.124
ENSG00000107968	MAP3K8	10	+	30726104	30726335	30722865	30723307	30727844	30728203	331	100	2.96113e-15	6.37459e-14	0.124
ENSG00000156504	FAM122B	X	-	133923609	133923666	133923252	133923296	133927844	133927923	157	100	1.77517e-36	8.58695e-35	0.124
ENSG00000091073	DTX2.1	7	+	76092861	76093026	76091025	76091153	76109737	76110094	265	100	7.62644e-05	0.000682412	0.125
ENSG00000071205	ARHGAP10	4	+	148984298	148984451	148968042	148968202	148985566	148985658	253	100	0.000283895	0.00233728	0.125
ENSG00000128923	FAM63B	15	+	59113915	59114018	59102428	59102587	59139495	59139669	203	100	0.000644774	0.00496755	0.125
ENSG00000173402	DAG1	3	+	49530255	49530406	49526130	49526178	49547851	49547949	251	100	0.00326406	0.0219371	0.125
ENSG00000257433	RP1-197B17.3.1	12	+	48111274	48111419	48099867	48099946	48112929	48113055	245	100	0.00496283	0.0319977	0.125
ENSG00000149231	CCDC82	11	-	96119100	96119184	96117821	96117925	96119417	96119465	184	100	0.0050229	0.0323445	0.125
ENSG00000111843	TMEM14C	6	+	10725193	10725270	10723357	10723474	10728872	10728960	177	100	8.38292e-12	1.49975e-10	0.125
ENSG00000149196	C11orf73	11	+	86037554	86037718	86013292	86013520	86048420	86048572	264	100	1.85248e-06	2.1635e-05	0.125
ENSG00000157657	ZNF618	9	+	116778392	116778452	116770756	116770834	116778974	116779064	160	100	1.54762e-08	2.21296e-07	0.125
ENSG00000104218	CSPP1	8	+	68004037	68004118	67998241	67998345	68005777	68005876	181	100	3.95572e-45	2.41508e-43	0.125
ENSG00000114098	ARMC8	3	+	137928658	137928735	137907296	137907372	137940767	137940839	177	100	3.08271e-80	4.56725e-78	0.125
ENSG00000163995	ABLIM2	4	-	8034374	8034407	8031382	8031503	8037875	8038022	133	100	1.40558e-28	5.18242e-27	0.125
ENSG00000094975	C1orf9	1	+	172546678	172546699	172544657	172544763	172546903	172546959	121	100	5.21924e-69	5.89597e-67	0.125
ENSG00000173402	DAG1	3	+	49526058	49526178	49507709	49507866	49547851	49548198	220	100	9.14244e-56	7.26721e-54	0.125
ENSG00000170802	FOXN2	2	+	48555699	48555841	48541848	48541953	48573339	48573890	242	100	1.05738e-50	7.50857e-49	0.125
ENSG00000129810	SGOL1	3	-	20216496	20216547	20212534	20212724	20218092	20218151	151	100	4.91146e-10	7.87448e-09	0.125
ENSG00000175356	SCUBE2	11	-	9072152	9072257	9068902	9069109	9075183	9075306	205	100	1.06815e-52	7.89203e-51	0.125
ENSG00000196922	ZNF252	8	-	146221892	146221993	146219864	146219978	146224988	146225155	201	100	7.57214e-06	8.1567e-05	0.125
ENSG00000139579	OBFC2B	12	+	56617367	56617496	56615798	56615983	56618617	56618719	229	100	3.01237e-05	0.000293338	0.126
ENSG00000129197	RPAIN	17	+	5329555	5329619	5326088	5326149	5335861	5336340	164	100	3.13572e-05	0.000303262	0.126
ENSG00000111325	OGFOD2	12	+	123460799	123460948	123460357	123460414	123461200	123461314	249	100	4.10464e-05	0.000389514	0.126
ENSG00000256349	CTD-3074O7.11.1	11	+	66278675	66278710	66278483	66278560	66281876	66282149	135	100	9.43038e-05	0.000833419	0.126
ENSG00000261235	RP11-510J16.5.1	16	-	82085897	82086063	82077940	82078210	82096697	82096827	266	100	0.000317616	0.00258868	0.126
ENSG00000137959	IFI44L	1	+	79093590	79094078	79086087	79086256	79094635	79094684	588	100	0.000727244	0.00555378	0.126
ENSG00000117713	ARID1A	1	+	27102307	27102447	27102067	27102198	27105513	27107474	240	100	0.00318487	0.0214482	0.126
ENSG00000130758	MAP3K10	19	+	40710391	40710540	40704281	40704462	40711027	40711203	249	100	0.00430354	0.0281348	0.126
ENSG00000182362	YBEY	21	+	47711247	47711376	47706783	47707037	47716075	47716144	229	100	0.00483871	0.0312616	0.126
ENSG00000018189	RUFY3	4	+	71670064	71670133	71668672	71668700	71672232	71672465	169	100	5.48753e-65	5.51638e-63	0.126
ENSG00000227242	RP11-325P15.3.1	1	-	146584265	146584317	146582377	146582429	146585801	146585853	152	100	2.77379e-17	6.54924e-16	0.126
ENSG00000163507	KIAA1524	3	-	108300954	108300985	108300261	108300358	108301823	108301930	131	100	1.10849e-44	6.67408e-43	0.126
ENSG00000124406	ATP8A1	4	-	42596305	42596379	42590276	42590346	42602494	42602535	174	100	3.86299e-19	9.88828e-18	0.126
ENSG00000135127	CCDC64	12	+	120512246	120512390	120510314	120510533	120518690	120518821	244	100	0.000283035	0.00233135	0.127
ENSG00000157657	ZNF618	9	+	116791189	116791252	116778974	116779064	116794927	116795003	163	100	0.000761596	0.00579735	0.127
ENSG00000156171	DRAM2	1	-	111665237	111665265	111663137	111663315	111668848	111668916	128	100	0.00127742	0.00934186	0.127
ENSG00000213185	FAM24B	10	-	124609939	124610036	124608611	124608955	124615160	124615302	197	100	0.00176942	0.0126124	0.127
ENSG00000197586	ENTPD6	20	+	25177740	25177862	25176427	25176503	25187157	25187226	222	100	3.49799e-148	1.67773e-145	0.127
ENSG00000157654	PALM2-AKAP2	9	+	112918598	112918777	112898406	112900819	112930678	112932189	279	100	4.91696e-29	1.84048e-27	0.127
ENSG00000173402	DAG1	3	+	49508397	49508482	49507732	49507866	49547851	49548252	185	100	1.22009e-83	1.97858e-81	0.127
ENSG00000259431	THTPA	14	+	24025951	24026513	24025215	24025552	24027903	24028783	662	100	1.44273e-08	2.0682e-07	0.127
ENSG00000169220	RGS14	5	+	176798475	176798590	176798350	176798397	176798873	176799602	215	100	4.96697e-43	2.84813e-41	0.127
ENSG00000116001	TIA1	2	-	70456190	70456223	70454866	70454954	70456395	70456450	133	100	2.54108e-06	2.92723e-05	0.127
ENSG00000198718	FAM179B	14	+	45492112	45492176	45481177	45481278	45494985	45495075	164	100	2.94126e-08	4.10514e-07	0.127
ENSG00000158769	F11R	1	-	160990799	160990902	160971074	160971143	161008669	161008734	203	100	3.54506e-11	6.11323e-10	0.127
ENSG00000145439	CBR4	4	-	169928786	169928907	169927905	169928042	169931098	169931405	221	100	5.82019e-06	6.3899e-05	0.127
ENSG00000244560	RP4-800G7.2.1	7	+	148988646	148988836	148987028	148987129	148989301	148989399	290	100	2.49838e-23	7.55333e-22	0.127
ENSG00000159128	IFNGR2	21	+	34783146	34783198	34775771	34775922	34787194	34787327	152	100	2.09311e-28	7.68234e-27	0.127
ENSG00000149636	DSN1	20	-	35399275	35399380	35396371	35396445	35399827	35399876	205	100	0.000251731	0.00209237	0.128
ENSG00000121775	TMEM39B	1	+	32561260	32561363	32560384	32560572	32566042	32566163	203	100	0.000792444	0.00601034	0.128
ENSG00000132849	INADL	1	+	62565990	62566080	62550186	62550320	62579724	62579922	190	100	0.000894318	0.00671373	0.128
ENSG00000196793	ZNF239	10	-	44063346	44063469	44051794	44053619	44069084	44069125	223	100	0.000980673	0.00731262	0.128
ENSG00000102977	ACD	16	-	67693277	67693322	67692830	67692982	67693439	67693516	145	100	0.00115337	0.00849618	0.128
ENSG00000137822	TUBGCP4	15	+	43691309	43691372	43690235	43690377	43692241	43692419	163	100	0.00197101	0.0139265	0.128
ENSG00000163607	GTPBP8	3	+	112711872	112711971	112709764	112710182	112713981	112714112	199	100	1.17622e-07	1.54992e-06	0.128
ENSG00000125247	TMTC4	13	-	101322613	101322823	101320832	101321048	101326997	101327049	310	100	6.42453e-34	2.84955e-32	0.128
ENSG00000188002	RP11-43F13.1.1	5	-	1630523	1630681	1629115	1629745	1632959	1633021	258	100	2.73114e-13	5.34479e-12	0.128
ENSG00000026297	RNASET2	6	-	167362053	167362113	167360169	167360227	167365975	167366036	160	100	7.30466e-06	7.88357e-05	0.128
ENSG00000172775	FAM192A	16	-	57212413	57212764	57207639	57207781	57219732	57219951	451	100	0.000142377	0.00122966	0.129
ENSG00000114062	UBE3A	15	-	25654234	25654354	25620611	25620910	25683635	25683688	220	100	0.000852723	0.0064271	0.129
ENSG00000204120	GIGYF2	2	+	233565294	233565364	233562079	233562102	233568133	233568199	170	100	0.00144686	0.0104781	0.129
ENSG00000139083	ETV6	12	+	11905383	11905513	11802877	11803094	11992073	11992238	230	100	0.00328652	0.0220724	0.129
ENSG00000035499	DEPDC1B	5	-	59983551	59983665	59982788	59983054	59995872	59996017	214	100	3.33537e-48	2.22342e-46	0.129
ENSG00000167397	VKORC1	16	-	31104632	31104742	31102424	31102663	31105877	31106278	210	100	3.26802e-12	5.9973e-11	0.129
ENSG00000182325	FBXL6	8	-	145581116	145581162	145580649	145580781	145581287	145581446	146	100	3.12521e-18	7.70359e-17	0.129
ENSG00000173209	AHSA2	2	+	61410681	61410797	61408454	61408540	61411846	61411935	216	100	7.15629e-08	9.60896e-07	0.129
ENSG00000154920	EME1	17	+	48455960	48456042	48453426	48453554	48456134	48456256	182	100	1.4113e-05	0.000145968	0.13
ENSG00000168061	SAC3D1	11	+	64810496	64810636	64808412	64808578	64811696	64812300	240	100	1.76771e-05	0.000179873	0.13
ENSG00000188917	TRMT2B	X	-	100306632	100306722	100296305	100296360	100306805	100307043	190	100	9.25324e-05	0.000818788	0.13
ENSG00000169016	E2F6	2	-	11597304	11597359	11593707	11593924	11605897	11606275	155	100	0.00142728	0.0103522	0.13
ENSG00000197563	PIGN	18	-	59777066	59777206	59774218	59774318	59805475	59805531	240	100	0.00629669	0.039636	0.13
ENSG00000099968	BCL2L13	22	+	18178906	18178976	18171751	18171908	18209442	18211465	170	100	9.35901e-68	1.007e-65	0.13
ENSG00000143190	POU2F1	1	+	167210643	167210847	167190131	167190195	167272710	167272811	304	100	9.99487e-07	1.19896e-05	0.13
ENSG00000156113	KCNMA1	10	-	78734244	78734331	78729731	78729825	78771724	78771801	187	100	2.51388e-06	2.89649e-05	0.13
ENSG00000163694	RBM47	4	-	40438457	40438902	40434667	40434879	40439787	40440941	545	100	5.84401e-59	5.01893e-57	0.13
ENSG00000163913	IFT122	3	+	129210983	129211037	129207099	129207240	129214288	129214450	154	100	2.48413e-15	5.37636e-14	0.13
ENSG00000186493	C5orf38	5	+	2753398	2753469	2752793	2752868	2755142	2755195	171	100	0.000140234	0.00121281	0.131
ENSG00000137261	KIAA0319	6	-	24554768	24554859	24551661	24551753	24556834	24556957	191	100	0.00147217	0.0106505	0.131
ENSG00000162591	MEGF6	1	-	3409202	3409331	3407475	3407523	3410334	3410361	229	100	0.00240174	0.0166416	0.131
ENSG00000187848	P2RX2	12	+	133196024	133196160	133195402	133195575	133196429	133196505	236	100	0.00433109	0.0282986	0.131
ENSG00000146112	PPP1R18	6	-	30652184	30652321	30646955	30647166	30654890	30654970	237	100	1.72985e-08	2.46482e-07	0.131
ENSG00000196118	C16orf93	16	-	30770332	30770422	30768787	30768975	30770498	30770568	190	100	2.10881e-21	5.87643e-20	0.131
ENSG00000106723	SPIN1	9	+	91033764	91033866	91003358	91003453	91041296	91041506	202	100	2.06906e-32	8.64851e-31	0.131
ENSG00000100461	RBM23	14	-	23377541	23377589	23375403	23375577	23378691	23378804	148	100	5.37457e-85	8.94644e-83	0.131
ENSG00000159147	DONSON	21	-	34955793	34955972	34954256	34954361	34956895	34957074	279	100	3.67272e-19	9.40549e-18	0.131
ENSG00000106852	LHX6	9	-	124971892	124971996	124964855	124967059	124975884	124976059	204	100	2.88628e-05	0.00028242	0.132
ENSG00000186577	C6orf1	6	-	34215243	34215269	34214820	34214926	34215457	34215641	126	100	0.000149964	0.00128968	0.132
ENSG00000120896	SORBS3	8	+	22423857	22423997	22423280	22423385	22424173	22424226	240	100	0.00264144	0.0181691	0.132
ENSG00000100379	KCTD17	22	+	37457143	37457215	37456862	37456962	37457578	37457669	172	100	0.00575847	0.036594	0.132
ENSG00000145012	LPP	3	+	188059450	188059507	187925985	187926106	188123899	188124101	157	100	6.09562e-11	1.03631e-09	0.132
ENSG00000090487	SPG21	15	-	65280956	65281154	65275844	65275931	65281743	65281834	298	100	8.72494e-08	1.16324e-06	0.132
ENSG00000136521	NDUFB5	3	+	179333770	179333837	179322596	179322727	179334770	179334832	167	100	9.80279e-07	1.17717e-05	0.132
ENSG00000074582	BCS1L	2	+	219525029	219525205	219524439	219524466	219525661	219526030	276	100	8.1126e-20	2.1227e-18	0.132
ENSG00000256500	RP11-73M18.2.1	14	+	104040443	104040507	104029323	104029461	104053610	104053701	164	100	5.57929e-06	6.14808e-05	0.132
ENSG00000203995	ZYG11A	1	+	53322669	53323421	53320136	53320302	53326402	53326543	852	100	5.58567e-07	6.86933e-06	0.132
ENSG00000140455	USP3	15	+	63821212	63821365	63796833	63797029	63824845	63824906	253	100	2.96699e-20	7.90582e-19	0.132
ENSG00000072803	FBXW11	5	-	171423893	171424055	171337575	171337801	171433461	171433663	262	100	5.93192e-09	8.79546e-08	0.132
ENSG00000161800	RACGAP1	12	-	50412298	50412372	50410413	50410502	50414844	50414960	174	100	0.000289724	0.00237863	0.133
ENSG00000142188	TMEM50B	21	-	34809189	34809299	34804791	34805109	34811520	34811604	210	100	0.000648134	0.00499004	0.133
ENSG00000146067	FAM193B	5	-	176980168	176980351	176965911	176966148	176981249	176981348	283	100	0.00448338	0.029206	0.133
ENSG00000185246	PRPF39	14	+	45579096	45579196	45578818	45578983	45579296	45579379	200	100	1.4792e-55	1.17415e-53	0.133
ENSG00000004534	RBM6	3	+	50036872	50036946	50012755	50012825	50085677	50085752	174	100	4.96384e-18	1.21144e-16	0.133
ENSG00000114098	ARMC8	3	+	137907296	137907372	137906108	137906441	137928658	137928735	176	100	8.90606e-09	1.30144e-07	0.133
ENSG00000198176	TFDP1	13	+	114285937	114286220	114265310	114265377	114287434	114287600	383	100	1.22565e-07	1.61318e-06	0.133
ENSG00000181938	GINS3	16	+	58437001	58437235	58426297	58426691	58438402	58439385	334	100	1.42351e-10	2.36191e-09	0.133
ENSG00000173588	CCDC41	12	-	94829050	94829103	94806093	94806367	94853332	94853764	153	100	1.21079e-19	3.14627e-18	0.133
ENSG00000120802	TMPO	12	+	98938219	98938315	98931252	98931350	98940136	98940225	196	100	3.59149e-07	4.50397e-06	0.133
ENSG00000174796	THAP6	4	+	76465068	76465169	76446945	76447071	76467618	76467696	201	100	2.71177e-23	8.18536e-22	0.133
ENSG00000148950	IMMP1L	11	-	31499047	31499306	31455006	31455117	31531065	31531139	359	100	1.03776e-05	0.000109597	0.134
ENSG00000186575	NF2	22	+	30079008	30079068	30077427	30077590	30090740	30090800	160	100	4.47755e-22	1.29094e-20	0.134
ENSG00000206560	ANKRD28	3	-	15855746	15855816	15807740	15807819	15900883	15900976	170	100	4.72359e-21	1.29964e-19	0.134
ENSG00000166024	C10orf28	10	+	99946223	99946320	99923049	99923154	99967857	99969656	197	100	3.23473e-34	1.45066e-32	0.134
ENSG00000174943	KCTD13	16	-	29936859	29936902	29934557	29934680	29937110	29937533	143	100	1.70148e-06	1.99704e-05	0.134
ENSG00000140157	NIPA2	15	-	23033277	23033413	23027800	23027922	23034146	23034427	236	100	4.55793e-36	2.17688e-34	0.134
ENSG00000219626	AC008073.6.1	2	+	24360778	24360970	24357988	24358057	24362239	24362320	292	100	9.50701e-18	2.29156e-16	0.134
ENSG00000137965	IFI44	1	+	79126238	79126339	79124996	79125168	79129449	79129763	201	100	7.98789e-51	5.70092e-49	0.134
ENSG00000118482	PHF3	6	+	64356523	64356700	64345740	64346055	64389900	64390062	277	100	1.11519e-43	6.53367e-42	0.134
ENSG00000168118	RAB4A	1	+	229422232	229422313	229406821	229407117	229431594	229431657	181	100	4.63285e-05	0.000432389	0.135
ENSG00000197119	SLC25A29	14	-	100761962	100762330	100759630	100759714	100765178	100765222	468	100	0.000518211	0.00406158	0.135
ENSG00000100325	ASCC2	22	-	30230477	30230539	30228233	30228331	30234166	30234265	162	100	0.000894734	0.00671597	0.135
[truncated: 1,482 more rows]

## Sheet: Retained_intron
Table S2A.2: List of transcripts having Retained intron alternative splicing events in Ct-ERβ cells
GeneID	geneSymbol	chr	strand	retained_intron_ExonStart_0base	retained_intron_ExonEnd	upstreamES	upstreamEE	downstreamES	downstreamEE	IncFormLen	SkipFormLen	PValue	FDR	IncLevelDifference
ENSG00000205639	MFSD2B	2	+	24245999	24246596	24245999	24246109	24246452	24246596	443	100	4.62747e-05	0.000137663	-1
ENSG00000157734	SNX22	15	+	64444441	64444941	64444441	64444525	64444836	64444941	411	100	1.29502e-09	5.68712e-09	-1
ENSG00000165801	ARHGEF40	14	+	21556988	21557704	21556988	21557035	21557172	21557704	237	100	2.14755e-05	6.66343e-05	-1
ENSG00000114841	DNAH1	3	+	52422433	52422953	52422433	52422625	52422821	52422953	296	100	1.65778e-06	5.70936e-06	-0.927
ENSG00000143127	ITGA10	1	+	145532114	145532622	145532114	145532265	145532456	145532622	291	100	0.00638702	0.0140151	-0.872
ENSG00000105707	HPN	19	+	35532625	35533426	35532625	35532776	35533356	35533426	680	100	2.89653e-09	1.24566e-08	-0.847
ENSG00000102904	TSNAXIP1	16	+	67861375	67861967	67861375	67861482	67861655	67861967	273	100	1.01266e-08	4.19728e-08	-0.756
ENSG00000103723	AP3B2	15	-	83357487	83357984	83357487	83357583	83357909	83357984	426	100	6.55187e-81	1.94216e-79	-0.633
ENSG00000165555	NOXRED1	14	-	77872255	77873218	77872255	77872478	77873066	77873218	688	100	0.0108632	0.0228555	-0.632
ENSG00000111801	BTN3A3	6	+	26444184	26446213	26444184	26444532	26445931	26446213	1499	100	1.66883e-05	5.23185e-05	-0.611
ENSG00000017621	MAGIX	X	+	49021044	49021428	49021044	49021127	49021200	49021428	173	100	3.94721e-07	1.43221e-06	-0.604
ENSG00000188549	C15orf52	15	-	40630948	40631820	40630948	40631104	40631712	40631820	708	100	0.000139972	0.000391498	-0.584
ENSG00000226287	TMEM191A	22	+	21057920	21058328	21057920	21057980	21058255	21058328	375	100	2.00039e-73	5.31303e-72	-0.566
ENSG00000090539	CHRD	3	+	184103833	184104726	184103833	184103947	184104632	184104726	785	100	2.91295e-05	8.85622e-05	-0.56
ENSG00000177595	PIDD	11	-	802681	803647	802681	802891	803173	803647	382	100	2.32012e-102	1.02704e-100	-0.558
ENSG00000197816	C9orf174	9	+	100124477	100124723	100124477	100124533	100124644	100124723	211	100	0.000916725	0.00229874	-0.535
ENSG00000136002	ARHGEF4	2	+	131798802	131799517	131798802	131799035	131799387	131799517	452	100	2.93514e-08	1.16146e-07	-0.526
ENSG00000079337	RAPGEF3	12	-	48142236	48142714	48142236	48142325	48142601	48142714	376	100	3.54018e-12	1.79441e-11	-0.525
ENSG00000186862	PDZD7	10	-	102781554	102782142	102781554	102781702	102781965	102782142	363	100	1.41977e-43	2.04053e-42	-0.525
ENSG00000159433	STARD9	15	+	42954991	42956115	42954991	42955089	42955478	42956115	489	100	0.0130369	0.0269171	-0.5
ENSG00000213199	ACCN3	7	+	150749252	150749561	150749252	150749324	150749502	150749561	278	100	1.12511e-05	3.57793e-05	-0.5
ENSG00000163359	COL6A3	2	-	238250707	238253486	238250707	238250804	238252992	238253486	2288	100	1.31952e-05	4.16821e-05	-0.5
ENSG00000124256	ZBP1	20	-	56190567	56191524	56190567	56190636	56191299	56191524	763	100	2.8086e-05	8.54678e-05	-0.5
ENSG00000070371	CLTCL1	22	-	19183776	19184167	19183776	19183926	19183999	19184167	173	100	3.86259e-09	1.6336e-08	-0.497
ENSG00000137098	SPAG8	9	-	35810435	35810679	35810435	35810550	35810633	35810679	183	100	0.00236279	0.00553207	-0.49
ENSG00000128604	IRF5	7	+	128587076	128587589	128587076	128587110	128587331	128587589	321	100	1.31658e-52	2.21881e-51	-0.49
ENSG00000177943	MAMDC4	9	+	139753170	139753584	139753170	139753305	139753456	139753584	251	100	2.02725e-06	6.93148e-06	-0.485
ENSG00000204257	HLA-DMA	6	-	32917387	32918580	32917387	32917666	32918295	32918580	729	100	0.000716382	0.00183659	-0.483
ENSG00000099840	IZUMO4	19	+	2098434	2099583	2098434	2098449	2099253	2099583	904	100	1.04383e-11	5.1114e-11	-0.481
ENSG00000132274	TRIM22	11	+	5718477	5719775	5718477	5718573	5719544	5719775	1071	100	4.33508e-24	3.45973e-23	-0.446
ENSG00000166411	IDH3A	15	+	78449249	78449973	78449249	78449504	78449889	78449973	485	100	1.81504e-91	6.54993e-90	-0.444
ENSG00000139351	SYCP3	12	-	102125345	102127452	102125345	102125444	102127352	102127452	2008	100	2.72919e-11	1.31317e-10	-0.438
ENSG00000100365	NCF4	22	+	37271694	37272136	37271694	37271825	37272070	37272136	345	100	0.0223594	0.0446114	-0.408
ENSG00000137802	MAPKBP1	15	+	42104713	42105979	42104713	42105299	42105818	42105979	619	100	1.31748e-21	9.57121e-21	-0.404
ENSG00000013441	CLK1	2	-	201724402	201726189	201724402	201724469	201725960	201726189	1591	100	2.28512e-80	6.71382e-79	-0.403
ENSG00000177685	EFCAB4A	11	+	830865	831295	830865	831032	831223	831295	291	100	3.01539e-101	1.30014e-99	-0.396
ENSG00000136883	KIF12	9	-	116855508	116855777	116855508	116855613	116855686	116855777	173	100	2.11339e-38	2.57958e-37	-0.39
ENSG00000140682	TGFB1I1	16	+	31484761	31485055	31484761	31484877	31485002	31485055	225	100	1.50845e-07	5.64606e-07	-0.39
ENSG00000205726	ITSN1	21	+	35201309	35202049	35201309	35201354	35201927	35202049	673	100	0.00102201	0.00253783	-0.388
ENSG00000143224	PPOX	1	+	161136889	161137276	161136889	161137024	161137145	161137276	221	100	3.38188e-12	1.7168e-11	-0.385
ENSG00000053524	MCF2L2	3	-	182941885	182946154	182941885	182941978	182946084	182946154	4206	100	0.00022949	0.00062554	-0.382
ENSG00000159840	ZYX	7	+	143079340	143079778	143079340	143079540	143079685	143079778	245	100	6.07958e-07	2.16801e-06	-0.381
ENSG00000224424	PRKAR2A-AS1	3	+	48885369	48885841	48885369	48885458	48885537	48885841	179	100	1.15663e-86	3.91838e-85	-0.375
ENSG00000054148	PHPT1	9	+	139744464	139745012	139744464	139744589	139744957	139745012	468	100	3.13117e-31	3.11242e-30	-0.367
ENSG00000173531	MST1	3	-	49723494	49723914	49723494	49723625	49723745	49723914	220	100	0.0165974	0.033889	-0.359
ENSG00000100918	REC8	14	+	24642107	24642407	24642107	24642250	24642334	24642407	184	100	1.53605e-08	6.20401e-08	-0.35
ENSG00000235954	TTC28-AS1	22	+	28393398	28394826	28393398	28393727	28393973	28394826	346	100	3.97798e-43	5.54911e-42	-0.349
ENSG00000110888	CAPRIN2	12	-	30867892	30869610	30867892	30868075	30869441	30869610	1466	100	3.87034e-41	5.18126e-40	-0.348
ENSG00000151651	ADAM8	10	-	135086757	135087342	135086757	135086934	135087265	135087342	431	100	8.76942e-46	1.32943e-44	-0.346
ENSG00000196839	ADA	20	-	43248939	43249788	43248939	43249042	43249658	43249788	716	100	0.00111646	0.00275792	-0.34
ENSG00000187801	ZNF643	1	+	40922616	40923111	40922616	40922743	40923015	40923111	372	100	3.3175e-06	1.10583e-05	-0.338
ENSG00000178460	C8orf45	8	+	67786560	67786821	67786560	67786691	67786761	67786821	170	100	0.000923427	0.0023138	-0.333
ENSG00000102125	TAZ	X	+	153647881	153648433	153647881	153647962	153648370	153648433	508	100	3.77342e-07	1.37065e-06	-0.333
ENSG00000149043	SYT8	11	+	1858186	1858751	1858186	1858320	1858421	1858751	201	100	8.07913e-06	2.60415e-05	-0.333
ENSG00000100416	TRMU	22	+	46751340	46753234	46751340	46751485	46752738	46753234	1353	100	4.28945e-14	2.34226e-13	-0.332
ENSG00000077235	GTF3C1	16	-	27474861	27476157	27474861	27474913	27475715	27476157	902	100	0	0	-0.326
ENSG00000160602	NEK8	17	+	27064323	27064754	27064323	27064532	27064692	27064754	260	100	1.30962e-54	2.31272e-53	-0.322
ENSG00000061656	SPAG4	20	+	34205441	34205762	34205441	34205508	34205700	34205762	292	100	0.00947542	0.0201269	-0.32
ENSG00000156313	RPGR	X	-	38146346	38147294	38146346	38146498	38147113	38147294	715	100	6.58602e-94	2.45681e-92	-0.318
ENSG00000130762	ARHGEF16	1	+	3394438	3395176	3394438	3394590	3394987	3395176	497	100	1.93015e-28	1.78499e-27	-0.314
ENSG00000110888	CAPRIN2	12	-	30867892	30869610	30867892	30868078	30869441	30869610	1463	100	4.33468e-60	8.82893e-59	-0.314
ENSG00000152582	SPEF2	5	+	35697791	35700854	35697791	35697895	35700597	35700854	2802	100	4.10949e-25	3.36047e-24	-0.31
ENSG00000174021	GNG5	1	-	84971693	84972248	84971693	84971984	84972118	84972248	234	100	0.00830154	0.0177128	-0.309
ENSG00000100429	HDAC10	22	-	50689199	50689814	50689199	50689334	50689402	50689814	168	100	3.15517e-05	9.54893e-05	-0.308
ENSG00000090097	PCBP4	3	-	51994541	51994914	51994541	51994653	51994881	51994914	328	100	3.80794e-06	1.26297e-05	-0.306
ENSG00000060971	ACAA1	3	-	38167316	38168191	38167316	38167372	38168000	38168191	728	100	1.61539e-09	7.06602e-09	-0.305
ENSG00000132640	BTBD3	20	+	11898425	11899249	11898425	11898659	11898981	11899249	422	100	2.05946e-170	1.95355e-168	-0.304
ENSG00000137100	DCTN3	9	-	34614706	34617968	34614706	34614765	34617881	34617968	3216	100	3.1807e-05	9.60867e-05	-0.301
ENSG00000178814	OPLAH	8	-	145107885	145108296	145107885	145108032	145108111	145108296	179	100	3.86631e-30	3.72062e-29	-0.3
ENSG00000102901	CENPT	16	-	67865914	67866448	67865914	67866039	67866130	67866448	191	100	1.56923e-30	1.53145e-29	-0.296
ENSG00000130822	PNCK	X	-	152936739	152937127	152936739	152936815	152937003	152937127	288	100	0.0174414	0.0353512	-0.295
ENSG00000204839	C8orf73	8	-	144649780	144650058	144649780	144649846	144649955	144650058	209	100	3.15017e-05	9.5425e-05	-0.293
ENSG00000158411	MITD1	2	-	99785725	99786073	99785725	99785933	99786012	99786073	179	100	0	0	-0.292
ENSG00000161996	WDR90	16	+	705772	706537	705772	705889	706301	706537	512	100	7.69292e-05	0.000223061	-0.291
ENSG00000113240	CLK4	5	-	178043882	178045779	178043882	178043949	178045556	178045779	1707	100	1.13487e-62	2.46259e-61	-0.288
ENSG00000225663	FAM195B	17	-	79780292	79781187	79780292	79780783	79781084	79781187	401	100	8.79947e-27	7.62774e-26	-0.288
ENSG00000087266	SH3BP2	4	+	2826339	2826923	2826339	2826457	2826852	2826923	495	100	1.8703e-08	7.48121e-08	-0.284
ENSG00000109133	TMEM33	4	+	41937145	41937546	41937145	41937279	41937483	41937546	304	100	1.24729e-236	2.30055e-234	-0.277
ENSG00000187848	P2RX2	12	+	133198204	133198558	133198204	133198282	133198483	133198558	301	100	2.91524e-24	2.33783e-23	-0.277
ENSG00000162231	NXF1	11	-	62566010	62567958	62566010	62566047	62567848	62567958	1901	100	2.44447e-133	1.53125e-131	-0.272
ENSG00000197140	ADAM32	8	+	39022548	39027516	39022548	39022715	39027434	39027516	4819	100	1.0801e-61	2.29867e-60	-0.272
ENSG00000166946	CCNDBP1	15	+	43486278	43486659	43486278	43486335	43486612	43486659	377	100	2.0483e-07	7.58969e-07	-0.27
ENSG00000166816	LDHD	16	-	75148724	75149237	75148724	75148866	75149095	75149237	329	100	3.12735e-65	7.21027e-64	-0.266
ENSG00000248712	CCDC153	11	-	119063860	119064595	119063860	119063953	119064475	119064595	622	100	3.48713e-22	2.58421e-21	-0.264
ENSG00000214021	TTLL3	3	+	9859328	9862425	9859328	9860604	9862229	9862425	1725	100	1.96383e-07	7.29299e-07	-0.26
ENSG00000163463	KRTCAP2	1	-	155142266	155144965	155142266	155142333	155144826	155144965	2593	100	0.0163381	0.0334006	-0.257
ENSG00000165810	BTNL9	5	+	180480468	180481259	180480468	180480501	180481238	180481259	837	100	9.34725e-39	1.15364e-37	-0.256
ENSG00000182944	EWSR1	22	+	29694722	29695270	29694722	29694885	29695184	29695270	399	100	4.25638e-32	4.32146e-31	-0.256
ENSG00000054148	PHPT1	9	+	139744464	139745012	139744464	139744589	139744954	139745012	465	100	6.58772e-11	3.12446e-10	-0.253
ENSG00000100650	SRSF5	14	+	70235898	70237257	70235898	70235968	70237183	70237257	1315	100	0	0	-0.25
ENSG00000173137	ADCK5	8	+	145616779	145617066	145616779	145616911	145616982	145617066	171	100	2.9509e-35	3.30979e-34	-0.249
ENSG00000128159	TUBGCP6	22	-	50658385	50660303	50658385	50658444	50658679	50660303	335	100	0.00255801	0.00595972	-0.247
ENSG00000186517	ARHGAP30	1	-	161022415	161023175	161022415	161022587	161023047	161023175	560	100	1.97715e-56	3.64674e-55	-0.247
ENSG00000134905	CARS2	13	-	111294661	111296529	111294661	111294868	111296411	111296529	1643	100	4.94091e-44	7.19466e-43	-0.245
ENSG00000139044	B4GALNT3	12	+	661632	663149	661632	661694	662356	663149	762	100	0.000192223	0.000530931	-0.244
ENSG00000128694	OSGEPL1	2	-	190618641	190619071	190618641	190618790	190618866	190619071	176	100	3.0861e-07	1.12592e-06	-0.244
ENSG00000145476	CYP4V2	4	+	187122310	187126456	187122310	187122496	187126353	187126456	3957	100	2.86756e-98	1.17534e-96	-0.241
ENSG00000160948	VPS28	8	-	145651065	145651591	145651065	145651155	145651562	145651591	507	100	6.48676e-06	2.10725e-05	-0.241
ENSG00000113240	CLK4	5	-	178043882	178045779	178043882	178043949	178044344	178045779	495	100	1.09858e-12	5.6989e-12	-0.24
ENSG00000111364	DDX55	12	+	124091978	124092209	124091978	124092070	124092146	124092209	176	100	4.6652e-138	3.09769e-136	-0.239
ENSG00000140474	ULK3	15	-	75134620	75135017	75134620	75134761	75134875	75135017	214	100	3.03677e-15	1.7353e-14	-0.236
ENSG00000112531	QKI	6	+	163984451	163991177	163984451	163984751	163985698	163991177	1047	100	9.9787e-07	3.48363e-06	-0.236
ENSG00000185189	NRBP2	8	-	144917989	144918200	144917989	144918045	144918136	144918200	191	100	2.98459e-05	9.05744e-05	-0.233
ENSG00000168970	JMJD7-PLA2G4B	15	+	42134390	42134789	42134390	42134474	42134751	42134789	377	100	1.55103e-42	2.12786e-41	-0.23
ENSG00000135297	MTO1	6	+	74189658	74190090	74189658	74189849	74190015	74190090	266	100	1.30954e-13	6.97859e-13	-0.229
ENSG00000003756	RBM5	3	+	50137964	50140599	50137964	50138038	50140515	50140599	2577	100	3.27089e-43	4.582e-42	-0.228
ENSG00000106948	AKNA	9	-	117105987	117108289	117105987	117106083	117108142	117108289	2159	100	1.34849e-25	1.13341e-24	-0.227
ENSG00000163479	SSR2	1	-	155981600	155982356	155981600	155981678	155982175	155982356	597	100	6.25756e-35	6.94819e-34	-0.227
ENSG00000196756	RP4-564F22.2.1	20	-	37049652	37050888	37049652	37049745	37050738	37050888	1093	100	1.2878e-48	2.03595e-47	-0.226
ENSG00000241852	C8orf58	8	+	22459484	22459825	22459484	22459593	22459712	22459825	219	100	0.0196353	0.0394608	-0.225
ENSG00000114626	ABTB1	3	+	127395809	127396129	127395809	127395926	127396010	127396129	184	100	1.06028e-34	1.1656e-33	-0.224
ENSG00000114270	COL7A1	3	-	48608675	48609478	48608675	48608711	48609433	48609478	822	100	1.45425e-121	7.91494e-120	-0.224
ENSG00000240303	ACAD11	3	-	132297639	132298402	132297639	132297725	132298335	132298402	710	100	2.46753e-33	2.58637e-32	-0.222
ENSG00000164877	MICALL2	7	-	1480226	1482120	1480226	1480320	1481827	1482120	1607	100	1.17288e-20	8.18057e-20	-0.222
ENSG00000159214	CCDC24	1	+	44457518	44458059	44457518	44457676	44457824	44458059	248	100	2.15954e-27	1.92733e-26	-0.221
ENSG00000105726	ATP13A1	19	-	19767468	19767725	19767468	19767575	19767655	19767725	180	100	8.23395e-06	2.65148e-05	-0.22
ENSG00000140983	RHOT2	16	+	718655	720175	718655	718699	720122	720175	1523	100	0.000115735	0.000327012	-0.214
ENSG00000185684	EP400NL	12	+	132588541	132589849	132588541	132588715	132588922	132589849	307	100	3.8688e-17	2.38744e-16	-0.214
ENSG00000110844	PRPF40B	12	+	50036017	50036458	50036017	50036155	50036362	50036458	307	100	2.82427e-06	9.51935e-06	-0.214
ENSG00000165671	NSD1	5	+	176562087	176563031	176562087	176562201	176562941	176563031	840	100	8.67368e-23	6.63517e-22	-0.213
ENSG00000169231	THBS3	1	-	155174850	155176197	155174850	155175107	155175983	155176197	976	100	6.41048e-55	1.14424e-53	-0.211
ENSG00000108846	ABCC3	17	+	48755104	48755580	48755104	48755304	48755453	48755580	249	100	6.32607e-07	2.25108e-06	-0.21
ENSG00000168614	NBPF9	1	+	144826234	144827105	144826234	144826286	144826932	144827105	746	100	5.25081e-32	5.29869e-31	-0.209
ENSG00000182944	EWSR1	22	+	29684594	29687588	29684594	29684775	29687550	29687588	2875	100	1.62106e-264	3.84422e-262	-0.208
ENSG00000149476	DAK	11	+	61101020	61102203	61101020	61101122	61102091	61102203	1069	100	3.31753e-65	7.596e-64	-0.207
ENSG00000095906	NUBP2	16	+	1836537	1837832	1836537	1836656	1837677	1837832	1121	100	1.11936e-83	3.47317e-82	-0.206
ENSG00000112514	CUTA	6	-	33384873	33385087	33384873	33384919	33385023	33385087	204	100	6.12888e-53	1.04348e-51	-0.205
ENSG00000182199	SHMT2	12	+	57625993	57626358	57625993	57626075	57626207	57626358	232	100	3.02062e-24	2.4165e-23	-0.205
ENSG00000182774	RPS17L	15	-	83207056	83207736	83207056	83207122	83207630	83207736	608	100	0.0228328	0.0453921	-0.204
ENSG00000160055	TMEM234	1	-	32681797	32682952	32681797	32682548	32682859	32682952	411	100	9.40975e-06	3.01257e-05	-0.204
ENSG00000143224	PPOX	1	+	161136889	161137276	161136889	161137024	161137160	161137276	236	100	0.000104471	0.000296956	-0.202
ENSG00000068120	COASY	17	+	40714091	40715340	40714091	40714237	40714950	40715340	813	100	8.78492e-08	3.36401e-07	-0.202
ENSG00000056736	IL17RB	3	+	53891642	53892845	53891642	53891717	53892745	53892845	1128	100	0.000301015	0.000809863	-0.201
ENSG00000223705	NSUN5P1	7	+	75042066	75044301	75042066	75042210	75044162	75044301	2052	100	0.0121477	0.0253013	-0.201
ENSG00000171962	LRRC48	17	+	17896078	17897732	17896078	17896225	17897612	17897732	1487	100	2.4459e-05	7.52584e-05	-0.201
ENSG00000182944	EWSR1	22	+	29694722	29695841	29694722	29695270	29695588	29695841	418	100	7.60611e-44	1.09793e-42	-0.2
ENSG00000186815	TPCN1	12	+	113729678	113730878	113729678	113729763	113730738	113730878	1075	100	2.31318e-12	1.17608e-11	-0.198
ENSG00000025434	NR1H3	11	+	47283097	47283569	47283097	47283277	47283469	47283569	292	100	4.55972e-33	4.71597e-32	-0.198
ENSG00000131018	SYNE1	6	-	152454410	152456367	152454410	152454623	152456238	152456367	1715	100	5.34755e-05	0.000157672	-0.195
ENSG00000156675	RAB11FIP1	8	-	37727937	37730796	37727937	37728046	37728795	37730796	849	100	1.75104e-06	6.01184e-06	-0.195
ENSG00000126903	SLC10A3	X	-	153718645	153719002	153718645	153718697	153718932	153719002	335	100	1.16857e-22	8.89829e-22	-0.195
ENSG00000143624	INTS3	1	+	153744815	153745187	153744815	153744916	153745114	153745187	298	100	2.76476e-298	9.179e-296	-0.195
ENSG00000215788	TNFRSF25	1	-	6522922	6523187	6522922	6523030	6523131	6523187	201	100	4.64675e-07	1.67505e-06	-0.191
ENSG00000137942	FNBP1L	1	+	94016503	94020218	94016503	94016662	94017965	94020218	1403	100	1.34184e-18	8.78681e-18	-0.191
ENSG00000115282	TTC31	2	+	74717782	74718311	74717782	74717866	74718254	74718311	488	100	6.09543e-23	4.69532e-22	-0.19
ENSG00000197935	ZNF311	6	-	28967263	28967824	28967263	28967390	28967732	28967824	442	100	0.00762893	0.0164215	-0.189
ENSG00000175455	CCDC14	3	-	123675201	123675642	123675201	123675274	123675586	123675642	412	100	4.15973e-07	1.50603e-06	-0.189
ENSG00000115282	TTC31	2	+	74719265	74719572	74719265	74719356	74719430	74719572	174	100	2.11294e-09	9.18188e-09	-0.188
ENSG00000213930	GALT	9	+	34647488	34647702	34647488	34647564	34647653	34647702	189	100	0.00509238	0.0113392	-0.187
ENSG00000106610	STAG3L4	7	+	66773563	66774126	66773563	66773639	66773921	66774126	382	100	0.000367487	0.000978393	-0.186
ENSG00000161999	JMJD8	16	-	733860	734155	733860	733909	734065	734155	256	100	6.6941e-08	2.58724e-07	-0.186
ENSG00000100038	TOP3B	22	-	22311398	22313065	22311398	22311967	22312863	22313065	996	100	5.44192e-44	7.8896e-43	-0.186
ENSG00000205593	FAM116B	22	-	50752242	50752701	50752242	50752307	50752635	50752701	428	100	5.90199e-06	1.92104e-05	-0.185
ENSG00000103266	STUB1	16	+	731792	732076	731792	731903	732019	732076	216	100	9.38318e-09	3.8989e-08	-0.185
ENSG00000123349	PFDN5	12	+	53690213	53691708	53690213	53690335	53691633	53691708	1398	100	0.000418994	0.00110753	-0.184
ENSG00000117266	CDK18	1	+	205492274	205492753	205492274	205492425	205492610	205492753	285	100	3.17834e-05	9.60867e-05	-0.184
ENSG00000140474	ULK3	15	-	75134620	75135017	75134620	75134761	75134879	75135017	218	100	0.00558553	0.0123626	-0.182
ENSG00000131037	EPS8L1	19	+	55594745	55595012	55594745	55594887	55594983	55595012	196	100	4.18441e-06	1.38094e-05	-0.181
ENSG00000182944	EWSR1	22	+	29684594	29687588	29684594	29684775	29687553	29687588	2878	100	4.29882e-186	4.60389e-184	-0.181
ENSG00000176124	DLEU1	13	+	51102001	51102670	51102001	51102200	51102315	51102670	215	100	4.03157e-05	0.000120693	-0.178
ENSG00000180098	TRNAU1AP	1	+	28887144	28887910	28887144	28887244	28887857	28887910	713	100	4.54629e-89	1.57226e-87	-0.178
ENSG00000119509	INVS	9	+	103054607	103055325	103054607	103054718	103055228	103055325	610	100	1.51887e-20	1.05716e-19	-0.177
ENSG00000178038	ALS2CL	3	-	46716055	46717892	46716055	46717466	46717734	46717892	368	100	2.96192e-09	1.27213e-08	-0.176
ENSG00000182208	MOB2	11	-	1501622	1502115	1501622	1501716	1501954	1502115	338	100	2.48363e-14	1.37199e-13	-0.176
ENSG00000175455	CCDC14	3	-	123674689	123674962	123674689	123674812	123674892	123674962	180	100	7.81779e-05	0.000226484	-0.174
ENSG00000102125	TAZ	X	+	153647881	153648433	153647881	153648085	153648370	153648433	385	100	1.53685e-34	1.68394e-33	-0.174
ENSG00000172932	ANKRD13D	11	+	67066528	67067082	67066528	67066595	67067000	67067082	505	100	4.7406e-07	1.70703e-06	-0.174
ENSG00000169714	CNBP	3	-	128889921	128890381	128889921	128890126	128890288	128890381	262	100	1.05105e-23	8.30832e-23	-0.173
ENSG00000162772	ATF3	1	+	212792387	212792897	212792387	212792608	212792699	212792897	191	100	0.0108412	0.0228235	-0.172
ENSG00000186765	FSCN2	17	+	79503171	79503815	79503171	79503293	79503647	79503815	454	100	7.81646e-21	5.49802e-20	-0.17
ENSG00000140632	GLYR1	16	-	4853203	4855311	4853203	4854149	4854522	4855311	473	100	9.6521e-09	4.00562e-08	-0.169
ENSG00000151092	NGLY1	3	-	25777799	25778946	25777799	25777891	25778824	25778946	1033	100	4.37775e-36	5.02911e-35	-0.168
ENSG00000147789	ZNF7	8	+	146054427	146054989	146054427	146054475	146054829	146054989	454	100	1.45008e-31	1.44573e-30	-0.167
ENSG00000135473	PAN2	12	-	56712871	56713271	56712871	56712965	56713091	56713271	226	100	1.51313e-48	2.36962e-47	-0.166
ENSG00000241370	RPP21	6	+	30312935	30313175	30312935	30313005	30313074	30313175	169	100	2.56002e-17	1.59162e-16	-0.165
ENSG00000160766	GBAP1	1	-	155187030	155187840	155187030	155187164	155187754	155187840	690	100	1.82858e-46	2.8106e-45	-0.165
ENSG00000164877	MICALL2	7	-	1477732	1477989	1477732	1477856	1477924	1477989	168	100	9.44983e-72	2.3413e-70	-0.164
ENSG00000140474	ULK3	15	-	75132574	75132982	75132574	75132657	75132838	75132982	281	100	2.69698e-59	5.2982e-58	-0.163
ENSG00000162413	KLHL21	1	-	6650783	6655617	6650783	6653718	6655544	6655617	1926	100	0.00284459	0.00657664	-0.162
ENSG00000198960	ARMCX6	X	-	100870109	100871756	100870109	100870750	100871661	100871756	1011	100	2.26771e-09	9.81589e-09	-0.162
ENSG00000124357	NAGK	2	+	71295779	71297716	71295779	71295842	71297631	71297716	1889	100	2.29642e-146	1.65741e-144	-0.161
ENSG00000231074	HCG18	6	-	30258782	30262741	30258782	30260376	30262247	30262741	1971	100	1.17058e-124	6.81814e-123	-0.161
ENSG00000167380	ZNF226	19	+	44669740	44669960	44669740	44669766	44669909	44669960	243	100	2.64236e-10	1.21169e-09	-0.16
ENSG00000196576	PLXNB2	22	-	50719788	50720171	50719788	50719928	50719994	50720171	166	100	3.48793e-07	1.27112e-06	-0.159
ENSG00000001631	KRIT1	7	-	91864716	91865856	91864716	91864960	91865726	91865856	866	100	5.41627e-69	1.30304e-67	-0.158
ENSG00000167103	PIP5KL1	9	-	130689431	130689610	130689431	130689487	130689575	130689610	188	100	0.00268425	0.00622762	-0.157
ENSG00000164609	SLU7	5	-	159845602	159846088	159845602	159845692	159846029	159846088	437	100	0.00657138	0.0143533	-0.156
ENSG00000067829	IDH3G	X	-	153051221	153051904	153051221	153051428	153051809	153051904	481	100	4.3655e-21	3.10352e-20	-0.156
ENSG00000096746	HNRNPH3	10	+	70096955	70098444	70096955	70097090	70098259	70098444	1269	100	1.54241e-06	5.31754e-06	-0.156
ENSG00000129347	KRI1	19	-	10668227	10668571	10668227	10668358	10668444	10668571	186	100	0.00197608	0.00469283	-0.155
ENSG00000130204	TOMM40	19	+	45394476	45394946	45394476	45394571	45394663	45394946	192	100	0.0101711	0.0215083	-0.155
ENSG00000165055	METTL2B	7	+	128116782	128117227	128116782	128116929	128117135	128117227	306	100	1.52297e-13	8.103e-13	-0.155
ENSG00000169045	HNRNPH1	5	-	179043869	179044111	179043869	179043959	179044051	179044111	192	100	2.41159e-24	1.93861e-23	-0.154
ENSG00000140983	RHOT2	16	+	720891	721203	720891	721000	721082	721203	182	100	0.00510081	0.0113503	-0.153
ENSG00000182473	EXOC7	17	-	74083734	74084643	74083734	74083801	74084544	74084643	843	100	7.21038e-27	6.26661e-26	-0.15
ENSG00000115307	AUP1	2	-	74755877	74756409	74755877	74756062	74756258	74756409	296	100	3.90336e-258	7.62304e-256	-0.15
ENSG00000171346	KRT15	17	-	39673059	39673417	39673059	39673216	39673334	39673417	218	100	0.000398924	0.00105785	-0.148
ENSG00000102032	RENBP	X	-	153209531	153209870	153209531	153209607	153209760	153209870	253	100	7.70946e-07	2.71425e-06	-0.148
ENSG00000214021	TTLL3	3	+	9876364	9877088	9876364	9876591	9876777	9877088	286	100	0.00702667	0.0152774	-0.147
ENSG00000119638	NEK9	14	-	75572652	75573405	75572652	75572699	75573204	75573405	605	100	9.04632e-08	3.45216e-07	-0.147
ENSG00000165282	PIGO	9	-	35091236	35092764	35091236	35091288	35092539	35092764	1351	100	1.80233e-75	4.98645e-74	-0.146
ENSG00000169228	RAB24	5	-	176729128	176729497	176729128	176729179	176729397	176729497	318	100	4.58709e-12	2.30396e-11	-0.145
ENSG00000132677	RHBG	1	+	156351858	156352660	156351858	156351992	156352538	156352660	646	100	1.16247e-23	9.16725e-23	-0.145
ENSG00000113240	CLK4	5	-	178044344	178045779	178044344	178044435	178045556	178045779	1221	100	2.85136e-07	1.04142e-06	-0.143
ENSG00000090674	MCOLN1	19	+	7592405	7592846	7592405	7592514	7592749	7592846	335	100	3.14902e-14	1.73092e-13	-0.143
ENSG00000106003	LFNG	7	+	2564852	2565201	2564852	2564952	2565047	2565201	195	100	2.34674e-23	1.82892e-22	-0.142
ENSG00000184014	DENND5A	11	-	9164268	9165032	9164268	9164392	9164949	9165032	657	100	1.59547e-05	5.01606e-05	-0.141
ENSG00000103126	AXIN1	16	-	339439	343718	339439	339607	343487	343718	3980	100	8.70724e-43	1.2045e-41	-0.14
ENSG00000177595	PIDD	11	-	799814	800244	799814	800014	800130	800244	216	100	5.86998e-08	2.27934e-07	-0.14
ENSG00000100823	APEX1	14	+	20923384	20923862	20923384	20923548	20923736	20923862	288	100	8.15538e-07	2.86517e-06	-0.14
ENSG00000152527	PLEKHH2	2	+	43937627	43939522	43937627	43937714	43939363	43939522	1749	100	4.14425e-39	5.17253e-38	-0.14
ENSG00000083123	BCKDHB	6	+	81053380	81055971	81053380	81053529	81055691	81055971	2262	100	0.00643643	0.0140956	-0.138
ENSG00000142327	RNPEPL1	2	+	241514446	241515027	241514446	241514559	241514918	241515027	459	100	3.33198e-33	3.47867e-32	-0.138
ENSG00000182196	ARL6IP4	12	+	123465675	123466426	123465675	123465813	123466117	123466426	404	100	1.42735e-07	5.36065e-07	-0.138
ENSG00000101639	CEP192	18	+	13057583	13059311	13057583	13057732	13059080	13059311	1448	100	3.37943e-61	7.10108e-60	-0.138
ENSG00000138709	LARP1B	4	+	129028293	129030056	129028293	129028468	129029037	129030056	669	100	5.69847e-53	9.75203e-52	-0.138
ENSG00000186765	FSCN2	17	+	79503171	79503815	79503171	79503293	79503575	79503815	382	100	3.55998e-07	1.29596e-06	-0.137
ENSG00000107679	PLEKHA1	10	+	124177415	124183779	124177415	124177484	124183714	124183779	6330	100	0	0	-0.136
ENSG00000011258	MBTD1	17	-	49269613	49270377	49269613	49269641	49270142	49270377	601	100	4.06338e-12	2.044e-11	-0.136
ENSG00000039523	FAM65A	16	+	67579851	67580134	67579851	67579935	67580043	67580134	208	100	0.000134968	0.000378139	-0.135
ENSG00000100316	RPL3	22	-	39709195	39710213	39709195	39709315	39710111	39710213	896	100	1.09429e-69	2.65185e-68	-0.135
ENSG00000002016	RAD52	12	-	1025509	1025986	1025509	1025649	1025804	1025986	255	100	2.61654e-05	8.00638e-05	-0.135
ENSG00000243064	ABCC13	21	+	15660724	15664068	15660724	15660867	15663890	15664068	3123	100	0.00269743	0.00625382	-0.134
ENSG00000114388	NPRL2	3	-	50387095	50387453	50387095	50387259	50387361	50387453	202	100	0.00334852	0.00765641	-0.134
ENSG00000185917	SETD4	21	-	37406838	37408549	37406838	37408258	37408382	37408549	224	100	7.30225e-41	9.69739e-40	-0.134
ENSG00000147162	OGT	X	+	70764416	70767873	70764416	70764485	70767756	70767873	3371	100	4.24839e-82	1.28224e-80	-0.133
ENSG00000116809	ZBTB17	1	-	16270093	16270390	16270093	16270210	16270302	16270390	192	100	2.33936e-72	6.02068e-71	-0.133
ENSG00000073331	ALPK1	4	+	113346820	113347699	113346820	113346907	113347622	113347699	815	100	0.000192791	0.000532058	-0.132
ENSG00000099840	IZUMO4	19	+	2097927	2098126	2097927	2097954	2098050	2098126	196	100	0.000693514	0.00178101	-0.132
ENSG00000185189	NRBP2	8	-	144921680	144921997	144921680	144921721	144921907	144921997	286	100	0.00115104	0.002837	-0.132
ENSG00000183621	ZNF438	10	-	31137459	31139296	31137459	31138372	31139150	31139296	878	100	0.0127067	0.0263334	-0.132
ENSG00000100201	DDX17	22	-	38883883	38888120	38883883	38884120	38888060	38888120	4040	100	1.50079e-17	9.43678e-17	-0.132
ENSG00000142733	MAP3K6	1	-	27683080	27683605	27683080	27683240	27683499	27683605	359	100	0.00321455	0.00737037	-0.131
ENSG00000225177	RP11-390P2.4.1	6	+	139017733	139018425	139017733	139017892	139018039	139018425	247	100	0.0121033	0.0252247	-0.131
ENSG00000182272	B4GALNT4	11	+	375638	375956	375638	375773	375846	375956	173	100	4.40649e-05	0.000131561	-0.129
ENSG00000088970	PLK1S1	20	+	21224882	21227260	21224882	21224926	21227116	21227260	2290	100	5.41863e-74	1.47458e-72	-0.129
ENSG00000185324	CDK10	16	+	89759681	89759875	89759681	89759734	89759805	89759875	171	100	9.47071e-60	1.89414e-58	-0.128
ENSG00000185101	ANO9	11	-	419581	420860	419581	420615	420717	420860	202	100	0.0117913	0.0246151	-0.127
ENSG00000132604	TERF2	16	-	69402278	69402498	69402278	69402385	69402489	69402498	204	100	5.00355e-13	2.63679e-12	-0.127
ENSG00000156253	RWDD2B	21	-	30380560	30380942	30380560	30380628	30380715	30380942	187	100	1.22686e-07	4.62334e-07	-0.127
ENSG00000139192	TAPBPL	12	+	6566571	6566910	6566571	6566709	6566834	6566910	225	100	0.00072341	0.00185242	-0.126
ENSG00000182400	TRAPPC6B	14	-	39627488	39628754	39627488	39627606	39628653	39628754	1147	100	1.73591e-15	1.0023e-14	-0.126
ENSG00000032742	IFT88	13	+	21141808	21142136	21141808	21141924	21142023	21142136	199	100	4.75328e-12	2.37664e-11	-0.126
ENSG00000015479	MATR3	5	+	138650363	138651877	138650363	138650425	138651764	138651877	1439	100	5.17285e-135	3.30266e-133	-0.126
ENSG00000135596	MICAL1	6	-	109772802	109773604	109772802	109772903	109773448	109773604	645	100	3.55542e-37	4.20071e-36	-0.126
ENSG00000128604	IRF5	7	+	128587076	128587589	128587076	128587110	128587283	128587589	273	100	0.0161211	0.0329975	-0.125
ENSG00000008128	CDK11A	1	-	1634914	1635379	1634914	1635063	1635262	1635379	299	100	5.00329e-46	7.6548e-45	-0.125
ENSG00000164068	RNF123	3	+	49742966	49743498	49742966	49743112	49743414	49743498	402	100	3.17724e-08	1.25427e-07	-0.124
ENSG00000138434	SSFA2	2	+	182779942	182783402	182779942	182781732	182783324	182783402	1692	100	3.63639e-127	2.15586e-125	-0.124
ENSG00000117266	CDK18	1	+	205498648	205499477	205498648	205498691	205499386	205499477	795	100	5.21835e-16	3.07725e-15	-0.124
ENSG00000213930	GALT	9	+	34647653	34647958	34647653	34647702	34647828	34647958	226	100	1.00327e-16	6.05613e-16	-0.124
ENSG00000185507	IRF7	11	-	615096	615647	615096	615259	615344	615647	185	100	2.53695e-10	1.16496e-09	-0.123
ENSG00000163704	PRRT3	3	-	9987225	9989685	9987225	9987395	9987768	9989685	473	100	9.655e-05	0.000276095	-0.122
ENSG00000156876	SASS6	1	-	100573183	100573560	100573183	100573273	100573365	100573560	192	100	6.68202e-42	9.09193e-41	-0.122
ENSG00000149636	DSN1	20	-	35399275	35399876	35399275	35399596	35399827	35399876	331	100	3.4354e-86	1.12926e-84	-0.12
ENSG00000010270	STARD3NL	7	+	38254628	38256906	38254628	38254706	38256788	38256906	2182	100	2.53453e-10	1.16496e-09	-0.12
ENSG00000136908	DPM2	9	-	130698831	130699802	130698831	130698934	130699712	130699802	878	100	1.98358e-29	1.88696e-28	-0.12
ENSG00000203780	FANK1	10	+	127697622	127698161	127697622	127697700	127697790	127698161	190	100	0.00154111	0.0037238	-0.119
ENSG00000008513	ST3GAL1	8	-	134487961	134488843	134487961	134488317	134488520	134488843	303	100	0.0035575	0.00810076	-0.119
ENSG00000077782	FGFR1	8	-	38285438	38285953	38285438	38285611	38285869	38285953	358	100	0.00973751	0.0206309	-0.119
ENSG00000042429	MED17	11	+	93526893	93527201	93526893	93527030	93527116	93527201	186	100	2.10363e-12	1.07117e-11	-0.119
ENSG00000149532	CPSF7	11	-	61183137	61183991	61183137	61183256	61183576	61183991	420	100	6.00515e-60	1.21568e-58	-0.119
ENSG00000161249	DMKN	19	-	35991279	35991482	35991279	35991321	35991434	35991482	213	100	1.1703e-08	4.8206e-08	-0.118
ENSG00000172732	MUS81	11	+	65632190	65632616	65632190	65632286	65632585	65632616	399	100	0.00649316	0.0142011	-0.117
ENSG00000234545	FAM133B	7	-	92206968	92207496	92206968	92207031	92207463	92207496	532	100	2.97061e-09	1.27421e-08	-0.117
ENSG00000156873	PHKG2	16	+	30762426	30762924	30762426	30762602	30762869	30762924	367	100	6.34779e-18	4.07633e-17	-0.117
ENSG00000135945	REV1	2	-	100018706	100019263	100018706	100018809	100019106	100019263	397	100	4.72993e-83	1.45401e-81	-0.116
ENSG00000213920	MDP1	14	-	24684757	24685003	24684757	24684868	24684942	24685003	174	100	3.7592e-32	3.82839e-31	-0.116
ENSG00000171793	CTPS	1	+	41474330	41474562	41474330	41474386	41474465	41474562	179	100	6.49411e-06	2.10757e-05	-0.115
ENSG00000119844	AFTPH	2	+	64806619	64808407	64806619	64806680	64808323	64808407	1743	100	1.29282e-05	4.09166e-05	-0.115
ENSG00000048707	VPS13D	1	+	12408879	12409431	12408879	12409030	12409220	12409431	290	100	2.50338e-06	8.48084e-06	-0.114
ENSG00000102901	CENPT	16	-	67865914	67866448	67865914	67866011	67866357	67866448	446	100	0.0240656	0.0476716	-0.113
ENSG00000112531	QKI	6	+	163984451	163991177	163984451	163984751	163986977	163991177	2326	100	8.57933e-28	7.78234e-27	-0.113
ENSG00000186866	POFUT2	21	-	46683842	46687628	46683842	46685550	46687504	46687628	2054	100	9.40054e-37	1.10282e-35	-0.112
ENSG00000185324	CDK10	16	+	89759681	89760640	89759681	89759875	89760580	89760640	805	100	4.34414e-33	4.50705e-32	-0.112
ENSG00000077235	GTF3C1	16	-	27474861	27476157	27474861	27474913	27475640	27476157	827	100	9.49193e-05	0.0002719	-0.111
ENSG00000187134	AKR1C1	10	+	5009118	5010578	5009118	5009235	5010500	5010578	1365	100	0.000322055	0.000863669	-0.111
ENSG00000116353	MECR	1	-	29522452	29522770	29522452	29522554	29522709	29522770	255	100	0.0184474	0.0372313	-0.111
ENSG00000185101	ANO9	11	-	431693	431906	431693	431767	431847	431906	180	100	9.02237e-12	4.43767e-11	-0.111
ENSG00000170632	ARMC10	7	+	102724128	102724509	102724128	102724277	102724476	102724509	299	100	5.84575e-05	0.000171751	-0.11
ENSG00000163703	CRELD1	3	+	9984760	9985199	9984760	9984856	9985064	9985199	308	100	2.00856e-25	1.67317e-24	-0.11
ENSG00000061656	SPAG4	20	+	34206371	34206642	34206371	34206397	34206533	34206642	236	100	1.23472e-56	2.29009e-55	-0.109
ENSG00000164068	RNF123	3	+	49749911	49751020	49749911	49750089	49750945	49751020	956	100	8.05052e-84	2.52148e-82	-0.109
ENSG00000088340	FER1L4	20	-	34151621	34152834	34151621	34151776	34152663	34152834	987	100	1.56821e-07	5.85651e-07	-0.109
ENSG00000100650	SRSF5	14	+	70235514	70235968	70235514	70235613	70235898	70235968	385	100	4.54572e-236	7.94304e-234	-0.109
ENSG00000169660	HEXDC	17	+	80398872	80399142	80398872	80398951	80399040	80399142	189	100	0.0169475	0.0345399	-0.108
ENSG00000080823	MOK	14	-	102698871	102700126	102698871	102699045	102700024	102700126	1079	100	0.0179187	0.0362081	-0.108
ENSG00000234741	GAS5	1	-	173833394	173833842	173833394	173833442	173833812	173833842	470	100	2.49982e-13	1.32367e-12	-0.108
ENSG00000115677	HDLBP	2	-	242208368	242208710	242208368	242208520	242208615	242208710	195	100	3.67043e-30	3.54239e-29	-0.108
ENSG00000067836	ROGDI	16	-	4850498	4851322	4850498	4850579	4851267	4851322	788	100	1.13576e-24	9.19691e-24	-0.108
ENSG00000102078	SLC25A14	X	+	129498601	129499650	129498601	129498726	129499514	129499650	888	100	0.0010851	0.00268445	-0.107
ENSG00000115677	HDLBP	2	-	242174535	242175009	242174535	242174690	242174904	242175009	314	100	0.00180506	0.00431446	-0.107
ENSG00000148824	MTG1.1	10	+	135215032	135215749	135215032	135215094	135215652	135215749	658	100	4.49413e-120	2.33133e-118	-0.107
ENSG00000145191	EIF2B5	3	+	183860839	183861353	183860839	183860930	183861229	183861353	399	100	1.46997e-119	7.50816e-118	-0.107
ENSG00000132323	ILKAP	2	-	239102915	239103511	239102915	239102972	239103445	239103511	573	100	2.08752e-07	7.71778e-07	-0.107
ENSG00000127580	WDR24	16	-	735868	736186	735868	735990	736067	736186	177	100	0.000465282	0.00122501	-0.106
ENSG00000156239	N6AMT1	21	-	30244512	30248813	30244512	30245061	30248633	30248813	3672	100	0.00143622	0.00348302	-0.106
ENSG00000168488	ATXN2L	16	+	28846598	28847079	28846598	28846720	28846869	28847079	249	100	0.00227239	0.00534301	-0.105
ENSG00000119688	ABCD4	14	-	74759450	74759951	74759450	74759572	74759856	74759951	384	100	0.0110333	0.0231692	-0.104
ENSG00000107099	DOCK8	9	+	368017	370300	368017	368135	370229	370300	2194	100	2.76109e-144	1.90976e-142	-0.104
ENSG00000160679	CHTOP	1	+	153609047	153610924	153609047	153609129	153610770	153610924	1741	100	5.47013e-16	3.21431e-15	-0.104
ENSG00000111364	DDX55	12	+	124091978	124093376	124091978	124092209	124093226	124093376	1117	100	6.19807e-143	4.19951e-141	-0.104
ENSG00000213213	KIAA1984	9	+	139700529	139701319	139700529	139700690	139700955	139701319	365	100	1.85922e-12	9.51095e-12	-0.104
ENSG00000109184	DCUN1D4	4	+	52752733	52753410	52752733	52752804	52753288	52753410	584	100	0.000775887	0.00196487	-0.103
ENSG00000140525	FANCI	15	+	89824995	89826481	89824995	89825066	89826366	89826481	1400	100	4.20345e-73	1.09886e-71	-0.103
ENSG00000197375	SLC22A5	5	+	131714069	131719993	131714069	131714173	131719838	131719993	5765	100	1.28823e-67	3.05495e-66	-0.103
ENSG00000100867	DHRS2	14	+	24109002	24112428	24109002	24109104	24110874	24112428	1870	100	7.97047e-12	3.94955e-11	-0.103
ENSG00000087274	ADD1	4	+	2910241	2911158	2910241	2910331	2911065	2911158	834	100	1.18742e-08	4.88505e-08	-0.103
ENSG00000240303	ACAD11	3	-	132297639	132298402	132297639	132297900	132298335	132298402	535	100	3.53018e-49	5.63471e-48	-0.103
ENSG00000100241	SBF1	22	-	50905960	50906352	50905960	50906122	50906214	50906352	192	100	0.000555186	0.00144518	-0.102
ENSG00000012822	CALCOCO1	12	-	54107484	54108025	54107484	54107684	54107916	54108025	332	100	2.87217e-08	1.1379e-07	-0.102
ENSG00000163516	ANKZF1	2	+	220098854	220100034	220098854	220099010	220099547	220100034	637	100	7.90456e-09	3.30102e-08	-0.102
ENSG00000137802	MAPKBP1	15	+	42104713	42105299	42104713	42104851	42105116	42105299	365	100	1.17209e-22	8.90466e-22	-0.102
ENSG00000115073	ACTR1B	2	-	98274889	98275466	98274889	98275106	98275341	98275466	335	100	0.000308046	0.000828109	-0.101
ENSG00000161249	DMKN	19	-	35990859	35991482	35990859	35990931	35991434	35991482	603	100	0.00101402	0.00252197	-0.101
ENSG00000160294	MCM3AP	21	-	47666220	47666800	47666220	47666318	47666541	47666800	323	100	3.6592e-12	1.84909e-11	-0.101
ENSG00000004534	RBM6	3	+	50098894	50099541	50098894	50098980	50099394	50099541	514	100	2.27273e-25	1.88166e-24	-0.101
ENSG00000164896	FASTK	7	-	150774707	150775179	150774707	150774867	150774965	150775179	198	100	1.9096e-38	2.33943e-37	-0.101
ENSG00000155636	RBM45	2	+	178988248	178988639	178988248	178988378	178988554	178988639	276	100	7.35536e-08	2.83621e-07	-0.101
ENSG00000100288	CHKB	22	-	51018618	51018845	51018618	51018700	51018786	51018845	186	100	8.1159e-14	4.36707e-13	-0.101
ENSG00000182196	ARL6IP4	12	+	123465675	123466426	123465675	123465846	123466117	123466426	371	100	2.32802e-148	1.7566e-146	-0.1
ENSG00000129460	NGDN	14	+	23944379	23944851	23944379	23944517	23944766	23944851	349	100	4.97416e-115	2.42856e-113	-0.1
ENSG00000159069	FBXW5	9	-	139836497	139837147	139836497	139836918	139836998	139837147	180	100	1.05372e-10	4.92728e-10	-0.1
ENSG00000082269	FAM135A	6	+	71234633	71236401	71234633	71234894	71235566	71236401	772	100	0.0075303	0.0163083	0.1
ENSG00000187583	PLEKHN1	1	+	906065	906386	906065	906138	906258	906386	220	100	4.76471e-07	1.71385e-06	0.1
ENSG00000020577	SAMD4A	14	+	55251057	55251338	55251057	55251099	55251254	55251338	255	100	0.00404973	0.00914012	0.102
ENSG00000140553	UNC45A	15	+	91492883	91493497	91492883	91492950	91493383	91493497	533	100	3.11226e-06	1.0416e-05	0.102
ENSG00000026036	RTEL1	20	+	62323094	62324356	62323094	62323190	62324157	62324356	1067	100	6.9519e-06	2.25174e-05	0.102
ENSG00000147676	MAL2	8	+	120220609	120220844	120220609	120220777	120220778	120220844	101	100	1.04065e-64	2.36642e-63	0.102
ENSG00000099949	LZTR1	22	+	21350251	21351090	21350251	21350401	21350984	21351090	683	100	4.9288e-07	1.7687e-06	0.103
ENSG00000083838	ZNF446	19	+	58991009	58991386	58991009	58991094	58991296	58991386	302	100	0.00605406	0.0133109	0.104
ENSG00000167840	ZNF232	17	-	5012220	5013163	5012220	5012347	5012688	5013163	441	100	0.0107207	0.0225986	0.106
ENSG00000133226	SRRM1	1	+	24973157	24975520	24973157	24973280	24975349	24975520	2169	100	6.41424e-84	2.02812e-82	0.107
ENSG00000140854	KATNB1	16	+	57789701	57789978	57789701	57789829	57789903	57789978	174	100	7.62821e-45	1.13061e-43	0.11
ENSG00000186862	PDZD7	10	-	102783192	102783825	102783192	102783367	102783684	102783825	417	100	4.83264e-38	5.8556e-37	0.11
ENSG00000213983	AP1G2	14	-	24034814	24035369	24034814	24034910	24035272	24035369	462	100	0.000134141	0.000376138	0.111
ENSG00000169727	GPS1	17	+	80014504	80015346	80014504	80014642	80014928	80015346	386	100	3.75352e-05	0.000112673	0.112
ENSG00000060138	CSDA	12	-	10862506	10865932	10862506	10862713	10865809	10865932	3196	100	1.59719e-164	1.47296e-162	0.112
ENSG00000105136	ZNF419	19	+	58002838	58003579	58002838	58002965	58003480	58003579	615	100	8.35032e-06	2.68634e-05	0.112
ENSG00000204348	DOM3Z	6	-	31938382	31938924	31938382	31938602	31938688	31938924	186	100	0.000966936	0.00241552	0.113
ENSG00000134905	CARS2	13	-	111298313	111299586	111298313	111298437	111299447	111299586	1110	100	1.35909e-22	1.02783e-21	0.113
ENSG00000185000	DGAT1	8	-	145540684	145540915	145540684	145540772	145540849	145540915	177	100	2.26047e-21	1.63147e-20	0.113
ENSG00000137411	VARS2	6	+	30891129	30892337	30891129	30891282	30892130	30892337	948	100	2.03183e-16	1.2089e-15	0.114
ENSG00000147454	SLC25A37	8	+	23423620	23425891	23423620	23423849	23425834	23425891	2085	100	8.87818e-06	2.84788e-05	0.114
ENSG00000017621	MAGIX	X	+	49021044	49021428	49021044	49021127	49021245	49021428	218	100	6.57519e-20	4.50096e-19	0.115
ENSG00000146063	TRIM41	5	+	180660412	180660763	180660412	180660435	180660635	180660763	300	100	1.48366e-09	6.50694e-09	0.115
ENSG00000204348	DOM3Z	6	-	31938382	31938924	31938382	31938529	31938688	31938924	259	100	7.65884e-08	2.94639e-07	0.116
ENSG00000143126	CELSR2	1	+	109813838	109814344	109813838	109813918	109814007	109814344	189	100	1.05461e-11	5.15654e-11	0.116
ENSG00000157353	FUK	16	+	70500784	70501374	70500784	70500857	70501276	70501374	519	100	7.00694e-05	0.00020442	0.117
ENSG00000160299	PCNT	21	+	47754310	47754682	47754310	47754485	47754524	47754682	139	100	0.00103862	0.00257523	0.117
ENSG00000175061	C17orf76-AS1	17	+	16342640	16343017	16342640	16342728	16342894	16343017	266	100	2.46472e-124	1.41084e-122	0.117
ENSG00000114857	NKTR	3	+	42661155	42663008	42661155	42661200	42662920	42663008	1820	100	2.19769e-37	2.61518e-36	0.118
ENSG00000170889	RPS9	19	+	54710420	54711515	54710420	54710592	54711265	54711515	773	100	8.2071e-17	4.97218e-16	0.118
ENSG00000138073	PREB	2	-	27355984	27356589	27355984	27356205	27356399	27356589	294	100	1.58002e-203	2.49794e-201	0.12
ENSG00000072310	SREBF1	17	-	17720861	17721230	17720861	17720905	17721009	17721230	204	100	5.20495e-40	6.59559e-39	0.12
ENSG00000167799	NUDT8	11	-	67395409	67395871	67395409	67395722	67395793	67395871	171	100	0.0107504	0.0226468	0.121
ENSG00000169247	SH3TC2	5	-	148406422	148408281	148406422	148408117	148408239	148408281	222	100	1.92749e-19	1.30067e-18	0.121
ENSG00000256269	HMBS	11	+	118962834	118963233	118962834	118962873	118963113	118963233	340	100	1.13566e-16	6.80577e-16	0.122
ENSG00000196547	MAN2A2	15	+	91455272	91455894	91455272	91455509	91455771	91455894	362	100	2.19543e-16	1.3039e-15	0.126
ENSG00000136826	KLF4	9	-	110249308	110250548	110249308	110249473	110249575	110250548	202	100	0.0110452	0.0231795	0.127
ENSG00000100325	ASCC2	22	-	30189348	30189665	30189348	30189479	30189565	30189665	186	100	1.02836e-05	3.28283e-05	0.128
ENSG00000175061	C17orf76-AS1	17	+	16342640	16343017	16342640	16342728	16342973	16343017	345	100	6.58007e-194	8.73833e-192	0.129
ENSG00000196378	ZNF34	8	-	146003422	146003910	146003422	146003549	146003823	146003910	374	100	0.000540551	0.00140866	0.13
ENSG00000162004	CCDC78	16	-	772921	773161	772921	773022	773094	773161	172	100	0.00174672	0.00418104	0.131
ENSG00000100429	HDAC10	22	-	50686653	50686901	50686653	50686721	50686794	50686901	173	100	0.000190593	0.000527309	0.132
ENSG00000105409	ATP1A3	19	-	42470733	42471492	42470733	42471117	42471400	42471492	383	100	3.54576e-05	0.00010663	0.133
ENSG00000130589	RP4-697K14.7.1	20	-	62202037	62204574	62202037	62202221	62203460	62204574	1339	100	0.000199724	0.000549364	0.133
ENSG00000173992	CCS	11	+	66366586	66367107	66366586	66366724	66366929	66367107	305	100	0.000274688	0.000743852	0.133
ENSG00000154222	CC2D1B	1	-	52823452	52824133	52823452	52823570	52824002	52824133	532	100	1.26292e-35	1.44086e-34	0.133
ENSG00000185246	PRPF39	14	+	45565305	45566208	45565305	45565431	45566089	45566208	758	100	0.000726177	0.0018574	0.134
ENSG00000164039	BDH2	4	-	104006505	104007697	104006505	104006619	104007636	104007697	1117	100	8.1726e-37	9.62164e-36	0.134
ENSG00000146828	SLC12A9	7	+	100457771	100458884	100457771	100457854	100458759	100458884	1005	100	2.23879e-08	8.88027e-08	0.136
ENSG00000101493	ZNF516	18	-	74090809	74092259	74090809	74090963	74090964	74092259	101	100	0.0189145	0.0381276	0.139
ENSG00000128567	PODXL	7	-	131193709	131194344	131193709	131193787	131194123	131194344	436	100	8.0751e-06	2.60415e-05	0.14
ENSG00000143793	C1orf35	1	-	228290010	228290261	228290010	228290083	228290178	228290261	195	100	0.000821677	0.00206978	0.142
ENSG00000013573	DDX11	12	+	31256510	31257725	31256510	31256665	31256740	31257725	175	100	6.99689e-33	7.19185e-32	0.142
ENSG00000149823	C11orf2	11	+	64875052	64875494	64875052	64875199	64875274	64875494	175	100	1.30214e-18	8.56059e-18	0.143
ENSG00000127586	CHTF18	16	+	838930	839360	838930	839125	839209	839360	184	100	0.000159688	0.000444769	0.144
ENSG00000110011	DNAJC4	11	+	64001365	64001753	64001365	64001452	64001544	64001753	192	100	1.64096e-09	7.1684e-09	0.144
ENSG00000077454	LRCH4	7	-	100174316	100174628	100174316	100174400	100174524	100174628	224	100	1.37698e-17	8.69119e-17	0.146
ENSG00000176919	C8G	9	+	139841102	139841426	139841102	139841141	139841219	139841426	178	100	0.00114225	0.00281743	0.15
ENSG00000146083	RNF44	5	-	175956731	175957207	175956731	175956819	175957082	175957207	363	100	3.83683e-21	2.7572e-20	0.152
ENSG00000103507	BCKDK	16	+	31123189	31123888	31123189	31123348	31123441	31123888	193	100	0.0171657	0.0349205	0.153
ENSG00000188827	SLX4	16	-	3650979	3652308	3650979	3651192	3652118	3652308	1026	100	0.000901182	0.00226318	0.155
ENSG00000180071	ANKRD18A	9	-	38540563	38541559	38540563	38540846	38541452	38541559	706	100	3.41219e-17	2.11352e-16	0.157
ENSG00000204536	CCHCR1	6	-	31112463	31112850	31112463	31112565	31112661	31112850	196	100	3.2828e-18	2.11629e-17	0.157
ENSG00000161010	C5orf45	5	-	179264275	179267959	179264275	179264885	179267871	179267959	3086	100	7.95465e-48	1.23409e-46	0.158
ENSG00000141698	NT5C3L	17	-	39991839	39992209	39991839	39991934	39992110	39992209	276	100	4.71123e-08	1.84667e-07	0.158
ENSG00000169045	HNRNPH1	5	-	179043126	179044111	179043126	179043219	179044021	179044111	902	100	5.61129e-154	4.54378e-152	0.158
ENSG00000143630	HCN3	1	+	155253764	155254548	155253764	155253926	155254329	155254548	503	100	0.0175465	0.0355209	0.161
ENSG00000140400	MAN2C1	15	-	75650802	75651149	75650802	75650959	75651044	75651149	185	100	1.35445e-45	2.044e-44	0.161
ENSG00000163702	IL17RC	3	+	9965564	9965975	9965564	9965821	9965915	9965975	194	100	0.000233083	0.000634813	0.162
ENSG00000223705	NSUN5P1	7	+	75044869	75045469	75044869	75045048	75045258	75045469	310	100	1.2785e-41	1.7325e-40	0.162
ENSG00000135454	B4GALNT1	12	-	58024982	58025147	58024982	58025037	58025121	58025147	184	100	0.000334016	0.000893581	0.163
ENSG00000213930	GALT	9	+	34646673	34647255	34646673	34646783	34647085	34647255	402	100	0.000283172	0.000765579	0.164
ENSG00000167962	ZNF598	16	-	2049496	2050482	2049496	2050257	2050409	2050482	252	100	0.013033	0.0269171	0.164
ENSG00000011009	LYPLA2	1	+	24120713	24121090	24120713	24120815	24120916	24121090	201	100	0.000723673	0.00185242	0.165
ENSG00000131876	SNRPA1	15	-	101825930	101827215	101825930	101826006	101827112	101827215	1206	100	1.40935e-41	1.90206e-40	0.165
ENSG00000173818	ENDOV	17	+	78389252	78389621	78389252	78389318	78389449	78389621	231	100	0.000470984	0.00123806	0.166
ENSG00000148926	ADM	11	+	10327226	10327645	10327226	10327345	10327495	10327645	250	100	2.0611e-12	1.05113e-11	0.166
ENSG00000206149	HERC2P9	15	+	28900418	28900837	28900418	28900566	28900640	28900837	174	100	1.45851e-05	4.59854e-05	0.166
ENSG00000157353	FUK	16	+	70512453	70513306	70512453	70512553	70513082	70513306	629	100	1.80602e-05	5.63534e-05	0.167
ENSG00000136718	IMP4	2	+	131100466	131100767	131100466	131100508	131100658	131100767	250	100	0.000777781	0.00196727	0.169
ENSG00000100288	CHKB	22	-	51020177	51021283	51020177	51020291	51020677	51021283	486	100	6.4853e-52	1.0712e-50	0.17
ENSG00000116691	MIIP	1	+	12089279	12090181	12089279	12089951	12090084	12090181	233	100	1.83538e-23	1.43714e-22	0.17
ENSG00000196155	PLEKHG4	16	+	67311412	67314709	67311412	67314446	67314613	67314709	267	100	9.13433e-22	6.72416e-21	0.17
ENSG00000131697	NPHP4	1	-	5922870	5924093	5922870	5923465	5923949	5924093	584	100	6.01276e-05	0.000176502	0.171
ENSG00000086504	MRPL28	16	-	418500	420225	418500	419211	419930	420225	819	100	0.00753876	0.016316	0.175
ENSG00000139625	MAP3K12	12	-	53880730	53881212	53880730	53880939	53881038	53881212	199	100	7.85546e-86	2.55688e-84	0.176
ENSG00000103253	HAGHL	16	+	779008	779715	779008	779088	779287	779715	299	100	3.38222e-16	1.99804e-15	0.177
ENSG00000121310	ECHDC2	1	-	53370705	53372283	53370705	53370762	53372190	53372283	1528	100	0.00168519	0.00403667	0.178
ENSG00000173209	AHSA2	2	+	61412636	61413632	61412636	61412753	61413580	61413632	927	100	1.1283e-27	1.01792e-26	0.178
ENSG00000065357	DGKA	12	+	56333198	56333954	56333198	56333313	56333865	56333954	652	100	1.06466e-15	6.2121e-15	0.178
ENSG00000181513	ACBD4	17	+	43213013	43213599	43213013	43213320	43213474	43213599	254	100	6.87973e-27	5.99494e-26	0.18
ENSG00000214706	IFRD2	3	-	50326877	50327193	50326877	50327059	50327142	50327193	183	100	7.32987e-05	0.000213093	0.187
ENSG00000238105	GOLGA2B.1	12	-	100550942	100551517	100550942	100551223	100551305	100551517	182	100	0.0200457	0.0402125	0.189
ENSG00000104731	KLHDC4	16	-	87788799	87790083	87788799	87788898	87790027	87790083	1229	100	0.00253786	0.00591995	0.19
ENSG00000161996	WDR90	16	+	703745	705147	703745	703803	705028	705147	1325	100	0.00757728	0.0163522	0.19
ENSG00000162298	SYVN1	11	-	64898744	64899067	64898744	64898844	64898940	64899067	196	100	0.0174352	0.0353512	0.192
ENSG00000090539	CHRD	3	+	184103833	184104543	184103833	184103947	184104279	184104543	432	100	2.02195e-19	1.36163e-18	0.194
ENSG00000214595	EML6	2	+	55093902	55096504	55093902	55094021	55096317	55096504	2396	100	3.28199e-16	1.94575e-15	0.194
ENSG00000110697	PITPNM1	11	-	67263648	67264907	67263648	67263819	67264701	67264907	982	100	6.68371e-05	0.000195506	0.195
ENSG00000148362	C9orf142	9	+	139887091	139887695	139887091	139887152	139887376	139887695	324	100	1.23544e-127	7.45754e-126	0.195
ENSG00000147955	SIGMAR1	9	-	34636993	34637417	34636993	34637086	34637216	34637417	230	100	7.72106e-51	1.25043e-49	0.198
ENSG00000100949	RABGGTA	14	-	24740042	24740375	24740042	24740204	24740318	24740375	214	100	1.5647e-11	7.62819e-11	0.201
ENSG00000177082	WDR73	15	-	85188701	85189579	85188701	85189067	85189203	85189579	236	100	0.00164888	0.00396112	0.203
ENSG00000179029	TMEM107	17	-	8079074	8079344	8079074	8079193	8079276	8079344	183	100	4.56319e-40	5.82685e-39	0.203
ENSG00000161179	YDJC	22	-	21983298	21984050	21983298	21983696	21983890	21984050	294	100	3.28918e-06	1.09749e-05	0.205
ENSG00000122678	POLM	7	-	44113729	44114129	44113729	44113832	44113996	44114129	264	100	8.88874e-06	2.84851e-05	0.206
ENSG00000204257	HLA-DMA	6	-	32917387	32918580	32917387	32917564	32918295	32918580	831	100	1.06081e-06	3.68783e-06	0.207
ENSG00000140939	NOL3	16	+	67208064	67208847	67208064	67208357	67208523	67208847	266	100	0.00202565	0.00480025	0.208
ENSG00000137411	VARS2	6	+	30881981	30882814	30881981	30882121	30882586	30882814	565	100	0.00345143	0.00787542	0.211
ENSG00000160741	CRTC2	1	-	153927348	153927642	153927348	153927465	153927540	153927642	175	100	2.46952e-33	2.58637e-32	0.215
ENSG00000140939	NOL3	16	+	67208064	67208847	67208064	67208243	67208523	67208847	380	100	1.61298e-05	5.06632e-05	0.215
ENSG00000164068	RNF123	3	+	49742082	49742619	49742082	49742189	49742416	49742619	327	100	1.79626e-20	1.24501e-19	0.22
ENSG00000117385	LEPRE1	1	-	43212045	43213083	43212045	43212523	43212942	43213083	519	100	0.00565803	0.0124981	0.223
ENSG00000196118	C16orf93	16	-	30770662	30771045	30770662	30770878	30770974	30771045	196	100	6.32145e-05	0.000185399	0.224
ENSG00000170889	RPS9	19	+	54710143	54710592	54710143	54710330	54710420	54710592	190	100	8.15233e-25	6.63376e-24	0.224
ENSG00000103249	CLCN7	16	-	1499276	1500667	1499276	1499328	1500497	1500667	1269	100	8.18271e-05	0.000236231	0.226
ENSG00000168002	POLR2G	11	+	62529266	62530338	62529266	62529376	62530013	62530338	737	100	9.84577e-05	0.000281066	0.226
ENSG00000162004	CCDC78	16	-	774910	775145	774910	774989	775077	775145	188	100	3.58606e-06	1.19296e-05	0.226
ENSG00000106009	BRAT1	7	-	2579419	2580686	2579419	2579522	2580612	2580686	1190	100	4.19304e-103	1.8812e-101	0.226
ENSG00000100968	NFATC4	14	+	24842900	24843672	24842900	24843073	24843531	24843672	558	100	1.03794e-20	7.25464e-20	0.228
ENSG00000167799	NUDT8	11	-	67396389	67397392	67396389	67396522	67397188	67397392	766	100	2.65481e-26	2.27164e-25	0.229
ENSG00000185963	BICD2	9	-	95473644	95477745	95473644	95475743	95477534	95477745	1891	100	5.37971e-08	2.10125e-07	0.239
ENSG00000130653	PNPLA7	9	-	140372485	140373690	140372485	140372604	140373507	140373690	1003	100	0.000108431	0.000307946	0.24
ENSG00000172375	C2CD2L	11	+	118982230	118983102	118982230	118982339	118983037	118983102	798	100	1.09858e-07	4.14936e-07	0.24
ENSG00000118515	SGK1	6	-	134494411	134494704	134494411	134494495	134494599	134494704	204	100	0.000108845	0.00030886	0.241
ENSG00000149243	KLHL35	11	-	75136437	75137683	75136437	75136626	75137564	75137683	1038	100	2.25009e-55	4.08214e-54	0.241
ENSG00000073605	GSDMB	17	-	38062363	38063240	38062363	38062524	38063213	38063240	789	100	0.00075231	0.00190915	0.242
ENSG00000214026	MRPL23	11	+	1977485	1977839	1977485	1977678	1977771	1977839	193	100	9.55736e-07	3.34005e-06	0.243
ENSG00000188542	DUSP28	2	+	241500746	241503431	241500746	241500936	241503090	241503431	2254	100	5.12358e-05	0.000151878	0.244
ENSG00000242612	DECR2	16	+	460971	461578	460971	461076	461360	461578	384	100	7.24898e-07	2.56301e-06	0.249
ENSG00000161179	YDJC	22	-	21983596	21984050	21983596	21983696	21983831	21984050	235	100	5.14476e-102	2.24745e-100	0.252
ENSG00000185507	IRF7	11	-	613784	614037	613784	613865	613950	614037	185	100	1.87759e-14	1.04241e-13	0.256
ENSG00000177595	PIDD	11	-	800761	801120	800761	800912	800984	801120	172	100	7.15704e-34	7.68977e-33	0.256
ENSG00000140398	NEIL1	15	+	75646590	75646833	75646590	75646618	75646771	75646833	253	100	7.74355e-39	9.59276e-38	0.261
ENSG00000008710	PKD1	16	-	2155322	2156025	2155322	2155475	2155865	2156025	490	100	0.000155836	0.000434771	0.265
ENSG00000165233	C9orf89	9	+	95872849	95874571	95872849	95873003	95874499	95874571	1596	100	0.00188399	0.00449343	0.266
ENSG00000170485	NPAS2	2	+	101598692	101604738	101598692	101598839	101604540	101604738	5801	100	2.54091e-07	9.31108e-07	0.266
ENSG00000141738	GRB7	17	+	37898818	37899307	37898818	37898969	37899150	37899307	281	100	0.00247868	0.00579114	0.267
ENSG00000105227	PRX	19	-	40899671	40904723	40899671	40903877	40904526	40904723	749	100	0.00347848	0.0079317	0.269
ENSG00000136718	IMP4	2	+	131100469	131100767	131100469	131100535	131100658	131100767	223	100	7.83668e-08	3.01132e-07	0.27
ENSG00000125967	NECAB3	20	-	32247690	32248201	32247690	32247809	32248064	32248201	355	100	1.2413e-21	9.05739e-21	0.274
ENSG00000128159	TUBGCP6	22	-	50656346	50656831	50656346	50656546	50656617	50656831	171	100	4.48378e-06	1.47096e-05	0.276
ENSG00000103202	NME4	16	+	448207	449123	448207	448394	448989	449123	695	100	3.78939e-55	6.83738e-54	0.277
ENSG00000196497	IPO4	14	-	24657549	24657844	24657549	24657629	24657757	24657844	228	100	2.83941e-09	1.22268e-08	0.28
ENSG00000110697	PITPNM1	11	-	67263648	67264907	67263648	67263816	67264701	67264907	985	100	2.37082e-17	1.47676e-16	0.28
ENSG00000026036	RTEL1	20	+	62327130	62328544	62327130	62327207	62328112	62328544	1005	100	5.12198e-07	1.83046e-06	0.283
ENSG00000213347	MXD3	5	-	176737426	176738485	176737426	176737541	176738379	176738485	938	100	1.72563e-08	6.92756e-08	0.285
ENSG00000111325	OGFOD2	12	+	123460357	123461314	123460357	123460414	123461200	123461314	886	100	2.96836e-225	4.92748e-223	0.286
ENSG00000160949	TONSL	8	-	145657667	145659142	145657667	145657843	145658970	145659142	1227	100	5.82396e-28	5.31197e-27	0.29
ENSG00000105726	ATP13A1	19	-	19760549	19762606	19760549	19760749	19762497	19762606	1848	100	6.98077e-259	1.44851e-256	0.291
ENSG00000165801	ARHGEF40	14	+	21555159	21555622	21555159	21555264	21555478	21555622	314	100	0.000343557	0.000917626	0.293
ENSG00000144857	BOC	3	+	113003181	113003705	113003181	113003414	113003628	113003705	314	100	0.00757765	0.0163522	0.293
ENSG00000242612	DECR2	16	+	456345	456833	456345	456397	456684	456833	387	100	1.35066e-07	5.0841e-07	0.293
ENSG00000149499	EML3	11	-	62370230	62370719	62370230	62370361	62370620	62370719	359	100	9.38808e-40	1.18511e-38	0.294
ENSG00000124006	OBSL1	2	-	220415450	220416520	220415450	220415564	220416250	220416520	786	100	7.15396e-05	0.000208343	0.295
ENSG00000197381	ADARB1	21	+	46641932	46646475	46641932	46643492	46645461	46646475	2069	100	1.73087e-05	5.411e-05	0.295
ENSG00000164877	MICALL2	7	-	1476377	1477244	1476377	1476492	1477170	1477244	778	100	0.000694634	0.00178221	0.296
ENSG00000167807	FDX1L	19	-	10426061	10426435	10426061	10426168	10426380	10426435	312	100	1.07458e-10	5.01772e-10	0.297
ENSG00000004777	ARHGAP33	19	+	36278069	36279724	36278069	36278461	36278545	36279724	184	100	0.0204572	0.040939	0.299
ENSG00000197948	FCHSD1	5	-	141025653	141026289	141025653	141025758	141026169	141026289	511	100	2.83609e-79	8.11708e-78	0.3
ENSG00000143126	CELSR2	1	+	109814007	109814344	109814007	109814134	109814221	109814344	187	100	4.7699e-07	1.71386e-06	0.303
ENSG00000185621	LMLN	3	+	197702899	197703586	197702899	197702982	197703468	197703586	586	100	0.0201502	0.0403977	0.31
ENSG00000156858	PRR14	16	+	30664041	30664424	30664041	30664163	30664234	30664424	171	100	8.91294e-21	6.24282e-20	0.31
ENSG00000197077	KIAA1671	22	+	25570206	25573489	25570206	25570456	25573314	25573489	2958	100	8.97282e-18	5.7288e-17	0.313
ENSG00000129667	RHBDF2	17	-	74475163	74475936	74475163	74475359	74475814	74475936	555	100	9.4143e-20	6.43117e-19	0.315
ENSG00000100299	ARSA	22	-	51065983	51066598	51065983	51066220	51066373	51066598	253	100	5.52684e-06	1.80601e-05	0.318
ENSG00000088340	FER1L4	20	-	34147110	34148405	34147110	34147394	34147889	34148405	595	100	2.61234e-23	2.03114e-22	0.323
ENSG00000184163	FAM132A	1	-	1179333	1179655	1179333	1179485	1179570	1179655	185	100	0.0131401	0.0271132	0.325
ENSG00000112511	PHF1	6	+	33382501	33382921	33382501	33382606	33382742	33382921	236	100	0.00675585	0.0147293	0.332
ENSG00000154134	ROBO3	11	+	124747414	124748027	124747414	124747554	124747832	124748027	378	100	0.0228534	0.045406	0.333
ENSG00000206140	TMEM191C	22	+	21823232	21823635	21823232	21823292	21823562	21823635	370	100	8.43034e-06	2.70946e-05	0.333
ENSG00000254681	RP11-1212A22.3.1	16	-	18468688	18468926	18468688	18468741	18468809	18468926	168	100	0.0001396	0.000390786	0.337
ENSG00000110719	TCIRG1	11	+	67810412	67810964	67810412	67810498	67810837	67810964	439	100	1.21441e-06	4.20859e-06	0.34
ENSG00000162298	SYVN1	11	-	64899718	64900251	64899718	64899822	64900202	64900251	480	100	5.0345e-09	2.12383e-08	0.345
ENSG00000197530	MIB2	1	+	1562216	1562587	1562216	1562379	1562453	1562587	174	100	0.00967464	0.0205107	0.347
ENSG00000196118	C16orf93	16	-	30770662	30771045	30770662	30770779	30770974	30771045	295	100	5.77366e-98	2.30946e-96	0.35
ENSG00000150433	TMEM218	11	-	124972027	124972705	124972027	124972213	124972532	124972705	419	100	2.15728e-07	7.96682e-07	0.363
ENSG00000225163	C14orf63	14	+	97411385	97411731	97411385	97411487	97411574	97411731	187	100	0.000179492	0.000497838	0.372
ENSG00000196498	NCOR2	12	-	124818969	124819826	124818969	124819163	124819680	124819826	617	100	4.01409e-27	3.55381e-26	0.372
ENSG00000144199	FAHD2B	2	-	97751435	97751935	97751435	97751598	97751875	97751935	377	100	0.000195473	0.000538566	0.377
ENSG00000142675	CNKSR1	1	+	26514724	26514994	26514724	26514798	26514932	26514994	234	100	0.00222512	0.005243	0.381
ENSG00000242612	DECR2	16	+	456684	456952	456684	456833	456889	456952	156	100	6.13461e-30	5.86943e-29	0.384
ENSG00000184470	TXNRD2	22	-	19863046	19864757	19863046	19863330	19864562	19864757	1332	100	0.000161584	0.000449295	0.387
ENSG00000203896	LIME1	20	+	62369173	62369413	62369173	62369255	62369360	62369413	205	100	1.11293e-05	3.546e-05	0.387
ENSG00000166965	RCCD1	15	+	91499841	91500733	91499841	91500130	91500342	91500733	312	100	0.000228181	0.000622993	0.391
ENSG00000160226	C21orf2	21	-	45750345	45751897	45750345	45750799	45751725	45751897	1026	100	0.00153751	0.0037178	0.392
ENSG00000100429	HDAC10	22	-	50684103	50684521	50684103	50684256	50684338	50684521	182	100	0.000275354	0.000745049	0.394
ENSG00000197165	SULT1A2	16	-	28606687	28606996	28606687	28606785	28606870	28606996	185	100	5.87939e-15	3.31966e-14	0.4
ENSG00000125731	SH2D3A	19	-	6754062	6754436	6754062	6754174	6754261	6754436	187	100	8.15431e-05	0.000235616	0.402
ENSG00000156858	PRR14	16	+	30662916	30663285	30662916	30662989	30663116	30663285	227	100	7.91302e-34	8.44734e-33	0.403
ENSG00000139428	MMAB	12	-	109998844	109999134	109998844	109998909	109999047	109999134	238	100	0.000131445	0.000369202	0.404
ENSG00000089820	ARHGAP4	X	-	153178671	153179054	153178671	153178756	153178862	153179054	206	100	2.26418e-09	9.8134e-09	0.407
ENSG00000139044	B4GALNT3	12	+	661632	663149	661632	661694	662359	663149	765	100	1.78722e-44	2.63714e-43	0.411
ENSG00000131187	F12	5	-	176830481	176831091	176830481	176830618	176830859	176831091	341	100	3.45911e-06	1.15188e-05	0.422
ENSG00000008710	PKD1	16	-	2147728	2147985	2147728	2147778	2147868	2147985	190	100	3.0982e-15	1.76736e-14	0.449
ENSG00000142920	ADC	1	+	33583502	33586131	33583502	33583717	33585644	33586131	2027	100	1.55585e-17	9.76451e-17	0.456
ENSG00000077454	LRCH4	7	-	100174708	100175012	100174708	100174777	100174895	100175012	218	100	2.19571e-107	1.02672e-105	0.46
ENSG00000135749	PCNXL2	1	-	233119881	233122286	233119881	233120223	233121837	233122286	1714	100	6.40375e-09	2.69119e-08	0.49
ENSG00000167701	GPT	8	+	145730153	145730514	145730153	145730262	145730380	145730514	218	100	4.45178e-05	0.000132794	0.5
ENSG00000099958	DERL3	22	-	24178920	24179341	24178920	24179149	24179250	24179341	201	100	4.45932e-05	0.000132899	0.5
ENSG00000187535	IFT140	16	-	1575887	1576797	1575887	1576078	1576619	1576797	641	100	5.3607e-06	1.75345e-05	0.514
ENSG00000089820	ARHGAP4	X	-	153175624	153176065	153175624	153175858	153175959	153176065	201	100	9.87925e-79	2.80334e-77	0.514
ENSG00000184863	RBM33	7	+	155530753	155532720	155530753	155531097	155532408	155532720	1411	100	8.79889e-12	4.34707e-11	0.517
ENSG00000085552	IGSF9	1	-	159899680	159900229	159899680	159899765	159899978	159900229	313	100	9.79376e-80	2.82742e-78	0.524
ENSG00000099953	MMP11	22	+	24121373	24122689	24121373	24121603	24122545	24122689	1042	100	0.000284922	0.000769685	0.525
ENSG00000152076	CCDC74B	2	-	130899705	130900886	130899705	130899954	130900841	130900886	987	100	4.38631e-06	1.44184e-05	0.533
ENSG00000177685	EFCAB4A	11	+	830249	830713	830249	830337	830620	830713	383	100	8.19949e-08	3.14709e-07	0.536
ENSG00000079308	TNS1	2	-	218745620	218747134	218745620	218745737	218747068	218747134	1431	100	1.97987e-07	7.34432e-07	0.537
ENSG00000213689	TREX1	3	+	48507228	48509041	48507228	48507708	48508028	48509041	420	100	8.27388e-10	3.70206e-09	0.541
ENSG00000171798	KNDC1	10	+	135002042	135003173	135002042	135002157	135003101	135003173	1044	100	2.00926e-17	1.2539e-16	0.549
ENSG00000130653	PNPLA7	9	-	140355085	140356072	140355085	140355189	140355987	140356072	898	100	0.000535899	0.00139763	0.558
ENSG00000167566	NCKAP5L	12	-	50184928	50186371	50184928	50185834	50186228	50186371	494	100	4.09204e-145	2.89055e-143	0.563
ENSG00000176978	DPP7	9	-	140008914	140009170	140008914	140009028	140009098	140009170	170	100	2.91765e-15	1.67299e-14	0.564
ENSG00000122557	HERPUD2	7	-	35733793	35734745	35733793	35734237	35734410	35734745	273	100	3.18372e-05	9.60904e-05	0.564
ENSG00000161179	YDJC	22	-	21983298	21983696	21983298	21983476	21983596	21983696	220	100	5.13316e-158	4.36977e-156	0.572
ENSG00000085552	IGSF9	1	-	159897947	159899183	159897947	159898808	159899140	159899183	432	100	5.86801e-22	4.32929e-21	0.618
ENSG00000102225	CDK16	X	+	47086392	47086622	47086392	47086498	47086558	47086622	160	100	9.00644e-09	3.75174e-08	0.632
ENSG00000134668	SPOCD1	1	-	32263807	32264232	32263807	32263924	32264042	32264232	218	100	0.000960883	0.00240221	0.647
ENSG00000135424	ITGA7	12	-	56088561	56089421	56088561	56088754	56089305	56089421	651	100	2.65163e-05	8.10627e-05	0.667
ENSG00000160223	ICOSLG	21	-	45646716	45649972	45646716	45648927	45649936	45649972	1109	100	3.38803e-09	1.44579e-08	0.668
ENSG00000131899	LLGL1	17	+	18138783	18140074	18138783	18138851	18139920	18140074	1169	100	0.000374856	0.000996415	0.669
ENSG00000165801	ARHGEF40	14	+	21549031	21550278	21549031	21549175	21549667	21550278	592	100	2.75043e-05	8.39287e-05	0.67
ENSG00000203896	LIME1	20	+	62369173	62369413	62369173	62369255	62369325	62369413	170	100	3.84554e-06	1.27417e-05	0.701
ENSG00000069399	BCL3	19	+	45261502	45262098	45261502	45261670	45261980	45262098	410	100	2.42035e-05	7.45414e-05	0.734
ENSG00000167536	DHRS13	17	-	27229600	27230089	27229600	27229719	27229835	27230089	216	100	0.00155475	0.003754	0.74
ENSG00000149582	TMEM25	11	+	118401906	118402586	118401906	118401949	118402489	118402586	640	100	2.11368e-11	1.02594e-10	0.769
ENSG00000142798	HSPG2	1	-	22204678	22204984	22204678	22204746	22204925	22204984	279	100	1.55241e-05	4.88995e-05	0.786
ENSG00000142910	TINAGL1	1	+	32051040	32052356	32051040	32051477	32052310	32052356	933	100	0.00224684	0.00529044	0.801
ENSG00000197530	MIB2	1	+	1560925	1562134	1560925	1561033	1562029	1562134	1096	100	5.17991e-08	2.02559e-07	0.807
ENSG00000099994	SUSD2	22	+	24579462	24580271	24579462	24579614	24580103	24580271	589	100	8.62337e-05	0.000248521	0.812
ENSG00000171298	GAA	17	+	78075354	78075689	78075354	78075424	78075609	78075689	285	100	8.43223e-10	3.76784e-09	0.85
ENSG00000135454	B4GALNT1	12	-	58021400	58022045	58021400	58021674	58021904	58022045	330	100	2.26569e-07	8.34862e-07	0.883
ENSG00000135454	B4GALNT1	12	-	58021400	58022045	58021400	58021641	58021904	58022045	363	100	4.06129e-10	1.83699e-09	0.888
ENSG00000072195	SPEG	2	+	220329154	220331583	220329154	220329330	220330778	220331583	1548	100	1.98021e-05	6.16726e-05	0.891
ENSG00000160972	PPP1R16A	8	+	145725649	145725995	145725649	145725774	145725869	145725995	195	100	2.13863e-08	8.51349e-08	0.917
ENSG00000203896	LIME1	20	+	62369360	62369852	62369360	62369413	62369535	62369852	222	100	5.47071e-05	0.00016116	0.927
ENSG00000187017	ESPN	1	+	6508700	6509151	6508700	6508862	6508952	6509151	190	100	3.37813e-05	0.000101773	0.932
ENSG00000171903	CYP4F11	19	-	16045020	16045676	16045020	16045219	16045641	16045676	522	100	7.55496e-05	0.000219444	0.971
ENSG00000174358	SLC6A19	5	+	1216672	1217060	1216672	1216801	1216903	1217060	202	100	6.78207e-05	0.000198034	1
ENSG00000091536	MYO15A	17	+	18062588	18063331	18062588	18062661	18063248	18063331	687	100	1.18462e-05	3.7564e-05	1
ENSG00000261067	RP11-264B17.3.1	16	+	28997860	28998035	28997860	28997890	28997977	28998035	187	100	3.06809e-05	9.30233e-05	1

## Sheet: MXE
Table S2A.3: List of transcripts having mutually exclusive exon alternative splicing events in Ct-ERβ cells
GeneID	geneSymbol	chr	strand	1stExonStart_0base	1stExonEnd	2ndExonStart_0base	2ndExonEnd	upstreamES	upstreamEE	downstreamES	downstreamEE	IncFormLen	SkipFormLen	PValue	FDR	IncLevelDifference
ENSG00000066427	ATXN3	14	-	92560089	92560175	92562436	92562481	92555073	92555161	92572872	92572918	145	186	3.23677e-05	0.000104138	-1
ENSG00000149179	C11orf49	11	+	47025915	47026007	47044889	47044945	47008758	47008861	47073938	47074069	192	156	3.32738e-05	0.000106787	-1
ENSG00000196352	CD55	1	+	207523482	207523567	207527351	207527444	207512741	207512762	207532890	207533221	185	193	3.82822e-05	0.000121716	-1
ENSG00000121749	TBC1D15	12	+	72248564	72248633	72255184	72255276	72233538	72233591	72265849	72265948	169	192	2.79708e-06	1.02172e-05	-1
ENSG00000100600	LGMN	14	-	93200026	93200155	93208062	93208204	93198993	93199160	93214833	93214972	242	229	1.66064e-10	8.41195e-10	-1
ENSG00000135447	PPP1R1A	12	-	54975759	54975915	54976515	54976579	54974727	54974834	54976994	54977032	164	256	2.79236e-05	9.0822e-05	-1
ENSG00000134490	TMEM241	18	-	20948678	20948714	20950179	20950225	20945597	20945632	20951385	20951434	146	136	4.03452e-10	1.98561e-09	-0.937
ENSG00000052126	PLEKHA5	12	+	19443610	19443730	19467747	19467828	19440406	19440490	19473495	19473558	220	181	7.57868e-05	0.000231754	-0.892
ENSG00000055070	C1orf144	1	+	16713996	16714289	16717044	16717121	16693737	16693803	16717869	16717919	393	177	1.32499e-07	5.41618e-07	-0.858
ENSG00000100600	LGMN	14	-	93200026	93200155	93208049	93208204	93198993	93199160	93214833	93214972	255	229	3.07189e-10	1.52673e-09	-0.842
ENSG00000185345	PARK2	6	-	162683556	162683797	162864341	162864505	162622162	162622284	163148693	163148700	264	341	4.43435e-05	0.000139895	-0.782
ENSG00000184305	FAM190A	4	+	91832405	91832508	91839380	91839478	91736912	91736996	91844520	91844598	203	198	0.00212929	0.00529244	-0.747
ENSG00000162148	PPP1R32	11	+	61253815	61253875	61253995	61254082	61253270	61253383	61254419	61254533	160	187	5.48307e-06	1.94056e-05	-0.746
ENSG00000153093	ACOXL	2	+	111789203	111789291	111806794	111806865	111753469	111753581	111850441	111850543	188	171	7.63372e-05	0.00023313	-0.7
ENSG00000234741	GAS5	1	-	173835314	173835344	173835665	173835705	173834366	173834420	173836128	173836181	140	130	7.64036e-05	0.000233214	-0.675
ENSG00000100600	LGMN	14	-	93207406	93207524	93208062	93208204	93198993	93199160	93214833	93214972	242	218	0.00820403	0.0181521	-0.655
ENSG00000204248	COL11A2	6	-	33152768	33152831	33153477	33153555	33148887	33148947	33154403	33154595	178	163	0.00452405	0.0105488	-0.647
ENSG00000197586	ENTPD6	20	+	25176789	25176890	25177740	25177862	25176427	25176503	25187157	25187226	201	222	2.66351e-176	2.51301e-174	-0.645
ENSG00000233386	AC105750.1.1	3	+	18737059	18737120	18739391	18739467	18735378	18735445	18787445	18787562	161	176	0.00300046	0.00725424	-0.597
ENSG00000081665	ZNF506	19	-	19916839	19916935	19917750	19917877	19903527	19906469	19932409	19932560	227	196	0.000657398	0.00177339	-0.583
ENSG00000110717	NDUFS8	11	+	67799618	67799676	67799752	67799990	67798150	67798200	67800389	67800479	158	338	3.02854e-27	3.19221e-26	-0.58
ENSG00000185379	RAD51D	17	-	33434384	33434466	33445519	33445638	33433404	33433500	33446129	33446191	219	182	5.36389e-75	1.65114e-73	-0.57
ENSG00000243137	PSG4	19	-	43699146	43699425	43702148	43702427	43698491	43698746	43708037	43708403	379	379	6.66595e-06	2.34135e-05	-0.559
ENSG00000131381	ZFYVE20	3	-	15116553	15116623	15116796	15116924	15116411	15116437	15117112	15117217	228	170	2.28933e-06	8.42081e-06	-0.556
ENSG00000240498	CDKN2B-AS	9	+	22058357	22059053	22061951	22062025	22056250	22056386	22063942	22064017	796	174	8.16648e-10	3.93899e-09	-0.548
ENSG00000188747	NOXA1	9	+	140323727	140323835	140325526	140325552	140323333	140323468	140325687	140325793	208	126	1.61951e-38	2.39115e-37	-0.547
ENSG00000187583	PLEKHN1	1	+	908565	908706	908879	909020	908240	908390	909212	909431	241	241	1.09435e-25	1.09482e-24	-0.538
ENSG00000174177	CTU2	16	+	88773543	88773618	88776345	88776424	88772929	88773006	88776630	88776690	175	179	3.01146e-15	1.9524e-14	-0.516
ENSG00000182329	AC079354.1.1	2	+	202978058	202978169	202989936	202990005	202974335	202974512	203003154	203003231	211	169	3.2962e-05	0.000105933	-0.5
ENSG00000025293	PHF20	20	+	34370249	34370531	34388015	34388095	34359947	34360001	34389412	34389527	382	180	2.5368e-06	9.2928e-06	-0.498
ENSG00000180385	AC034193.5.1	3	+	10029498	10029589	10030395	10030431	10028898	10028948	10044400	10044781	191	136	9.41213e-24	8.78743e-23	-0.496
ENSG00000183317	EPHA10	1	-	38187677	38187968	38188476	38188603	38187331	38187517	38188712	38188838	227	391	1.44525e-07	5.88083e-07	-0.481
ENSG00000138380	ALS2CR8	2	+	203799224	203799322	203802996	203803118	203782599	203782766	203806582	203806703	198	222	0.0125988	0.0268965	-0.476
ENSG00000173511	VEGFB	11	+	64003284	64003481	64003725	64003799	64002929	64002972	64004658	64004694	297	174	0	0	-0.476
ENSG00000125991	ERGIC3	20	+	34136916	34136961	34142142	34142157	34136560	34136618	34142814	34142846	145	115	9.35423e-43	1.55524e-41	-0.457
ENSG00000187554	TLR5	1	-	223310519	223310605	223314989	223315105	223308023	223308206	223316537	223316624	216	186	1.03781e-05	3.57487e-05	-0.455
ENSG00000198959	TGM2	20	-	36784248	36784491	36789821	36790001	36779340	36779459	36793590	36793672	280	343	8.87375e-05	0.000267619	-0.453
ENSG00000215883	CYB5RL	1	-	54653324	54653412	54656420	54656569	54649833	54649938	54661091	54661388	249	188	1.10329e-103	5.226e-102	-0.453
ENSG00000165006	UBAP1	9	+	34196333	34196456	34203378	34203533	34179002	34179238	34220905	34220946	223	255	0.000442808	0.00122177	-0.447
ENSG00000107263	RAPGEF1	9	-	134480317	134480575	134494437	134494593	134477447	134477536	134497182	134497385	256	358	2.94347e-07	1.17425e-06	-0.443
ENSG00000176978	DPP7	9	-	140007657	140007739	140008316	140008480	140007404	140007571	140008694	140008834	264	182	2.86893e-214	3.39734e-212	-0.432
ENSG00000006015	C19orf60	19	+	18700222	18700493	18701663	18701743	18699804	18699887	18702917	18703146	371	180	0	0	-0.431
ENSG00000130699	TAF4	20	-	60578215	60578330	60578786	60578934	60575607	60575777	60581565	60581814	248	215	3.70702e-20	3.01261e-19	-0.428
ENSG00000148180	GSN	9	+	124044716	124044828	124062342	124062404	124043747	124043840	124064240	124064445	212	162	7.43288e-88	2.85625e-86	-0.426
ENSG00000133687	TMTC1	12	-	29725037	29725151	29736339	29736507	29709789	29709933	29757110	29757232	268	214	0.00218414	0.00541717	-0.421
ENSG00000091831	ESR1	6	+	152128977	152129499	152201789	152201906	152023009	152023140	152265307	152265643	622	217	2.12533e-74	6.43979e-73	-0.418
ENSG00000171097	CCBL1	9	-	131608958	131609138	131609711	131609922	131607631	131607690	131644175	131644210	311	280	7.58817e-07	2.92366e-06	-0.416
ENSG00000107263	RAPGEF1	9	-	134480317	134480575	134494437	134494596	134479347	134479440	134497182	134497385	259	358	3.49718e-91	1.40432e-89	-0.413
ENSG00000135250	SRPK2	7	-	104909252	104909316	104946882	104947018	104844140	104844232	105029094	105029149	236	164	8.59011e-18	6.22274e-17	-0.411
ENSG00000164008	C1orf50	1	+	43233179	43233295	43239233	43239320	43232939	43233061	43240407	43240539	216	187	2.70129e-74	8.16365e-73	-0.411
ENSG00000131748	STARD3	17	+	37809733	37810003	37813260	37813338	37793332	37793484	37814027	37814092	370	178	0	0	-0.409
ENSG00000156113	KCNMA1	10	-	78734244	78734331	78761164	78761338	78729731	78729825	78771724	78771801	274	187	6.79782e-29	7.49181e-28	-0.409
ENSG00000185842	DNAH14	1	+	225161792	225161855	225195114	225195246	225155132	225155285	225268080	225268450	163	232	3.46646e-24	3.31097e-23	-0.405
ENSG00000130821	SLC6A8	X	+	152959359	152959472	152959658	152959722	152958946	152959041	152959798	152959901	213	164	7.39563e-07	2.85327e-06	-0.4
ENSG00000099364	FBXL19	16	+	30939065	30939284	30939787	30939820	30938893	30938980	30941393	30941905	319	133	5.35285e-279	9.4121e-277	-0.399
ENSG00000134602	MST4.1	X	+	131157535	131157687	131188658	131188889	131157292	131157435	131197460	131197517	252	331	0	0	-0.397
ENSG00000120647	CCDC77	12	+	514676	514730	518533	518587	510827	510850	520912	521144	154	154	1.20443e-28	1.31987e-27	-0.396
ENSG00000104863	LIN7B	19	+	49618105	49618224	49618516	49618588	49617617	49617698	49619519	49619729	219	172	1.38197e-06	5.18855e-06	-0.396
ENSG00000151025	GPR158	10	+	25684839	25684942	25701178	25701402	25509980	25510086	25755579	25755648	203	324	2.80359e-06	1.02378e-05	-0.393
ENSG00000119411	BSPRY	9	+	116116519	116116618	116124648	116124674	116111820	116112060	116130538	116130663	199	126	2.49062e-119	1.46719e-117	-0.393
ENSG00000125864	BFSP1	20	-	17541351	17541428	17543618	17543740	17541001	17541223	17549815	17549865	222	177	1.68198e-05	5.62519e-05	-0.388
ENSG00000148337	CIZ1	9	-	130950141	130950213	130952607	130952723	130947825	130948055	130952966	130953141	216	172	9.85292e-34	1.25239e-32	-0.386
ENSG00000168679	SLC16A4	1	-	110923603	110923765	110924273	110924417	110919571	110919783	110925455	110925588	244	262	0.00112801	0.00293841	-0.384
ENSG00000131669	NINJ1	9	-	95887180	95887344	95888691	95888920	95883770	95884512	95896424	95896570	329	264	8.66339e-62	2.12555e-60	-0.381
ENSG00000145781	COMMD10	5	+	115639226	115639380	115735178	115735319	115633943	115634089	115748339	115748459	254	241	2.88657e-10	1.43648e-09	-0.375
ENSG00000187848	P2RX2	12	+	133196024	133196160	133196429	133196505	133195402	133195507	133196585	133196682	236	176	0.00316132	0.00761142	-0.374
ENSG00000174996	KLC2	11	+	66029212	66029443	66029593	66029663	66026054	66026293	66030284	66030507	331	170	9.34534e-15	5.90379e-14	-0.374
ENSG00000111834	RSPH4A	6	+	116948791	116949532	116950729	116950865	116943930	116944165	116951597	116951715	841	236	2.75573e-05	8.9681e-05	-0.373
ENSG00000172613	RAD9A	11	+	67159631	67159702	67160124	67160253	67159428	67159549	67160966	67161081	171	229	7.1115e-25	6.89465e-24	-0.37
ENSG00000196151	WDSUB1	2	-	160116320	160116354	160132056	160132149	160112706	160112886	160139182	160139604	193	134	0.0211917	0.0430398	-0.36
ENSG00000115307	AUP1	2	-	74755877	74756409	74756488	74756626	74755066	74755133	74756706	74756824	238	632	1.18113e-50	2.37145e-49	-0.359
ENSG00000135250	SRPK2	7	-	104844074	104844232	105029094	105029149	104809603	104809712	105029237	105029341	155	258	5.7247e-173	5.27263e-171	-0.359
ENSG00000183621	ZNF438	10	-	31199288	31199369	31212215	31212344	31197861	31197944	31230503	31230580	229	181	1.77353e-09	8.38022e-09	-0.359
ENSG00000006015	C19orf60	19	+	18700288	18700493	18701663	18701743	18699804	18699887	18702917	18703146	305	180	1.50516e-63	3.86445e-62	-0.355
ENSG00000077454	LRCH4	7	-	100174316	100174400	100174524	100174628	100173860	100173946	100174708	100174777	204	184	1.95466e-08	8.55672e-08	-0.354
ENSG00000168385	2002-09-01	2	+	242255836	242255955	242259617	242259702	242254769	242255025	242263630	242263656	219	185	3.17292e-05	0.000102339	-0.351
ENSG00000110931	CAMKK2	12	-	121708700	121708748	121711858	121712388	121707330	121707384	121734440	121734489	630	148	1.05927e-241	1.39691e-239	-0.35
ENSG00000164062	APEH	3	+	49711921	49712054	49712615	49712742	49711434	49711846	49713126	49713220	233	227	1.01464e-106	4.92673e-105	-0.35
ENSG00000221955	SLC12A8	3	-	124854512	124854626	124896586	124896808	124839442	124839530	124906080	124906272	322	214	1.08011e-08	4.81734e-08	-0.345
ENSG00000185379	RAD51D	17	-	33434384	33434466	33445519	33445638	33434006	33434141	33446129	33446191	219	182	9.51505e-117	5.3344e-115	-0.345
ENSG00000064489	MEF2BNB-MEF2B	19	-	19293381	19293492	19296842	19296907	19291494	19291570	19297701	19297814	165	211	7.06009e-12	3.84118e-11	-0.344
ENSG00000140474	ULK3	15	-	75130091	75130139	75130492	75130533	75129709	75129776	75130606	75130685	141	148	4.07299e-06	1.46156e-05	-0.341
ENSG00000144320	KIAA1715	2	-	176844537	176844596	176860285	176860374	176835491	176835532	176866887	176867022	189	159	1.2146e-246	1.71896e-244	-0.339
ENSG00000115307	AUP1	2	-	74756258	74756409	74756488	74756626	74755543	74755616	74756706	74756974	238	251	6.58361e-139	4.468e-137	-0.339
ENSG00000115307	AUP1	2	-	74755877	74756409	74756488	74756626	74755543	74755616	74756706	74756824	238	632	0	0	-0.337
ENSG00000144320	KIAA1715	2	-	176857909	176857951	176860285	176860374	176856958	176857146	176866887	176867003	189	142	1.98099e-226	2.55437e-224	-0.336
ENSG00000181392	C19orf46	19	-	36497324	36497573	36497651	36497846	36496234	36496339	36498026	36498170	295	349	0	0	-0.335
ENSG00000134490	TMEM241	18	-	20945597	20945632	20948678	20948714	20936557	20936627	20950179	20950225	136	135	0.0025174	0.00618033	-0.334
ENSG00000182329	AC079354.1.1	2	+	202978061	202978169	202989936	202990005	202974335	202974512	203003154	203003231	208	169	3.32738e-05	0.000106787	-0.333
ENSG00000115307	AUP1	2	-	74756258	74756409	74756488	74756626	74755066	74755133	74756706	74756974	238	251	8.53856e-32	1.02366e-30	-0.332
ENSG00000188603	CLN3	16	-	28500610	28500707	28502802	28502881	28499911	28499983	28503034	28503156	179	197	0	0	-0.331
ENSG00000178971	CTC1	17	-	8132044	8132210	8132459	8132524	8131820	8131947	8132619	8132764	165	266	0.0119938	0.0257136	-0.328
ENSG00000173818	ENDOV	17	+	78402395	78402460	78403572	78403631	78399291	78399420	78409932	78411886	165	159	4.91742e-06	1.74998e-05	-0.328
ENSG00000151617	EDNRA	4	+	148441002	148441130	148453657	148453856	148406763	148407253	148457028	148457181	228	299	3.33322e-14	2.04235e-13	-0.325
ENSG00000163138	PACRGL	4	+	20703380	20703507	20703763	20703844	20702081	20702370	20706088	20706147	227	181	6.15155e-39	9.17594e-38	-0.324
ENSG00000088726	TMEM40	3	-	12783952	12784006	12790153	12790291	12780051	12780087	12791258	12791339	238	154	3.2316e-05	0.000104002	-0.323
ENSG00000088367	EPB41L1	20	+	34802281	34802362	34806797	34806884	34800193	34800298	34809785	34809866	181	187	7.22172e-05	0.000221715	-0.322
ENSG00000254901	MEF2BNB	19	-	19291494	19291570	19293381	19293492	19287714	19288269	19296842	19296907	211	176	8.38602e-11	4.30238e-10	-0.322
ENSG00000100075	SLC25A1	22	-	19165239	19165378	19165454	19165554	19164632	19164717	19165645	19165753	200	239	0	0	-0.319
ENSG00000137764	MAP2K5	15	+	67855620	67855688	67873091	67873161	67842371	67842420	67878227	67878268	168	170	0.00483131	0.0111955	-0.317
ENSG00000135537	LACE1	6	+	108723199	108723258	108768416	108768499	108687436	108687536	108798067	108798138	159	183	1.45238e-05	4.90209e-05	-0.317
ENSG00000160867	FGFR4	5	+	176517390	176517654	176517745	176517826	176516567	176516694	176517938	176518105	364	181	2.08944e-07	8.40773e-07	-0.314
ENSG00000166578	IQCD	12	-	113635345	113635417	113638384	113638618	113633247	113633694	113645242	113646064	334	172	0.00179388	0.00452958	-0.313
ENSG00000106153	CHCHD2	7	-	56170559	56170704	56171918	56172168	56169261	56169554	56174056	56174269	350	245	2.40129e-184	2.43795e-182	-0.313
ENSG00000140859	KIFC3	16	-	57819375	57819578	57822486	57822625	57806134	57806200	57828910	57829053	239	303	1.55632e-09	7.37791e-09	-0.313
ENSG00000196586	MYO6	6	+	76604530	76604557	76608089	76608128	76602246	76602407	76617321	76617425	127	139	0.00249256	0.00612452	-0.312
ENSG00000176124	DLEU1	13	+	51032138	51032249	51066786	51066897	51007548	51007686	51102001	51102200	211	211	0.000234788	0.000669957	-0.31
ENSG00000185842	DNAH14	1	+	225161792	225161855	225195114	225195246	225155132	225155285	225226395	225226525	163	232	3.50888e-17	2.47541e-16	-0.309
ENSG00000196872	C2orf55	2	-	99513839	99513941	99529210	99529448	99463193	99463273	99552400	99552722	338	202	0.00855457	0.0188594	-0.308
ENSG00000075785	RAB7A	3	+	128514202	128514263	128516785	128516912	128445035	128445202	128525214	128525292	161	227	4.06708e-84	1.46579e-82	-0.308
ENSG00000140396	NCOA2	8	-	71128894	71128999	71208978	71209035	71086990	71087094	71315934	71316040	157	205	5.20766e-05	0.000162547	-0.306
ENSG00000164258	NDUFS4	5	+	52899281	52899360	52942062	52942235	52856504	52856590	52978947	52979168	179	273	6.9742e-167	5.8227e-165	-0.305
ENSG00000166762	CATSPER2	15	-	43941924	43942077	43956615	43956741	43940114	43940264	43960225	43960316	226	253	0.000113517	0.000337871	-0.299
ENSG00000075461	CACNG4	17	+	65014304	65014388	65020975	65021116	64961012	64961247	65026581	65029518	184	241	3.57843e-74	1.07864e-72	-0.299
ENSG00000173039	RELA	11	-	65429157	65429306	65429407	65429559	65427136	65427268	65429649	65429676	252	249	8.97729e-08	3.71811e-07	-0.299
ENSG00000148180	GSN	9	+	124044716	124044828	124062333	124062404	124043747	124043840	124064240	124064445	212	171	1.15021e-81	3.94917e-80	-0.294
ENSG00000114054	PCCB	3	+	135978017	135978077	135979104	135979197	135975396	135975465	135979320	135979377	160	193	0.0125787	0.0268733	-0.293
ENSG00000186976	EFCAB6	22	-	44161184	44161273	44168771	44168983	44151645	44151712	44178059	44178205	312	189	0.00462573	0.0107449	-0.292
ENSG00000065361	ERBB3	12	+	56473980	56474166	56477534	56477686	56473640	56473718	56478778	56478923	286	252	3.42724e-95	1.44105e-93	-0.292
ENSG00000182718	ANXA2	15	-	60682411	60682516	60688349	60688626	60678226	60678285	60690141	60690185	377	205	8.70104e-121	5.17824e-119	-0.292
ENSG00000184305	FAM190A	4	+	91736912	91736996	91844520	91844598	91645064	91645142	91859826	91859983	184	178	3.13102e-05	0.0001011	-0.291
ENSG00000126249	PDCD2L	19	+	34895553	34895720	34895834	34895895	34895302	34895443	34900065	34900415	267	161	3.23371e-179	3.076e-177	-0.291
ENSG00000105186	ANKRD27	19	-	33096740	33096860	33098540	33098738	33095168	33095330	33106563	33106686	298	220	2.58749e-63	6.58506e-62	-0.291
ENSG00000116171	SCP2	1	+	53407467	53407525	53413680	53413752	53392957	53393137	53416426	53416558	158	172	2.83175e-05	9.20002e-05	-0.29
ENSG00000161395	PGAP3	17	-	37830869	37830932	37840849	37841002	37830245	37830307	37842174	37842272	253	163	8.23943e-07	3.16304e-06	-0.288
ENSG00000085831	TTC39A	1	-	51778483	51778615	51787392	51787497	51774932	51774997	51796108	51796232	205	232	5.01684e-255	7.46415e-253	-0.287
ENSG00000140474	ULK3	15	-	75130097	75130139	75130492	75130533	75129709	75129776	75130606	75130685	141	142	2.16278e-127	1.3422e-125	-0.285
ENSG00000220804	AC093642.5.1	2	+	243037037	243037178	243056789	243056892	243030843	243030952	243061115	243061208	241	203	8.33717e-44	1.41245e-42	-0.285
ENSG00000165283	STOML2	9	-	35102091	35102191	35102682	35102820	35101900	35101959	35103046	35103130	238	200	1.05417e-270	1.74766e-268	-0.283
ENSG00000060971	ACAA1	3	-	38175442	38175500	38178082	38178176	38173416	38173496	38178355	38178583	194	158	3.12976e-14	1.92072e-13	-0.283
ENSG00000103248	MTHFSD	16	-	86585638	86585752	86588250	86588354	86582069	86582183	86588774	86588841	204	214	4.15108e-13	2.39907e-12	-0.283
ENSG00000167543	TP53I13	17	+	27896335	27896377	27898608	27898737	27896035	27896104	27898874	27899075	142	229	5.95591e-155	4.60789e-153	-0.283
ENSG00000067829	IDH3G	X	-	153055649	153055747	153056264	153056306	153055166	153055279	153059700	153059836	142	198	1.3347e-296	2.76592e-294	-0.282
ENSG00000196208	GREB1	2	+	11761030	11761133	11765279	11765438	11758413	11759045	11767087	11767230	203	259	3.5317e-37	4.96793e-36	-0.281
ENSG00000072736	NFATC3	16	+	68248231	68248335	68255098	68255187	68224670	68225678	68260252	68263162	204	189	7.85757e-77	2.50514e-75	-0.28
ENSG00000103248	MTHFSD	16	-	86585578	86585752	86588250	86588354	86582069	86582183	86588774	86588841	204	274	4.86618e-19	3.75229e-18	-0.28
ENSG00000122507	BBS9	7	+	33390830	33390935	33392470	33392485	33388679	33388782	33397466	33397607	205	115	3.82808e-05	0.000121716	-0.279
ENSG00000065882	TBC1D1	4	+	38053519	38053681	38054726	38054846	38051238	38051519	38055819	38055959	262	220	7.15511e-09	3.22466e-08	-0.279
ENSG00000172819	RARG	12	-	53609429	53609578	53621145	53621471	53609076	53609218	53624952	53625019	426	249	1.05269e-18	7.98465e-18	-0.279
ENSG00000161040	FBXL13	7	-	102572327	102572380	102603979	102604112	102566720	102566821	102608468	102608564	233	153	1.83609e-19	1.44558e-18	-0.278
ENSG00000137871	ZNF280D	15	-	56946395	56946432	56946582	56946702	56935149	56935195	56950621	56950684	220	137	3.36863e-12	1.85715e-11	-0.278
ENSG00000139597	N4BP2L1	13	-	32978339	32978408	32978457	32978534	32975813	32977337	32981386	32981475	177	169	6.12005e-105	2.94702e-103	-0.278
ENSG00000100271	TTLL1	22	-	43465609	43465850	43471479	43471596	43464415	43464596	43475907	43475992	217	341	1.10639e-14	6.95537e-14	-0.278
ENSG00000198964	SGMS1	10	-	52279590	52279681	52349912	52350007	52226649	52226692	52383466	52383743	195	191	1.52225e-25	1.51247e-24	-0.277
ENSG00000214530	STARD10	11	-	72470278	72470426	72492019	72492339	72466745	72466798	72503919	72504027	420	248	0	0	-0.276
ENSG00000121067	SPOP	17	-	47745388	47745440	47753256	47753378	47700094	47700238	47755294	47755472	222	152	8.62935e-06	3.00011e-05	-0.276
ENSG00000235162	C12orf75	12	+	105742379	105742404	105759584	105759620	105724413	105724715	105760394	105760474	125	136	2.05628e-39	3.11936e-38	-0.276
ENSG00000221978	CCNL2	1	-	1323871	1323890	1324329	1324427	1323333	1323445	1325609	1325751	198	119	1.81577e-10	9.1777e-10	-0.276
ENSG00000183044	ABAT	16	+	8829555	8829666	8839857	8839955	8768421	8768568	8841964	8841994	211	198	0	0	-0.275
ENSG00000108840	HDAC5	17	-	42188096	42188168	42194861	42195072	42170942	42171202	42200871	42201014	311	172	3.68758e-89	1.44575e-87	-0.275
ENSG00000214530	STARD10	11	-	72470278	72470426	72492019	72492339	72468811	72468929	72503919	72504027	420	248	0	0	-0.274
ENSG00000100372	SLC25A17	22	-	41175761	41175898	41180516	41180608	41175012	41175129	41188528	41188680	192	237	0.00713288	0.0160079	-0.272
ENSG00000173960	UBXN2A	2	+	24181170	24181225	24194145	24194284	24163288	24163518	24199838	24199945	155	239	1.56053e-21	1.32966e-20	-0.272
ENSG00000010810	FYN	6	-	112020717	112020873	112021306	112021471	112017479	112017659	112024087	112024237	265	256	4.22803e-06	1.51439e-05	-0.272
ENSG00000101294	HM13	20	+	30115286	30115385	30125981	30126064	30102323	30102537	30132749	30132838	199	183	0	0	-0.271
ENSG00000132677	RHBG	1	+	156340972	156341045	156344397	156344520	156339002	156339227	156347091	156347278	173	223	1.30969e-07	5.3555e-07	-0.27
ENSG00000148737	TCF7L2	10	+	114849158	114849299	114893835	114893949	114799783	114799885	114900942	114901075	241	214	6.73094e-22	5.82061e-21	-0.27
ENSG00000074964	ARHGEF10L	1	+	17934296	17934472	17942588	17942697	17930002	17930086	17945833	17945940	276	209	3.59895e-171	3.21275e-169	-0.269
ENSG00000090006	LTBP4	19	+	41128305	41128572	41129508	41129637	41125251	41125398	41131761	41131914	367	229	2.07238e-07	8.342e-07	-0.269
ENSG00000103145	HCFC1R1	16	-	3073233	3073362	3073847	3073969	3072625	3072999	3074181	3074287	222	229	7.93638e-34	1.01658e-32	-0.268
ENSG00000149761	NUDT22	11	+	63995039	63995138	63996718	63996816	63994106	63994604	63996949	63997043	199	198	1.29248e-14	8.09023e-14	-0.268
ENSG00000109794	FAM149A	4	+	187070719	187070858	187073056	187073199	187070326	187070437	187074798	187074924	239	243	1.73523e-06	6.45429e-06	-0.267
ENSG00000168675	C18orf1	18	+	13387339	13387761	13438242	13438383	13278103	13278187	13621115	13621270	522	241	2.78719e-17	1.97952e-16	-0.266
ENSG00000108272	DHRS11	17	+	34955349	34955479	34956099	34956192	34951400	34951610	34956400	34956466	230	193	5.89263e-42	9.55083e-41	-0.266
ENSG00000179818	PCBP1-AS1	2	-	70245146	70245263	70259264	70259387	70223817	70224020	70278334	70278437	223	217	3.20208e-11	1.68833e-10	-0.264
ENSG00000204580	DDR1	6	+	30852314	30852487	30853401	30853457	30850861	30850942	30856464	30856591	273	156	2.41392e-30	2.75724e-29	-0.263
ENSG00000100271	TTLL1	22	-	43465641	43465850	43471479	43471596	43464415	43464596	43475907	43475992	217	309	7.73926e-09	3.48252e-08	-0.261
ENSG00000008130	NADK	1	-	1685005	1685088	1685489	1685647	1682677	1684499	1685722	1685822	258	183	1.66383e-135	1.09089e-133	-0.26
ENSG00000142327	RNPEPL1	2	+	241513191	241513308	241513529	241513765	241512526	241512678	241513931	241514045	217	336	4.4305e-08	1.87973e-07	-0.26
ENSG00000221955	SLC12A8	3	-	124854512	124854626	124896586	124896818	124839442	124839530	124906080	124906272	332	214	0.000250977	0.000714044	-0.259
ENSG00000080823	MOK	14	-	102732159	102732249	102744942	102745031	102718253	102718332	102749814	102749929	189	190	0.000381173	0.00105927	-0.259
ENSG00000112851	ERBB2IP	5	+	65364704	65364848	65367996	65368119	65349233	65350779	65370851	65371058	244	223	0.000923996	0.00243593	-0.259
ENSG00000197134	ZNF257	19	+	22255610	22255737	22256270	22256366	22235348	22235437	22270778	22271080	227	196	1.4696e-79	4.87279e-78	-0.259
ENSG00000141504	SAT2	17	-	7530460	7530544	7530680	7530732	7530070	7530111	7530870	7531187	152	184	3.70143e-47	6.87282e-46	-0.259
ENSG00000088367	EPB41L1	20	+	34802278	34802362	34806797	34806884	34800193	34800298	34809785	34809866	184	187	0.0202568	0.0412784	-0.258
ENSG00000165695	AK8	9	-	135742290	135742340	135750501	135750586	135739051	135739165	135753558	135754164	185	150	3.73457e-33	4.66018e-32	-0.255
ENSG00000188002	RP11-43F13.1.1	5	-	1630523	1630681	1632959	1633021	1629115	1629745	1633922	1634099	162	258	8.47746e-166	6.97737e-164	-0.255
ENSG00000104299	INTS9	8	-	28671008	28671129	28692808	28692895	28669843	28669978	28695153	28695293	187	221	5.96532e-10	2.90141e-09	-0.254
ENSG00000198625	MDM4	1	+	204501318	204501374	204506586	204506625	204499811	204499945	204507336	204507436	156	139	1.81945e-275	3.06011e-273	-0.254
ENSG00000174928	C3orf33	3	-	155493489	155493637	155523385	155523512	155485297	155485458	155523927	155524055	227	248	1.07065e-104	5.13426e-103	-0.254
ENSG00000152117	AC093838.4.1	2	+	132254782	132254866	132256439	132256526	132250648	132250713	132257776	132257919	184	187	7.3805e-06	2.58139e-05	-0.253
ENSG00000118997	DNAH7	2	-	196866398	196866582	196877510	196877630	196865427	196865607	196883893	196884019	220	284	3.66794e-05	0.000117069	-0.252
ENSG00000132639	SNAP25	20	+	10273529	10273647	10273808	10273926	10265371	10265420	10277572	10277698	218	218	0.00651765	0.0147816	-0.252
ENSG00000137210	TMEM14B	6	+	10749434	10749501	10755374	10755465	10747991	10748114	10756699	10757214	167	191	8.62012e-64	2.22303e-62	-0.252
ENSG00000197070	ARRDC1	9	+	140507347	140507458	140507911	140507962	140500154	140500287	140508066	140508221	211	151	9.22064e-17	6.39985e-16	-0.252
ENSG00000148180	GSN	9	+	124044152	124044231	124062342	124062404	124043747	124043840	124064240	124064445	179	162	4.30584e-07	1.69215e-06	-0.251
ENSG00000131626	PPFIA1	11	+	70196028	70196145	70197099	70197129	70194294	70194526	70200406	70200558	217	130	2.60848e-25	2.57192e-24	-0.251
ENSG00000115594	IL1R1	2	+	102781574	102781764	102782572	102782741	102781233	102781468	102785057	102785123	290	269	0	0	-0.25
ENSG00000075643	MOCOS	18	+	33775219	33775309	33778652	33778719	33767481	33767644	33779645	33780287	190	167	5.25948e-89	2.05509e-87	-0.249
ENSG00000105397	TYK2	19	-	10463109	10463227	10463601	10463774	10461725	10461838	10464717	10464912	273	218	3.26397e-244	4.40447e-242	-0.249
ENSG00000149809	TM7SF2	11	+	64879986	64880183	64880691	64880886	64879349	64879539	64880962	64881066	297	295	1.44468e-111	7.76181e-110	-0.248
ENSG00000135250	SRPK2	7	-	104937867	104937980	104946882	104947018	104844140	104844232	105029094	105029149	236	213	0.0230126	0.0463648	-0.247
ENSG00000161016	RPL8	8	-	146016661	146016695	146017157	146017299	146015739	146015855	146017376	146017525	242	134	1.44733e-48	2.77625e-47	-0.247
ENSG00000198467	TPM2	9	-	35684728	35684804	35685060	35685136	35684484	35684547	35685265	35685336	176	176	1.92445e-59	4.60479e-58	-0.247
ENSG00000258984	RP11-526L8.1.1	2	+	238881733	238881867	238896604	238896634	238875716	238875774	238903385	238903451	234	130	9.41459e-32	1.12635e-30	-0.246
ENSG00000180900	SCRIB	8	-	144877589	144877700	144885552	144885741	144877446	144877503	144885816	144886110	289	211	1.30744e-37	1.87324e-36	-0.246
ENSG00000073803	MAP3K13	3	+	185184613	185184751	185190762	185191549	185183534	185183651	185195113	185195184	238	887	5.34346e-109	2.74384e-107	-0.245
ENSG00000178568	ERBB4	2	-	212495186	212495319	212522478	212522553	212488646	212488769	212530047	212530202	175	233	5.37975e-127	3.32085e-125	-0.245
ENSG00000163902	RPN1	3	-	128356641	128356948	128363761	128363826	128350790	128351000	128369382	128369394	165	407	2.70438e-53	5.72706e-52	-0.245
ENSG00000101294	HM13	20	+	30115286	30115385	30125981	30126162	30102304	30102537	30132749	30132838	199	281	2.95762e-42	4.86164e-41	-0.244
ENSG00000173039	RELA	11	-	65429157	65429306	65429407	65429559	65427594	65427686	65429649	65429676	252	249	1.84359e-13	1.08659e-12	-0.243
ENSG00000108604	SMARCD2	17	-	61914554	61914597	61914800	61914985	61914281	61914404	61919818	61919862	285	143	0	0	-0.242
ENSG00000011347	SYT7	11	-	61318855	61318935	61323575	61323679	61300460	61300596	61348261	61348298	204	180	2.02705e-17	1.44674e-16	-0.242
ENSG00000132471	WBP2	17	-	73843876	73844011	73844650	73844743	73843567	73843690	73845684	73845820	193	235	7.53826e-16	4.99609e-15	-0.242
ENSG00000186283	TOR3A	1	+	179052074	179052188	179054762	179055028	179050511	179051522	179057045	179057224	214	366	0	0	-0.241
ENSG00000197681	TBC1D3	17	-	36351935	36351996	36352421	36352526	36347009	36347082	36353600	36353765	205	161	6.77791e-42	1.09399e-40	-0.241
ENSG00000187097	ENTPD5	14	-	74442638	74442718	74443026	74443115	74441626	74441688	74443726	74443762	189	180	4.02065e-72	1.17235e-70	-0.238
ENSG00000164258	NDUFS4	5	+	52899281	52899360	52942062	52942235	52856464	52856590	52954380	52954454	179	273	1.11007e-59	2.67825e-58	-0.238
ENSG00000088727	KIF9	3	-	47312726	47312951	47315041	47315148	47308669	47308753	47316814	47316980	207	325	4.03066e-69	1.11637e-67	-0.237
ENSG00000008130	NADK	1	-	1693390	1693474	1696666	1696885	1688619	1688749	1709727	1709909	319	184	2.58491e-41	4.12058e-40	-0.237
ENSG00000198625	MDM4	1	+	204501318	204501374	204506557	204506625	204499811	204499945	204507336	204507436	156	168	3.90379e-277	6.76172e-275	-0.237
ENSG00000135596	MICAL1	6	-	109768883	109768925	109769077	109769166	109768559	109768643	109769405	109769596	189	142	0.0142895	0.0301618	-0.236
ENSG00000243147	MRPL33	2	+	27995540	27995559	28005438	28005561	27994605	27994666	28117399	28117551	119	223	2.46278e-27	2.61248e-26	-0.236
ENSG00000072786	STK10	5	-	171517235	171517366	171520415	171520964	171509964	171510088	171523429	171523564	649	231	8.47296e-13	4.8224e-12	-0.236
ENSG00000196756	RP4-564F22.2.1	20	-	37050738	37050888	37054582	37054700	37049652	37049745	37055061	37055146	218	250	3.21452e-06	1.16467e-05	-0.235
ENSG00000245248	RP11-305N23.1.1	11	+	119265690	119265864	119340519	119340686	119252519	119252618	119369260	119371306	274	267	3.80896e-17	2.68222e-16	-0.235
ENSG00000121749	TBC1D15	12	+	72234880	72235011	72255184	72255276	72233538	72233591	72265849	72265948	231	192	7.49174e-07	2.88843e-06	-0.235
ENSG00000129347	KRI1	19	-	10675604	10675710	10676392	10676466	10673404	10673513	10676581	10676707	174	206	3.70824e-10	1.83358e-09	-0.233
ENSG00000048828	FAM120A	9	+	96320862	96321000	96323390	96323532	96320108	96320292	96324489	96324586	238	242	8.80753e-23	7.91109e-22	-0.233
ENSG00000128951	DUT	15	+	48626613	48626705	48628242	48628287	48624464	48624603	48633485	48633560	192	145	1.16529e-37	1.6799e-36	-0.232
ENSG00000148737	TCF7L2	10	+	114849155	114849299	114893835	114893949	114799783	114799885	114900942	114901075	244	214	3.85959e-26	3.92212e-25	-0.232
ENSG00000133424	LARGE	22	-	34022227	34022310	34046352	34046654	34000420	34000544	34157357	34157545	402	183	1.48358e-13	8.78866e-13	-0.232
ENSG00000196411	EPHB4	7	-	100411540	100411643	100414813	100414979	100411273	100411338	100416141	100416266	266	203	0	0	-0.231
ENSG00000186283	TOR3A	1	+	179052074	179052188	179057045	179057224	179050511	179051522	179063227	179063352	214	279	1.87183e-86	6.98476e-85	-0.231
ENSG00000197586	ENTPD6	20	+	25199185	25199250	25201867	25201969	25198137	25198217	25203473	25203614	165	202	1.34618e-10	6.84895e-10	-0.23
ENSG00000166548	TK2	16	-	66570866	66570920	66575781	66575856	66565282	66565372	66582880	66582912	175	154	9.84758e-06	3.40427e-05	-0.229
ENSG00000144935	TRPC1	3	+	142455220	142455375	142462326	142462428	142442915	142443573	142467099	142467302	255	202	9.63866e-08	3.9835e-07	-0.229
ENSG00000135549	PKIB	6	+	122954427	122954512	122996222	122996289	122931376	122931680	123038931	123039108	185	167	3.66657e-07	1.45273e-06	-0.228
ENSG00000005955	GGNBP2	17	+	34901467	34901666	34910660	34910741	34900780	34900946	34912922	34913176	299	181	4.82256e-168	4.08509e-166	-0.228
ENSG00000053501	USE1	19	+	17329172	17329200	17330021	17330196	17328261	17328271	17330439	17330638	128	275	1.24166e-08	5.51878e-08	-0.228
ENSG00000197555	SIPA1L1	14	+	71979459	71979562	71996028	71996087	71787838	71787898	72043251	72043304	203	159	4.59638e-44	7.84427e-43	-0.228
ENSG00000215788	TNFRSF25	1	-	6522688	6522723	6524611	6524779	6522053	6522234	6525499	6525620	268	135	8.31944e-05	0.00025195	-0.227
ENSG00000164944	KIAA1429	8	-	95547066	95547235	95556054	95556170	95543190	95543313	95565612	95565751	216	269	0	0	-0.227
ENSG00000105655	ISYNA1	19	-	18547782	18547915	18548408	18548570	18547139	18547289	18548669	18548798	262	233	5.52123e-09	2.50582e-08	-0.227
ENSG00000245937	CTC-228N24.3.1	5	-	127292495	127292613	127396835	127396936	127276696	127276912	127418661	127418720	201	218	9.70782e-88	3.69375e-86	-0.227
ENSG00000054392	HHAT	1	+	210591497	210591669	210637848	210637999	210573811	210574006	210686496	210686532	272	251	8.19649e-48	1.53668e-46	-0.226
ENSG00000090316	MAEA	4	+	1309184	1309388	1316168	1316291	1305766	1305949	1321414	1321491	304	223	2.34072e-13	1.37609e-12	-0.225
ENSG00000164327	RICTOR	5	-	39021140	39021238	39074212	39074260	39003659	39003724	39074430	39074491	148	198	7.58238e-13	4.32188e-12	-0.225
ENSG00000126522	ASL	7	+	65548063	65548161	65552715	65552778	65547866	65547923	65553793	65553908	198	163	2.04745e-94	8.48593e-93	-0.225
ENSG00000060339	CCAR1	10	+	70497601	70497646	70502184	70502326	70496632	70496805	70506917	70507032	145	242	1.13166e-79	3.76303e-78	-0.224
ENSG00000100209	HSCB	22	+	29141851	29141996	29147228	29147276	29139869	29139966	29153065	29153201	245	148	0.000226943	0.000649649	-0.223
ENSG00000136856	SLC2A8	9	+	130167096	130167270	130167698	130167844	130166237	130166346	130169390	130170177	274	246	4.98502e-82	1.73727e-80	-0.223
ENSG00000160753	RUSC1	1	+	155295106	155295281	155295357	155295463	155294892	155294969	155295654	155295701	275	206	2.96005e-10	1.47178e-09	-0.222
ENSG00000105393	BABAM1	19	+	17379602	17379900	17382405	17382464	17378251	17378336	17384712	17384833	398	159	7.33751e-81	2.47534e-79	-0.222
ENSG00000131467	PSME3	17	+	40985792	40985956	40986110	40986273	40985432	40985690	40986360	40986393	264	263	2.09369e-12	1.16758e-11	-0.221
ENSG00000169062	UPF3A	13	+	115048311	115048418	115051993	115052104	115047495	115047602	115056963	115057019	207	211	4.23633e-72	1.23215e-70	-0.221
ENSG00000149809	TM7SF2	11	+	64880282	64880337	64880840	64880886	64879986	64880183	64880962	64881066	155	146	1.14999e-29	1.29444e-28	-0.221
ENSG00000118960	HS1BP3	2	-	20838195	20838412	20845099	20845265	20824491	20824652	20850791	20850849	266	317	1.91274e-19	1.5049e-18	-0.221
ENSG00000176978	DPP7	9	-	140007657	140007739	140007812	140007948	140007404	140007571	140008316	140008480	236	182	1.03671e-294	2.11071e-292	-0.221
ENSG00000153113	CAST	5	+	96058342	96058402	96065315	96065429	96031539	96031611	96071875	96071944	160	214	1.07043e-14	6.7366e-14	-0.221
ENSG00000161249	DMKN	19	-	35996840	35996951	36000812	36000863	35996619	35996667	36001085	36001154	151	211	2.28955e-07	9.1875e-07	-0.221
ENSG00000153944	MSI2	17	+	55752278	55752487	55754347	55754420	55729459	55729522	55756909	55757482	309	173	8.14802e-33	1.00745e-31	-0.22
ENSG00000141027	NCOR1	17	-	16068292	16068475	16089867	16090001	16062073	16062187	16097775	16097953	234	283	4.4048e-224	5.55628e-222	-0.22
ENSG00000015475	BID	22	-	18226568	18226779	18232870	18232940	18222114	18222254	18257146	18257258	170	311	3.1048e-83	1.10525e-81	-0.219
ENSG00000151338	MIPOL1	14	+	37838721	37838829	37892059	37892154	37739624	37739730	37969112	37969343	208	195	6.92272e-11	3.58013e-10	-0.219
ENSG00000197603	C5orf42	5	-	37245811	37245947	37247719	37247847	37245580	37245700	37249346	37249530	228	236	4.27172e-51	8.69708e-50	-0.219
ENSG00000087053	MTMR2	11	-	95599566	95599650	95620775	95620923	95598764	95598840	95621319	95621425	248	184	5.98739e-05	0.000185636	-0.218
ENSG00000103067	ESRP2	16	-	68267670	68267785	68267896	68268010	68267229	68267328	68269536	68269665	214	215	8.96072e-30	1.01058e-28	-0.218
ENSG00000107669	ATE1	10	-	123658355	123658484	123659380	123659509	123629520	123629553	123661905	123662135	229	229	5.08595e-102	2.34216e-100	-0.218
ENSG00000188342	GTF2F2	13	+	45710867	45710941	45781558	45781640	45694649	45694856	45827005	45827105	174	182	4.43653e-30	5.0427e-29	-0.218
ENSG00000153113	CAST	5	+	96058342	96058402	96073552	96073651	96031539	96031611	96075741	96075822	160	199	7.89162e-137	5.29377e-135	-0.218
ENSG00000091831	ESR1	6	+	152163731	152163922	152201789	152201906	152129338	152129499	152265307	152265643	291	217	1.01807e-128	6.35197e-127	-0.218
ENSG00000159214	CCDC24	1	+	44457518	44457676	44457824	44458059	44457284	44457418	44458194	44458311	258	335	1.44749e-76	4.58964e-75	-0.217
ENSG00000153944	MSI2	17	+	55752332	55752487	55754347	55754420	55729459	55729522	55756909	55757299	255	173	7.25487e-172	6.52658e-170	-0.217
ENSG00000090905	TNRC6A	16	+	24741573	24741621	24762046	24762134	24741033	24741167	24769659	24769681	148	188	2.65998e-10	1.32827e-09	-0.216
ENSG00000040487	PQLC2	1	+	19639222	19639383	19644093	19644335	19638819	19638852	19651126	19651256	261	342	1.87529e-05	6.23397e-05	-0.216
ENSG00000146731	CCT6A	7	+	56120114	56120178	56122061	56122196	56119322	56119678	56123316	56123490	164	235	3.50721e-33	4.39064e-32	-0.215
ENSG00000163113	OTUD7B	1	-	149942990	149943179	149949360	149949511	149939218	149939446	149982396	149982625	251	289	3.29478e-254	4.83999e-252	-0.215
ENSG00000140859	KIFC3	16	-	57819375	57819578	57824841	57824978	57806134	57806200	57828910	57829053	237	303	2.08719e-34	2.73076e-33	-0.214
ENSG00000050426	LETMD1	12	+	51445874	51445990	51447560	51447643	51442816	51442968	51450132	51450285	216	183	1.07864e-07	4.44203e-07	-0.214
ENSG00000248098	BCKDHA	19	+	41928068	41928275	41928533	41928675	41925039	41925201	41928902	41929074	307	242	5.98171e-42	9.68169e-41	-0.214
ENSG00000110717	NDUFS8	11	+	67799618	67799676	67799752	67799803	67798093	67798200	67800389	67800479	158	151	0	0	-0.213
ENSG00000100697	DICER1	14	-	95600697	95600840	95608019	95608085	95599651	95599840	95623566	95623607	166	243	7.23157e-08	3.01835e-07	-0.213
ENSG00000131759	RARA	17	+	38487108	38487648	38504567	38504716	38474496	38474700	38506035	38506177	640	249	8.49134e-10	4.09057e-09	-0.213
ENSG00000236624	CCDC163P	1	-	45962227	45962295	45962970	45963055	45961089	45961217	45965016	45965115	185	168	4.5359e-27	4.76372e-26	-0.213
ENSG00000085552	IGSF9	1	-	159900927	159901051	159901242	159901393	159900481	159900657	159901601	159901718	251	224	0.000232826	0.000665012	-0.212
ENSG00000169131	ZNF354A	5	-	178153999	178154126	178155990	178156074	178152376	178152472	178157556	178157703	184	227	1.02313e-32	1.26178e-31	-0.212
ENSG00000198625	MDM4	1	+	204495487	204495562	204506586	204506625	204494611	204494724	204507336	204507436	175	139	3.89054e-10	1.91963e-09	-0.212
ENSG00000090316	MAEA	4	+	1309184	1309388	1316168	1316291	1305766	1306026	1321414	1321491	304	223	1.79559e-276	3.06438e-274	-0.212
ENSG00000120802	TMPO	12	+	98921663	98921790	98925457	98925616	98909289	98909924	98931252	98931350	227	259	1.55915e-94	6.5086e-93	-0.212
ENSG00000172869	DMXL1	5	+	118433673	118433799	118445845	118445978	118407249	118407351	118450169	118450236	226	233	1.10323e-193	1.17459e-191	-0.211
ENSG00000153531	ADPRHL1	13	-	114079366	114079494	114083266	114083407	114078531	114078664	114088056	114088182	241	228	2.26469e-19	1.7722e-18	-0.211
ENSG00000135776	ABCB10	1	-	229677983	229678118	229684980	229685181	229676352	229676499	229693882	229694442	301	235	2.34025e-19	1.82929e-18	-0.211
ENSG00000177030	DEAF1	11	-	674535	674783	678693	678822	653961	654051	679687	679816	229	348	9.64428e-08	3.9844e-07	-0.211
ENSG00000175691	ZNF77	19	-	2936521	2936702	2939278	2939405	2933216	2934813	2944835	2944969	227	281	2.96775e-36	4.09035e-35	-0.211
ENSG00000166377	ATP9B	18	+	76914503	76914555	76936812	76936907	76886266	76886375	76953182	76953263	152	195	2.589e-05	8.45632e-05	-0.211
ENSG00000144395	CCDC150	2	+	197534556	197534600	197537068	197537161	197531442	197531572	197538964	197539072	144	193	0.00833229	0.0184043	-0.21
ENSG00000123908	EIF2C2	8	-	141549418	141549553	141551262	141551457	141545566	141545668	141554311	141554402	295	235	1.23836e-217	1.49699e-215	-0.21
ENSG00000140374	ETFA	15	-	76566752	76566835	76576097	76576166	76523673	76523739	76577977	76578079	169	183	2.31091e-22	2.0394e-21	-0.21
ENSG00000120265	PCMT1	6	+	150093183	150093383	150093690	150093820	150092297	150092402	150094273	150094305	300	230	1.84464e-44	3.19986e-43	-0.21
ENSG00000162433	AK4	1	+	65613960	65614235	65656392	65656512	65613231	65613348	65684436	65684609	375	220	0	0	-0.209
ENSG00000117262	GPR89A	1	-	145822813	145822859	145826387	145826715	145818766	145818826	145826887	145827015	428	146	0.0160882	0.0335979	-0.209
ENSG00000166925	TSC22D4	7	-	100071896	100072063	100074899	100075082	100065174	100065223	100076416	100076855	283	267	7.6319e-16	5.05526e-15	-0.209
ENSG00000198270	TMEM116	12	-	112416539	112416591	112441603	112441667	112381068	112381173	112443060	112443107	164	152	0.0246032	0.0492106	-0.208
ENSG00000143537	ADAM15	1	+	155025146	155025253	155025892	155025969	155023761	155023941	155026385	155026464	207	177	2.78763e-218	3.40531e-216	-0.208
ENSG00000117868	ESYT2	7	-	158529738	158529870	158531713	158531812	158528193	158528299	158534213	158534587	199	232	0	0	-0.207
ENSG00000140859	KIFC3	16	-	57831876	57831934	57831983	57832194	57828910	57829053	57837095	57837165	311	158	0.00861204	0.0189681	-0.207
ENSG00000154358	OBSCN	1	+	228487582	228487846	228492823	228493087	228486959	228487223	228494072	228494339	364	364	0.0148609	0.0312712	-0.207
ENSG00000138002	IFT172	2	-	27707093	27707133	27708226	27708370	27706738	27706804	27712481	27712624	244	140	2.04848e-42	3.372e-41	-0.207
ENSG00000119411	BSPRY	9	+	116116519	116116618	116122786	116123017	116111820	116112060	116124648	116124674	199	331	5.94006e-285	1.16838e-282	-0.206
ENSG00000186260	MKL2	16	+	14345718	14345880	14346221	14346359	14342782	14342938	14351957	14352018	262	238	3.35235e-10	1.66185e-09	-0.206
ENSG00000131697	NPHP4	1	-	6038329	6038473	6046214	6046387	6029146	6029319	6052303	6052533	273	244	1.20181e-14	7.53484e-14	-0.206
ENSG00000183044	ABAT	16	+	8839857	8839955	8841964	8841994	8829555	8829666	8844278	8844396	198	130	1.50853e-108	7.57859e-107	-0.206
ENSG00000112367	FIG4	6	+	110036280	110036379	110048311	110048468	110012514	110012704	110053839	110053890	199	257	1.48642e-11	7.9713e-11	-0.206
ENSG00000158062	UBXN11	1	-	26620695	26620822	26623409	26623486	26612313	26612528	26623917	26623972	177	227	5.77226e-05	0.000179302	-0.205
ENSG00000176986	SEC24C	10	+	75526811	75526928	75527594	75527765	75526517	75526611	75528567	75528664	217	271	0	0	-0.205
ENSG00000131080	EDA2R	X	-	65824889	65825068	65835775	65835872	65824262	65824348	65859042	65859108	197	279	0.0174384	0.0361187	-0.205
ENSG00000172366	FAM195A	16	+	697416	697544	697782	697884	692119	692249	698119	698474	228	202	3.04859e-08	1.30888e-07	-0.205
ENSG00000139428	MMAB	12	-	109996900	109996960	109998844	109998909	109994592	109994941	109999224	109999322	165	160	4.53775e-140	3.11601e-138	-0.205
ENSG00000107669	ATE1	10	-	123658355	123658484	123659380	123659509	123600596	123600778	123661905	123662135	229	229	1.1605e-117	6.56957e-116	-0.205
ENSG00000120265	PCMT1	6	+	150093149	150093383	150093690	150093820	150092297	150092402	150094273	150094305	334	230	5.35127e-43	8.96125e-42	-0.205
ENSG00000261008	AC004158.2.1	16	-	72557230	72557314	72574476	72574510	72461288	72461356	72589163	72589225	134	184	0.00893927	0.0196292	-0.204
ENSG00000249709	ZNF564	19	-	12639117	12639178	12639383	12639510	12636184	12638730	12662143	12662327	227	161	4.22517e-136	2.818e-134	-0.204
ENSG00000198830	HMGN2	1	+	26799973	26800018	26800193	26800223	26799009	26799118	26800575	26800626	145	130	3.46501e-44	5.93965e-43	-0.204
ENSG00000131473	ACLY	17	-	40052872	40052902	40054001	40054092	40049285	40049427	40054883	40055038	191	130	6.99811e-170	6.10624e-168	-0.204
ENSG00000087077	TRIP6	7	+	100466116	100466488	100467991	100468365	100465729	100465855	100469164	100469343	472	474	0	0	-0.203
ENSG00000183137	CEP57L1	6	+	109461623	109461878	109466421	109466584	109416365	109416454	109467960	109468140	355	263	5.593e-06	1.97766e-05	-0.203
ENSG00000115459	ELMOD3	2	+	85590219	85590289	85595808	85595877	85589308	85589383	85596861	85596953	170	169	2.36466e-50	4.6829e-49	-0.203
ENSG00000172965	AC068491.1.1	2	-	111991204	111991316	112005724	112005818	111965352	111966238	112101637	112101814	194	212	5.54826e-08	2.33457e-07	-0.202
ENSG00000109685	WHSC1	4	+	1957419	1957576	1957709	1957915	1956887	1957067	1959659	1959763	257	306	1.14611e-16	7.92648e-16	-0.202
ENSG00000166452	AKIP1	11	+	8932990	8933218	8933999	8934080	8932745	8932770	8936372	8936477	328	181	2.12508e-91	8.59286e-90	-0.202
ENSG00000100997	ABHD12	20	-	25303960	25304066	25319862	25319987	25300834	25300954	25371148	25371612	225	206	6.84275e-20	5.49171e-19	-0.201
ENSG00000164258	NDUFS4	5	+	52899281	52899360	52954380	52954454	52856464	52856590	52978947	52979168	179	174	8.4022e-18	6.09422e-17	-0.201
ENSG00000104859	CLASRP	19	+	45571272	45571316	45571677	45571738	45570594	45570852	45572323	45572382	144	161	7.401e-28	7.98221e-27	-0.201
ENSG00000150556	LYPD6B	2	+	149987396	149987467	150017277	150017349	149894980	149895315	150061766	150061918	171	172	1.88999e-97	8.18409e-96	-0.2
ENSG00000101474	C20orf3	20	-	24959402	24959518	24964538	24964655	24954280	24954373	24973229	24973278	217	216	0	0	-0.199
ENSG00000107614	TRDMT1	10	-	17203481	17203547	17210839	17210916	17202303	17202373	17216549	17216659	177	166	0.0209227	0.0425456	-0.199
ENSG00000123983	ACSL3	2	+	223752547	223752606	223765391	223765498	223725651	223725976	223773450	223773868	159	207	1.94751e-31	2.29218e-30	-0.199
ENSG00000166669	ATF7IP2	16	+	10567779	10567846	10574735	10574821	10567335	10567391	10575692	10577494	167	186	0.00124469	0.00321921	-0.198
ENSG00000198453	ZNF568	19	+	37413487	37413748	37416101	37416160	37408480	37408550	37427647	37427774	361	159	1.07018e-28	1.17386e-27	-0.198
ENSG00000204764	RANBP17	5	+	170410068	170410249	170588410	170588470	170395245	170395381	170597133	170597207	281	160	6.98792e-25	6.7805e-24	-0.198
ENSG00000050426	LETMD1	12	+	51445874	51445990	51447560	51447643	51442816	51442968	51449617	51449804	216	183	9.32601e-22	8.01098e-21	-0.198
ENSG00000138738	PRDM5	4	-	121631463	121631568	121675707	121675793	121616265	121616430	121698342	121698436	186	205	7.6357e-32	9.18263e-31	-0.198
ENSG00000054793	ATP9A	20	-	50342357	50342471	50346372	50346517	50329504	50329613	50384840	50384867	245	214	0	0	-0.197
ENSG00000121064	SCPEP1	17	+	55058442	55058591	55062738	55062828	55055467	55055596	55065055	55065211	249	190	1.73387e-14	1.0789e-13	-0.197
ENSG00000140474	ULK3	15	-	75130492	75130533	75130606	75130685	75130091	75130139	75130780	75130845	179	141	4.43948e-17	3.11865e-16	-0.197
ENSG00000151090	THRB	3	-	24270428	24270492	24359848	24359985	24231564	24231825	24378790	24378862	237	164	9.24969e-19	7.05273e-18	-0.197
ENSG00000164828	SUN1	7	+	882977	883157	888054	888252	881582	881767	889156	889240	280	298	7.75897e-42	1.24886e-40	-0.196
ENSG00000172869	DMXL1	5	+	118440874	118440953	118445845	118445978	118437629	118437701	118450169	118450236	179	233	1.19293e-07	4.89506e-07	-0.196
ENSG00000259522	RP11-468E2.2.1	14	-	24651483	24651609	24651997	24652048	24651160	24651369	24652181	24652375	151	226	9.10201e-150	6.68537e-148	-0.196
ENSG00000060656	PTPRU	1	+	29601959	29602268	29605523	29605633	29587121	29587415	29605967	29606169	409	210	1.69537e-08	7.46387e-08	-0.196
ENSG00000162433	AK4	1	+	65613960	65614235	65656392	65656512	65613351	65613740	65684436	65684609	375	220	2.59315e-40	4.02859e-39	-0.195
ENSG00000168255	POLR2J3	7	-	102185152	102185223	102207028	102207183	102181947	102182109	102207443	102207530	255	171	6.32701e-17	4.41521e-16	-0.195
ENSG00000050426	LETMD1	12	+	51445874	51445990	51447594	51447643	51442816	51442968	51449617	51449804	216	149	0.000408226	0.00113012	-0.194
ENSG00000100600	LGMN	14	-	93170984	93171052	93172827	93172998	93170188	93170706	93176016	93176217	271	168	9.28775e-53	1.94908e-51	-0.194
ENSG00000050426	LETMD1	12	+	51445874	51445990	51447560	51447643	51442816	51442968	51449926	51450028	216	183	1.23788e-05	4.21772e-05	-0.194
ENSG00000102547	CAB39L	13	-	49913812	49913878	49918314	49918374	49906082	49906226	49924879	49925048	160	166	2.28274e-66	6.14646e-65	-0.193
ENSG00000124523	SIRT5	6	+	13591900	13592126	13595708	13595796	13584307	13584457	13597194	13597248	326	188	1.47052e-13	8.71572e-13	-0.193
ENSG00000219626	AC008073.6.1	2	+	24362239	24362320	24369617	24369705	24357988	24358057	24369799	24369956	181	188	0.00627608	0.0142896	-0.192
ENSG00000186275	NBPF12	1	+	146401670	146401880	146407957	146408167	146400090	146400302	146409945	146410048	310	310	9.49686e-05	0.000285373	-0.191
ENSG00000149499	EML3	11	-	62373326	62373452	62373534	62373686	62373113	62373245	62374429	62374571	252	226	0.000388952	0.00107959	-0.191
ENSG00000083290	ULK2	17	-	19741813	19741896	19744801	19744860	19729451	19729499	19746433	19746535	159	183	0.00660743	0.0149589	-0.191
ENSG00000115307	AUP1	2	-	74755543	74755616	74756258	74756409	74755374	74755448	74756488	74756626	251	173	0	0	-0.191
ENSG00000123415	SMUG1	12	-	54581602	54581689	54582294	54582380	54577439	54577743	54582509	54582741	186	187	5.4495e-78	1.77644e-76	-0.191
ENSG00000148337	CIZ1	9	-	130947825	130948055	130950141	130950213	130942999	130943078	130952607	130952723	172	330	3.71005e-10	1.83369e-09	-0.19
ENSG00000133059	DSTYK	1	-	205119807	205119922	205126400	205126514	205111632	205116873	205128674	205128807	214	215	5.34021e-11	2.77782e-10	-0.19
ENSG00000103248	MTHFSD	16	-	86585578	86585752	86588250	86588357	86582069	86582183	86588774	86588841	207	274	0.000118852	0.000353116	-0.189
ENSG00000108515	ENO3	17	+	4856089	4856185	4856566	4856636	4855122	4855209	4857006	4857140	196	170	0.0133874	0.028414	-0.189
ENSG00000104863	LIN7B	19	+	49618516	49618588	49619519	49619729	49618105	49618224	49621111	49621275	172	310	1.30607e-06	4.91471e-06	-0.189
ENSG00000103248	MTHFSD	16	-	86585638	86585752	86588250	86588357	86582069	86582183	86588774	86588841	207	214	0.00037966	0.00105582	-0.188
ENSG00000054793	ATP9A	20	-	50234028	50234093	50235200	50235345	50230215	50230371	50235492	50235582	245	165	0	0	-0.187
ENSG00000099326	MZF1	19	-	59081710	59081894	59082360	59082796	59080882	59080953	59084421	59084942	536	284	2.04548e-06	7.56705e-06	-0.187
ENSG00000153201	RANBP2	2	+	109345587	109345655	109347229	109347341	109335936	109336134	109347777	109347930	168	212	3.18032e-62	7.90313e-61	-0.187
ENSG00000206195	AP000525.8.1	22	-	16162396	16162487	16186810	16186953	16150528	16151821	16187164	16187302	243	191	0.00962159	0.0210082	-0.186
ENSG00000154358	OBSCN	1	+	228456230	228456506	228459625	228459922	228451816	228452092	228460972	228461248	376	397	5.91665e-17	4.1413e-16	-0.186
ENSG00000185753	CXorf38	X	-	40498260	40498380	40506258	40506393	40496258	40496408	40506556	40506799	235	220	4.43831e-05	0.000139926	-0.185
ENSG00000169813	HNRNPF	10	-	43890077	43890136	43891903	43892038	43881064	43883384	43903164	43903267	235	159	2.14398e-14	1.32911e-13	-0.185
ENSG00000124226	RNF114	20	+	48558097	48558248	48561918	48562025	48552947	48553089	48562672	48562787	251	207	5.47638e-94	2.26169e-92	-0.185
ENSG00000132561	MATN2	8	+	98900302	98900470	98943180	98943750	98881338	98881515	98954004	98954127	268	670	2.0886e-60	5.08139e-59	-0.185
ENSG00000091831	ESR1	6	+	152163731	152163922	152201789	152201906	152130241	152130406	152265307	152265643	291	217	4.76479e-282	8.77705e-280	-0.185
ENSG00000131844	MCCC2	5	+	70888752	70888819	70892106	70892191	70883194	70883381	70895485	70895587	167	185	2.16387e-100	9.69563e-99	-0.185
ENSG00000117625	RCOR3	1	+	211469017	211469095	211477424	211477482	211462673	211462738	211485696	211485829	178	158	0.000730332	0.0019583	-0.183
ENSG00000087008	ACOX3	4	-	8372634	8372721	8376704	8376879	8368438	8368807	8383218	8383334	275	187	0.00225201	0.00557598	-0.183
ENSG00000142892	PIGK	1	-	77634944	77635080	77676120	77676174	77632403	77632515	77684994	77685111	154	236	4.80977e-69	1.32899e-67	-0.183
ENSG00000110801	PSMD9	12	+	122337539	122337751	122340911	122341013	122326636	122326900	122353761	122353850	312	202	1.26553e-45	2.27344e-44	-0.183
ENSG00000167196	FBXO22	15	+	76196831	76196970	76205543	76205631	76196218	76196444	76209570	76209735	239	188	7.3966e-119	4.31344e-117	-0.183
ENSG00000169062	UPF3A	13	+	115048311	115048418	115051776	115051875	115047495	115047602	115051993	115052104	207	199	1.68988e-06	6.29567e-06	-0.183
ENSG00000250151	ARPC4-TTLL3	3	+	9839342	9839461	9841868	9841980	9834797	9834808	9843344	9843440	219	212	5.02949e-20	4.06457e-19	-0.182
ENSG00000130475	FCHO1	19	+	17889417	17889693	17892039	17892152	17888945	17889037	17892260	17892348	376	213	2.97352e-38	4.34606e-37	-0.182
ENSG00000157326	DHRS4	14	+	24429110	24429212	24434970	24435041	24424243	24424421	24435140	24435192	202	171	0.000151662	0.000443558	-0.181
ENSG00000184164	CRELD2	22	+	50316881	50316965	50318007	50318103	50316259	50316355	50319064	50319205	184	196	1.40446e-05	4.75736e-05	-0.181
ENSG00000125149	C16orf70	16	+	67144021	67144142	67154014	67154097	67143865	67143892	67159861	67159945	221	183	2.21919e-09	1.04063e-08	-0.18
ENSG00000174718	C12orf35	12	+	32113710	32113805	32123122	32123290	32112371	32112425	32140172	32140256	195	268	9.25866e-36	1.25963e-34	-0.179
ENSG00000085733	CTTN	11	+	70279206	70279384	70279752	70279824	70277296	70277386	70281131	70282681	278	172	9.88471e-37	1.38041e-35	-0.179
ENSG00000080823	MOK	14	-	102729882	102729953	102749814	102749929	102718253	102718332	102771298	102771484	215	171	6.70448e-06	2.35346e-05	-0.179
ENSG00000138069	RAB1A	2	-	65325104	65325200	65331867	65331940	65318116	65318212	65357026	65357238	173	196	4.11782e-52	8.51823e-51	-0.179
ENSG00000134444	KIAA1468	18	+	59947006	59947089	59947592	59947675	59942606	59942706	59947878	59947942	183	183	5.0164e-05	0.000156957	-0.178
ENSG00000106603	C7orf44	7	-	43696814	43696868	43705256	43705321	43695631	43695752	43769027	43769104	165	154	0.000177987	0.000516901	-0.178
ENSG00000172725	CORO1B	11	-	67207805	67207910	67208595	67208715	67207588	67207734	67208803	67208985	220	205	0	0	-0.178
ENSG00000124664	SPDEF	6	-	34507291	34507339	34508760	34508958	34507026	34507173	34511796	34512261	298	148	9.18221e-282	1.66499e-279	-0.178
ENSG00000102743	SLC25A15	13	+	41379253	41379391	41381429	41381599	41373192	41373451	41382573	41382732	238	270	2.68211e-29	2.98713e-28	-0.178
ENSG00000151693	ASAP2	2	+	9419445	9419518	9458652	9458727	9346893	9347359	9460416	9460466	173	175	4.54251e-27	4.76635e-26	-0.178
ENSG00000065308	TRAM2	6	-	52380803	52380920	52381425	52381535	52374325	52374384	52400580	52400644	210	217	1.60064e-84	5.80482e-83	-0.178
ENSG00000204764	RANBP17	5	+	170585337	170585498	170588410	170588470	170455875	170455993	170597133	170597207	261	160	6.36988e-31	7.37749e-30	-0.178
ENSG00000149809	TM7SF2	11	+	64880282	64880337	64880962	64881066	64879986	64880183	64882184	64882304	155	204	8.17386e-36	1.11335e-34	-0.177
ENSG00000169813	HNRNPF	10	-	43890077	43890136	43891903	43892038	43883259	43883384	43904578	43904633	235	159	1.12551e-43	1.90402e-42	-0.177
ENSG00000090006	LTBP4	19	+	41128305	41128572	41128854	41128926	41125251	41125398	41129508	41129637	367	172	6.31455e-06	2.22129e-05	-0.177
ENSG00000153113	CAST	5	+	96058342	96058402	96063192	96063234	96031539	96031611	96064856	96064913	160	142	4.43362e-150	3.27721e-148	-0.177
ENSG00000148120	C9orf3	9	+	97686267	97686457	97690706	97690813	97563038	97563284	97717458	97717561	290	207	4.26177e-07	1.6754e-06	-0.176
ENSG00000160062	ZBTB8A	1	+	33019059	33019141	33058531	33059355	33005029	33005173	33060654	33060824	182	924	1.58183e-253	2.29464e-251	-0.176
ENSG00000167642	SPINT2	19	+	38774266	38774437	38779777	38779831	38755097	38755638	38780758	38780920	271	154	7.00571e-24	6.57245e-23	-0.176
ENSG00000101574	METTL4	18	-	2544193	2544285	2544651	2544758	2537523	2539144	2547353	2547528	207	192	2.26946e-16	1.55106e-15	-0.175
ENSG00000189366	ALG1L	3	-	125650480	125650595	125651492	125651552	125649399	125649472	125652417	125652539	160	215	1.77181e-22	1.57201e-21	-0.175
ENSG00000197157	SND1	7	+	127326666	127326816	127334881	127335002	127292472	127292505	127338928	127339007	250	221	8.67095e-16	5.72066e-15	-0.175
ENSG00000105755	ETHE1	19	-	44015588	44015718	44030666	44030811	44012926	44013016	44031248	44031396	245	230	5.28713e-07	2.06104e-06	-0.174
ENSG00000136122	BORA	13	+	73303063	73303231	73309097	73309143	73302060	73302145	73312099	73312181	268	146	1.29302e-05	4.394e-05	-0.174
ENSG00000176623	FAM82B	8	-	87500780	87500868	87519223	87519341	87498712	87498872	87520720	87520910	218	188	6.80948e-16	4.5286e-15	-0.173
ENSG00000169241	SLC50A1	1	+	155108774	155108852	155109303	155109427	155108325	155108467	155110454	155110574	178	224	4.41875e-220	5.45528e-218	-0.173
ENSG00000134758	RNF138	18	+	29672662	29672849	29691716	29691882	29671827	29672198	29693707	29693823	287	266	7.97082e-199	8.64498e-197	-0.173
ENSG00000248405	PRR5-ARHGAP8	22	+	45197956	45198044	45204186	45204318	45182336	45182486	45210551	45210638	188	232	5.28249e-48	9.96802e-47	-0.173
ENSG00000205659	LIN52	14	+	74557934	74558009	74562650	74562688	74551498	74551696	74564496	74564563	175	138	0.000381912	0.00106107	-0.172
ENSG00000105963	ADAP1	7	-	966188	966280	975010	975141	959604	959687	994031	994333	231	192	2.02505e-107	1.00003e-105	-0.172
ENSG00000100320	RBFOX2	22	-	36205826	36206051	36334894	36334945	36177646	36177793	36424287	36424473	151	325	1.37439e-23	1.27192e-22	-0.172
ENSG00000153113	CAST	5	+	96058342	96058402	96063192	96063234	96031539	96031611	96065315	96065429	160	142	7.46804e-56	1.66347e-54	-0.172
ENSG00000138709	LARP1B	4	+	129099585	129099797	129100560	129100667	129043271	129043343	129120593	129120754	312	207	9.18478e-51	1.85373e-49	-0.172
ENSG00000060339	CCAR1	10	+	70497601	70497646	70502132	70502326	70496632	70496805	70506917	70507032	145	294	1.97339e-27	2.10102e-26	-0.172
ENSG00000140396	NCOA2	8	-	71128894	71128999	71208978	71209035	71126137	71126310	71315934	71316040	157	205	9.89453e-12	5.33826e-11	-0.172
ENSG00000124664	SPDEF	6	-	34507026	34507173	34507291	34507339	34505578	34506229	34508760	34508958	148	247	4.9038e-48	9.29879e-47	-0.172
ENSG00000140525	FANCI	15	+	89788425	89788542	89788986	89789070	89787247	89787298	89790859	89790962	217	184	0.000144546	0.000423848	-0.171
ENSG00000181513	ACBD4	17	+	43213474	43213599	43213866	43213987	43213208	43213320	43214058	43214143	225	221	0.00177521	0.00448538	-0.171
ENSG00000164011	ZNF691	1	+	43314961	43315084	43315235	43315413	43312298	43312328	43316620	43318148	223	278	0.00712984	0.0160042	-0.171
ENSG00000130699	TAF4	20	-	60575607	60575777	60578215	60578330	60574038	60574164	60578786	60578934	215	270	2.80421e-10	1.39729e-09	-0.171
ENSG00000012660	ELOVL5	6	-	53154892	53154987	53155198	53155333	53140976	53141054	53156573	53156761	235	195	4.39867e-07	1.72688e-06	-0.171
ENSG00000196141	SPATS2L	2	+	201236831	201236974	201242863	201243094	201194153	201194203	201253945	201254006	243	331	2.56343e-16	1.74479e-15	-0.171
ENSG00000167632	TRAPPC9	8	-	141415675	141415797	141445210	141445339	141407718	141407844	141449150	141449296	229	222	1.87868e-08	8.2365e-08	-0.171
ENSG00000108219	TSPAN14	10	+	82248972	82249070	82264483	82264534	82213921	82214127	82266983	82267130	198	151	0.00896805	0.0196887	-0.17
ENSG00000105186	ANKRD27	19	-	33113327	33113525	33116779	33116872	33110399	33110459	33117617	33117733	193	298	2.05679e-157	1.62375e-155	-0.17
ENSG00000179195	ZNF664	12	+	124487969	124488087	124489424	124489482	124472589	124472685	124495927	124495988	218	158	2.44706e-141	1.70048e-139	-0.17
ENSG00000052126	PLEKHA5	12	+	19489448	19489550	19496256	19496368	19475451	19475601	19498775	19498822	202	212	2.0918e-50	4.15675e-49	-0.17
ENSG00000137812	CASC5	15	+	40895112	40895164	40897307	40897347	40886232	40886590	40898590	40898650	152	140	0.00816861	0.0180875	-0.169
ENSG00000114126	TFDP2	3	-	141811902	141811969	141820576	141820683	141724282	141724386	141868024	141868312	207	167	2.62912e-08	1.13762e-07	-0.169
ENSG00000163596	ICA1L	2	-	203653552	203653810	203661612	203661687	203650640	203650730	203676468	203676512	175	358	3.3758e-08	1.44562e-07	-0.169
ENSG00000072121	ZFYVE26	14	-	68270817	68270981	68271933	68272022	68264730	68265339	68272170	68272335	189	264	9.95068e-45	1.73912e-43	-0.169
ENSG00000159899	NPR2	9	+	35800018	35800154	35800385	35800480	35799614	35799728	35800705	35800838	236	195	2.62914e-23	2.41005e-22	-0.169
ENSG00000172366	FAM195A	16	+	692119	692249	697416	697544	691949	692043	697782	697884	230	228	0	0	-0.168
ENSG00000088766	CRLS1	20	+	5996006	5996136	6012657	6012726	5990420	5990558	6015109	6015201	230	169	9.74969e-29	1.07145e-27	-0.168
ENSG00000186638	KIF24	9	-	34290171	34290387	34297014	34297112	34286614	34286702	34306249	34306439	198	316	4.68863e-08	1.98438e-07	-0.168
ENSG00000182718	ANXA2	15	-	60682411	60682516	60688478	60688626	60678226	60678285	60689456	60689537	248	205	4.93901e-10	2.42049e-09	-0.168
ENSG00000163697	APBB2	4	-	41067592	41067690	41145003	41145159	41035252	41035321	41216421	41216475	256	198	3.51403e-187	3.6411e-185	-0.168
ENSG00000125656	CLPP	19	+	6364462	6364650	6366268	6366374	6362456	6362553	6368548	6368915	288	206	1.31218e-08	5.82104e-08	-0.168
ENSG00000197442	MAP3K5	6	-	136963657	136963707	136972121	136972229	136960680	136960776	136977444	136977599	208	150	3.85176e-55	8.40218e-54	-0.168
ENSG00000164111	ANXA5	4	-	122607442	122607527	122617735	122617779	122605831	122605926	122618017	122618147	144	185	2.567e-283	4.88361e-281	-0.167
ENSG00000100889	PCK2	14	+	24566100	24566346	24567411	24567596	24563367	24563643	24567683	24567887	346	285	1.22214e-07	5.00633e-07	-0.167
ENSG00000123600	METTL8	2	-	172182551	172182658	172187068	172187208	172182350	172182416	172188313	172188377	240	207	6.55617e-05	0.000202675	-0.166
ENSG00000056998	GYG2	X	+	2761253	2761395	2772020	2772195	2748101	2748236	2773033	2773196	242	275	0.000995064	0.00261024	-0.166
ENSG00000234741	GAS5	1	-	173835665	173835705	173835898	173835934	173835314	173835344	173836128	173836181	136	140	0	0	-0.166
ENSG00000157388	CACNA1D	3	+	53796024	53796108	53796577	53796661	53787598	53787709	53803999	53804044	184	184	0.00506313	0.0117001	-0.166
ENSG00000147862	NFIB	9	-	14112997	14113080	14116179	14116345	14102420	14102509	14120438	14120623	266	183	0.0113277	0.0243846	-0.166
ENSG00000160193	WDR4	21	-	44293660	44293801	44296811	44296877	44283549	44283706	44299516	44299665	166	241	1.42589e-05	4.82434e-05	-0.166
ENSG00000101474	C20orf3	20	-	24959402	24959518	24964538	24964655	24950832	24951007	24973229	24973278	217	216	1.74799e-95	7.40343e-94	-0.166
ENSG00000110931	CAMKK2	12	-	121698121	121698158	121701608	121701742	121693585	121693607	121706440	121706492	234	137	8.79448e-05	0.000265574	-0.165
ENSG00000087053	MTMR2	11	-	95599566	95599650	95615537	95615660	95598764	95598840	95621319	95621425	223	184	0.000575367	0.00156227	-0.165
ENSG00000178078	STAP2	19	-	4325392	4325542	4326938	4327004	4325212	4325305	4327120	4327223	166	250	1.92638e-142	1.34673e-140	-0.165
ENSG00000173473	SMARCC1	3	-	47787397	47787483	47814306	47814426	47779518	47779600	47823092	47823407	220	186	2.50515e-119	1.4683e-117	-0.165
ENSG00000187239	FNBP1	9	-	132686122	132686305	132687238	132687436	132678244	132678259	132689473	132689620	298	283	1.38975e-207	1.55078e-205	-0.165
ENSG00000127191	TRAF2	9	+	139804371	139804446	139810992	139811067	139802521	139802683	139814685	139814967	175	175	8.98118e-49	1.73422e-47	-0.165
ENSG00000149657	LSM14B	20	+	60701281	60701495	60702640	60702757	60699672	60699836	60704840	60705008	314	217	3.93082e-10	1.93637e-09	-0.165
ENSG00000234741	GAS5	1	-	173835314	173835344	173835898	173835934	173834994	173835032	173836128	173836181	136	130	1.71991e-30	1.9762e-29	-0.165
ENSG00000008277	ADAM22	7	+	87813606	87813717	87815929	87816016	87811272	87811339	87822430	87822554	211	187	7.29862e-35	9.68005e-34	-0.165
ENSG00000187848	P2RX2	12	+	133196264	133196336	133196585	133196682	133196024	133196160	133196852	133196933	172	197	2.14608e-11	1.14035e-10	-0.164
ENSG00000171469	ZNF561	19	-	9727720	9727847	9728766	9728855	9724696	9724779	9730107	9730258	189	227	4.09744e-102	1.90203e-100	-0.164
ENSG00000141551	CSNK1D	17	-	80213304	80213453	80223561	80223672	80210891	80211120	80231181	80231573	211	249	5.34029e-09	2.42655e-08	-0.164
ENSG00000165959	CLMN	14	-	95690096	95690192	95696408	95696470	95688027	95688111	95786047	95786243	162	196	1.04097e-71	2.97548e-70	-0.164
ENSG00000143537	ADAM15	1	+	155033238	155033308	155034379	155034451	155032680	155032819	155034720	155034845	170	172	5.01367e-05	0.000156914	-0.163
ENSG00000120029	C10orf76	10	-	103699619	103699695	103716353	103716480	103649168	103649247	103734968	103735057	227	176	0.000148592	0.000435019	-0.163
ENSG00000097046	CDC7	1	+	91967210	91967388	91973818	91973954	91966449	91966505	91977153	91977247	278	236	0.0012889	0.00332764	-0.163
ENSG00000144791	LIMD1	3	+	45677641	45677743	45707141	45707209	45635815	45637779	45709785	45709848	202	168	3.712e-10	1.83388e-09	-0.163
ENSG00000048707	VPS13D	1	+	12294247	12294420	12302569	12302647	12290123	12290177	12304302	12304493	273	178	1.8509e-08	8.12088e-08	-0.163
ENSG00000115091	ACTR3	2	+	114670748	114670804	114684921	114685032	114647536	114647900	114688877	114688973	156	211	8.15158e-33	1.00745e-31	-0.162
ENSG00000100983	GSS	20	-	33517203	33517393	33519138	33519220	33516235	33516754	33519741	33519936	182	290	6.54917e-55	1.42328e-53	-0.162
ENSG00000187630	DHRS4L2	14	+	24464240	24464342	24470592	24470726	24459390	24459568	24473545	24473601	202	234	1.33914e-46	2.43968e-45	-0.162
ENSG00000153113	CAST	5	+	96058342	96058402	96064856	96064913	96031539	96031611	96065315	96065429	160	157	1.42079e-135	9.36833e-134	-0.162
ENSG00000143537	ADAM15	1	+	155033890	155033965	155034379	155034593	155032680	155032819	155034720	155034845	175	314	0.000490587	0.00134624	-0.161
ENSG00000103599	IQCH	15	+	67687628	67687901	67692451	67692643	67681168	67681344	67709268	67709389	373	292	0.00656171	0.0148641	-0.161
ENSG00000148308	GTF3C5	9	+	135917506	135917693	135919114	135919313	135906386	135906551	135926169	135926365	287	299	1.68259e-20	1.38682e-19	-0.161
ENSG00000166225	FRS2	12	+	69924644	69924740	69925793	69925836	69864154	69864310	69955959	69956054	196	143	4.57922e-06	1.63312e-05	-0.161
ENSG00000124795	DEK	6	-	18258534	18258636	18264073	18264227	18258183	18258293	18264615	18264772	254	202	2.39322e-54	5.16232e-53	-0.161
ENSG00000182718	ANXA2	15	-	60682411	60682516	60688349	60688626	60678226	60678285	60689456	60689537	377	205	8.54005e-24	7.98608e-23	-0.161
ENSG00000153310	FAM49B	8	-	130924605	130924663	130924715	130924761	130916744	130916831	130983188	130983241	146	158	8.33377e-49	1.61189e-47	-0.16
ENSG00000181396	C17orf101	17	-	80364293	80364358	80367243	80367286	80363199	80363256	80369330	80369406	143	165	5.78082e-73	1.69839e-71	-0.16
ENSG00000116898	MRPS15	1	-	36926864	36926913	36927688	36927764	36926292	36926377	36929406	36929451	176	149	4.49695e-123	2.73231e-121	-0.16
ENSG00000185842	DNAH14	1	+	225161792	225161855	225195114	225195246	225155132	225155285	225211316	225211567	163	232	2.69907e-31	3.17031e-30	-0.16
ENSG00000181481	RNF135	17	+	29311634	29311778	29314961	29315124	29298040	29298463	29324259	29324349	244	263	8.50424e-12	4.60316e-11	-0.16
ENSG00000143190	POU2F1	1	+	167343344	167343533	167345265	167345392	167341153	167341273	167353093	167353188	289	227	0.000124324	0.000368527	-0.159
ENSG00000146063	TRIM41	5	+	180660412	180660435	180660635	180660763	180659658	180659889	180661173	180661349	123	228	0.00029031	0.000818127	-0.159
ENSG00000142892	PIGK	1	-	77634944	77635080	77672324	77672416	77632403	77632515	77676120	77676174	192	236	0.000862498	0.0022821	-0.159
ENSG00000161249	DMKN	19	-	35998359	35998413	35999106	35999142	35996840	35996888	36001085	36001154	136	154	0.00116257	0.00302366	-0.159
ENSG00000151338	MIPOL1	14	+	37838721	37838829	37892059	37892154	37777553	37777724	37969112	37969343	208	195	0.00354894	0.00845002	-0.159
ENSG00000204120	GIGYF2	2	+	233568133	233568199	233587263	233587368	233562014	233562102	233589283	233589401	166	205	0.0044949	0.0104893	-0.159
ENSG00000167774	NDUFA7	19	-	8381379	8381529	8385740	8385790	8376233	8376479	8386191	8386280	150	250	8.32932e-76	2.60544e-74	-0.159
ENSG00000100354	TNRC6B	22	+	40521775	40521866	40552118	40552186	40513058	40513132	40642018	40642106	191	168	6.20245e-20	4.98472e-19	-0.159
ENSG00000174799	CEP135	4	+	56837435	56837574	56840911	56841135	56831031	56832025	56846308	56846461	239	324	8.12299e-27	8.44689e-26	-0.159
ENSG00000170927	PKHD1	6	-	51695658	51695787	51701201	51701267	51656033	51656171	51712572	51712768	166	229	0.0019932	0.0049873	-0.158
ENSG00000126456	IRF3	19	-	50163969	50164085	50165204	50165585	50162829	50163090	50165681	50165874	481	216	8.4396e-34	1.07628e-32	-0.158
ENSG00000163882	POLR2H	3	+	184082920	184083014	184084504	184084588	184081221	184081353	184085900	184086384	194	184	1.52708e-25	1.51598e-24	-0.158
ENSG00000161249	DMKN	19	-	35996840	35996888	36000812	36000863	35996619	35996667	36001085	36001154	151	148	1.37863e-06	5.17765e-06	-0.158
ENSG00000099949	LZTR1	22	+	21340129	21340186	21341792	21341872	21337315	21337378	21342298	21342407	157	180	0.0110015	0.0237796	-0.157
ENSG00000131037	EPS8L1	19	+	55589455	55589496	55590366	55590425	55587775	55587829	55591057	55591219	141	159	1.29109e-29	1.44904e-28	-0.157
ENSG00000054392	HHAT	1	+	210522276	210522410	210536195	210536263	210502249	210502448	210560811	210560925	234	168	2.05581e-19	1.61419e-18	-0.157
ENSG00000187676	B3GALTL	13	+	31843350	31843414	31848645	31848765	31835082	31835219	31850838	31850908	164	220	1.60457e-42	2.65257e-41	-0.157
ENSG00000100209	HSCB	22	+	29139869	29139966	29147228	29147276	29138048	29138319	29153065	29153201	197	148	6.38696e-18	4.66461e-17	-0.157
ENSG00000137871	ZNF280D	15	-	56946395	56946432	56946582	56946701	56935149	56935195	56950621	56950684	219	137	1.88566e-08	8.26399e-08	-0.157
ENSG00000136153	LMO7	13	+	76287317	76287388	76301164	76301234	76210458	76210862	76335067	76335174	171	170	0.00214659	0.00533203	-0.156
ENSG00000111596	CNOT2	12	+	70679179	70679366	70688016	70688074	70671911	70672054	70704674	70704797	287	158	0.0195869	0.040047	-0.156
ENSG00000174628	IQCK	16	+	19746674	19746772	19775169	19775434	19745019	19745149	19800159	19800244	198	365	4.40715e-60	1.06774e-58	-0.156
ENSG00000173744	AGFG1	2	+	228356262	228356356	228384663	228384779	228336877	228337304	228388478	228388641	194	216	4.19936e-07	1.65311e-06	-0.156
ENSG00000175581	MRPL48	11	+	73528867	73528992	73534057	73534115	73519357	73519395	73536752	73536841	225	158	2.12663e-23	1.95714e-22	-0.156
ENSG00000244754	N4BP2L2	13	-	33096318	33096407	33101544	33101669	33095509	33095586	33109905	33111164	225	189	2.41776e-173	2.24464e-171	-0.156
ENSG00000165525	NEMF	14	-	50301080	50301167	50304856	50304924	50300140	50300214	50307435	50307584	168	187	8.61733e-88	3.28961e-86	-0.156
ENSG00000087157	PGS1	17	+	76388556	76388746	76394332	76394432	76374734	76374889	76395428	76395618	290	200	1.71523e-101	7.77548e-100	-0.156
ENSG00000150556	LYPD6B	2	+	149987396	149987467	150061766	150061918	149895231	149895315	150064827	150064926	171	252	1.36293e-14	8.51281e-14	-0.156
ENSG00000113810	SMC4	3	+	160118415	160118753	160119702	160119881	160117456	160117537	160120463	160120655	438	279	0	0	-0.155
ENSG00000058056	USP13	3	+	179408028	179408089	179418795	179418917	179399665	179399791	179424721	179424864	161	222	7.87489e-57	1.79544e-55	-0.155
ENSG00000141447	OSBPL1A	18	-	21752339	21752447	21757976	21758159	21751372	21751462	21759701	21759799	283	208	2.37404e-82	8.34869e-81	-0.155
ENSG00000124508	BTN2A2	6	+	26384019	26384143	26388240	26388522	26383328	26383409	26390232	26390439	224	382	4.57155e-05	0.000144009	-0.154
ENSG00000204859	ZBTB48	1	+	6640600	6641359	6645978	6646090	6640107	6640196	6646754	6646847	859	212	9.26931e-70	2.57962e-68	-0.154
ENSG00000176953	NFATC2IP	16	+	28965885	28966003	28967298	28967379	28963452	28963525	28967471	28967658	218	181	2.90682e-05	9.43071e-05	-0.154
ENSG00000152457	DCLRE1C	10	-	14964979	14965068	14970014	14970151	14961736	14961831	14974852	14974954	237	189	0.000267387	0.000757391	-0.153
ENSG00000213213	KIAA1984	9	+	139699213	139699268	139699808	139699909	139698953	139699079	139700529	139701124	155	201	0.0220949	0.0447333	-0.153
ENSG00000185379	RAD51D	17	-	33434006	33434141	33443877	33444056	33433459	33433500	33445519	33445638	279	235	5.11087e-82	1.7758e-80	-0.153
ENSG00000131669	NINJ1	9	-	95887180	95887344	95888691	95888867	95884114	95884512	95896424	95896520	276	264	1.00325e-284	1.94045e-282	-0.153
ENSG00000140525	FANCI	15	+	89811629	89811756	89816607	89816700	89807752	89807838	89817398	89817535	227	193	9.60264e-07	3.66816e-06	-0.153
ENSG00000142949	PTPRF	1	+	44003868	44003948	44010701	44010837	43996573	43996761	44019162	44019308	180	236	7.70622e-11	3.9694e-10	-0.153
ENSG00000174100	MRPL45	17	+	36462499	36462598	36474585	36474634	36455316	36455434	36476501	36476651	199	149	9.49165e-16	6.255e-15	-0.153
ENSG00000134014	ELP3	8	+	27954735	27954835	27957344	27957483	27950628	27950750	27964229	27964300	200	239	2.78618e-13	1.62972e-12	-0.152
ENSG00000105698	USF2	19	+	35760705	35760906	35761349	35761500	35760483	35760602	35761620	35761708	301	251	4.05688e-13	2.34579e-12	-0.152
ENSG00000105755	ETHE1	19	-	44012926	44013016	44015588	44015718	44012095	44012212	44030352	44030501	230	190	6.53568e-08	2.73768e-07	-0.152
ENSG00000261740	RP11-345J4.5.1	16	-	29458122	29458243	29465336	29465434	29455718	29455820	29465511	29465668	198	221	1.55654e-57	3.60553e-56	-0.152
ENSG00000105197	TIMM50	19	+	39973524	39973556	39976183	39976242	39972522	39972673	39976327	39976447	132	159	4.20224e-45	7.46814e-44	-0.152
ENSG00000057757	PITHD1	1	+	24105927	24105971	24106353	24106431	24104894	24105203	24112164	24112269	144	178	1.32354e-119	7.83659e-118	-0.152
ENSG00000221829	FANCG	9	-	35078601	35078733	35079147	35079238	35078137	35078340	35079437	35080013	191	232	0.000224946	0.000644567	-0.151
ENSG00000083290	ULK2	17	-	19729451	19729499	19744801	19744860	19728406	19728495	19746433	19746535	159	148	2.13505e-23	1.96334e-22	-0.151
ENSG00000229729	RP11-159G9.5.1	3	+	88135406	88135552	88162264	88162346	88108423	88108655	88175283	88175419	246	182	9.52364e-56	2.11728e-54	-0.151
ENSG00000138642	HERC6	4	+	89345011	89345125	89345746	89345854	89338576	89338731	89349731	89349902	214	208	5.8185e-20	4.68589e-19	-0.151
ENSG00000069020	MAST4	5	+	66084497	66084622	66195778	66195810	66055555	66055690	66226574	66226789	225	132	4.78779e-05	0.000150453	-0.15
ENSG00000160305	DIP2A	21	+	47918494	47918746	47924273	47924402	47916900	47917020	47929169	47929289	352	229	8.25077e-05	0.000250066	-0.15
ENSG00000088387	DOCK9	13	-	99497582	99497626	99498177	99498314	99489747	99489863	99500845	99500893	237	144	6.30889e-45	1.111e-43	-0.15
ENSG00000088387	DOCK9	13	-	99497582	99497626	99498177	99498245	99489747	99489863	99500845	99500893	168	144	1.26868e-30	1.45917e-29	-0.15
ENSG00000185043	CIB1	15	-	90775450	90775559	90776900	90776935	90774588	90774739	90777066	90777279	135	209	4.69939e-11	2.45549e-10	-0.15
ENSG00000188917	TRMT2B	X	-	100291962	100292062	100306239	100306722	100290601	100290672	100306805	100307105	583	200	6.54284e-09	2.95561e-08	-0.15
ENSG00000163053	SLC16A14	2	-	230910460	230911438	230914476	230914620	230899697	230902247	230923809	230924082	244	1078	0.00017144	0.000498638	-0.149
ENSG00000087053	MTMR2	11	-	95599566	95599650	95620775	95620848	95598764	95598840	95621319	95621425	173	184	0.00119764	0.00310652	-0.149
ENSG00000100600	LGMN	14	-	93207406	93207524	93208049	93208204	93198993	93199160	93214833	93214972	255	218	0.00897362	0.0196934	-0.149
ENSG00000137177	KIF13A	6	-	17790102	17790141	17794479	17794626	17788006	17788106	17794802	17794935	247	139	4.43148e-08	1.87973e-07	-0.149
ENSG00000007341	ST7L	1	-	113134146	113134225	113140592	113140708	113126593	113126748	113153462	113153625	216	179	2.65792e-28	2.88813e-27	-0.149
ENSG00000048392	RRM2B	8	-	103226281	103226386	103244458	103244532	103225003	103225117	103251054	103251102	174	205	3.84095e-21	3.23236e-20	-0.149
ENSG00000151883	PARP8	5	+	49963904	49963959	50045984	50046022	49963390	49963435	50055476	50055566	155	138	8.22401e-08	3.41222e-07	-0.149
ENSG00000204764	RANBP17	5	+	170585337	170585498	170588410	170588470	170395245	170395381	170597133	170597207	261	160	7.30213e-18	5.3096e-17	-0.149
ENSG00000077463	SIRT6	19	-	4177075	4177135	4180778	4180906	4175838	4175934	4182470	4182596	228	160	9.60992e-15	6.06104e-14	-0.149
ENSG00000116133	DHCR24	1	-	55330975	55331119	55337022	55337286	55319709	55319907	55340765	55340884	364	244	3.41495e-54	7.33899e-53	-0.149
ENSG00000100697	DICER1	14	-	95606995	95607096	95608019	95608085	95599651	95599840	95623566	95623607	166	201	1.81602e-93	7.47338e-92	-0.149
ENSG00000148488	ST8SIA6	10	-	17401512	17401599	17432529	17432619	17373406	17373551	17495557	17495656	190	187	0.00110569	0.00288414	-0.148
ENSG00000144395	CCDC150	2	+	197531442	197531572	197534556	197534600	197530290	197530407	197537068	197537161	230	144	8.40172e-34	1.07263e-32	-0.148
ENSG00000153113	CAST	5	+	96063192	96063234	96065315	96065429	96058342	96058402	96071875	96071944	142	214	3.89277e-10	1.91991e-09	-0.148
ENSG00000177479	ARIH2	3	+	48960180	48960244	48964894	48965246	48956253	48956431	48999044	48999112	164	452	3.14616e-18	2.3315e-17	-0.148
ENSG00000129351	ILF3	19	+	10790491	10790603	10791021	10791119	10789772	10789868	10791694	10791806	212	198	5.788e-21	4.83236e-20	-0.148
ENSG00000048162	NOP16	5	-	175813840	175813910	175815235	175815344	175812221	175812328	175815433	175815607	209	170	2.20259e-06	8.11976e-06	-0.148
ENSG00000140367	UBE2Q2	15	+	76183259	76183355	76189335	76189402	76182775	76182824	76191767	76193419	196	167	1.50569e-19	1.19274e-18	-0.147
ENSG00000131389	SLC6A6	3	+	14485135	14485371	14487224	14487359	14457919	14457961	14489089	14489324	336	235	4.37053e-96	1.85787e-94	-0.147
ENSG00000154274	C4orf19	4	+	37559648	37559698	37590467	37590521	37455562	37455662	37591709	37593448	150	154	1.47677e-74	4.52186e-73	-0.147
ENSG00000150722	PPP1R1C	2	+	182852565	182852626	182888548	182888640	182839945	182839991	182926168	182926206	161	192	7.11232e-17	4.96025e-16	-0.147
ENSG00000113621	TXNDC15	5	+	134223384	134223872	134231983	134232114	134209492	134210220	134235178	134237215	588	231	1.24569e-07	5.09922e-07	-0.147
ENSG00000160191	PDE9A	21	+	44151879	44152059	44152179	44152234	44119077	44119121	44153465	44153536	280	155	1.66526e-06	6.21193e-06	-0.147
ENSG00000188603	CLN3	16	-	28500610	28500707	28502802	28502881	28498776	28498862	28503034	28503156	179	197	1.88236e-92	7.66484e-91	-0.147
ENSG00000136122	BORA	13	+	73303063	73303231	73305418	73305525	73302060	73302145	73309097	73309143	268	207	3.88544e-52	8.05189e-51	-0.147
ENSG00000256053	APOPT1	14	+	104029551	104029716	104040443	104040507	104029389	104029461	104053610	104053701	265	164	1.04899e-162	8.57294e-161	-0.147
ENSG00000196517	SLC6A9	1	-	44474024	44474295	44475636	44475768	44468524	44468657	44489919	44490034	232	371	4.11438e-05	0.00013035	-0.146
ENSG00000111785	RIC8B	12	+	107245227	107245372	107254045	107254190	107219503	107219598	107279681	107280564	245	245	0.000126568	0.000374698	-0.146
ENSG00000183032	SLC25A21	14	-	37153948	37154130	37180522	37180687	37153032	37153085	37194774	37194882	265	282	2.46696e-08	1.07105e-07	-0.146
ENSG00000223546	LL0XNC01-157D4.1.1	X	+	102081896	102082072	102119969	102120080	102024088	102024269	102139070	102139094	276	211	2.00699e-22	1.77795e-21	-0.146
ENSG00000117069	ST6GALNAC5	1	+	77509888	77510298	77515942	77516050	77334181	77334427	77528659	77531396	510	208	4.81331e-09	2.19483e-08	-0.146
ENSG00000163950	SLBP	4	-	1701737	1701797	1705322	1705427	1701290	1701428	1713600	1713717	205	160	2.81002e-167	2.36307e-165	-0.146
ENSG00000167642	SPINT2	19	+	38774266	38774437	38778515	38778575	38755097	38755638	38779777	38779831	271	160	4.6963e-13	2.70474e-12	-0.146
ENSG00000104907	TRMT1	19	-	13226810	13226866	13226959	13227245	13226439	13226582	13227466	13227563	386	156	2.21968e-67	6.04681e-66	-0.146
ENSG00000153044	CENPH	5	+	68490473	68490522	68491543	68491618	68487621	68487677	68492879	68492936	149	175	3.82549e-58	8.93256e-57	-0.146
ENSG00000067829	IDH3G	X	-	153056018	153056030	153056264	153056306	153055292	153055747	153059700	153059780	142	112	0.00265828	0.00649733	-0.145
ENSG00000205581	HMGN1	21	-	40720217	40720265	40720347	40720377	40717071	40717200	40720470	40720503	130	148	0	0	-0.145
ENSG00000177106	EPS8L2	11	+	722672	722805	723240	723353	722400	722549	724723	724829	233	213	1.96283e-111	1.04489e-109	-0.145
ENSG00000169446	MMGT1	X	-	135049548	135049652	135053216	135053269	135044236	135047342	135055755	135055981	153	204	1.40043e-22	1.24728e-21	-0.145
ENSG00000160193	WDR4	21	-	44293712	44293801	44296811	44296877	44283549	44283706	44299516	44299625	166	189	1.47857e-22	1.31586e-21	-0.145
ENSG00000135454	B4GALNT1	12	-	58023934	58024115	58024260	58024301	58022830	58022929	58024762	58024869	141	281	1.25511e-35	1.6996e-34	-0.145
ENSG00000137942	FNBP1L	1	+	93965024	93965140	93987638	93987692	93913687	93913862	93988900	93989048	216	154	5.11588e-06	1.8167e-05	-0.145
ENSG00000143537	ADAM15	1	+	155033890	155033965	155034379	155034451	155033238	155033308	155034720	155034845	175	172	2.71365e-20	2.21306e-19	-0.145
ENSG00000112664	NUDT3	6	-	34263417	34263462	34309638	34309749	34261227	34261312	34360040	34360451	211	145	3.71041e-122	2.21955e-120	-0.145
ENSG00000165832	TRUB1	10	+	116710852	116710908	116719484	116719566	116702403	116702502	116730126	116730199	156	182	6.07889e-08	2.55415e-07	-0.145
ENSG00000165140	FBP1	9	-	97369096	97369234	97372202	97372343	97367738	97367858	97380049	97380142	241	238	4.84657e-124	2.9759e-122	-0.145
ENSG00000196411	EPHB4	7	-	100404041	100404191	100404986	100405202	100403122	100403316	100410368	100410616	316	250	6.29464e-10	3.05774e-09	-0.145
ENSG00000130164	LDLR	19	+	11233849	11234020	11238683	11238761	11231045	11231198	11240188	11240346	271	178	1.70183e-52	3.55212e-51	-0.145
ENSG00000085224	ATRX	X	-	76931720	76931793	76940430	76940498	76920133	76920267	76944310	76944420	168	173	5.13462e-32	6.20701e-31	-0.145
ENSG00000109685	WHSC1	4	+	1893892	1893990	1895456	1895636	1873160	1873269	1902352	1902493	198	280	1.50578e-08	6.65191e-08	-0.145
ENSG00000198270	TMEM116	12	-	112416539	112416591	112441603	112441667	112403398	112403563	112443060	112443107	164	152	0.0058334	0.013355	-0.144
ENSG00000101596	SMCHD1	18	+	2760649	2760737	2762102	2762234	2752485	2752550	2763634	2763787	188	232	1.07166e-37	1.54684e-36	-0.144
ENSG00000163913	IFT122	3	+	129170756	129170815	129177441	129177520	129168713	129168780	129180070	129180147	159	179	4.65616e-34	6.01723e-33	-0.144
ENSG00000161011	SQSTM1	5	+	179252145	179252226	179260031	179260246	179251181	179251323	179260586	179260782	181	315	1.39682e-12	7.85373e-12	-0.144
ENSG00000132970	WASF3	13	+	27250685	27250861	27254171	27254338	27246008	27246126	27255190	27255457	276	267	4.99963e-42	8.11479e-41	-0.144
ENSG00000134533	RERG	12	-	15273996	15274053	15370362	15370537	15264277	15264351	15374128	15374351	275	157	6.31141e-41	9.95162e-40	-0.144
ENSG00000240344	PPIL3	2	-	201747064	201747105	201749984	201750066	201746143	201746211	201750420	201750495	182	141	0.00308341	0.00744703	-0.143
ENSG00000089006	SNX5	20	-	17934639	17934761	17937576	17937681	17933230	17933354	17949017	17949101	205	222	1.45641e-17	1.04525e-16	-0.143
ENSG00000100209	HSCB	22	+	29141851	29141996	29147228	29147276	29140602	29140692	29153065	29153498	245	148	3.11367e-08	1.33583e-07	-0.143
ENSG00000175581	MRPL48	11	+	73516071	73516124	73519357	73519395	73498935	73499037	73536752	73536841	153	138	4.45873e-74	1.34051e-72	-0.143
ENSG00000234741	GAS5	1	-	173835314	173835344	173835665	173835934	173834994	173835032	173836128	173836181	369	130	2.70769e-140	1.8704e-138	-0.143
ENSG00000135766	EGLN1	1	-	231506307	231506444	231509725	231509845	231499496	231502221	231556743	231560790	220	237	5.29716e-88	2.04231e-86	-0.143
ENSG00000134452	FBXO18	10	+	5952900	5953091	5955709	5955802	5951121	5951257	5956140	5956232	291	193	1.40708e-08	6.23014e-08	-0.143
ENSG00000142168	SOD1	21	+	33036102	33036199	33038761	33038831	33031934	33032154	33039570	33039688	197	170	5.81324e-253	8.32873e-251	-0.143
ENSG00000160305	DIP2A	21	+	47918494	47918746	47924270	47924402	47916900	47917020	47929169	47929289	352	232	8.59292e-05	0.00025969	-0.142
ENSG00000149809	TM7SF2	11	+	64880282	64880337	64880691	64880886	64879986	64880183	64880962	64881066	155	295	1.28678e-27	1.37759e-26	-0.142
ENSG00000213930	GALT	9	+	34647488	34647702	34647828	34647958	34647085	34647255	34648111	34648168	314	230	4.17306e-25	4.08334e-24	-0.142
ENSG00000028203	VEZT	12	+	95617955	95618012	95635939	95636040	95611587	95611662	95645715	95645847	157	201	7.31418e-20	5.86195e-19	-0.142
ENSG00000143543	JTB	1	-	153949168	153949251	153949451	153949489	153948292	153948381	153949645	153949865	138	183	1.05044e-17	7.58581e-17	-0.142
ENSG00000197323	TRIM33	1	-	115006033	115006178	115006891	115007010	114976238	114976355	115053171	115053781	219	245	8.40963e-25	8.13281e-24	-0.142
ENSG00000183597	C22orf25	22	+	20024282	20024617	20030877	20030966	20008611	20008657	20039987	20040107	435	189	1.05958e-21	9.07484e-21	-0.142
ENSG00000128563	PRKRIP1	7	+	102036423	102036984	102038066	102038145	102016658	102016769	102039994	102040095	661	179	7.16793e-263	1.12411e-260	-0.141
ENSG00000112511	PHF1	6	+	33382742	33382921	33383037	33383106	33382501	33382606	33383366	33383447	279	169	2.90056e-25	2.85505e-24	-0.141
ENSG00000197965	MPZL1	1	+	167734819	167734986	167741511	167741725	167691388	167691479	167742472	167742605	267	314	1.80136e-07	7.2839e-07	-0.141
ENSG00000137601	NEK1	4	-	170400553	170400685	170428187	170428283	170384393	170384546	170428865	170428943	196	232	9.58653e-19	7.29519e-18	-0.141
ENSG00000166266	CUL5	11	+	107904527	107904637	107916996	107917096	107879985	107880098	107920616	107920793	210	200	3.485e-54	7.47569e-53	-0.141
ENSG00000165490	C11orf82	11	+	82625764	82625893	82639818	82639980	82624328	82624428	82641198	82641316	229	262	0.000108069	0.000322483	-0.14
ENSG00000181392	C19orf46	19	-	36497324	36497573	36498026	36498170	36496234	36496339	36499118	36499269	244	349	0.000315493	0.000886084	-0.14
ENSG00000121413	ZSCAN18	19	-	58598682	58598771	58600054	58600204	58597540	58597633	58601231	58601753	250	189	6.59749e-10	3.20351e-09	-0.14
ENSG00000183826	BTBD9	6	-	38224184	38224292	38256047	38256237	38160294	38160373	38312759	38312869	290	208	1.60866e-05	5.39865e-05	-0.14
[truncated: 1,108 more rows]

## Sheet: A5S
Table S2A.4: List of transcripts having alternative 5'splice site events in Ct-ERβ cells
[truncated: 404 more rows]

[truncated: 1 more sheets: A3S]
