# Supplementary material for: The nuclear receptor ERβ engages AGO2 in regulation of gene transcription, RNA splicing and RISC loading
Source: Genome Biol. 2017 Oct 6;18:189. doi: 10.1186/s13059-017-1321-0 (PMC5634881; doi:10.1186/s13059-017-1321-0)
Supplement: Supplementary file 3 — Alternative splicing events in Nt-ERβ cells. (XLSX 706 kb) [file 13059_2017_1321_MOESM3_ESM.xlsx]

## Sheet: Summary
Summary
Additional file 3: Table S2B
Table S2B.1: List of transcripts having Skipped exon alternative splicing events in Nt-ERβ cells
Table S2B.2: List of transcripts having Retained intron alternative splicing events in Nt-ERβ cells
Table S2B.3: List of transcripts having mutually exclusive exon alternative splicing events in Nt-ERβ cells
Table S2B.4: List of transcripts having alternative 5'splice site events in Nt-ERβ cells
Table S2B.5: List of transcripts having alternative 3' splice site events in Nt-ERb cells

## Sheet: Skipped_Exon
Table S2B.1: List of transcripts having Skipped exon alternative splicing events in Nt-ERβ cells
GeneID	geneSymbol	chr	strand	exonStart_0base	exonEnd	upstreamES	upstreamEE	downstreamES	downstreamEE	IncFormLen	SkipFormLen	PValue	FDR	IncLevelDifference
ENSG00000186918	ZNF395	8	-	28232778	28232899	28218401	28218699	28243909	28243963	221	100	9.20245e-06	0.000111088	-1
ENSG00000197748	WDR96	10	-	105957679	105957796	105956610	105956691	105965720	105965788	217	100	9.27117e-06	0.000111842	-1
ENSG00000173567	GPR113	2	-	26533559	26534942	26533063	26533105	26535810	26535990	1483	100	1.07751e-05	0.000128152	-1
ENSG00000109452	INPP4B	4	-	143226610	143226690	143181644	143181717	143324090	143324207	180	100	1.55021e-05	0.000179546	-1
ENSG00000261390	RP11-345M22.2.1	16	-	79791547	79791612	79785110	79785173	79803049	79803119	165	100	1.62129e-05	0.000187217	-1
ENSG00000254286	RP11-89K10.1.1	8	+	127678789	127678963	127601436	127601535	127688596	127688658	274	100	1.66455e-05	0.000191393	-1
ENSG00000165194	PCDH19	X	-	99658521	99658662	99657521	99657849	99661448	99665271	241	100	1.83567e-05	0.000209596	-1
ENSG00000128881	TTBK2	15	-	43149592	43149714	43147316	43147398	43164808	43164875	222	100	2.00558e-05	0.00022717	-1
ENSG00000184925	LCN12	9	+	139845726	139845848	139844002	139844120	139846771	139846893	222	100	2.00558e-05	0.00022717	-1
ENSG00000205667	ARSH	X	+	2947287	2947409	2945353	2945516	2951058	2951612	222	100	2.00558e-05	0.00022717	-1
ENSG00000186918	ZNF395	8	-	28225965	28226082	28218401	28218699	28243909	28243945	217	100	2.05394e-05	0.00023221	-1
ENSG00000138798	EGF	4	+	110880467	110880593	110866228	110866431	110882022	110882145	226	100	2.09571e-05	0.000236683	-1
ENSG00000225793	RP1-234P15.4.1	6	+	76003208	76003310	75994729	75995025	76006236	76006283	202	100	2.20908e-05	0.000248655	-1
ENSG00000100889	PCK2	14	+	24563974	24564054	24563519	24563643	24567411	24567596	180	100	2.46668e-05	0.000275925	-1
ENSG00000197558	SSPO	7	+	149476116	149476196	149475869	149476028	149476622	149476774	180	100	2.46668e-05	0.000275925	-1
ENSG00000163359	COL6A3	2	-	238287278	238287878	238285414	238285987	238289557	238290142	700	100	2.56836e-05	0.000286586	-1
ENSG00000151067	CACNA1C	12	+	2706395	2706455	2705039	2705169	2706602	2706662	160	100	2.66417e-05	0.000296419	-1
ENSG00000095637	SORBS1	10	-	97174250	97174619	97170389	97170534	97181717	97181830	469	100	2.97387e-05	0.000328104	-1
ENSG00000152128	TMEM163	2	-	135309618	135309662	135308136	135308232	135470769	135470889	144	100	2.97691e-05	0.000328372	-1
ENSG00000107625	DDX50	10	+	70695761	70695835	70679609	70679737	70700815	70700950	174	100	3.0707e-05	0.000337408	-1
ENSG00000132958	TPTE2	13	-	20056627	20056687	20039604	20039704	20066989	20067043	160	100	3.07225e-05	0.000337408	-1
ENSG00000119912	IDE	10	-	94314637	94314674	94297122	94297307	94318550	94318679	137	100	3.08986e-05	0.000339099	-1
ENSG00000204623	ZNRD1-AS1	6	-	29970943	29971145	29968787	29970509	29989443	29989538	302	100	3.15437e-05	0.000345232	-1
ENSG00000163531	NFASC	1	+	204919684	204919702	204913378	204913534	204921138	204921244	118	100	3.41788e-05	0.000371998	-1
ENSG00000151468	CCDC3	10	-	13141083	13141309	13140524	13140602	13141505	13141652	326	100	4.16214e-05	0.000447766	-1
ENSG00000104490	NCALD	8	-	103032464	103032517	102928036	102928086	103136464	103136489	153	100	4.34258e-05	0.000465786	-1
ENSG00000160282	FTCD	21	-	47566179	47566241	47565731	47565861	47570032	47570164	162	100	4.3853e-05	0.000469435	-1
ENSG00000115464	USP34	2	-	61430274	61430341	61417652	61417793	61431390	61431465	167	100	4.4041e-05	0.000471074	-1
ENSG00000232653	RP11-1000B6.4.1	15	+	32892899	32892968	32892387	32892644	32894213	32894289	169	100	4.41072e-05	0.000471314	-1
ENSG00000232995	RP11-267N12.3.1	1	-	163218319	163218388	163138047	163138158	163276022	163276119	169	100	4.41072e-05	0.000471314	-1
ENSG00000170919	XXyac-R12DG2.2.1	13	+	45926031	45926149	45915554	45915749	45944093	45944317	218	100	4.45178e-05	0.000473892	-1
ENSG00000259641	RP11-279F6.3.1	15	+	69973485	69973647	69969884	69969979	69976635	69976781	262	100	6.12767e-05	0.000637126	-1
ENSG00000223779	RP11-403I13.4.1	1	+	149250841	149250980	149250539	149250644	149251080	149251326	239	100	6.37149e-05	0.00066095	-1
ENSG00000197558	SSPO	7	+	149500775	149500901	149500562	149500692	149501083	149501175	226	100	6.51375e-05	0.000674024	-1
ENSG00000104490	NCALD	8	-	103032464	103032589	102928036	102928086	103136464	103136562	225	100	6.52481e-05	0.000675039	-1
ENSG00000152689	RASGRP3	2	+	33706249	33706371	33701689	33701774	33736776	33736909	222	100	6.55806e-05	0.000677959	-1
ENSG00000093167	LRRFIP2	3	-	37107714	37107816	37107300	37107433	37114280	37114373	202	100	6.78207e-05	0.000699109	-1
ENSG00000184716	SERINC4	15	-	44090117	44090211	44089042	44089138	44091156	44091325	194	100	6.87217e-05	0.000707046	-1
ENSG00000053524	MCF2L2	3	-	182897858	182897947	182897364	182897480	182910786	182910884	189	100	6.92836e-05	0.000711337	-1
ENSG00000142599	RERE	1	-	8579768	8579851	8568685	8568734	8585817	8586086	183	100	6.99548e-05	0.000717137	-1
ENSG00000254281	KB-1507C5.4.1	8	+	104007852	104007910	103991012	103991183	104012236	104012412	158	100	7.2656e-05	0.000740731	-1
ENSG00000101247	C20orf7	20	+	13779106	13779146	13769234	13769298	13789487	13789537	140	100	7.43902e-05	0.00075586	-1
ENSG00000157601	MX1	21	+	42793764	42793798	42792292	42792367	42793901	42794022	134	100	7.48984e-05	0.000760307	-1
ENSG00000164749	HNF4G	8	+	76398019	76398051	76320148	76320199	76402323	76402443	132	100	7.50575e-05	0.000761779	-1
ENSG00000028839	TBPL1	6	+	134305586	134305617	134303954	134304018	134308098	134308637	131	100	7.51349e-05	0.000762278	-1
ENSG00000103723	AP3B2	15	-	83333998	83334055	83333586	83333695	83334208	83334327	157	100	0.000108872	0.00107762	-1
ENSG00000205583	STAG3L1	7	+	74990340	74990479	74988475	74988678	74990643	74990729	239	100	1.09111e-08	1.75514e-07	-1
ENSG00000147905	ZCCHC7	9	+	37121596	37121669	37120601	37120773	37126308	37126939	173	100	1.21339e-08	1.94488e-07	-1
ENSG00000124191	TOX2	20	+	42694351	42694747	42682938	42683166	42695369	42695497	496	100	4.03056e-06	5.07548e-05	-1
ENSG00000149328	GLB1L2	11	+	134229433	134229915	134228953	134229035	134230147	134231436	582	100	4.08032e-06	5.13454e-05	-1
ENSG00000139865	TTC6	14	+	38408614	38408764	38343664	38343768	38437649	38437793	250	100	4.33766e-06	5.44821e-05	-1
ENSG00000251160	RP11-399D2.1.1	4	-	36017007	36017254	36014184	36014453	36017521	36017580	347	100	5.30532e-06	6.60066e-05	-1
ENSG00000230448	LINC00276	2	-	13879311	13879409	13850655	13850846	13981688	13981739	198	100	6.2915e-06	7.74904e-05	-1
ENSG00000145555	MYO10	5	-	16738244	16738507	16711268	16711354	16741912	16741989	363	100	6.65558e-06	8.17137e-05	-1
ENSG00000123146	CD97	19	+	14507888	14508035	14507153	14507285	14508469	14508616	247	100	5.91846e-09	9.69658e-08	-0.944
ENSG00000111540	RAB5B	12	+	56379383	56379507	56373155	56373258	56380652	56380876	224	100	2.82731e-06	3.62454e-05	-0.909
ENSG00000095637	SORBS1	10	-	97096277	97097051	97081719	97081778	97098889	97099084	874	100	8.799e-05	0.000884718	-0.897
ENSG00000076242	MLH1	3	+	37058996	37059090	37053572	37053590	37067127	37067498	194	100	9.63026e-06	0.00011576	-0.887
ENSG00000106723	SPIN1	9	+	91030521	91030614	91003345	91003453	91033692	91033866	193	100	1.25133e-05	0.000147364	-0.886
ENSG00000213468	RP11-453F18__B.1.1	X	-	130845678	130845748	130843525	130843584	130883333	130883486	170	100	1.64985e-05	0.000190108	-0.879
ENSG00000204740	C10orf112	10	+	19777888	19778102	19678380	19678538	19780445	19780574	314	100	0.00555781	0.0391484	-0.879
ENSG00000235703	RP13-507I23.1.1	X	+	149110401	149110547	149110007	149110065	149112235	149112318	246	100	3.09707e-05	0.000339753	-0.873
ENSG00000164307	ERAP1	5	-	96140523	96140643	96139242	96139642	96143562	96143625	220	100	7.16879e-06	8.77351e-05	-0.859
ENSG00000211452	DIO1	1	+	54371767	54371967	54370338	54370482	54375603	54375782	300	100	0.000283709	0.00261005	-0.857
ENSG00000075826	SEC31B	10	-	102256891	102257037	102256014	102256188	102257423	102257550	246	100	4.45568e-06	5.59124e-05	-0.856
ENSG00000111731	KIAA0528	12	-	22611417	22611489	22609904	22610095	22612425	22612476	172	100	1.765e-09	3.02867e-08	-0.846
ENSG00000119943	PYROXD2	10	-	100174488	100174591	100173704	100174052	100174765	100174815	203	100	4.45941e-05	0.000473892	-0.835
ENSG00000173402	DAG1	3	+	49514281	49514333	49507734	49507866	49524660	49524848	152	100	0.00160308	0.0127566	-0.832
ENSG00000151413	NUBPL	14	+	32142689	32142780	32068494	32068585	32295834	32295920	191	100	6.90591e-05	0.000709436	-0.828
ENSG00000256625	RP11-582E3.4.1	12	+	27292898	27293030	27287905	27288019	27297924	27298017	232	100	0.000551029	0.00479895	-0.823
ENSG00000164845	FAM86FP	12	-	8387848	8388114	8386937	8387021	8388196	8388330	366	100	5.19834e-243	1.40314e-239	-0.822
ENSG00000115423	DNAH6	2	+	84804380	84804532	84800590	84800711	84806650	84806803	252	100	0.00273353	0.0206503	-0.82
ENSG00000138606	SHF	15	-	45464344	45464516	45459575	45460331	45467416	45467623	272	100	4.49332e-07	6.29227e-06	-0.815
ENSG00000174720	LARP7	4	+	113565580	113565644	113558799	113558943	113565823	113566027	164	100	7.20291e-05	0.000735607	-0.81
ENSG00000241549	GUSBP2	6	-	26855742	26855830	26853137	26853222	26856788	26856977	188	100	2.98943e-06	3.82601e-05	-0.807
ENSG00000176472	ZNF575	19	+	44037946	44038054	44037339	44037673	44038488	44038653	208	100	0.000703523	0.00600173	-0.806
ENSG00000100092	SH3BP1	22	+	38051278	38051322	38049785	38049880	38051932	38052049	144	100	2.55951e-08	3.99573e-07	-0.803
ENSG00000184470	TXNRD2	22	-	19868378	19868468	19868144	19868240	19868558	19868677	190	100	8.53655e-05	0.000860252	-0.797
ENSG00000168743	NPNT	4	+	106832793	106832889	106823850	106823952	106833221	106833395	196	100	0.000802677	0.00677336	-0.797
ENSG00000095637	SORBS1	10	-	97096277	97096562	97081719	97081778	97098889	97099084	385	100	0.000609481	0.00526688	-0.794
ENSG00000133103	COG6	13	+	40230962	40231027	40230253	40230412	40233500	40233644	165	100	4.39698e-05	0.000470405	-0.792
ENSG00000011260	UTP18	17	+	49365908	49365952	49365389	49365564	49374325	49374364	144	100	0.00662609	0.0458829	-0.79
ENSG00000180385	AC034193.5.1	3	+	10030055	10030161	10029587	10029691	10030395	10030432	206	100	3.63493e-10	6.56281e-09	-0.789
ENSG00000144648	CCBP2	3	+	42861122	42861203	42850905	42851024	42880585	42880771	181	100	0.0010587	0.00871232	-0.784
ENSG00000233203	RP11-67L3.4.1	1	+	55353533	55353641	55353400	55353456	55354172	55354523	208	100	1.41783e-05	0.000165563	-0.783
ENSG00000085760	MTIF2	2	-	55471290	55471369	55470551	55470804	55476530	55476670	179	100	0.00108534	0.0089125	-0.782
ENSG00000196860	TOMM20L	14	+	58869397	58869479	58863015	58863059	58874043	58874186	182	100	0.00541289	0.0382473	-0.774
ENSG00000226674	AC074093.1.1	2	+	145448605	145448677	145425552	145425675	145523936	145524097	172	100	2.5701e-05	0.00028672	-0.767
ENSG00000171853	TRAPPC12	2	+	3470024	3470164	3469367	3469466	3482616	3482642	240	100	5.51621e-06	6.84726e-05	-0.767
ENSG00000204248	COL11A2	6	-	33153477	33153555	33152768	33152831	33154403	33154595	178	100	7.051e-05	0.000722142	-0.764
ENSG00000154978	VOPP1	7	-	55560780	55560902	55560532	55560666	55565305	55565383	222	100	4.44753e-05	0.000473862	-0.763
ENSG00000221926	TRIM16	17	-	15580489	15580594	15562115	15562190	15584178	15584267	205	100	0.000856117	0.00718319	-0.756
ENSG00000106686	C9orf68	9	-	4617922	4618110	4605346	4605440	4622407	4622510	288	100	4.29145e-05	0.000461034	-0.745
ENSG00000100889	PCK2	14	+	24564351	24564587	24563974	24564054	24566100	24566346	336	100	1.84277e-05	0.000210317	-0.743
ENSG00000215630	GUSBP9	5	-	70521793	70521981	70518121	70518206	70555016	70555172	288	100	0.00650843	0.0451376	-0.742
ENSG00000111788	RP11-22B23.1.1	12	+	9464834	9464919	9464326	9464427	9465212	9465291	185	100	1.52634e-05	0.000177086	-0.738
ENSG00000163705	C3orf24	3	-	10125227	10125401	10123003	10123215	10127481	10127512	274	100	0.00020594	0.00194701	-0.737
ENSG00000169372	CRADD	12	+	94253094	94253218	94072544	94072848	94287825	94288616	224	100	9.15005e-06	0.000110505	-0.736
ENSG00000145191	EIF2B5	3	+	183857867	183857945	183854399	183854524	183859712	183859858	178	100	7.051e-05	0.000722142	-0.736
ENSG00000090905	TNRC6A	16	+	24769659	24769681	24741573	24741621	24800552	24803138	122	100	6.66103e-05	0.000687682	-0.725
ENSG00000173950	XXYLT1	3	-	194904204	194904358	194901122	194901244	194928153	194928227	254	100	0.00721591	0.0495176	-0.718
ENSG00000170919	XXyac-R12DG2.2.1	13	+	45918888	45919044	45918513	45918581	45926031	45926149	256	100	1.37838e-07	2.02257e-06	-0.706
ENSG00000197275	RAD54B	8	-	95444838	95444884	95423348	95423543	95479632	95479783	146	100	9.08175e-05	0.000910604	-0.704
ENSG00000139865	TTC6	14	+	38306526	38306747	38296400	38296571	38310649	38310875	321	100	5.55773e-05	0.000582806	-0.698
ENSG00000204941	PSG5	19	-	43683632	43683972	43680110	43680300	43688933	43689126	440	100	4.64685e-05	0.00049284	-0.69
ENSG00000214870	AC004540.5.1	7	+	26443015	26443137	26438350	26438641	26451804	26451859	222	100	0.00195471	0.0152645	-0.689
ENSG00000105607	GCDH	19	+	13003130	13003248	13002644	13002788	13004296	13004467	218	100	0.00190218	0.014893	-0.686
ENSG00000222011	FAM185A	7	+	102398300	102398393	102389474	102389864	102412855	102412897	193	100	2.6795e-05	0.000298001	-0.684
ENSG00000145414	NAF1	4	-	164079376	164079479	164078115	164078606	164085368	164085543	203	100	8.62388e-07	1.17623e-05	-0.681
ENSG00000196844	PATE2	11	-	125647768	125647897	125646007	125647413	125648446	125648470	229	100	2.5975e-05	0.000289419	-0.67
ENSG00000139613	SMARCC2	12	-	56558086	56558152	56556766	56557549	56558431	56558515	166	100	3.06079e-07	4.33798e-06	-0.67
ENSG00000188738	FSIP2	2	+	186680097	186680198	186678271	186678769	186689160	186689207	201	100	0.00240859	0.0183859	-0.668
ENSG00000165807	PPP1R36	14	+	65028505	65028746	65019531	65019579	65031468	65031543	341	100	9.20576e-06	0.000111103	-0.667
ENSG00000068781	STON1-GTF2A1L	2	+	48847989	48848091	48818791	48818994	48848305	48848429	202	100	1.44578e-05	0.000168573	-0.667
ENSG00000077157	PPP1R12B	1	+	202397982	202398057	202317847	202318270	202403783	202403891	175	100	1.57405e-05	0.000182268	-0.667
ENSG00000231312	AC007246.3.1	2	+	39811744	39811950	39785122	39785187	39826505	39826679	306	100	3.1547e-05	0.000345232	-0.667
ENSG00000123219	CENPK	5	-	64848319	64848376	64838628	64838675	64857289	64857362	157	100	0.00182375	0.0143309	-0.667
ENSG00000214113	LYRM4	6	-	5240758	5240956	5236516	5236694	5260880	5260954	298	100	4.29058e-15	1.04854e-13	-0.667
ENSG00000163159	VPS72	1	-	151143908	151144016	151143395	151143539	151144108	151144239	208	100	1.15764e-08	1.85994e-07	-0.667
ENSG00000148737	TCF7L2	10	+	114919678	114919751	114918425	114918476	114925313	114925731	173	100	1.64868e-09	2.84079e-08	-0.667
ENSG00000129521	EGLN3	14	-	34595458	34595517	34561522	34561608	34596234	34596350	159	100	2.00867e-08	3.16232e-07	-0.667
ENSG00000206176	AC023490.1.1	22	+	20379658	20379723	20379472	20379556	20379802	20379875	165	100	2.84712e-09	4.80159e-08	-0.667
ENSG00000116898	MRPS15	1	-	36926864	36926913	36923523	36923582	36929406	36929451	149	100	3.96909e-06	5.00508e-05	-0.667
ENSG00000159685	CHCHD6	3	+	126671867	126672027	126653966	126654029	126676258	126676394	260	100	0.00139204	0.0112128	-0.643
ENSG00000198901	PRC1	15	-	91512308	91512350	91509694	91509883	91512676	91512853	142	100	2.13114e-06	2.77625e-05	-0.636
ENSG00000183023	SLC8A1	2	-	40405526	40405633	40404891	40404995	40655612	40657441	207	100	5.14252e-08	7.8422e-07	-0.636
ENSG00000100083	GGA1	22	+	38009125	38009198	38006583	38006706	38010196	38010281	173	100	0.00197723	0.0154202	-0.634
ENSG00000231064	RP11-263K19.4.1	1	+	155172913	155173062	155170490	155170617	155174825	155175286	249	100	0.00484761	0.0345835	-0.634
ENSG00000141391	SLMO1	18	+	12420323	12420492	12407927	12408006	12421538	12421628	269	100	4.31358e-116	2.40066e-113	-0.634
ENSG00000163785	RYK	3	-	133913925	133914026	133907680	133907767	133928538	133928673	201	100	0.00240859	0.0183859	-0.628
ENSG00000236624	CCDC163P	1	-	45962227	45962295	45961089	45961145	45965016	45965115	168	100	0.00374355	0.0274469	-0.627
ENSG00000133943	C14orf159	14	+	91690022	91690139	91681748	91681900	91691027	91691675	217	100	0.000200822	0.00190363	-0.612
ENSG00000011347	SYT7	11	-	61309682	61310051	61300460	61300596	61314648	61314780	469	100	2.31726e-06	3.00926e-05	-0.608
ENSG00000241769	AF011889.4.1	X	-	148619164	148619310	148617705	148617787	148619646	148619704	246	100	3.29467e-75	6.30707e-73	-0.599
ENSG00000134490	TMEM241	18	-	20951385	20951434	20936557	20936627	20953675	20953727	149	100	0.00440726	0.0317737	-0.598
ENSG00000225511	LINC00475	9	+	94904280	94904333	94903877	94903932	94906759	94906849	153	100	3.64898e-07	5.13922e-06	-0.596
ENSG00000177666	PNPLA2	11	+	819573	819905	818901	818958	821627	821860	432	100	3.65816e-33	1.88617e-31	-0.595
ENSG00000203709	C1orf132	1	-	207992306	207992491	207990581	207990759	208041270	208041368	285	100	0.000319681	0.0029068	-0.592
ENSG00000147121	ZNF673	X	+	46330576	46330620	46322632	46322743	46332187	46333029	144	100	0.00510023	0.0362468	-0.59
ENSG00000099917	MED15	22	+	20873164	20873282	20862343	20862731	20891403	20891491	218	100	0.000583238	0.00505304	-0.589
ENSG00000241549	GUSBP2	6	-	26894516	26894550	26892898	26893054	26918864	26918938	134	100	5.88505e-130	4.23598e-127	-0.581
ENSG00000244306	CTD-2314B22.3.1	14	-	19919137	19919273	19894709	19894790	19921358	19921470	236	100	0.00161864	0.0128766	-0.578
ENSG00000135083	CCNJL	5	-	159707531	159707955	159686596	159686778	159738864	159738979	524	100	8.1628e-08	1.21763e-06	-0.577
ENSG00000197140	ADAM32	8	+	39068662	39068843	39027434	39027516	39079128	39079221	281	100	8.69337e-60	1.08384e-57	-0.575
ENSG00000163291	PAQR3	4	-	79854229	79854385	79851323	79851479	79860193	79860385	256	100	0.000852471	0.00715704	-0.573
ENSG00000204713	TRIM27	6	-	28876584	28876617	28870778	28872442	28879472	28879495	133	100	0.00636958	0.0442713	-0.569
ENSG00000155761	SPAG17	1	-	118609367	118609522	118598355	118598537	118623723	118623942	255	100	1.72326e-05	0.000197513	-0.558
ENSG00000197140	ADAM32	8	+	39044427	39044564	39027434	39027516	39079128	39079221	237	100	3.93098e-105	1.61992e-102	-0.557
ENSG00000138867	C22orf13	22	-	24950916	24951104	24944884	24944969	24951582	24951827	288	100	3.06364e-121	1.85829e-118	-0.555
ENSG00000168769	TET2	4	+	106163990	106164084	106111516	106111662	106180775	106180926	194	100	2.00864e-05	0.000227425	-0.553
ENSG00000132016	C19orf57	19	-	13994120	13994213	13993167	13993765	13996773	13996868	193	100	0.000798902	0.00674612	-0.553
ENSG00000068745	IP6K2	3	-	48748799	48748892	48745552	48745670	48754589	48754648	193	100	2.46241e-07	3.51948e-06	-0.553
ENSG00000239779	WBP1	2	+	74685958	74686046	74685565	74685798	74686564	74686689	188	100	1.8303e-06	2.39997e-05	-0.551
ENSG00000066427	ATXN3	14	-	92560089	92560175	92555073	92555161	92563017	92563182	186	100	3.28102e-05	0.000358113	-0.55
ENSG00000104936	DMPK	19	-	46274228	46274318	46272977	46273898	46274825	46274923	190	100	3.85135e-137	3.19863e-134	-0.548
ENSG00000205583	STAG3L1	7	+	74994832	74994912	74994523	74994622	74995592	74995707	180	100	0.00585779	0.0410524	-0.545
ENSG00000163870	TPRA1	3	-	127309252	127309435	127298864	127299006	127309725	127309931	283	100	4.87523e-19	1.46866e-17	-0.544
ENSG00000184500	PROS1	3	-	93647545	93647641	93646093	93646251	93692517	93692706	196	100	9.44512e-13	2.02738e-11	-0.544
ENSG00000106701	FSD1L	9	+	108241634	108241657	108234184	108234286	108246661	108246783	123	100	8.34573e-17	2.23813e-15	-0.54
ENSG00000255571	CTD-2335A18.1.1	15	+	89922278	89922500	89921346	89921396	89931047	89931112	322	100	6.89104e-134	5.16675e-131	-0.539
ENSG00000161179	YDJC	22	-	21983298	21983476	21982377	21983076	21983596	21983696	278	100	2.70835e-32	1.35503e-30	-0.536
ENSG00000162777	DENND2D	1	-	111745016	111745067	111742244	111742420	111746767	111747157	151	100	1.55116e-94	4.78502e-92	-0.534
ENSG00000188313	PLSCR1	3	-	146255782	146255831	146254326	146254352	146258920	146258967	149	100	0.000167787	0.00161459	-0.533
ENSG00000197150	ABCB8	7	+	150730529	150730691	150725536	150725697	150731359	150731515	262	100	4.40346e-112	2.16106e-109	-0.533
ENSG00000115364	MRPL19	2	+	75906900	75906978	75879648	75879783	75917759	75917885	178	100	0.000495843	0.00436167	-0.529
ENSG00000197150	ABCB8	7	+	150729930	150730148	150725562	150725697	150731359	150731515	318	100	8.74597e-11	1.65606e-09	-0.529
ENSG00000157657	ZNF618	9	+	116760538	116760634	116750600	116750860	116764275	116764353	196	100	2.08838e-08	3.28398e-07	-0.529
ENSG00000131149	KIAA0182	16	+	85667519	85667738	85646821	85647004	85682157	85682357	319	100	2.58916e-11	5.11802e-10	-0.529
ENSG00000105662	CRTC1	19	+	18885709	18885796	18882251	18882356	18886450	18886631	187	100	0.00122118	0.00992532	-0.528
ENSG00000124831	LRRFIP1	2	+	238667371	238667464	238666098	238666191	238668706	238668848	193	100	5.98629e-07	8.2905e-06	-0.524
ENSG00000153246	PLA2R1	2	-	160812208	160812339	160811709	160811857	160813020	160813138	231	100	5.51765e-05	0.000579278	-0.521
ENSG00000186409	CCDC30	1	+	43021826	43022076	43011080	43011250	43031966	43032146	350	100	9.97643e-06	0.000119594	-0.519
ENSG00000064547	LPAR2	19	-	19738900	19738976	19738205	19738313	19739236	19739739	176	100	1.41764e-07	2.07792e-06	-0.519
ENSG00000115042	FAHD2A	2	+	96076274	96076334	96071300	96071551	96078181	96078290	160	100	1.17005e-09	2.04084e-08	-0.517
ENSG00000158850	B4GALT3	1	-	161146402	161146527	161146223	161146298	161147212	161147281	225	100	8.20441e-06	9.97089e-05	-0.51
ENSG00000154263	ABCA10	17	-	67224721	67225001	67223285	67223426	67240669	67240987	380	100	0.000286133	0.002631	-0.505
ENSG00000239704	CDRT4	17	-	15343524	15343599	15341485	15341517	15406411	15406922	175	100	0.00115566	0.00944833	-0.502
ENSG00000163539	CLASP2	3	-	33638202	33638226	33636442	33636460	33644443	33644617	124	100	9.75593e-06	0.000117193	-0.5
ENSG00000132958	TPTE2	13	-	20041364	20041484	20039604	20039704	20048053	20048215	220	100	1.363e-05	0.00015961	-0.5
ENSG00000180881	CAPS2	12	-	75716753	75716867	75715179	75715356	75716956	75717002	214	100	1.39022e-05	0.000162515	-0.5
ENSG00000168779	SHOX2	3	-	157822846	157822914	157820464	157820675	157823467	157823949	168	100	1.60721e-05	0.00018579	-0.5
ENSG00000151348	EXT2	11	+	44126166	44126333	44125239	44125295	44129232	44129409	267	100	1.63461e-05	0.000188557	-0.5
ENSG00000249348	UGDH-AS1	4	+	39589542	39589679	39533588	39533750	39591206	39591339	237	100	1.8697e-05	0.000213121	-0.5
ENSG00000169918	OTUD7A	15	-	31981561	31981684	31949185	31949280	32162709	32162784	223	100	1.9961e-05	0.000226286	-0.5
ENSG00000103599	IQCH	15	+	67629312	67629433	67571732	67571850	67636400	67636529	221	100	2.01512e-05	0.00022806	-0.5
ENSG00000134744	ZCCHC11	1	-	52995439	52995557	52991691	52992045	53000658	53000794	218	100	2.04414e-05	0.000231198	-0.5
ENSG00000188523	C9orf171	9	+	135357696	135357804	135285610	135285853	135374081	135374181	208	100	2.14516e-05	0.000241965	-0.5
ENSG00000100802	C14orf93	14	-	23474273	23474339	23470167	23470246	23479225	23479352	166	100	2.65129e-05	0.000295047	-0.5
ENSG00000235703	RP13-507I23.1.1	X	+	149110007	149110065	149108876	149109104	149112235	149112318	158	100	2.76456e-05	0.000306704	-0.5
ENSG00000147576	ADHFE1	8	+	67356601	67356655	67344739	67344810	67356828	67356983	154	100	2.82339e-05	0.000312652	-0.5
ENSG00000069974	RAB27A	15	-	55529513	55529640	55526979	55527154	55530600	55530689	227	100	3.0474e-05	0.000335531	-0.5
ENSG00000161912	RP1-34B21.6.1	6	+	41086979	41087202	41086662	41086846	41088261	41088396	323	100	4.17283e-05	0.000448827	-0.5
ENSG00000104205	SGK3	8	+	67602939	67602995	67591955	67592259	67705850	67706067	156	100	4.35817e-05	0.000467086	-0.5
ENSG00000182646	FAM156A	X	-	52986285	52986436	52985470	52985953	53024593	53024651	251	100	4.39525e-05	0.000470314	-0.5
ENSG00000129534	MIS18BP1	14	-	45706850	45706924	45701935	45702023	45715945	45716580	174	100	4.42514e-05	0.000472497	-0.5
ENSG00000139144	PIK3C2G	12	+	18524113	18524245	18499574	18499770	18534699	18534814	232	100	4.43342e-05	0.000473086	-0.5
ENSG00000163491	NEK10	3	-	27203951	27204092	27182972	27183073	27204191	27204229	241	100	4.43234e-05	0.000473086	-0.5
ENSG00000114841	DNAH1	3	+	52432047	52432178	52431722	52431893	52432865	52433217	231	100	4.43504e-05	0.000473165	-0.5
ENSG00000141556	TBCD	17	+	80851422	80851508	80842020	80842078	80863811	80863929	186	100	4.4486e-05	0.000473862	-0.5
ENSG00000138592	USP8	15	+	50741596	50741682	50716578	50716711	50763829	50763992	186	100	4.4486e-05	0.000473862	-0.5
ENSG00000249375	RP11-1136L8.1.1	8	-	128728192	128728414	128715294	128715488	128746070	128746213	322	100	5.54879e-05	0.000581981	-0.5
ENSG00000197670	RP4-724E16.2.1	20	+	52189186	52189395	52186810	52187042	52190896	52191847	309	100	5.66689e-05	0.000593114	-0.5
ENSG00000185015	CA13	8	+	86179445	86179587	86178836	86178932	86180130	86180193	242	100	6.33907e-05	0.00065784	-0.5
ENSG00000258458	CTD-2555K7.2.1	14	-	23175487	23175624	23172201	23172220	23186304	23186426	237	100	6.39318e-05	0.000663035	-0.5
ENSG00000180481	GLIPR1L2	12	+	75796796	75796926	75784880	75785130	75804213	75804459	230	100	6.46968e-05	0.000669849	-0.5
ENSG00000095321	CRAT	9	-	131871457	131871556	131870092	131870356	131872761	131873048	199	100	6.81586e-05	0.000701922	-0.5
ENSG00000012660	ELOVL5	6	-	53154892	53154987	53140976	53141054	53155198	53155333	195	100	6.86091e-05	0.000706023	-0.5
ENSG00000167770	OTUB1	11	+	63765158	63765240	63764820	63764898	63768927	63768992	182	100	7.00662e-05	0.000718006	-0.5
ENSG00000005889	ZFX	X	+	24193505	24193560	24190872	24190917	24195800	24195983	155	100	7.2962e-05	0.000743307	-0.5
ENSG00000166323	C11orf65	11	-	108277822	108277876	108277489	108277690	108302472	108302565	154	100	7.30628e-05	0.000744052	-0.5
ENSG00000109390	NDUFC1	4	-	140217485	140217521	140216271	140216300	140223569	140223705	136	100	7.47339e-05	0.00075878	-0.5
ENSG00000119929	CUTC	10	+	101482674	101482867	101462314	101462430	101496002	101496074	293	100	9.47205e-05	0.000947626	-0.5
ENSG00000115750	TAF1B	2	+	9984470	9984606	9983851	9983903	9985348	9985447	236	100	0.000185759	0.00177361	-0.5
ENSG00000196535	MYO18A	17	-	27460815	27460942	27449183	27449271	27464033	27464102	227	100	0.000208364	0.00196855	-0.5
ENSG00000151303	AGAP11	10	+	88762844	88763178	88761392	88761493	88764081	88764117	434	100	0.000705162	0.00601477	-0.5
ENSG00000149499	EML3	11	-	62370230	62370251	62369691	62370150	62370620	62370719	121	100	0.00150427	0.0120395	-0.5
ENSG00000169122	FAM110B	8	+	59101876	59101975	58988093	58988182	59110389	59110651	199	100	0.00155985	0.0124419	-0.5
ENSG00000066735	KIF26A	14	+	104624091	104624279	104618351	104618798	104633195	104633385	288	100	0.00363461	0.0267317	-0.5
ENSG00000168679	SLC16A4	1	-	110921474	110921978	110919571	110919783	110923603	110923765	604	100	2.18581e-08	3.43419e-07	-0.5
ENSG00000117616	C1orf63	1	-	25644553	25644762	25631286	25631312	25663530	25663892	309	100	4.23244e-06	5.3211e-05	-0.5
ENSG00000224177	AC099344.4.1	2	+	11540497	11540583	11539294	11539344	11542150	11542234	186	100	6.26516e-06	7.71836e-05	-0.5
ENSG00000107077	KDM4C	9	+	7105401	7105500	7103684	7103870	7165237	7165357	199	100	0.00347568	0.0256678	-0.496
ENSG00000240498	CDKN2B-AS	9	+	22058357	22059053	22056250	22056386	22063942	22064017	796	100	1.38739e-30	6.57568e-29	-0.496
ENSG00000155621	C9orf85	9	+	74556720	74556850	74533340	74533471	74561921	74562028	230	100	5.83132e-68	9.28608e-66	-0.493
ENSG00000253125	RP11-459E5.1.1	8	+	22603082	22603214	22602106	22602254	22605038	22605083	232	100	0.00060335	0.0052164	-0.49
ENSG00000162959	MEMO1	2	-	32118310	32118390	32117121	32117203	32168370	32168452	180	100	1.26684e-06	1.69785e-05	-0.486
ENSG00000251602	RP11-521B24.3.1	14	-	105885018	105885153	105883220	105884646	105885358	105886076	235	100	0.000188799	0.00179946	-0.485
ENSG00000101187	SLCO4A1	20	+	61299509	61299536	61299221	61299262	61299828	61299893	127	100	1.09284e-10	2.04918e-09	-0.481
ENSG00000129993	CBFA2T3	16	-	88964485	88964560	88958651	88958893	88967911	88968064	175	100	1.15668e-29	5.28274e-28	-0.481
ENSG00000164675	IQUB	7	-	123149954	123150089	123136749	123136960	123151997	123152398	235	100	0.000209759	0.00198035	-0.48
ENSG00000153094	BCL2L11	2	+	111911356	111911481	111881626	111881716	111921709	111922220	225	100	0.000590868	0.0051134	-0.479
ENSG00000106829	TLE4	9	+	82321661	82321814	82320803	82320857	82323032	82323165	253	100	3.12891e-05	0.000343037	-0.478
ENSG00000184445	KNTC1	12	+	123086082	123086172	123078822	123078932	123087573	123087790	190	100	3.62106e-05	0.000392608	-0.478
ENSG00000226287	TMEM191A	22	+	21058106	21058171	21057920	21057980	21058255	21058328	165	100	0.00333021	0.0246982	-0.476
ENSG00000100802	C14orf93	14	-	23470167	23470246	23468204	23468365	23479225	23479360	179	100	9.79441e-75	1.8423e-72	-0.475
ENSG00000131373	HACL1	3	-	15628031	15628109	15624383	15624496	15633106	15633187	178	100	5.45429e-08	8.29654e-07	-0.475
ENSG00000133962	CATSPERB	14	-	92150220	92150287	92136157	92136316	92159469	92159588	167	100	0.000221392	0.00207529	-0.471
ENSG00000005189	AC004381.6.1	16	+	20824511	20824624	20817938	20818027	20833083	20833224	213	100	0.00113306	0.0092776	-0.467
ENSG00000104936	DMPK	19	-	46274607	46274654	46273522	46273898	46274825	46274923	147	100	1.55462e-12	3.30152e-11	-0.461
ENSG00000151327	FAM177A1	14	+	35579100	35579166	35575572	35575690	35579775	35579932	166	100	7.18163e-05	0.00073385	-0.459
ENSG00000168385	2002-09-01	2	+	242263630	242263656	242255358	242255397	242263823	242264659	126	100	0.00325128	0.0241859	-0.459
ENSG00000114796	KLHL24	3	+	183354008	183354099	183353410	183353581	183368083	183368363	191	100	1.82298e-07	2.64477e-06	-0.458
ENSG00000187609	EXD3	9	-	140249151	140249225	140248790	140248829	140250719	140250820	174	100	3.43848e-95	1.07297e-92	-0.456
ENSG00000143740	SNAP47	1	+	227919285	227919448	227916239	227916487	227946695	227947186	263	100	1.22143e-71	2.169e-69	-0.456
ENSG00000131459	GFPT2	5	-	179729422	179729584	179727689	179728608	179731771	179731939	262	100	2.08891e-09	3.56409e-08	-0.456
ENSG00000172824	CES4A	16	+	67040293	67040422	67039142	67039296	67042876	67043642	229	100	5.1607e-09	8.50673e-08	-0.456
ENSG00000151067	CACNA1C	12	+	2743462	2743546	2742794	2742878	2757640	2757673	184	100	4.4457e-05	0.000473862	-0.451
ENSG00000255571	CTD-2335A18.1.1	15	+	89930661	89930769	89921330	89921396	89931047	89931112	208	100	1.04214e-05	0.000124192	-0.449
ENSG00000232859	C17orf108	17	-	26209964	26210156	26209594	26209738	26219268	26219347	292	100	0.000844315	0.00709629	-0.449
ENSG00000170322	NFRKB	11	-	129762956	129763047	129762609	129762765	129763187	129763280	191	100	6.90591e-05	0.000709436	-0.448
ENSG00000073009	IKBKG	X	+	153788621	153788774	153786746	153786865	153789902	153789999	253	100	3.03594e-05	0.000334542	-0.443
ENSG00000144857	BOC	3	+	112991915	112992188	112991256	112991550	112993221	112993529	373	100	0.000186316	0.0017783	-0.441
ENSG00000163328	GPR155	2	-	175347737	175347886	175347600	175347646	175351600	175351728	249	100	0.00266034	0.0201538	-0.441
ENSG00000244625	CTA-211A9.5.1	22	+	27114102	27114194	27113331	27113422	27117612	27118135	192	100	2.85886e-05	0.000316385	-0.439
ENSG00000115204	MPV17	2	-	27539025	27539053	27535860	27535976	27539944	27540040	128	100	0.00158253	0.0126061	-0.439
ENSG00000143702	CEP170	1	-	243289679	243289796	243289219	243289436	243289914	243290000	217	100	1.64688e-118	9.76979e-116	-0.437
ENSG00000196586	MYO6	6	+	76604530	76604557	76602246	76602407	76604947	76604977	127	100	0.00165669	0.0131503	-0.434
ENSG00000160188	RSPH1	21	-	43913075	43913189	43912867	43912973	43916242	43916356	214	100	0.00699278	0.0481258	-0.432
ENSG00000123358	NR4A1	12	+	52446279	52446429	52437622	52437695	52448110	52448457	250	100	0.00166211	0.0131894	-0.431
ENSG00000106868	SUSD1	9	-	114814434	114814629	114804146	114804240	114820707	114820751	295	100	0.000294647	0.00270284	-0.427
ENSG00000061273	HDAC7	12	-	48189688	48189799	48189369	48189550	48189989	48190081	211	100	1.86889e-07	2.70701e-06	-0.426
ENSG00000101187	SLCO4A1	20	+	61299506	61299536	61299092	61299262	61299828	61299893	130	100	0.00328226	0.0243944	-0.425
ENSG00000155846	PPARGC1B	5	+	149210329	149210446	149206235	149206448	149212218	149213341	217	100	0.00179848	0.0141612	-0.423
ENSG00000196724	ZNF418	19	-	58434559	58434657	58433251	58433997	58436990	58439415	198	100	2.17226e-05	0.000244817	-0.421
ENSG00000140471	LINS	15	-	101126428	101126537	101120467	101120557	101142325	101142389	209	100	4.61362e-05	0.000489605	-0.421
ENSG00000133805	AMPD3	11	+	10503609	10503772	10483061	10483287	10506366	10506586	263	100	1.64848e-06	2.17637e-05	-0.42
ENSG00000187239	FNBP1	9	-	132678244	132678259	132671168	132671278	132681437	132681589	115	100	0.000825565	0.00694952	-0.419
ENSG00000198384	TPTE2P3	13	+	53147500	53147581	53145366	53145428	53153478	53153570	181	100	1.71553e-65	2.49625e-63	-0.419
ENSG00000166261	ZNF202	11	-	123610824	123610900	123601194	123601693	123611124	123611244	176	100	1.41911e-12	3.02088e-11	-0.419
ENSG00000196220	SRGAP3	3	-	9090944	9091153	9089074	9089159	9094710	9094908	309	100	0.00062223	0.00536417	-0.417
ENSG00000174306	ZHX3	20	-	39842373	39842539	39830696	39833706	39867327	39867436	266	100	3.70312e-06	4.6916e-05	-0.416
ENSG00000141905	NFIC	19	+	3453760	3453914	3452479	3452664	3456547	3456633	254	100	4.78141e-06	5.975e-05	-0.416
ENSG00000256591	RP11-286N22.8.1	11	+	61249253	61249390	61205475	61205585	61252159	61252199	237	100	0.000574577	0.00498201	-0.413
ENSG00000079150	FKBP7	2	-	179337755	179337869	179334378	179334512	179341788	179341940	214	100	0.00595738	0.0416783	-0.412
ENSG00000143740	SNAP47	1	+	227919285	227919413	227916318	227916487	227935392	227935887	228	100	7.18224e-08	1.07762e-06	-0.411
ENSG00000025434	NR1H3	11	+	47280911	47281157	47280730	47280810	47281341	47281374	346	100	0.00543495	0.0383781	-0.408
ENSG00000105290	APLP1	19	+	36368983	36369010	36368619	36368727	36369485	36369556	127	100	1.51776e-105	6.40117e-103	-0.408
ENSG00000174238	PITPNA	17	-	1446313	1446321	1442162	1442246	1451589	1451681	108	100	4.3614e-06	5.47675e-05	-0.404
ENSG00000219626	AC008073.6.1	2	+	24362239	24362320	24357988	24358057	24387067	24387176	181	100	3.8196e-11	7.43589e-10	-0.4
ENSG00000166261	ZNF202	11	-	123610824	123610897	123601459	123601693	123611124	123611244	173	100	8.96594e-13	1.92913e-11	-0.399
ENSG00000168781	PPIP5K1	15	-	43857064	43857190	43850992	43851130	43860660	43860751	226	100	7.60824e-125	5.00882e-122	-0.398
ENSG00000124782	RREB1	6	+	7240670	7240835	7211805	7211942	7246656	7247454	265	100	1.7458e-08	2.77029e-07	-0.397
ENSG00000136986	DERL1	8	-	124033686	124033739	124027681	124027825	124054209	124054542	153	100	1.22353e-44	9.38229e-43	-0.396
ENSG00000074603	DPP8	15	-	65748049	65748179	65746600	65746753	65756098	65756244	230	100	0.00014133	0.00137618	-0.395
ENSG00000078369	GNB1	1	-	1771067	1771121	1770628	1770677	1821802	1821840	154	100	0.00110528	0.0090625	-0.394
ENSG00000172785	CBWD1	9	-	151304	151435	134978	135030	152033	152078	231	100	1.2992e-06	1.73906e-05	-0.393
ENSG00000181392	C19orf46	19	-	36497651	36497846	36496234	36496339	36499455	36499695	295	100	2.3739e-10	4.353e-09	-0.392
ENSG00000145808	ADAMTS19	5	+	128796794	128797450	128795957	128796175	128844769	128844935	756	100	1.60982e-63	2.21695e-61	-0.391
ENSG00000151338	MIPOL1	14	+	37696930	37697043	37688757	37688896	37716307	37716445	213	100	1.4443e-05	0.000168436	-0.39
ENSG00000226476	RP11-776H12.1.1	1	-	61039009	61039083	61007968	61008083	61053708	61053834	174	100	0.00115616	0.00945096	-0.388
ENSG00000189295	ANKRD62P1	22	-	17140747	17140859	17140386	17140518	17150351	17150510	212	100	0.000437094	0.00387074	-0.385
ENSG00000165061	ZMAT4	8	-	40644207	40644301	40625159	40625249	40666027	40666090	194	100	2.73213e-103	1.07658e-100	-0.385
ENSG00000136856	SLC2A8	9	+	130159654	130159817	130159420	130159565	130162185	130162285	263	100	9.76015e-17	2.6058e-15	-0.385
ENSG00000166165	CKB	14	-	103986838	103986929	103986458	103986648	103987599	103987679	191	100	2.32985e-84	5.66552e-82	-0.385
ENSG00000162643	WDR63	1	+	85555798	85555915	85551513	85551713	85559140	85559331	217	100	0.000196365	0.00186499	-0.383
ENSG00000228486	AC017099.3.1	2	+	98305357	98305456	98292307	98292391	98306718	98306790	199	100	8.6735e-100	3.12153e-97	-0.382
ENSG00000158856	EPB49	8	+	21938315	21938381	21938128	21938136	21938623	21938704	166	100	1.9329e-83	4.61706e-81	-0.382
ENSG00000167333	TRIM68	11	-	4626308	4626791	4624470	4624570	4629256	4629434	583	100	7.56588e-05	0.000767305	-0.379
ENSG00000166171	DPCD	10	+	103364896	103364969	103360959	103361093	103368623	103368659	173	100	0.00201997	0.0157278	-0.379
ENSG00000254100	RP11-675F6.4.1	8	-	38410476	38410609	38409765	38409898	38411233	38411386	233	100	0.00523988	0.0371513	-0.379
ENSG00000103852	TTC23	15	-	99785593	99785715	99768737	99768937	99789621	99789723	222	100	0.000543349	0.00473634	-0.377
ENSG00000240498	CDKN2B-AS	9	+	22066233	22066352	22056250	22056386	22096370	22096513	219	100	1.18401e-08	1.90118e-07	-0.377
ENSG00000171097	CCBL1	9	-	131609711	131609922	131607631	131607690	131644175	131644210	311	100	1.09637e-05	0.00013028	-0.375
ENSG00000169402	RSPH10B2	7	+	6836198	6836397	6831534	6831628	6837993	6838215	299	100	0.0057428	0.0403199	-0.375
ENSG00000139974	SLC38A6	14	+	61519066	61519703	61518758	61518853	61545547	61545645	737	100	7.24967e-11	1.38194e-09	-0.375
ENSG00000181135	ZNF707	8	+	144766793	144766925	144766674	144766712	144771373	144771471	232	100	1.13307e-07	1.67079e-06	-0.375
ENSG00000092020	PPP2R3C	14	-	35577344	35577442	35568457	35568590	35579730	35579835	198	100	0.00511877	0.0363546	-0.374
ENSG00000103599	IQCH	15	+	67687628	67687901	67681168	67681344	67692451	67692643	373	100	4.2848e-19	1.29603e-17	-0.373
ENSG00000163703	CRELD1	3	+	9979698	9979790	9976518	9976601	9982533	9982710	192	100	4.58522e-06	5.74179e-05	-0.373
ENSG00000125970	RALY	20	+	32661624	32661672	32659871	32660136	32664507	32664621	148	100	0.000130766	0.00128048	-0.372
ENSG00000010626	LRRC23	12	+	7015008	7015118	7014748	7014923	7015572	7015826	210	100	4.83163e-40	3.16927e-38	-0.372
ENSG00000135083	CCNJL	5	-	159707531	159707745	159686475	159686778	159738864	159738979	314	100	7.8509e-06	9.56063e-05	-0.371
ENSG00000186417	GLDN	15	+	51675632	51675650	51634070	51634244	51675981	51677749	118	100	5.96447e-05	0.000621594	-0.369
ENSG00000146350	C6orf170	6	-	121576473	121576556	121563346	121563485	121600266	121600391	183	100	0.000223728	0.00209538	-0.369
ENSG00000205464	ATP6AP1L	5	+	81600752	81601300	81600433	81600669	81605975	81606026	648	100	2.67248e-43	1.98447e-41	-0.368
ENSG00000136682	CBWD2	2	+	114228609	114228666	114219984	114220071	114239753	114239805	157	100	5.43733e-11	1.04682e-09	-0.367
ENSG00000119844	AFTPH	2	+	64806619	64808407	64800079	64800202	64812555	64812679	1888	100	3.49425e-26	1.3911e-24	-0.367
ENSG00000105983	LMBR1	7	-	156572348	156572426	156549086	156549159	156589082	156589186	178	100	4.02857e-07	5.6576e-06	-0.366
ENSG00000261008	AC004158.2.1	16	-	72604333	72604414	72574476	72574510	72651081	72651133	181	100	0.000311658	0.00284007	-0.365
ENSG00000147180	ZNF711	X	+	84501935	84502189	84500908	84501028	84502552	84502657	354	100	5.24317e-21	1.71336e-19	-0.365
ENSG00000080947	CROCCP3	1	-	16811317	16811401	16810727	16810959	16812063	16812159	184	100	7.18372e-42	5.08264e-40	-0.364
ENSG00000056998	GYG2	X	+	2793850	2793955	2779562	2779763	2799092	2799132	205	100	3.75746e-05	0.000406335	-0.363
ENSG00000198807	PAX9	14	+	37141184	37141314	37135194	37135806	37145402	37145560	230	100	0.00697375	0.0480192	-0.363
ENSG00000197798	FAM118B	11	+	126099119	126099231	126081671	126081725	126104889	126104982	212	100	8.69373e-63	1.18516e-60	-0.361
ENSG00000152380	FAM151B	5	+	79806532	79806905	79801761	79801895	79809422	79809588	473	100	2.09225e-91	6.03999e-89	-0.361
ENSG00000134138	MEIS2	15	-	37390167	37390400	37387764	37387815	37393092	37393480	333	100	0.000365167	0.00328882	-0.36
ENSG00000157045	NTAN1	16	-	15141934	15141956	15141711	15141777	15149747	15149896	122	100	1.25918e-06	1.68841e-05	-0.358
ENSG00000164037	SLC9B1	4	-	103833164	103833286	103832587	103832694	103853280	103853456	222	100	2.23047e-27	9.31963e-26	-0.357
ENSG00000025423	HSD17B6	12	+	57179685	57179798	57178722	57178800	57180908	57181129	213	100	0.000100792	0.00100316	-0.356
ENSG00000150076	C10orf68	10	+	33000547	33000658	32974897	32975008	33015661	33015760	211	100	0.000295099	0.00270653	-0.356
ENSG00000137700	SLC37A4	11	-	118899444	118899544	118898903	118899136	118900101	118900274	200	100	0.000649982	0.00558736	-0.356
ENSG00000261008	AC004158.2.1	16	-	72604349	72604414	72574476	72574510	72651081	72651133	165	100	0.00211457	0.0163613	-0.356
ENSG00000236859	AC018737.1.1	2	+	122407876	122407957	122407225	122407487	122408043	122408257	181	100	7.0683e-19	2.10699e-17	-0.356
ENSG00000163681	SLMAP	3	+	57857362	57857425	57850968	57851019	57875767	57875827	163	100	5.24241e-69	8.73476e-67	-0.354
ENSG00000172824	CES4A	16	+	67040647	67040720	67039142	67039296	67042876	67043661	173	100	1.02354e-156	1.1051e-153	-0.353
ENSG00000173818	ENDOV	17	+	78391580	78391745	78389449	78389621	78397319	78397432	265	100	0.00558239	0.0392958	-0.352
ENSG00000213213	KIAA1984	9	+	139701732	139701804	139701421	139701518	139702023	139702193	172	100	1.84389e-19	5.65571e-18	-0.352
ENSG00000175471	MCTP1	5	-	94267657	94267696	94259666	94259726	94275787	94275899	139	100	0.000474453	0.00418374	-0.351
ENSG00000251247	ZNF345	19	+	37345351	37345496	37342731	37342806	37383719	37383932	245	100	0.000173089	0.00166146	-0.347
ENSG00000008394	MGST1	12	+	16507164	16507204	16500578	16500644	16510538	16510633	140	100	5.45986e-14	1.25157e-12	-0.343
ENSG00000157020	SEC13	3	-	10360940	10361000	10360822	10360856	10362294	10362740	160	100	0.00027904	0.00257279	-0.341
ENSG00000183401	CCDC159	19	+	11459641	11459871	11457333	11457636	11460329	11460363	330	100	9.04413e-07	1.23199e-05	-0.341
ENSG00000160404	TOR2A	9	-	130496577	130496843	130495663	130495839	130497398	130497571	366	100	1.82694e-35	1.02308e-33	-0.338
ENSG00000143797	MBOAT2	2	-	9083315	9083393	9028147	9028203	9143668	9143787	178	100	1.37871e-13	3.09473e-12	-0.337
ENSG00000163521	GLB1L	2	-	220104641	220104816	220104496	220104555	220104912	220105007	275	100	1.39086e-07	2.03978e-06	-0.336
ENSG00000167889	MGAT5B	17	+	74928726	74928857	74922678	74922812	74934069	74934225	231	100	1.50409e-14	3.55969e-13	-0.334
ENSG00000178852	C17orf57	17	+	45425173	45425317	45422381	45422464	45438743	45438887	244	100	1.25875e-05	0.000148109	-0.333
ENSG00000145700	ANKRD31	5	-	74495455	74495499	74491455	74492025	74502235	74502312	144	100	1.4746e-05	0.000171414	-0.333
ENSG00000183570	PCBP3	21	+	47148589	47148662	47063607	47063782	47155305	47155343	173	100	1.58356e-05	0.000183251	-0.333
ENSG00000188452	CERKL	2	-	182438479	182438611	182430784	182430848	182468563	182468806	232	100	4.43342e-05	0.000473086	-0.333
ENSG00000134070	IRAK2	3	+	10258617	10258732	10255167	10255232	10261363	10261473	215	100	4.4544e-05	0.000473892	-0.333
ENSG00000188001	TPRG1	3	+	189030859	189030981	189028174	189028328	189038414	189038493	222	100	6.55806e-05	0.000677959	-0.333
ENSG00000197586	ENTPD6	20	+	25187157	25187226	25177740	25177862	25190484	25190561	169	100	7.14941e-05	0.000731111	-0.333
ENSG00000152439	ZNF773	19	+	58019887	58019932	58016669	58016768	58024389	58024436	145	100	7.39362e-05	0.000751529	-0.333
ENSG00000093183	SEC22C	3	-	42614891	42615039	42610356	42610565	42622803	42622857	248	100	0.000159303	0.00153953	-0.333
ENSG00000206149	HERC2P9	15	+	28857204	28857319	28835334	28835406	28874411	28874587	215	100	0.00615232	0.0429104	-0.333
ENSG00000176124	DLEU1	13	+	51032138	51032249	51007548	51007686	51102001	51102200	211	100	8.01436e-15	1.9263e-13	-0.333
ENSG00000113194	FAF2	5	+	175880318	175880703	175880139	175880229	175906188	175906257	485	100	6.12674e-105	2.50565e-102	-0.333
ENSG00000167555	ZNF528	19	+	52918191	52918292	52914624	52917621	52918376	52918606	201	100	5.33573e-19	1.60025e-17	-0.33
ENSG00000181135	ZNF707	8	+	144770163	144770237	144766650	144766712	144771373	144771471	174	100	5.65336e-19	1.69269e-17	-0.329
ENSG00000115109	EPB41L5	2	+	120925041	120925083	120918456	120918550	120932416	120933437	142	100	6.16581e-07	8.51509e-06	-0.329
ENSG00000145362	ANK2	4	+	114274200	114280455	114271383	114271405	114281978	114282053	6355	100	1.38813e-05	0.000162342	-0.328
ENSG00000166582	CENPV	17	-	16252453	16252647	16251929	16251999	16253244	16253270	294	100	5.62862e-09	9.23291e-08	-0.328
ENSG00000078114	NEBL	10	-	21097438	21097588	21076130	21076237	21098734	21098827	250	100	4.11125e-38	2.50216e-36	-0.327
ENSG00000205517	RGL3	19	-	11513130	11513217	11512890	11512923	11513325	11513382	187	100	0.0030013	0.0224937	-0.326
ENSG00000106100	NOD1	7	-	30477188	30477272	30475613	30475697	30485756	30485840	184	100	5.37235e-05	0.000565122	-0.325
ENSG00000130701	C20orf151	20	-	60990176	60990343	60988876	60989612	60990633	60990716	267	100	1.65566e-09	2.85101e-08	-0.324
ENSG00000181704	YIPF6	X	+	67730520	67730618	67718922	67718999	67731690	67731819	198	100	3.10851e-11	6.10884e-10	-0.323
ENSG00000180964	TCEAL8	X	-	102509532	102509605	102507922	102508945	102510005	102510131	173	100	0.000481329	0.00424091	-0.322
ENSG00000240498	CDKN2B-AS	9	+	22065660	22065756	22063942	22064017	22096370	22096513	196	100	2.12397e-28	9.2319e-27	-0.322
ENSG00000164258	NDUFS4	5	+	52900636	52900725	52899281	52899360	52978947	52978968	189	100	0.00255046	0.019384	-0.321
ENSG00000007341	ST7L	1	-	113081780	113081897	113068497	113068733	113083400	113083494	217	100	2.69831e-05	0.000299908	-0.32
ENSG00000103174	NAGPA	16	-	5082991	5083156	5080385	5080494	5083273	5083339	265	100	1.58959e-11	3.18295e-10	-0.319
ENSG00000115841	FAM82A1	2	+	38178375	38179344	38177574	38177738	38201182	38201357	1069	100	1.8024e-08	2.85507e-07	-0.318
ENSG00000183621	ZNF438	10	-	31212215	31212344	31197861	31197944	31273297	31273355	229	100	6.23359e-06	7.68648e-05	-0.318
ENSG00000165915	SLC39A13	11	+	47434950	47435058	47433896	47434018	47435147	47435237	208	100	1.92945e-37	1.14587e-35	-0.316
ENSG00000181392	C19orf46	19	-	36497651	36497846	36496234	36496339	36499118	36499269	295	100	1.94338e-21	6.4561e-20	-0.316
ENSG00000167491	GATAD2A	19	+	19546939	19547028	19538504	19538801	19576153	19576423	189	100	0.00135575	0.0109531	-0.315
ENSG00000218416	AC110619.2.1	2	-	241390027	241390339	241388834	241389338	241396013	241396131	412	100	1.44268e-07	2.11291e-06	-0.314
ENSG00000183150	GPR19	12	-	12841446	12841866	12837331	12837441	12848392	12848445	520	100	1.28311e-77	2.61386e-75	-0.314
ENSG00000162585	C1orf86	1	-	2125436	2125572	2125077	2125349	2129445	2129581	236	100	4.31083e-08	6.61124e-07	-0.314
ENSG00000133466	C1QTNF6	22	-	37581910	37582086	37581257	37581495	37586904	37586968	276	100	1.68914e-141	1.51978e-138	-0.313
ENSG00000172965	AC068491.1.1	2	-	112234912	112235058	112186895	112187197	112237483	112237638	246	100	2.6094e-87	6.90518e-85	-0.313
ENSG00000164062	APEH	3	+	49711921	49712054	49711811	49711846	49713126	49713220	233	100	4.67007e-05	0.000495011	-0.312
ENSG00000175309	AGXT2L2	5	-	177650320	177650452	177649852	177649935	177651616	177651730	232	100	1.22622e-72	2.21392e-70	-0.311
ENSG00000157657	ZNF618	9	+	116791012	116791252	116778974	116779064	116794924	116795008	340	100	2.62283e-66	3.91135e-64	-0.309
ENSG00000170035	UBE2E3	2	+	181852064	181852121	181848769	181848820	181854608	181854732	157	100	0.00429386	0.0310432	-0.305
ENSG00000107282	APBA1	9	-	72073071	72073104	72071968	72072055	72082738	72082884	133	100	0.000938963	0.00780791	-0.303
ENSG00000254469	RP11-849H4.2.1	11	-	71636978	71637150	71634354	71634521	71639494	71639640	272	100	4.83104e-64	6.72162e-62	-0.303
ENSG00000228630	HOTAIR	12	-	54361052	54361178	54360059	54360161	54362400	54362540	226	100	0.00144379	0.0115881	-0.302
ENSG00000168675	C18orf1	18	+	13643357	13643411	13621115	13621270	13645125	13652753	154	100	1.35975e-12	2.89794e-11	-0.302
ENSG00000105341	ATP5SL	19	-	41939176	41939339	41937223	41938313	41939441	41939578	263	100	1.25565e-23	4.59558e-22	-0.302
ENSG00000138757	G3BP2	4	-	76649239	76649360	76619981	76620113	76649459	76649654	221	100	0.000194199	0.00184636	-0.301
ENSG00000148671	C10orf116	10	+	88729956	88730019	88727948	88728362	88730232	88730672	163	100	4.41201e-24	1.63359e-22	-0.301
ENSG00000067221	STOML1	15	-	74281370	74281598	74281006	74281143	74282691	74282798	328	100	4.89683e-05	0.000517928	-0.3
ENSG00000205336	GPR56	16	+	57655602	57655757	57654007	57654048	57684164	57684263	255	100	6.69925e-05	0.000691496	-0.3
ENSG00000161813	LARP4	12	+	50796457	50796596	50794671	50794811	50806187	50806236	239	100	3.45854e-13	7.63311e-12	-0.3
ENSG00000196151	WDSUB1	2	-	160116320	160116354	160112706	160112886	160132056	160132149	134	100	9.40497e-05	0.000941418	-0.299
ENSG00000123106	CCDC91	12	+	28379072	28379132	28378727	28378794	28408513	28408595	160	100	3.49072e-05	0.000379314	-0.298
ENSG00000158006	PAFAH2	1	-	26323938	26324112	26317217	26317354	26324515	26324546	274	100	4.7073e-59	5.76233e-57	-0.298
ENSG00000175063	UBE2C	20	+	44444028	44444179	44443022	44443109	44444492	44444552	251	100	6.36099e-13	1.38297e-11	-0.297
ENSG00000225445	AC003102.3.1	17	-	42387265	42387400	42384667	42384868	42388752	42388823	235	100	3.85492e-20	1.21912e-18	-0.296
ENSG00000184083	FAM120C	X	-	54114187	54114397	54107754	54107893	54117744	54117859	310	100	0.000954779	0.00792478	-0.295
ENSG00000145390	USP53	4	+	120156444	120156566	120138704	120138828	120166491	120166584	222	100	9.94237e-55	1.05864e-52	-0.295
ENSG00000013375	PGM3	6	-	83900905	83901042	83898332	83898517	83902897	83902953	237	100	2.27084e-05	0.000255341	-0.294
ENSG00000122644	ARL4A	7	+	12727259	12727353	12726480	12726668	12727793	12728539	194	100	1.26495e-42	9.15379e-41	-0.294
ENSG00000197980	RP11-6F2.7.1	3	+	156570556	156570771	156547074	156547166	156606085	156606258	315	100	0.0003573	0.00322664	-0.292
ENSG00000114019	AMOTL2	3	-	134092357	134092444	134089681	134090336	134092527	134092630	187	100	0.0036928	0.027119	-0.291
ENSG00000145916	RMND5B	5	+	177562173	177562313	177558237	177558377	177569583	177569729	240	100	5.74916e-58	6.7033e-56	-0.291
ENSG00000010310	GIPR	19	+	46174542	46174650	46173892	46173992	46176108	46176212	208	100	0.00468549	0.03356	-0.29
ENSG00000105339	DENND3	8	+	142173431	142173528	142170730	142170886	142176288	142176488	197	100	7.23992e-08	1.08567e-06	-0.29
ENSG00000140943	MBTPS1	16	-	84143060	84143188	84135502	84135712	84144317	84144430	228	100	0.000436558	0.00386663	-0.289
ENSG00000198331	HYLS1	11	+	125761317	125761367	125756954	125757660	125769238	125770543	150	100	1.15375e-55	1.25572e-53	-0.289
ENSG00000140876	NUDT7	16	+	77770546	77770640	77769724	77769883	77775478	77775866	194	100	9.76075e-09	1.57526e-07	-0.289
ENSG00000074964	ARHGEF10L	1	+	17934296	17934472	17930002	17930086	17942588	17942697	276	100	1.58922e-64	2.25178e-62	-0.289
ENSG00000198836	OPA1	3	+	193321288	193321346	193311069	193311198	193333462	193333559	158	100	1.23676e-05	0.000145744	-0.288
ENSG00000223705	NSUN5P1	7	+	75043917	75044076	75042066	75042210	75044162	75044302	259	100	9.1653e-64	1.26867e-61	-0.288
ENSG00000134668	SPOCD1	1	-	32265001	32265086	32264042	32264202	32265409	32265464	185	100	0.000746724	0.00634123	-0.287
ENSG00000162994	C2orf63	2	-	55408705	55408880	55407645	55407848	55433405	55433512	275	100	1.82308e-05	0.00020829	-0.286
ENSG00000197119	SLC25A29	14	-	100764363	100764527	100762031	100762330	100765178	100765222	264	100	0.00195278	0.0152516	-0.286
ENSG00000148814	LRRC27	10	+	134179802	134180181	134178927	134179054	134188569	134188961	479	100	1.04016e-58	1.24506e-56	-0.286
ENSG00000171097	CCBL1	9	-	131608958	131609138	131607631	131607690	131644175	131644210	280	100	6.24097e-47	5.17531e-45	-0.286
ENSG00000106603	C7orf44	7	-	43705256	43705321	43695631	43695752	43769027	43769104	165	100	0.00234897	0.0179689	-0.284
ENSG00000105856	HBP1	7	+	106814892	106815190	106810217	106810575	106820323	106820507	398	100	2.1654e-06	2.81884e-05	-0.283
ENSG00000261740	RP11-345J4.5.1	16	-	29461432	29461597	29458122	29458347	29463429	29465434	265	100	4.0485e-30	1.87439e-28	-0.281
ENSG00000101187	SLCO4A1	20	+	61297731	61297927	61296285	61296440	61299096	61299262	296	100	4.79961e-05	0.000508044	-0.28
ENSG00000149262	INTS4	11	-	77698649	77698744	77692504	77692622	77705635	77705699	195	100	2.90666e-74	5.42952e-72	-0.28
ENSG00000173960	UBXN2A	2	+	24162409	24162532	24150181	24150485	24181170	24181225	223	100	1.69269e-05	0.000194422	-0.279
ENSG00000147996	CBWD5	9	-	70463030	70463075	70457086	70457143	70465707	70465794	145	100	7.66551e-71	1.33489e-68	-0.278
ENSG00000111011	RSRC2	12	-	123007345	123007453	123006689	123006846	123010716	123010840	208	100	5.15407e-19	1.54748e-17	-0.278
ENSG00000166261	ZNF202	11	-	123610824	123610940	123601217	123601693	123611124	123611244	216	100	2.68878e-07	3.82682e-06	-0.278
ENSG00000138759	FRAS1	4	+	79387361	79387589	79385596	79385737	79391131	79391245	328	100	0.00119374	0.00973014	-0.277
ENSG00000109339	MAPK10	4	-	87024338	87024397	87023046	87023185	87028375	87028505	159	100	0.00176343	0.0139218	-0.277
ENSG00000105698	USF2	19	+	35760705	35760906	35760483	35760602	35761349	35761500	301	100	4.46601e-16	1.14752e-14	-0.277
ENSG00000182718	ANXA2	15	-	60686772	60686894	60678226	60678285	60688478	60688626	222	100	4.04676e-24	1.50145e-22	-0.277
ENSG00000170633	RNF34	12	+	121842651	121842916	121840544	121840610	121853961	121854180	365	100	0.000963777	0.00799087	-0.276
ENSG00000236671	RP11-573I11.2.1	10	-	54001866	54002001	53990518	53991157	54053674	54053727	235	100	1.31117e-44	1.00258e-42	-0.275
ENSG00000148700	ADD3	10	+	111892062	111892158	111890120	111890244	111893083	111893969	196	100	2.99237e-55	3.2308e-53	-0.275
ENSG00000055917	PUM2	2	-	20531477	20531698	20527070	20527139	20532727	20532824	321	100	1.09114e-152	1.09082e-149	-0.274
ENSG00000105549	THEG	19	-	372630	372700	371204	371322	373939	374011	170	100	0.00592234	0.0414671	-0.273
ENSG00000183137	CEP57L1	6	+	109461623	109461878	109416728	109416778	109466421	109466584	355	100	1.55931e-19	4.79372e-18	-0.273
ENSG00000179818	PCBP1-AS1	2	-	70280862	70280924	70278379	70278437	70286774	70286812	162	100	3.81841e-14	8.82418e-13	-0.273
ENSG00000101966	XIAP	X	+	122994016	122994143	122993573	122993755	123022468	123022568	227	100	2.0991e-14	4.93545e-13	-0.272
ENSG00000102710	FAM48A	13	-	37631014	37631270	37625678	37625720	37633331	37633605	356	100	2.08919e-22	7.22503e-21	-0.272
ENSG00000204463	BAG6	6	-	31607276	31607423	31606804	31607003	31607975	31608083	247	100	3.59524e-15	8.81805e-14	-0.272
ENSG00000143951	WDPCP	2	-	63798508	63798760	63719989	63720074	63815330	63815652	352	100	3.9781e-83	9.46053e-81	-0.272
ENSG00000163902	RPN1	3	-	128363377	128363493	128359888	128359977	128363761	128363826	216	100	0.000536881	0.00468374	-0.271
ENSG00000205593	FAM116B	22	-	50752828	50752923	50752242	50752701	50753033	50753129	195	100	0.00483547	0.0345015	-0.271
ENSG00000178401	DNAJC22	12	+	49741426	49741888	49740699	49741334	49742548	49743495	562	100	6.22919e-25	2.36815e-23	-0.271
ENSG00000135541	AHI1	6	-	135816676	135816847	135813389	135813429	135816951	135817036	271	100	0.00256335	0.0194682	-0.27
ENSG00000111596	CNOT2	12	+	70691538	70691659	70688016	70688074	70704674	70704797	221	100	2.48345e-115	1.32739e-112	-0.27
ENSG00000214960	ISPD	7	-	16341045	16341091	16317753	16317851	16415716	16415866	146	100	3.57497e-16	9.2252e-15	-0.27
ENSG00000166435	XRRA1	11	-	74562132	74562248	74559159	74559507	74617283	74617501	216	100	5.58356e-05	0.000585174	-0.269
ENSG00000112851	ERBB2IP	5	+	65364704	65364848	65349233	65350779	65367996	65368122	244	100	0.00163248	0.0129752	-0.269
ENSG00000049759	NEDD4L	18	+	56002709	56002769	56001049	56001124	56008269	56008401	160	100	4.18301e-31	2.00904e-29	-0.269
ENSG00000110768	GTF2H1	11	+	18345782	18345843	18344128	18344287	18347493	18347700	161	100	0.000242648	0.00225536	-0.268
ENSG00000124006	OBSL1	2	-	220422064	220422340	220421299	220421445	220422544	220422832	376	100	5.75236e-05	0.000601463	-0.267
ENSG00000137845	ADAM10	15	-	58990478	58990603	58957380	58957396	59009775	59009926	225	100	7.5101e-05	0.000762078	-0.267
ENSG00000164181	ELOVL7	5	-	60081650	60081878	60079920	60080039	60083160	60083258	328	100	0.00281639	0.0212257	-0.267
ENSG00000253426	RP11-10A14.4.1	8	+	9012475	9012659	9009301	9009426	9013661	9013814	284	100	0.00595461	0.0416661	-0.266
ENSG00000101040	ZMYND8	20	-	45978604	45978732	45976599	45976670	45984193	45984264	228	100	0.00695194	0.0478813	-0.265
ENSG00000229018	RP11-313P13.3.1	7	+	72482252	72482355	72481989	72482076	72483620	72483806	203	100	3.29227e-10	5.9661e-09	-0.265
ENSG00000187838	PLSCR3	17	-	7296919	7297155	7296785	7296828	7297422	7298053	336	100	0.000323921	0.00294386	-0.264
ENSG00000149201	CCDC81	11	+	86119168	86119312	86118655	86118743	86120302	86120407	244	100	0.00182585	0.0143433	-0.264
ENSG00000076685	NT5C2	10	-	104871501	104871562	104865462	104865558	104899162	104899236	161	100	0.00426429	0.0308625	-0.264
ENSG00000136870	ZNF189	9	+	104161676	104161812	104161309	104161471	104162207	104162292	236	100	6.22893e-28	2.6603e-26	-0.264
ENSG00000100429	HDAC10	22	-	50686120	50686205	50685303	50685395	50686318	50686574	185	100	2.34925e-20	7.49096e-19	-0.264
ENSG00000174306	ZHX3	20	-	39867327	39867436	39832884	39833706	39896102	39896252	209	100	0.00631429	0.0439323	-0.263
ENSG00000183077	AFMID	17	+	76201520	76201599	76200908	76200981	76202026	76202131	179	100	0.000280299	0.00258308	-0.262
ENSG00000169180	XPO6	16	-	28220307	28220443	28188540	28188653	28222686	28222871	236	100	0.000357725	0.00322934	-0.262
ENSG00000090006	LTBP4	19	+	41128305	41128572	41125251	41125398	41129508	41129637	367	100	0.00563355	0.0396297	-0.262
ENSG00000051180	RAD51	15	+	40994003	40994124	40993261	40993399	41001222	41001314	221	100	3.41241e-37	2.01109e-35	-0.262
ENSG00000251569	RP11-724O16.1.1	2	+	170354136	170354199	170350250	170350346	170355995	170356130	163	100	0.0018639	0.0146188	-0.259
ENSG00000102897	LYRM1	16	+	20913807	20914039	20911771	20911857	20931443	20931536	332	100	3.10221e-53	3.20823e-51	-0.259
ENSG00000153237	CCDC148	2	-	159201726	159201830	159197109	159197192	159214960	159215082	204	100	7.8379e-06	9.54911e-05	-0.258
ENSG00000251669	FAM86EP	4	-	3949468	3949734	3945000	3945099	3949816	3949947	366	100	2.59289e-05	0.000289024	-0.257
ENSG00000100354	TNRC6B	22	+	40666125	40666284	40661006	40663040	40669428	40669604	259	100	0.000143519	0.00139623	-0.256
ENSG00000214960	ISPD	7	-	16348147	16348252	16317753	16317851	16415716	16415866	205	100	3.66965e-05	0.000397476	-0.255
ENSG00000116754	SRSF11	1	+	70696239	70696301	70694104	70694238	70696777	70697253	162	100	6.07144e-05	0.000631645	-0.255
ENSG00000172965	AC068491.1.1	2	-	112005724	112005818	111991204	111991316	112101637	112101814	194	100	0.00177955	0.0140285	-0.255
ENSG00000186868	MAPT	17	+	44049224	44049311	44039686	44039836	44055740	44055806	187	100	5.28149e-22	1.78532e-20	-0.255
ENSG00000107331	ABCA2	9	-	139918289	139918292	139917392	139917504	139918594	139918688	103	100	5.15015e-59	6.27597e-57	-0.255
ENSG00000106723	SPIN1	9	+	91031558	91031681	91003345	91003453	91033692	91033866	223	100	3.16695e-05	0.000346362	-0.254
ENSG00000132141	CCT6B	17	-	33285578	33285713	33281444	33281618	33286605	33286669	235	100	0.000177622	0.00170195	-0.254
ENSG00000179818	PCBP1-AS1	2	-	70312947	70313035	70312678	70312756	70313562	70313617	188	100	0.00337294	0.0249773	-0.254
ENSG00000166167	BTRC	10	+	103190101	103190209	103113825	103113985	103221737	103221815	208	100	2.04933e-27	8.58272e-26	-0.254
ENSG00000184060	ADAP2	17	+	29253844	29253936	29249957	29250088	29258906	29258986	192	100	5.57095e-05	0.000584079	-0.252
ENSG00000182903	ZNF721	4	-	429558	429668	419603	420908	466363	466490	210	100	0.000176149	0.00168873	-0.252
ENSG00000186111	PIP5K1C	19	-	3642904	3642937	3641702	3641807	3643240	3643379	133	100	4.43066e-15	1.08179e-13	-0.252
ENSG00000172785	CBWD1	9	-	146101	146158	134978	135030	152033	152078	157	100	3.30791e-78	6.8158e-76	-0.252
ENSG00000242569	BX004987.3.1	1	+	143376649	143376829	143375109	143375273	143377997	143379903	280	100	4.93196e-09	8.15458e-08	-0.25
ENSG00000257303	RP11-977G19.11.1	12	+	56706190	56706283	56693925	56693971	56708312	56708572	193	100	0.000392966	0.00350932	-0.249
ENSG00000236432	AC097662.2.1	2	-	228166508	228166690	228146419	228146505	228170175	228170371	282	100	1.48583e-38	9.24088e-37	-0.249
ENSG00000044446	PHKA2	X	-	18917290	18917344	18915280	18915451	18918787	18918817	154	100	2.09637e-29	9.4862e-28	-0.249
ENSG00000151229	SLC2A13	12	-	40345058	40345167	40258563	40258684	40422102	40422311	209	100	0.00020286	0.00192059	-0.248
ENSG00000243244	STON1	2	+	48757851	48757968	48757324	48757355	48807725	48809702	217	100	3.08102e-56	3.40134e-54	-0.248
ENSG00000089159	PXN	12	-	120653362	120653464	120652905	120653220	120659425	120659561	202	100	7.2558e-05	0.000740029	-0.247
ENSG00000122483	CCDC18	1	+	93735903	93736371	93730257	93730458	93744019	93744287	568	100	1.36593e-89	3.80095e-87	-0.247
ENSG00000187210	GCNT1	9	+	79074975	79075093	79074145	79074221	79115831	79115977	218	100	2.13006e-77	4.32289e-75	-0.247
ENSG00000075292	ZNF638	2	+	71651779	71651845	71645731	71645769	71655676	71655781	166	100	8.36586e-06	0.00010158	-0.246
ENSG00000130714	POMT1	9	+	134379575	134379727	134378357	134378460	134381789	134381840	252	100	0.000239388	0.00222774	-0.246
ENSG00000105655	ISYNA1	19	-	18547782	18547915	18547139	18547289	18548408	18548570	233	100	0.000400432	0.00357127	-0.246
ENSG00000161800	RACGAP1	12	-	50412298	50412372	50410413	50410498	50419180	50419266	174	100	7.05972e-39	4.43669e-37	-0.246
ENSG00000127334	DYRK2	12	+	68043576	68043725	68042500	68042962	68050885	68059186	249	100	0.00033482	0.00303678	-0.244
ENSG00000179818	PCBP1-AS1	2	-	70282787	70283042	70278334	70278437	70286774	70286812	355	100	3.0009e-11	5.90596e-10	-0.244
ENSG00000232995	RP11-267N12.3.1	1	-	163278333	163278421	163276022	163276119	163291411	163291582	188	100	1.1286e-116	6.41332e-114	-0.244
ENSG00000068650	ATP11A	13	+	113534859	113534963	113530122	113530255	113536189	113536502	204	100	1.60365e-05	0.000185458	-0.242
ENSG00000118997	DNAH7	2	-	196741267	196741423	196740398	196740567	196746518	196746716	256	100	0.00405625	0.029523	-0.242
ENSG00000147862	NFIB	9	-	14102420	14102509	14087604	14088325	14116179	14116345	189	100	3.59203e-09	6.0072e-08	-0.242
ENSG00000164074	C4orf29	4	+	128922870	128922915	128905493	128905578	128930074	128930153	145	100	3.71885e-09	6.20966e-08	-0.242
ENSG00000173276	ZNF295	21	-	43422458	43422612	43408745	43414217	43423005	43423070	254	100	1.01675e-11	2.05805e-10	-0.239
ENSG00000220785	MTMR9LP	1	-	32700003	32700224	32697642	32697785	32700304	32700415	321	100	4.50016e-06	5.6405e-05	-0.239
ENSG00000140386	SCAPER	15	-	77087581	77087781	77067195	77067458	77092588	77092608	300	100	0.00435542	0.0314503	-0.238
ENSG00000131368	MRPS25	3	-	15094886	15094974	15090718	15091442	15106567	15106842	188	100	7.63279e-15	1.83868e-13	-0.238
ENSG00000228486	AC017099.3.1	2	+	98310909	98311062	98306718	98306790	98315488	98315599	253	100	1.35642e-07	1.99089e-06	-0.238
ENSG00000015475	BID	22	-	18232870	18232940	18222114	18222254	18257146	18257178	170	100	1.26787e-32	6.40867e-31	-0.238
ENSG00000179818	PCBP1-AS1	2	-	70282845	70283042	70278345	70278437	70286774	70286812	297	100	3.44677e-13	7.61023e-12	-0.238
ENSG00000154889	MPPE1	18	-	11886711	11886780	11886497	11886620	11886915	11887024	169	100	1.48512e-07	2.17211e-06	-0.237
ENSG00000106070	GRB10	7	-	50778571	50778687	50771517	50771605	50823583	50823753	216	100	9.72732e-05	0.000971185	-0.236
ENSG00000162929	KIAA1841	2	+	61344491	61344520	61342921	61343205	61344601	61344675	129	100	0.00255284	0.0193993	-0.235
ENSG00000162772	ATF3	1	+	212792387	212792608	212791468	212791576	212792699	212792897	321	100	5.85585e-92	1.69958e-89	-0.235
ENSG00000140006	WDR89	14	-	64108016	64108125	64091645	64091751	64108521	64108571	209	100	1.48579e-33	7.74963e-32	-0.235
ENSG00000198561	CTNND1	11	+	57556508	57556627	57529268	57529591	57558856	57559145	219	100	7.5268e-14	1.71446e-12	-0.234
ENSG00000099849	RASSF7	11	+	563395	563478	563188	563317	563557	564018	183	100	1.234e-27	5.2248e-26	-0.233
ENSG00000118007	STAG1	3	-	136310286	136310391	136260960	136261037	136323150	136323315	205	100	0.00172219	0.0136241	-0.232
ENSG00000080823	MOK	14	-	102698043	102698158	102695914	102695994	102698871	102699008	215	100	3.57927e-43	2.63966e-41	-0.232
ENSG00000204580	DDR1	6	+	30852314	30852487	30850861	30850942	30856464	30856591	273	100	4.2002e-41	2.87381e-39	-0.232
ENSG00000082996	RNF13	3	+	149531711	149531813	149531001	149531140	149570302	149570383	202	100	8.16237e-05	0.00082438	-0.231
ENSG00000171456	ASXL1	20	+	31017703	31017856	31017140	31017234	31019123	31019287	253	100	0.00273682	0.0206694	-0.23
ENSG00000060237	WNK1	12	+	989886	990165	987377	987527	990857	990955	379	100	2.46086e-66	3.67997e-64	-0.23
ENSG00000157823	AP3S2	15	-	90420537	90420656	90414706	90414778	90421496	90421532	219	100	8.30099e-46	6.63883e-44	-0.23
ENSG00000124006	OBSL1	2	-	220422905	220423181	220422544	220422832	220423946	220424219	376	100	0.00371185	0.0272367	-0.229
ENSG00000065882	TBC1D1	4	+	38054726	38054846	38053519	38053681	38055819	38055959	220	100	4.21751e-79	8.99913e-77	-0.229
ENSG00000155508	CNOT8	5	+	154247251	154247352	154244751	154244945	154251289	154251434	201	100	2.97101e-21	9.8096e-20	-0.229
ENSG00000166153	DEPDC4	12	-	100647266	100647493	100646257	100646314	100649826	100650004	327	100	0.00659821	0.0457016	-0.228
ENSG00000042088	TDP1	14	+	90489375	90489421	90485659	90485762	90509413	90509685	146	100	0.00698107	0.0480574	-0.227
ENSG00000153093	ACOXL	2	+	111721200	111721290	111691065	111691219	111744684	111744794	190	100	4.82688e-16	1.23671e-14	-0.227
ENSG00000010322	NISCH	3	+	52514894	52515053	52514199	52514311	52518528	52518653	259	100	3.02959e-31	1.46418e-29	-0.227
ENSG00000087087	SRRT	7	+	100480385	100480711	100479673	100479862	100481690	100481860	426	100	2.64015e-78	5.46076e-76	-0.226
ENSG00000103599	IQCH	15	+	67692451	67692643	67681168	67681344	67709268	67709389	292	100	3.06047e-12	6.38641e-11	-0.226
ENSG00000163681	SLMAP	3	+	57857362	57857425	57850274	57850443	57875767	57875827	163	100	1.59911e-05	0.000184972	-0.225
ENSG00000138078	PREPL	2	-	44586635	44586889	44573406	44573529	44588662	44588944	354	100	7.26681e-05	0.000740731	-0.224
ENSG00000142765	SYTL1	1	+	27676462	27676623	27675966	27676256	27676879	27676976	261	100	0.000499605	0.00438975	-0.224
ENSG00000137312	FLOT1	6	-	30709568	30709644	30708966	30709110	30709923	30709980	176	100	5.2154e-08	7.9466e-07	-0.224
ENSG00000177189	RPS6KA3	X	-	20258686	20258787	20252875	20252932	20285156	20285523	201	100	0.00304407	0.0227763	-0.223
ENSG00000160741	CRTC2	1	-	153923735	153924142	153921590	153921860	153924493	153924738	507	100	9.95833e-63	1.35073e-60	-0.223
ENSG00000133247	SUV420H2	19	+	55853582	55853748	55853161	55853414	55854109	55854219	266	100	9.40828e-71	1.62267e-68	-0.223
ENSG00000029534	ANK1	8	-	41530033	41530430	41529871	41529944	41542061	41542208	497	100	5.93692e-06	7.34406e-05	-0.223
ENSG00000101901	ALG13	X	+	110987895	110988132	110979941	110980107	110996017	110996058	337	100	0.00603321	0.0421505	-0.222
ENSG00000174928	C3orf33	3	-	155523385	155523512	155520320	155520380	155523927	155524055	227	100	5.01149e-81	1.11794e-78	-0.222
ENSG00000178209	PLEC	8	-	144996671	145000052	144989320	144996563	145000951	145001050	3481	100	1.25376e-85	3.1776e-83	-0.222
ENSG00000157764	BRAF	7	-	140434416	140434570	140424942	140426316	140439611	140439746	254	100	3.01277e-56	3.33966e-54	-0.222
ENSG00000161249	DMKN	19	-	35988548	35988583	35988325	35988440	35989499	35989665	135	100	0.000125119	0.00122807	-0.221
ENSG00000180902	D2HGDH	2	+	242688713	242688814	242688250	242688357	242689565	242689709	201	100	8.13496e-13	1.75663e-11	-0.221
ENSG00000162804	SNED1	2	+	242012680	242012779	242011210	242011293	242021091	242021208	199	100	2.41516e-09	4.09614e-08	-0.221
ENSG00000115207	GTF3C2	2	-	27573180	27573499	27566197	27566445	27579605	27579866	419	100	5.35759e-09	8.82319e-08	-0.221
ENSG00000127603	MACF1	1	+	39930766	39930784	39929283	39929358	39934286	39934404	118	100	7.61442e-62	1.00749e-59	-0.22
ENSG00000172965	AC068491.1.1	2	-	112229565	112229674	112186890	112187197	112237483	112237638	209	100	1.97426e-10	3.64121e-09	-0.219
ENSG00000205133	C8orf83	8	-	93933730	93933888	93929156	93929235	93978234	93978372	258	100	5.91818e-07	8.19828e-06	-0.219
ENSG00000139865	TTC6	14	+	38222303	38222440	38218918	38219048	38256672	38256842	237	100	0.000197186	0.00187245	-0.218
ENSG00000138411	HECW2	2	-	197357967	197358099	197297855	197298182	197458231	197458278	232	100	7.52286e-15	1.81382e-13	-0.218
ENSG00000166321	NUDT13	10	+	74885155	74885267	74884875	74885001	74886392	74886585	212	100	9.43446e-82	2.13996e-79	-0.218
ENSG00000111596	CNOT2	12	+	70679179	70679366	70671911	70672054	70688016	70688074	287	100	0.00345806	0.0255551	-0.217
ENSG00000128563	PRKRIP1	7	+	102036423	102036984	102016658	102016769	102038066	102038145	661	100	2.87023e-136	2.34768e-133	-0.217
ENSG00000120685	PROSER1	13	-	39586827	39588613	39586219	39586370	39591636	39591681	1886	100	2.49055e-15	6.15613e-14	-0.217
ENSG00000134058	CDK7	5	+	68550428	68550496	68531220	68531280	68553869	68553980	168	100	4.58009e-08	7.01224e-07	-0.217
ENSG00000105993	DNAJB6	7	+	157202488	157208223	157178234	157178305	157208709	157210127	5835	100	3.42005e-15	8.40746e-14	-0.217
ENSG00000089063	C20orf30	20	-	5092409	5092454	5089977	5090091	5093388	5093550	145	100	2.24617e-25	8.67364e-24	-0.217
ENSG00000229018	RP11-313P13.3.1	7	+	72482242	72482355	72481989	72482076	72483620	72483812	213	100	0.00314654	0.0234714	-0.216
ENSG00000164620	RELL2	5	+	141018521	141018588	141018361	141018427	141019030	141019196	167	100	2.27047e-80	5.00282e-78	-0.216
ENSG00000185621	LMLN	3	+	197729885	197729996	197726136	197726213	197746123	197746256	211	100	5.39046e-09	8.87184e-08	-0.215
ENSG00000165591	FAAH2	X	+	57473360	57473472	57458430	57458470	57515189	57515629	212	100	1.37072e-19	4.22597e-18	-0.214
ENSG00000245937	CTC-228N24.3.1	5	-	127417664	127417886	127412638	127412785	127418426	127418652	322	100	1.03379e-45	8.24346e-44	-0.214
ENSG00000078618	NRD1	1	-	52303158	52303292	52302040	52302110	52305897	52306186	234	100	0.0001108	0.0010953	-0.213
ENSG00000119650	IFT43	14	+	76542939	76543034	76488669	76488737	76548637	76549035	195	100	2.99554e-24	1.11756e-22	-0.213
ENSG00000124222	STX16	20	+	57244357	57244509	57243042	57243183	57245567	57245659	252	100	1.52956e-09	2.6423e-08	-0.213
ENSG00000146350	C6orf170	6	-	121513520	121513688	121482093	121482202	121526220	121526309	268	100	0.00133811	0.0108203	-0.212
ENSG00000133104	SPG20	13	-	36910423	36910495	36909157	36909969	36920450	36920646	172	100	1.29951e-48	1.15005e-46	-0.212
ENSG00000151353	TMEM18	2	-	675757	676238	675557	675630	676573	676642	581	100	3.57958e-99	1.24671e-96	-0.212
ENSG00000071051	NCK2	2	+	106497783	106498505	106471503	106471745	106509437	106510728	822	100	1.07317e-98	3.69005e-96	-0.211
ENSG00000122490	PQLC1	18	-	77690227	77690311	77679183	77679400	77693968	77694022	184	100	2.57117e-13	5.70497e-12	-0.211
ENSG00000110719	TCIRG1	11	+	67817953	67818131	67817603	67817721	67818207	67818335	278	100	8.11015e-10	1.42938e-08	-0.21
ENSG00000100038	TOP3B	22	-	22330352	22330559	22330011	22330179	22337126	22337184	307	100	0.000165854	0.0015977	-0.209
ENSG00000067221	STOML1	15	-	74281448	74281598	74280939	74281143	74282691	74282798	250	100	0.000426497	0.00378374	-0.208
ENSG00000196305	IARS	9	-	95050499	95050564	95012994	95013041	95055892	95055975	165	100	0.00303863	0.0227419	-0.208
ENSG00000180178	AC018865.8.1	2	-	130792283	130792404	130791882	130791950	130792706	130792835	221	100	1.02913e-52	1.04234e-50	-0.208
ENSG00000153113	CAST	5	+	96062497	96062563	96058342	96058422	96063192	96063234	166	100	2.75144e-41	1.90184e-39	-0.208
ENSG00000127419	TMEM175	4	+	941496	941680	926248	926328	944208	944306	284	100	7.05842e-41	4.78095e-39	-0.208
ENSG00000119636	C14orf45	14	+	74512762	74512833	74507267	74507348	74522286	74522388	171	100	0.000893945	0.00747039	-0.207
ENSG00000164548	TRA2A	7	-	23570799	23570889	23561750	23562051	23571407	23571621	190	100	3.29261e-37	1.94473e-35	-0.207
ENSG00000163491	NEK10	3	-	27405177	27405335	27394302	27394410	27410715	27410883	258	100	4.2074e-11	8.16729e-10	-0.207
ENSG00000183077	AFMID	17	+	76201683	76201819	76201520	76201599	76202026	76202131	236	100	3.40698e-52	3.39968e-50	-0.206
ENSG00000250999	RP11-1379J22.5.1	5	+	179089975	179090104	179085236	179085482	179091323	179091433	229	100	4.48757e-07	6.28706e-06	-0.206
ENSG00000152492	CCDC50	3	+	191092850	191093378	191087707	191087825	191097947	191098063	628	100	1.91448e-27	8.03663e-26	-0.206
ENSG00000116747	TROVE2	1	+	193029003	193029352	193028788	193028906	193045630	193045777	449	100	9.88992e-06	0.00011867	-0.205
ENSG00000177853	ZNF518A	10	+	97915082	97915155	97893312	97893405	97915680	97915804	173	100	0.000173634	0.0016664	-0.205
ENSG00000104529	EEF1D	8	-	144676585	144676688	144676062	144676241	144679517	144679584	203	100	0.00575218	0.0403804	-0.205
ENSG00000183943	PRKX	X	-	3529262	3529375	3526665	3526986	3530217	3530322	213	100	5.02467e-15	1.22186e-13	-0.205
ENSG00000156858	PRR14	16	+	30665949	30666535	30665550	30665660	30666671	30666913	686	100	1.17349e-07	1.72804e-06	-0.205
ENSG00000150776	C11orf57	11	+	111945610	111945640	111945039	111945082	111946290	111946374	130	100	0.000180921	0.00173079	-0.204
ENSG00000116353	MECR	1	-	29549651	29549772	29547345	29547433	29557242	29557454	221	100	0.00192019	0.0150209	-0.204
ENSG00000111877	MCM9	6	-	119177533	119177708	119150210	119150413	119215190	119215520	275	100	4.72184e-05	0.0005004	-0.203
ENSG00000166167	BTRC	10	+	103190101	103190209	103113825	103113985	103239124	103239214	208	100	0.000132144	0.0012928	-0.203
ENSG00000129187	DCTD	4	-	183837571	183837692	183836613	183836728	183837825	183838372	221	100	1.76899e-06	2.32636e-05	-0.203
ENSG00000186132	C2orf76	2	-	120097734	120097937	120097402	120097547	120123932	120124258	303	100	5.81509e-07	8.06375e-06	-0.203
ENSG00000105483	CARD8	19	-	48752779	48752890	48745796	48745901	48753007	48753090	211	100	4.28863e-05	0.000460823	-0.202
ENSG00000004455	AK2	1	-	33477048	33477311	33476231	33476434	33477674	33477723	363	100	0.000711899	0.00606361	-0.202
ENSG00000144711	IQSEC1	3	-	12944272	12944322	12942851	12943022	12949848	12950025	150	100	8.45348e-18	2.38304e-16	-0.202
ENSG00000181135	ZNF707	8	+	144766793	144766925	144766674	144766712	144772226	144772293	232	100	0.000819004	0.00689874	-0.201
ENSG00000261008	AC004158.2.1	16	-	72574476	72574510	72557230	72557314	72589163	72589225	134	100	0.00336969	0.0249567	-0.201
ENSG00000121964	GTDC1	2	-	144728219	144728329	144710339	144710410	144899448	144899622	210	100	0.00719835	0.0494145	-0.201
ENSG00000173715	C11orf80	11	+	66529549	66529921	66526513	66526567	66563751	66563835	472	100	1.12963e-58	1.34915e-56	-0.201
ENSG00000119636	C14orf45	14	+	74514632	74514777	74507267	74507348	74522286	74522388	245	100	0.000441149	0.0039041	-0.2
ENSG00000147408	CSGALNACT1	8	-	19442676	19442828	19362711	19363641	19459281	19459376	252	100	8.20526e-23	2.88568e-21	-0.2
ENSG00000137177	KIF13A	6	-	17790102	17790141	17788006	17788106	17794802	17794935	139	100	1.75943e-13	3.9297e-12	-0.2
ENSG00000142856	ITGB3BP	1	-	63955753	63955889	63920560	63920639	63974198	63974241	236	100	1.91911e-100	6.9531e-98	-0.2
ENSG00000177119	ANO6	12	+	45621950	45622056	45609902	45610174	45664244	45664307	206	100	1.18672e-129	8.42949e-127	-0.2
ENSG00000077782	FGFR1	8	-	38279314	38279459	38277056	38277253	38280542	38280693	245	100	1.12712e-05	0.000133728	-0.199
ENSG00000173559	OBFC2A	2	+	192547217	192547321	192546671	192546743	192548454	192548530	204	100	0.000699315	0.00597244	-0.199
ENSG00000126522	ASL	7	+	65551730	65551808	65551571	65551649	65552320	65552373	178	100	5.07275e-39	3.20289e-37	-0.199
ENSG00000085276	MECOM	3	-	168825713	168825740	168819847	168820014	168830574	168830662	127	100	1.59656e-32	8.04001e-31	-0.199
ENSG00000077782	FGFR1	8	-	38287199	38287466	38285863	38285953	38314873	38315052	367	100	0.00106105	0.008729	-0.198
ENSG00000132600	PRMT7	16	+	68345944	68346079	68344876	68345002	68349799	68349977	235	100	0.00138858	0.0111899	-0.198
ENSG00000143420	ENSA	1	-	150598954	150599002	150598117	150598284	150599787	150600068	148	100	0.00237047	0.0181199	-0.198
ENSG00000103126	AXIN1	16	-	341189	341297	339439	339607	343487	343718	208	100	1.84228e-124	1.18398e-121	-0.198
ENSG00000197140	ADAM32	8	+	39138654	39138693	39114705	39114862	39141104	39141143	139	100	4.82197e-48	4.14505e-46	-0.198
ENSG00000225190	PLEKHM1	17	-	43545574	43545959	43535534	43535805	43552465	43553092	485	100	1.46726e-50	1.39944e-48	-0.197
ENSG00000142856	ITGB3BP	1	-	63944434	63944504	63920560	63920639	63974198	63974241	170	100	8.71716e-05	0.00087698	-0.196
ENSG00000006282	SPATA20	17	+	48625080	48625315	48624489	48624646	48625643	48625814	335	100	0.000632369	0.0054455	-0.196
ENSG00000186417	GLDN	15	+	51669645	51669697	51633825	51634244	51675632	51675650	152	100	2.00964e-05	0.000227487	-0.195
ENSG00000138640	FAM13A	4	-	89930101	89930229	89912123	89912301	89941610	89941820	228	100	0.00223175	0.01715	-0.195
ENSG00000178498	DTX3	12	+	57999771	57999812	57998405	57998641	57999972	58000035	141	100	5.7967e-18	1.6496e-16	-0.195
ENSG00000106541	AGR2	7	-	16851288	16851379	16841281	16841427	16872879	16873057	191	100	1.4402e-20	4.63059e-19	-0.195
ENSG00000142949	PTPRF	1	+	44067741	44067768	44064390	44064584	44069086	44069204	127	100	6.15759e-158	6.7839e-155	-0.194
ENSG00000196793	ZNF239	10	-	44069084	44069125	44051794	44053619	44069987	44070065	141	100	0.000310127	0.00282707	-0.193
ENSG00000102125	TAZ	X	+	153648043	153648085	153647881	153647962	153648370	153648433	142	100	0.003255	0.0242069	-0.193
ENSG00000170234	PWWP2A	5	-	159516512	159516617	159507657	159507777	159520107	159520291	205	100	1.56206e-10	2.89383e-09	-0.193
ENSG00000150433	TMEM218	11	-	124972027	124972213	124971151	124971199	124972629	124972705	286	100	1.45363e-13	3.25884e-12	-0.193
ENSG00000204580	DDR1	6	+	30863180	30863291	30862282	30862448	30864397	30864642	211	100	1.22039e-48	1.0818e-46	-0.192
ENSG00000197134	ZNF257	19	+	22256270	22256366	22235348	22235437	22270778	22271080	196	100	8.00534e-07	1.0938e-05	-0.192
ENSG00000115687	PASK	2	-	242047881	242048222	242047581	242047715	242051654	242051840	441	100	4.47327e-48	3.85759e-46	-0.192
ENSG00000214021	TTLL3	3	+	9874787	9874957	9870643	9871079	9876364	9876780	270	100	2.25416e-19	6.90629e-18	-0.192
ENSG00000248712	CCDC153	11	-	119064475	119064595	119063860	119063953	119065632	119065704	220	100	9.51465e-07	1.29217e-05	-0.191
ENSG00000183137	CEP57L1	6	+	109427237	109427293	109416726	109416778	109466421	109466584	156	100	1.42182e-10	2.6431e-09	-0.191
ENSG00000099889	ARVCF	22	-	19960641	19960840	19960447	19960559	19961165	19961316	299	100	1.07639e-17	3.02017e-16	-0.191
ENSG00000122591	FAM126A	7	-	22986570	22986866	22984127	22985782	22999874	23000034	396	100	1.06181e-25	4.15367e-24	-0.191
ENSG00000182903	ZNF721	4	-	431234	431300	420577	420908	466363	466490	166	100	0.000697161	0.00595593	-0.19
ENSG00000103495	MAZ	16	+	29820860	29821085	29819890	29820062	29821397	29822485	325	100	2.60851e-22	8.99219e-21	-0.189
ENSG00000072518	MARK2	11	+	63671457	63671619	63670532	63670630	63672257	63672515	262	100	6.03071e-08	9.13473e-07	-0.189
ENSG00000254469	RP11-849H4.2.1	11	-	71636978	71637150	71629930	71630072	71639410	71639449	272	100	5.42693e-10	9.67209e-09	-0.189
ENSG00000167555	ZNF528	19	+	52917456	52917621	52909767	52909896	52918376	52921656	265	100	0.000382395	0.0034291	-0.188
ENSG00000174516	PELI3	11	+	66236303	66236375	66235598	66235751	66238712	66238842	172	100	0.00479362	0.034239	-0.188
ENSG00000150401	DCUN1D2	13	-	114117054	114117206	114115368	114115451	114128438	114128569	252	100	2.4285e-38	1.50172e-36	-0.187
ENSG00000163644	PPM1K	4	-	89199687	89199794	89198294	89198395	89205557	89205742	207	100	1.47334e-11	2.95676e-10	-0.187
ENSG00000162929	KIAA1841	2	+	61386452	61386574	61372265	61372331	61390186	61390298	222	100	1.39555e-09	2.41853e-08	-0.186
ENSG00000120662	MTRF1	13	-	41835826	41835961	41834628	41835051	41836350	41836467	235	100	4.57544e-22	1.55054e-20	-0.185
ENSG00000121067	SPOP	17	-	47714120	47714171	47700094	47700238	47745388	47745440	151	100	1.74195e-10	3.22156e-09	-0.185
ENSG00000243943	ZNF512	2	+	27806524	27806583	27805896	27806009	27820933	27821121	159	100	0.000194607	0.00184992	-0.184
ENSG00000203799	CCDC162P	6	+	109673989	109674117	109669629	109669750	109676050	109676176	228	100	0.000646171	0.00555814	-0.184
ENSG00000154889	MPPE1	18	-	11886711	11886777	11886497	11886620	11886915	11887024	166	100	0.00104147	0.00858228	-0.184
ENSG00000196151	WDSUB1	2	-	160128212	160128306	160112706	160112886	160132056	160132149	194	100	1.95997e-50	1.85627e-48	-0.184
ENSG00000124224	PPP4R1L	20	-	56811209	56811330	56810295	56810430	56813266	56813367	221	100	3.88664e-07	5.46539e-06	-0.184
ENSG00000186908	ZDHHC17	12	+	77234744	77234886	77234170	77234263	77235804	77235886	242	100	3.39182e-13	7.49199e-12	-0.184
ENSG00000165813	C10orf118	10	-	115932899	115933024	115917312	115917439	115933773	115933961	225	100	1.86252e-05	0.000212392	-0.183
ENSG00000251247	ZNF345	19	+	37345351	37345496	37342731	37342806	37367686	37367956	245	100	0.000232843	0.00217358	-0.183
ENSG00000163138	PACRGL	4	+	20703380	20703507	20702081	20702370	20706088	20706147	227	100	0.00251736	0.0191485	-0.183
ENSG00000138380	ALS2CR8	2	+	203789079	203789138	203782599	203782766	203806582	203806703	159	100	5.67096e-20	1.78093e-18	-0.182
ENSG00000214021	TTLL3	3	+	9874787	9874929	9870643	9871079	9876364	9877999	242	100	1.11831e-10	2.09476e-09	-0.182
ENSG00000124222	STX16	20	+	57244346	57244509	57243042	57243183	57245567	57245659	263	100	2.30586e-12	4.84167e-11	-0.182
ENSG00000150456	N6AMT2	13	-	21311861	21311944	21305979	21306260	21331593	21331756	183	100	9.52939e-56	1.03926e-53	-0.181
ENSG00000113108	APBB3	5	-	139941428	139941580	139941171	139941286	139941684	139941812	252	100	2.02448e-16	5.3079e-15	-0.181
ENSG00000181135	ZNF707	8	+	144774170	144774277	144773769	144773883	144774414	144774500	207	100	5.75398e-52	5.68906e-50	-0.181
ENSG00000137309	HMGA1	6	+	34204980	34205094	34204576	34204740	34208513	34208692	214	100	0.000753365	0.00639159	-0.18
ENSG00000119787	ATL2	2	-	38581208	38581319	38546026	38546161	38604284	38604404	211	100	6.60053e-21	2.15041e-19	-0.18
ENSG00000166435	XRRA1	11	-	74554898	74555004	74551955	74554498	74555212	74555328	206	100	2.88681e-05	0.000319086	-0.179
ENSG00000105549	THEG	19	-	373469	373531	372630	372700	373939	374011	162	100	0.00139351	0.0112212	-0.179
ENSG00000109332	UBE2D3	4	-	103748748	103748898	103747641	103747793	103749100	103749186	250	100	9.90164e-08	1.4693e-06	-0.179
ENSG00000171084	RP11-666A20.1.1	3	+	125641306	125641408	125639667	125639748	125643808	125643958	202	100	5.14203e-09	8.47873e-08	-0.179
ENSG00000166165	CKB	14	-	103986805	103986929	103986458	103986648	103987599	103988107	224	100	6.19095e-11	1.18725e-09	-0.178
ENSG00000001617	SEMA3F	3	+	50212528	50212621	50211663	50211783	50214200	50214294	193	100	2.57174e-54	2.7063e-52	-0.178
ENSG00000100038	TOP3B	22	-	22330276	22330559	22330011	22330179	22337126	22337190	383	100	3.43742e-07	4.85267e-06	-0.178
ENSG00000112685	EXOC2	6	-	689138	689212	657162	657250	693018	693111	174	100	0.000278872	0.00257169	-0.177
ENSG00000160207	HSF2BP	21	-	45033710	45033828	44949071	44949842	45050202	45050335	218	100	0.00305081	0.0228204	-0.177
ENSG00000115762	PLEKHB2	2	+	131890474	131890588	131884256	131884359	131897739	131897848	214	100	1.16648e-99	4.17028e-97	-0.177
ENSG00000147996	CBWD5	9	-	70458892	70459032	70457086	70457143	70463030	70463075	240	100	7.28956e-06	8.91122e-05	-0.177
ENSG00000058085	LAMC2	1	+	183197508	183197754	183196649	183196832	183200095	183200238	346	100	1.14533e-05	0.000135799	-0.176
ENSG00000168405	CMAHP	6	-	25084880	25085060	25084707	25084804	25087011	25087127	280	100	0.000313254	0.00285365	-0.175
ENSG00000205423	TMEM188	16	+	50059561	50059612	50059144	50059251	50060306	50060378	151	100	0.000618326	0.00533307	-0.175
ENSG00000111731	KIAA0528	12	-	22611417	22611519	22609904	22610095	22612425	22612476	202	100	0.00363542	0.026734	-0.175
ENSG00000128563	PRKRIP1	7	+	102036423	102036984	102016658	102016769	102039994	102040095	661	100	4.12878e-48	3.57765e-46	-0.175
ENSG00000249364	RP11-434D9.1.1	5	+	67086276	67086366	67070825	67070901	67088910	67089120	190	100	1.40975e-24	5.31452e-23	-0.175
ENSG00000123739	PLA2G12A	4	-	110639844	110639915	110638703	110638869	110650757	110651130	171	100	5.52874e-25	2.10631e-23	-0.174
ENSG00000196531	NACA	12	-	57109654	57109990	57108385	57108471	57113320	57113380	436	100	1.36034e-08	2.17397e-07	-0.174
ENSG00000188002	RP11-43F13.1.1	5	-	1626900	1627041	1602805	1602850	1632758	1632866	241	100	4.82502e-08	7.37052e-07	-0.174
ENSG00000176225	RTTN	18	-	67795593	67795782	67788791	67788936	67801708	67801777	289	100	5.6539e-05	0.000591971	-0.173
ENSG00000122417	ODF2L	1	-	86821027	86821066	86820456	86820542	86822126	86822285	139	100	0.000202501	0.00191787	-0.173
ENSG00000079819	EPB41L2	6	-	131199243	131199390	131190702	131191266	131206235	131206408	247	100	6.46354e-67	9.85672e-65	-0.173
ENSG00000129197	RPAIN	17	+	5329290	5329402	5326088	5326149	5329555	5329619	212	100	0.00013611	0.00132967	-0.172
ENSG00000179818	PCBP1-AS1	2	-	70280862	70280924	70278379	70278437	70312678	70312756	162	100	0.000187771	0.00179092	-0.172
ENSG00000184792	OSBP2	22	+	31137147	31137356	31090062	31090331	31266415	31266669	309	100	0.000291469	0.00267596	-0.172
ENSG00000173905	GOLIM4	3	-	167758573	167758657	167754623	167754782	167759179	167759262	184	100	0.000317076	0.00288408	-0.172
ENSG00000073969	NSF	17	+	44707776	44707816	44703978	44704078	44714741	44714908	140	100	0.000278147	0.00256587	-0.171
ENSG00000140386	SCAPER	15	-	77087620	77087781	77067195	77067458	77092588	77092705	261	100	0.00298918	0.0224122	-0.171
ENSG00000241058	NSUN6	10	-	18931404	18931484	18905112	18905222	18940057	18940551	180	100	1.35824e-06	1.81403e-05	-0.171
ENSG00000144290	SLC4A10	2	+	162565203	162565339	162480909	162481076	162627482	162627564	236	100	1.54769e-08	2.46243e-07	-0.171
ENSG00000189171	S100A13	1	-	153602925	153603132	153600596	153600713	153603486	153603836	307	100	2.25516e-06	2.93143e-05	-0.171
ENSG00000251595	ABCA11P	4	-	431234	431300	419603	420762	466363	466490	166	100	8.6138e-26	3.37941e-24	-0.171
ENSG00000142606	MMEL1	1	-	2522995	2523072	2522364	2522528	2524093	2524117	177	100	2.13016e-11	4.23086e-10	-0.171
ENSG00000104218	CSPP1	8	+	68105698	68105837	68102884	68102994	68107616	68108498	239	100	2.84183e-10	5.16892e-09	-0.171
ENSG00000185989	RASA3	13	-	114806475	114806570	114795286	114795363	114817526	114817630	195	100	0.00154379	0.0123284	-0.17
ENSG00000166575	TMEM135	11	+	86802403	86802437	86748885	86749228	86947679	86947726	134	100	7.46517e-25	2.83005e-23	-0.17
ENSG00000104450	SPAG1	8	+	101174506	101174648	101170262	101170346	101178041	101178201	242	100	1.5563e-11	3.11861e-10	-0.17
ENSG00000112763	BTN2A1	6	+	26458834	26458946	26458195	26458370	26459708	26460056	212	100	8.51705e-28	3.6232e-26	-0.169
ENSG00000084072	PPIE	1	+	40228188	40228323	40218581	40218724	40229360	40229586	235	100	6.31119e-08	9.53549e-07	-0.169
ENSG00000155974	GRIP1	12	-	66770796	66770841	66765473	66765707	66770953	66771065	145	100	4.42528e-05	0.000472497	-0.168
ENSG00000155749	ALS2CR12	2	-	202195458	202195556	202195192	202195245	202207092	202207154	198	100	4.45862e-05	0.000473892	-0.168
ENSG00000174938	SEZ6L2	16	-	29884025	29884064	29883729	29883847	29884560	29884752	139	100	0.0001836	0.00175549	-0.168
ENSG00000163138	PACRGL	4	+	20703763	20703844	20702081	20702329	20706088	20706156	181	100	0.000407287	0.00362786	-0.168
ENSG00000105793	GTPBP10	7	+	89983771	89983863	89976020	89976088	90003615	90003668	192	100	0.00166761	0.0132311	-0.168
ENSG00000249846	RP11-77P16.4.1	3	+	129835679	129835935	129831494	129831587	129838163	129838359	356	100	0.0045091	0.0324429	-0.167
ENSG00000114857	NKTR	3	+	42662920	42663008	42661507	42661535	42672037	42672067	188	100	0.00169175	0.0134029	-0.166
ENSG00000178971	CTC1	17	-	8132044	8132210	8131820	8131947	8132459	8132524	266	100	0.00338359	0.0250459	-0.166
ENSG00000198556	ZNF789	7	+	99081361	99081476	99077283	99077410	99081652	99081766	215	100	0.00402095	0.0292938	-0.166
ENSG00000196268	ZNF493	19	+	21588562	21588658	21579930	21580069	21605714	21610375	196	100	2.0555e-12	4.32947e-11	-0.166
ENSG00000189144	ZNF573	19	-	38261046	38261237	38260644	38260737	38262203	38262336	291	100	8.00418e-45	6.16402e-43	-0.166
ENSG00000111215	PRR4	12	-	11273608	11273779	11199611	11199787	11324020	11324207	271	100	2.82388e-34	1.51084e-32	-0.165
ENSG00000088298	EDEM2	20	-	33823883	33823994	33805614	33805864	33859807	33859948	211	100	5.70952e-32	2.82773e-30	-0.165
ENSG00000072518	MARK2	11	+	63671457	63671625	63670532	63670630	63672257	63672515	268	100	1.3764e-149	1.32685e-146	-0.164
ENSG00000123106	CCDC91	12	+	28379072	28379132	28378727	28378794	28410134	28410178	160	100	1.28777e-17	3.60951e-16	-0.164
ENSG00000131374	TBC1D5	3	-	17617905	17618041	17560393	17560487	17664139	17664257	236	100	1.2914e-22	4.50647e-21	-0.164
ENSG00000254251	RP11-662G23.1.1	8	-	91825132	91825388	91824883	91825022	91871286	91871468	356	100	0.00263507	0.0199764	-0.163
ENSG00000091129	NRCAM	7	-	107791139	107791198	107788093	107790592	107796831	107797082	159	100	0.00492703	0.0351176	-0.163
ENSG00000135164	DMTF1	7	+	86783705	86783844	86781759	86781871	86792810	86792933	239	100	3.60375e-95	1.11807e-92	-0.163
ENSG00000120370	GORAB	1	+	170505450	170505562	170502604	170502792	170508350	170508708	212	100	4.9134e-18	1.40119e-16	-0.162
ENSG00000232995	RP11-267N12.3.1	1	-	163278333	163278421	163276022	163276119	163288971	163289081	188	100	3.76431e-69	6.31095e-67	-0.162
ENSG00000181392	C19orf46	19	-	36498026	36498170	36496234	36496339	36499118	36499269	244	100	6.029e-06	7.44782e-05	-0.162
ENSG00000183077	AFMID	17	+	76201683	76201834	76201520	76201599	76202026	76202131	251	100	1.22515e-40	8.25702e-39	-0.162
ENSG00000073921	PICALM	11	-	85689112	85689136	85685750	85685855	85692171	85692271	124	100	0.00300637	0.0225223	-0.161
ENSG00000150076	C10orf68	10	+	32863356	32863454	32860786	32860821	32871961	32872235	198	100	1.46025e-56	1.63888e-54	-0.161
ENSG00000248049	RP11-453E17.1.1	4	+	68586139	68586769	68567078	68567202	68594257	68594404	730	100	0.00140033	0.0112728	-0.16
ENSG00000099968	BCL2L13	22	+	18178906	18178976	18165979	18166087	18185008	18185152	170	100	1.18342e-05	0.000139825	-0.159
ENSG00000087266	SH3BP2	4	+	2831219	2831874	2829332	2829401	2833297	2833406	755	100	0.00249471	0.0189789	-0.159
ENSG00000117280	RAB7L1	1	-	205741623	205741695	205739860	205739982	205743960	205744214	172	100	3.48289e-22	1.19e-20	-0.159
ENSG00000169764	UGP2	2	+	64083921	64084016	64083439	64083567	64084683	64084852	195	100	9.29904e-07	1.26385e-05	-0.159
ENSG00000124788	ATXN1	6	-	16753463	16753578	16658006	16658132	16761528	16761691	215	100	4.23184e-106	1.81311e-103	-0.159
ENSG00000137210	TMEM14B	6	+	10755374	10755465	10749854	10749931	10770309	10770437	191	100	2.70186e-06	3.47362e-05	-0.159
ENSG00000164989	C9orf93	9	+	15724773	15724974	15723654	15723744	15727866	15728034	301	100	2.08512e-26	8.38148e-25	-0.159
ENSG00000104413	ESRP1	8	+	95704904	95705055	95690430	95690599	95718152	95719694	251	100	0.000170174	0.00163668	-0.158
ENSG00000033800	PIAS1	15	+	68348136	68348251	68346913	68347569	68378643	68379088	215	100	0.0020917	0.0162216	-0.158
ENSG00000125648	SLC25A23	19	-	6438734	6438832	6438457	6438545	6444161	6444312	198	100	5.90376e-17	1.59594e-15	-0.158
ENSG00000225241	NBPF8	1	+	144595834	144595952	144593807	144593965	144598511	144598780	218	100	9.72685e-27	3.96597e-25	-0.158
ENSG00000157388	CACNA1D	3	+	53752708	53752768	53752327	53752415	53753781	53753808	160	100	2.13501e-25	8.26804e-24	-0.157
ENSG00000132819	RBM38	20	+	55967452	55967548	55966508	55966851	55967709	55967833	196	100	0.000872734	0.00730671	-0.156
ENSG00000198420	FAM115A	7	-	143579015	143579192	143573200	143573715	143582302	143582463	277	100	0.00143325	0.0115104	-0.156
ENSG00000132341	RAN	12	+	131357128	131357162	131356620	131356671	131357380	131357465	134	100	0.00228733	0.0175347	-0.156
ENSG00000187609	EXD3	9	-	140249018	140249225	140248790	140248829	140250719	140250820	307	100	0.00318184	0.0237217	-0.156
ENSG00000136247	ZDHHC4	7	+	6617220	6617351	6617064	6617129	6618196	6618351	231	100	9.36401e-59	1.12585e-56	-0.156
ENSG00000120685	PROSER1	13	-	39596462	39596549	39591636	39591681	39597188	39597267	187	100	2.59499e-60	3.28845e-58	-0.156
ENSG00000141447	OSBPL1A	18	-	21921510	21921622	21914208	21914294	21946855	21946930	212	100	7.06412e-47	5.84892e-45	-0.156
ENSG00000157193	LRP8	1	-	53742363	53742750	53741302	53741425	53746258	53746387	487	100	6.80486e-06	8.35274e-05	-0.156
ENSG00000198815	FOXJ3	1	-	42671432	42671534	42664772	42664901	42693553	42693637	202	100	6.44179e-08	9.72737e-07	-0.156
ENSG00000068120	COASY	17	+	40714373	40714505	40714091	40714237	40714629	40715340	232	100	0.000275187	0.00253944	-0.155
ENSG00000123297	TSFM	12	+	58195956	58196047	58186768	58186856	58196337	58196557	191	100	0.000853978	0.00716635	-0.155
ENSG00000105877	DNAH11	7	+	21784055	21784217	21781544	21781784	21784487	21784681	262	100	0.0058861	0.0412348	-0.155
ENSG00000089006	SNX5	20	-	17949017	17949100	17937576	17937681	17949342	17949623	183	100	1.02355e-150	1.00464e-147	-0.155
ENSG00000109794	FAM149A	4	+	187028617	187028889	187026611	187026796	187070326	187070437	372	100	5.64747e-11	1.08496e-09	-0.155
ENSG00000241720	RP4-735C1.4.1	1	+	110274796	110274972	110268441	110268690	110279561	110279763	276	100	2.66458e-09	4.51066e-08	-0.155
ENSG00000116039	ATP6V1B1	2	+	71190291	71190442	71189906	71190030	71190701	71190784	251	100	0.000901216	0.00752533	-0.154
ENSG00000134490	TMEM241	18	-	20956790	20956905	20953675	20953727	20957609	20957635	215	100	0.00641345	0.0445425	-0.154
ENSG00000135976	ANKRD36	2	+	97830133	97830206	97830019	97830048	97833313	97833342	173	100	9.20378e-07	1.25279e-05	-0.154
ENSG00000145700	ANKRD31	5	-	74450025	74450170	74444400	74444453	74464803	74464990	245	100	6.22433e-07	8.58932e-06	-0.154
ENSG00000170632	ARMC10	7	+	102727315	102727384	102727076	102727211	102738745	102739310	169	100	7.57937e-06	9.24249e-05	-0.154
ENSG00000143393	PI4KB	1	-	151297220	151297393	151288048	151288985	151298647	151298849	273	100	1.09676e-09	1.91486e-08	-0.153
ENSG00000112414	GPR126	6	+	142762044	142762090	142759348	142759501	142764473	142767385	146	100	1.80012e-09	3.085e-08	-0.153
ENSG00000238105	GOLGA2B.1	12	-	100551126	100551223	100550942	100551034	100551305	100551517	197	100	3.41932e-05	0.000372079	-0.152
ENSG00000151687	ANKAR	2	+	190569748	190569950	190554252	190554690	190571663	190571872	302	100	1.07475e-17	3.01711e-16	-0.152
ENSG00000101966	XIAP	X	+	122994016	122994143	122993573	122993755	123019480	123019561	227	100	3.0902e-61	4.01979e-59	-0.152
ENSG00000111785	RIC8B	12	+	107268258	107268345	107264600	107264720	107279681	107281062	187	100	0.00125424	0.0101772	-0.151
ENSG00000104081	BMF	15	-	40396443	40396541	40383987	40384089	40397995	40398287	198	100	7.30523e-16	1.85584e-14	-0.151
ENSG00000100401	RANGAP1	22	-	41680904	41681157	41676936	41677086	41681547	41681969	353	100	2.01392e-10	3.71056e-09	-0.151
ENSG00000171877	FRMD5	15	-	44211175	44211478	44202079	44202177	44211656	44211735	403	100	1.45535e-23	5.30133e-22	-0.151
ENSG00000156675	RAB11FIP1	8	-	37728795	37730697	37727937	37728046	37732032	37732840	2002	100	1.47198e-27	6.2178e-26	-0.151
ENSG00000106733	C9orf95	9	-	77693241	77693498	77692405	77692496	77698002	77698066	357	100	0.00174903	0.0138202	-0.15
ENSG00000115998	C2orf42	2	-	70417674	70417847	70409798	70410067	70418104	70418134	273	100	3.48375e-23	1.24878e-21	-0.15
ENSG00000102181	CD99L2	X	-	149996778	149998077	149984479	149984551	149999703	149999766	1399	100	2.49715e-35	1.3869e-33	-0.15
ENSG00000150556	LYPD6B	2	+	149975616	149975677	149934035	149934110	149987396	149987467	161	100	1.45453e-08	2.31969e-07	-0.15
ENSG00000238105	GOLGA2B.1	12	-	100562237	100562373	100561327	100561417	100562701	100562761	236	100	2.21712e-07	3.18831e-06	-0.15
ENSG00000083097	DOPEY1	6	+	83874378	83874438	83872508	83872638	83877580	83878127	160	100	1.293e-19	3.9932e-18	-0.15
ENSG00000135541	AHI1	6	-	135644299	135644462	135639656	135639754	135679269	135679325	263	100	1.18853e-23	4.35583e-22	-0.15
ENSG00000074603	DPP8	15	-	65746600	65746753	65744297	65744440	65748562	65748709	253	100	4.87086e-07	6.80333e-06	-0.15
ENSG00000166575	TMEM135	11	+	86782564	86782657	86749081	86749228	86947679	86947726	193	100	3.66607e-21	1.20529e-19	-0.149
ENSG00000172977	KAT5	11	+	65480818	65480974	65480392	65480529	65481063	65481138	256	100	1.16087e-07	1.71085e-06	-0.149
ENSG00000105204	DYRK1B	19	-	40317591	40317627	40317311	40317507	40317924	40318065	136	100	1.83025e-22	6.35398e-21	-0.149
ENSG00000004700	RECQL	12	-	21654103	21654149	21652488	21652549	21654346	21654485	146	100	0.0001461	0.00141905	-0.148
ENSG00000138738	PRDM5	4	-	121631463	121631568	121616265	121616430	121675707	121675793	205	100	0.0044559	0.0320986	-0.148
ENSG00000169398	PTK2	8	-	141993940	141994254	141935787	141935848	142012112	142012315	414	100	1.58124e-52	1.5896e-50	-0.148
ENSG00000140105	WARS	14	-	100841619	100841883	100840472	100840581	100842596	100842645	364	100	0.00526517	0.0372962	-0.147
ENSG00000088726	TMEM40	3	-	12790153	12790291	12783952	12784006	12791258	12791339	238	100	6.28679e-13	1.36739e-11	-0.147
ENSG00000179195	ZNF664	12	+	124487969	124488087	124472589	124472685	124489424	124489482	218	100	1.18264e-06	1.58855e-05	-0.147
ENSG00000115419	GLS	2	+	191777918	191778090	191774988	191775047	191784940	191784974	272	100	1.99431e-104	8.09481e-102	-0.147
ENSG00000117859	OSBPL9	1	+	52221991	52222030	52215816	52215867	52226361	52226452	139	100	6.14993e-08	9.30227e-07	-0.147
ENSG00000106078	COBL	7	-	51150754	51150925	51111079	51111389	51152862	51153001	271	100	0.000221187	0.00207374	-0.146
ENSG00000169379	ARL13B	3	+	93715406	93715528	93714717	93714788	93722502	93722752	222	100	0.00459066	0.0329604	-0.146
ENSG00000123836	PFKFB2	1	+	207243624	207243754	207242768	207242873	207244853	207244918	230	100	2.41879e-58	2.85725e-56	-0.146
ENSG00000112851	ERBB2IP	5	+	65370929	65371058	65349233	65350779	65372143	65372236	229	100	2.76961e-07	3.93771e-06	-0.146
ENSG00000185158	LRRC37B	17	+	30344990	30345073	30335036	30335151	30347715	30347822	183	100	0.00408314	0.0296896	-0.145
ENSG00000108021	FAM208B	10	+	5751492	5751626	5726904	5727138	5754785	5754881	234	100	5.91994e-10	1.05334e-08	-0.145
ENSG00000157954	WIPI2	7	+	5232748	5232802	5229876	5230124	5239206	5239289	154	100	1.02203e-05	0.000122146	-0.144
ENSG00000140612	SEC11A	15	-	85257961	85258097	85213955	85214013	85259255	85259394	236	100	0.000390566	0.00349194	-0.144
ENSG00000100731	PCNX	14	+	71455283	71455416	71443658	71445365	71476350	71476441	233	100	2.24784e-31	1.08929e-29	-0.144
ENSG00000139675	HNRNPA1L2	13	+	53203353	53203494	53201572	53201713	53206556	53206629	241	100	4.81118e-07	6.72344e-06	-0.144
ENSG00000103148	NPRL3	16	-	174935	175072	169124	169254	180520	180590	237	100	1.54143e-05	0.000178644	-0.143
ENSG00000146757	ZNF92	7	+	64852814	64852941	64838711	64838913	64863253	64865997	227	100	0.000585549	0.00506982	-0.143
ENSG00000113360	DROSHA	5	-	31521229	31521322	31515560	31515671	31526185	31527019	193	100	0.00198486	0.0154753	-0.143
ENSG00000106603	C7orf44	7	-	43696814	43696868	43695631	43695752	43769027	43769104	154	100	8.37022e-10	1.47329e-08	-0.143
ENSG00000167637	ZNF283	19	+	44335469	44335533	44332353	44332433	44339656	44339744	164	100	1.12812e-10	2.11094e-09	-0.143
ENSG00000168038	ULK4	3	-	41978786	41978832	41977386	41977432	41979589	41979689	146	100	1.155e-82	2.69919e-80	-0.143
ENSG00000068120	COASY	17	+	40716726	40716916	40716463	40716595	40717000	40717065	290	100	3.39379e-06	4.31185e-05	-0.143
ENSG00000144504	ANKMY1	2	-	241468453	241468926	241465220	241465266	241492330	241492474	573	100	3.98362e-65	5.71947e-63	-0.143
ENSG00000143702	CEP170	1	-	243349080	243349374	243335998	243336148	243349560	243349724	394	100	6.92383e-12	1.41743e-10	-0.142
ENSG00000251022	RP11-163O17.1.1	4	-	83819141	83819215	83816844	83816927	83821229	83821376	174	100	1.75842e-09	3.01834e-08	-0.142
ENSG00000114904	NEK4	3	-	52781345	52781467	52780749	52780920	52785947	52786086	222	100	2.20781e-05	0.000248564	-0.141
ENSG00000249859	PVT1	8	+	129094998	129095094	129082405	129082607	129108763	129108902	196	100	0.00323161	0.0240529	-0.141
ENSG00000156958	GALK2	15	+	49453936	49454058	49447955	49448213	49493358	49493447	222	100	3.47013e-30	1.61354e-28	-0.141
ENSG00000101224	CDC25B	20	+	3781389	3781512	3781108	3781145	3781617	3781740	223	100	3.79267e-45	2.97592e-43	-0.141
ENSG00000139436	GIT2	12	-	110383064	110383154	110376969	110377052	110385060	110385309	190	100	5.51743e-38	3.33759e-36	-0.141
ENSG00000197362	ZNF786	7	-	148777682	148777809	148771477	148771630	148787714	148787797	227	100	0.00012705	0.00124613	-0.14
ENSG00000081665	ZNF506	19	-	19904642	19906469	19902619	19903293	19916839	19916935	1927	100	0.000175018	0.00167818	-0.14
ENSG00000067113	PPAP2A	5	-	54786787	54786942	54771126	54771278	54830399	54830797	255	100	0.000376059	0.00337734	-0.14
ENSG00000183137	CEP57L1	6	+	109476993	109477080	109476432	109476510	109480227	109480305	187	100	0.000475831	0.00419453	-0.14
ENSG00000204138	PHACTR4	1	+	28784342	28784370	28733920	28733974	28785595	28785769	128	100	0.000676165	0.00579214	-0.14
ENSG00000179818	PCBP1-AS1	2	-	70286774	70286812	70282845	70283042	70310638	70310819	138	100	0.00553315	0.0390103	-0.14
ENSG00000132549	VPS13B	8	+	100519997	100520139	100515063	100515178	100523331	100523740	242	100	1.9508e-33	1.01457e-31	-0.14
ENSG00000155368	DBI	2	+	120125134	120125220	120124645	120124790	120125763	120125881	186	100	2.79132e-13	6.18583e-12	-0.14
ENSG00000164953	TMEM67	8	+	94768005	94768136	94767247	94767365	94770710	94770804	231	100	0.00152214	0.0121663	-0.139
ENSG00000103494	RPGRIP1L	16	-	53672221	53672323	53671606	53671766	53674944	53675028	202	100	4.74661e-20	1.49586e-18	-0.139
ENSG00000075539	FRYL	4	-	48686689	48686812	48636307	48636507	48712535	48712715	223	100	5.8628e-135	4.58692e-132	-0.139
ENSG00000087085	ACHE	7	-	100489954	100490264	100488789	100488959	100490785	100491525	410	100	0.00148274	0.011876	-0.138
ENSG00000177853	ZNF518A	10	+	97911172	97911323	97893312	97893405	97915680	97915804	251	100	1.01179e-10	1.90448e-09	-0.138
ENSG00000197548	ATG7	3	+	11323878	11324124	11322679	11322788	11340159	11340329	346	100	1.77947e-06	2.339e-05	-0.138
ENSG00000234949	AC104667.3.1	2	+	238500208	238500414	238499662	238499910	238500514	238500649	306	100	2.89033e-81	6.47434e-79	-0.138
ENSG00000137094	DNAJB5	9	+	34990344	34990608	34989741	34989828	34993196	34993329	364	100	9.30095e-06	0.000112126	-0.137
ENSG00000240498	CDKN2B-AS	9	+	22066233	22066352	22063942	22064017	22096370	22096513	219	100	0.00232271	0.0177882	-0.137
ENSG00000160172	FAM86C2P	11	-	67566844	67566946	67560666	67560764	67570472	67570535	202	100	0.00331893	0.024628	-0.137
ENSG00000116871	MAP7D1	1	+	36640498	36640609	36638964	36639079	36641799	36642182	211	100	0.00668031	0.0461931	-0.137
ENSG00000069493	CLEC2D	12	+	9846011	9846544	9845629	9845711	9847355	9847734	633	100	5.18648e-11	1.00138e-09	-0.137
ENSG00000153560	UBP1	3	-	33482168	33482415	33467081	33467233	33482760	33482863	347	100	3.81843e-22	1.29971e-20	-0.137
ENSG00000139631	CSAD	12	-	53564960	53565225	53564206	53564286	53565665	53565772	365	100	3.51078e-24	1.30798e-22	-0.137
ENSG00000125731	SH2D3A	19	-	6760648	6760998	6759604	6759681	6763690	6763827	450	100	2.13583e-56	2.38224e-54	-0.137
ENSG00000121964	GTDC1	2	-	144714761	144714906	144710339	144710410	144764748	144765102	245	100	7.70036e-26	3.02545e-24	-0.137
ENSG00000168038	ULK4	3	-	41978720	41978832	41977353	41977432	41979589	41979689	212	100	6.58286e-05	0.000680002	-0.136
ENSG00000243943	ZNF512	2	+	27806524	27806583	27805896	27806009	27820936	27821121	159	100	8.34521e-09	1.35247e-07	-0.136
ENSG00000184277	TM2D3	15	-	102191410	102191594	102190272	102190364	102191898	102192201	284	100	1.13044e-06	1.52222e-05	-0.136
ENSG00000137076	TLN1	9	-	35718808	35718907	35717615	35717783	35719070	35719279	199	100	1.38933e-15	3.47713e-14	-0.136
ENSG00000174669	SLC29A2	11	-	66136530	66136602	66136007	66136142	66136839	66137003	172	100	3.01457e-06	3.85637e-05	-0.136
ENSG00000138621	PPCDC	15	+	75335781	75335877	75320587	75320794	75336726	75337509	196	100	2.05891e-26	8.2823e-25	-0.136
ENSG00000198521	ZNF43	19	-	22033739	22033964	22028193	22028308	22034706	22034830	325	100	4.58532e-05	0.000486889	-0.135
ENSG00000146757	ZNF92	7	+	64853718	64853814	64838793	64838913	64863253	64866038	196	100	7.59386e-05	0.000769709	-0.135
ENSG00000130508	PXDN	2	-	1691403	1691475	1687851	1687923	1695699	1695771	172	100	0.00086305	0.00723349	-0.135
ENSG00000078304	PPP2R5C	14	+	102356318	102356529	102349768	102349899	102359336	102359445	311	100	0.000880609	0.00736351	-0.135
ENSG00000112701	SENP6	6	+	76419242	76419346	76407140	76407233	76423228	76423297	204	100	0.00168247	0.0133333	-0.135
ENSG00000225762	RP11-511I2.2.1	1	-	47851919	47852028	47846599	47846815	47873991	47874149	209	100	6.24347e-12	1.28155e-10	-0.135
ENSG00000136895	GARNL3	9	+	130027230	130027300	130005357	130005528	130053446	130053521	170	100	4.54003e-19	1.36998e-17	-0.135
ENSG00000135250	SRPK2	7	-	104946882	104947018	104844140	104844232	105029094	105029149	236	100	1.73173e-148	1.6401e-145	-0.135
ENSG00000104067	TJP1	15	-	30011980	30012220	30010469	30011342	30012561	30012912	340	100	1.69413e-221	3.65825e-218	-0.135
ENSG00000118420	UBE2CBP	6	-	83772871	83772964	83767544	83767741	83775360	83775542	193	100	6.69142e-56	7.34206e-54	-0.135
ENSG00000163138	PACRGL	4	+	20703380	20703507	20702035	20702201	20706088	20706147	227	100	0.00050098	0.00439826	-0.134
ENSG00000119636	C14orf45	14	+	74516404	74516898	74507267	74507348	74522286	74522388	594	100	0.00269881	0.0204051	-0.134
ENSG00000095787	WAC	10	+	28884661	28884970	28879648	28879761	28897114	28897360	409	100	7.4769e-08	1.11934e-06	-0.134
ENSG00000011143	MKS1	17	-	56283825	56283908	56283643	56283741	56284445	56284579	183	100	1.30794e-06	1.75032e-05	-0.134
ENSG00000215845	TSTD1	1	-	161008340	161008463	161007702	161007865	161008669	161008780	223	100	2.76742e-134	2.13423e-131	-0.134
ENSG00000196141	SPATS2L	2	+	201173609	201173813	201171098	201171324	201194153	201194203	304	100	2.21499e-07	3.1861e-06	-0.134
ENSG00000174093	RP11-1407O15.2.1	17	-	36367406	36367522	36365054	36365176	36375099	36375123	216	100	0.000239449	0.00222792	-0.133
ENSG00000111237	VPS29	12	-	110939221	110939364	110937339	110937351	110939853	110939897	243	100	0.000411536	0.00366305	-0.133
ENSG00000131626	PPFIA1	11	+	70197099	70197129	70196028	70196145	70200406	70200558	130	100	4.91857e-17	1.33833e-15	-0.133
ENSG00000116750	UCHL5	1	-	192989436	192989511	192987534	192987950	192990226	192990325	175	100	3.84316e-23	1.37397e-21	-0.133
ENSG00000138380	ALS2CR8	2	+	203789019	203789138	203782599	203782766	203806582	203806703	219	100	8.93097e-27	3.64697e-25	-0.133
ENSG00000170234	PWWP2A	5	-	159516512	159516617	159504850	159505175	159520107	159520291	205	100	0.000100267	0.000999223	-0.132
ENSG00000173818	ENDOV	17	+	78395627	78395762	78389449	78389621	78396005	78396045	235	100	0.000197681	0.00187682	-0.132
ENSG00000091136	LAMB1	7	-	107642571	107642829	107642002	107642178	107643293	107643416	358	100	0.000220137	0.00206604	-0.132
ENSG00000106603	C7orf44	7	-	43705256	43705321	43690210	43690311	43769027	43769104	165	100	4.68423e-19	1.4127e-17	-0.132
ENSG00000165097	KDM1B	6	+	18186002	18186041	18171593	18171710	18197287	18197464	139	100	5.73864e-17	1.55441e-15	-0.132
ENSG00000174945	AMZ1	7	+	2748708	2748878	2748221	2748350	2749273	2749450	270	100	3.3686e-31	1.62512e-29	-0.132
ENSG00000236671	RP11-573I11.2.1	10	-	54063988	54064062	54061020	54061160	54069159	54069297	174	100	1.33601e-62	1.79411e-60	-0.132
ENSG00000105219	CNTD2	19	-	40730628	40730718	40730394	40730550	40732281	40732597	190	100	4.93934e-108	2.20368e-105	-0.132
ENSG00000109171	SLAIN2	4	+	48396592	48396670	48385663	48385801	48422141	48422460	178	100	7.13243e-28	3.03896e-26	-0.132
ENSG00000120756	PLS1	3	+	142346657	142346750	142315257	142315351	142388231	142388261	193	100	4.48668e-06	5.62492e-05	-0.132
ENSG00000180229	HERC2P3	15	-	20688655	20688770	20671447	20671623	20710643	20710746	215	100	9.15928e-06	0.000110592	-0.131
ENSG00000132879	FBXO44	1	+	11718589	11718685	11718323	11718421	11718792	11718928	196	100	3.79599e-35	2.09962e-33	-0.131
ENSG00000196123	KIAA0895L	16	-	67215508	67215600	67213943	67214569	67217164	67217943	192	100	1.24861e-15	3.13658e-14	-0.131
ENSG00000168214	RBPJ	4	+	26364067	26364250	26322408	26322437	26387974	26388013	283	100	1.97125e-34	1.05887e-32	-0.13
ENSG00000141977	CIB3	19	-	16278947	16279095	16275528	16275724	16283972	16284007	248	100	2.96292e-06	3.79299e-05	-0.13
ENSG00000013441	CLK1	2	-	201724847	201724938	201724402	201724469	201725960	201726189	191	100	8.77951e-110	4.15748e-107	-0.13
ENSG00000127419	TMEM175	4	+	941496	941942	926262	926328	944208	944279	546	100	2.42654e-25	9.35674e-24	-0.13
ENSG00000245937	CTC-228N24.3.1	5	-	127417664	127417883	127396835	127396936	127418426	127418666	319	100	6.47223e-08	9.77061e-07	-0.13
ENSG00000164808	KIAA0146	8	+	48320422	48320523	48206455	48206619	48352884	48353104	201	100	0.000192686	0.00183327	-0.129
ENSG00000172366	FAM195A	16	+	696471	696608	692119	692249	697416	697544	237	100	3.72932e-18	1.07144e-16	-0.129
ENSG00000173933	RBM4	11	+	66410920	66411611	66407170	66407594	66413497	66413940	791	100	1.00762e-08	1.62472e-07	-0.129
ENSG00000204463	BAG6	6	-	31612083	31612191	31611858	31611971	31612301	31612379	208	100	3.29897e-07	4.66087e-06	-0.129
ENSG00000213047	DENND1B	1	-	197616184	197616244	197614819	197614873	197621364	197621445	160	100	2.73172e-14	6.37016e-13	-0.129
ENSG00000149100	EIF3M	11	+	32608591	32608690	32605383	32605475	32615411	32615495	199	100	0.000102201	0.00101606	-0.128
ENSG00000197182	RP4-695O20__B.10.1	22	+	46499071	46499129	46494373	46494438	46505146	46505233	158	100	0.00605611	0.0422995	-0.128
ENSG00000254945	RP11-556O5.3.1	8	+	8093553	8093821	8093337	8093471	8094647	8094797	368	100	5.69378e-14	1.30353e-12	-0.128
ENSG00000088367	EPB41L1	20	+	34797409	34797820	34785780	34785963	34800193	34800298	511	100	8.10168e-10	1.42835e-08	-0.128
ENSG00000100578	KIAA0586	14	+	58899829	58900062	58899105	58899175	58907938	58907998	333	100	1.9254e-07	2.78289e-06	-0.128
ENSG00000158636	C11orf30	11	+	76250642	76250684	76248838	76248994	76253259	76253411	142	100	1.449e-15	3.61808e-14	-0.128
ENSG00000179818	PCBP1-AS1	2	-	70282845	70283042	70278345	70278437	70310669	70310819	297	100	0.00033329	0.00302443	-0.127
ENSG00000136048	DRAM1	12	+	102307951	102308010	102295068	102295211	102314993	102317401	159	100	0.000489232	0.00430633	-0.127
ENSG00000087085	ACHE	7	-	100489954	100490175	100488789	100488959	100490785	100491873	321	100	0.00103173	0.00851241	-0.127
ENSG00000171105	INSR	19	-	7150507	7150543	7142826	7143101	7152736	7152938	136	100	6.98598e-15	1.68588e-13	-0.127
ENSG00000060069	CTDP1	18	+	77488906	77489069	77477809	77478016	77496354	77496521	263	100	8.75695e-16	2.21629e-14	-0.127
ENSG00000096063	SRPK1	6	-	35872655	35872751	35858671	35858818	35888244	35888305	196	100	1.70318e-14	4.02207e-13	-0.127
ENSG00000010322	NISCH	3	+	52514894	52515125	52514154	52514311	52518528	52518653	331	100	3.90739e-15	9.57063e-14	-0.127
ENSG00000124214	STAU1	20	-	47795658	47795781	47770469	47770608	47804652	47804904	223	100	0.000392026	0.00350209	-0.126
ENSG00000180185	FAHD1	16	+	1888016	1888135	1876967	1877866	1889262	1890208	219	100	0.000497004	0.00436833	-0.126
ENSG00000152380	FAM151B	5	+	79806532	79806905	79797610	79797736	79809422	79809588	473	100	2.61205e-28	1.12898e-26	-0.126
ENSG00000177697	CD151	11	+	834529	834745	832993	833026	836062	836153	316	100	1.21869e-09	2.12156e-08	-0.126
ENSG00000130731	C16orf13	16	-	685517	685774	684736	684797	686093	686358	357	100	1.25074e-18	3.67556e-17	-0.126
ENSG00000065613	SLK	10	+	105770573	105770666	105767934	105768114	105777917	105778047	193	100	5.98484e-05	0.000623356	-0.125
ENSG00000057663	ATG5	6	-	106756238	106756366	106740902	106740981	106763975	106764141	228	100	6.58748e-68	1.04594e-65	-0.125
ENSG00000177425	PAWR	12	-	80014855	80014987	80007354	80007389	80083508	80083860	232	100	1.54782e-52	1.56182e-50	-0.125
ENSG00000206149	HERC2P9	15	+	28900640	28900837	28900418	28900566	28900941	28901172	297	100	3.95249e-11	7.68075e-10	-0.125
ENSG00000127527	EPS15L1	19	-	16472589	16472795	16466219	16466662	16487932	16488065	306	100	2.71804e-21	8.99086e-20	-0.125
ENSG00000171469	ZNF561	19	-	9728296	9728444	9727727	9727847	9728766	9728855	248	100	0.0021058	0.0163145	-0.124
ENSG00000183250	C21orf67	21	-	46357453	46357597	46355659	46355805	46359507	46359828	244	100	2.5534e-23	9.18338e-22	-0.124
ENSG00000196756	RP4-564F22.2.1	20	-	37054582	37054700	37049652	37049745	37055061	37055146	218	100	1.1807e-05	0.000139565	-0.123
ENSG00000238105	GOLGA2B.1	12	-	100562701	100562977	100561327	100561417	100564342	100564445	376	100	0.00666662	0.0461221	-0.123
ENSG00000184743	ATL3	11	-	63438761	63438883	63426702	63426724	63439107	63439187	222	100	1.88387e-09	3.22444e-08	-0.123
ENSG00000137343	ATAT1	6	+	30610544	30610788	30609952	30610024	30613671	30613751	344	100	2.2613e-07	3.24406e-06	-0.123
ENSG00000174775	HRAS	11	-	533276	533358	532630	532755	533452	533612	182	100	2.70636e-10	4.93082e-09	-0.123
ENSG00000119844	AFTPH	2	+	64806619	64806680	64800079	64800202	64812555	64812679	161	100	4.31871e-63	5.91729e-61	-0.123
ENSG00000135506	OS9	12	+	58113881	58114046	58112775	58112965	58114188	58114301	265	100	2.17831e-25	8.42364e-24	-0.123
ENSG00000180098	TRNAU1AP	1	+	28887624	28887772	28887144	28887244	28887857	28887910	248	100	0.000305402	0.00279106	-0.122
ENSG00000100359	SGSM3	22	+	40797596	40797679	40796699	40796817	40798142	40798209	183	100	0.000786297	0.00665217	-0.122
ENSG00000150782	IL18	11	-	112024314	112024326	112020794	112020929	112025697	112025784	112	100	0.00291287	0.0218917	-0.122
ENSG00000008130	NADK	1	-	1685489	1685647	1685005	1685088	1685722	1685822	258	100	1.55494e-10	2.88263e-09	-0.122
ENSG00000122566	HNRNPA2B1	7	-	26230612	26230748	26229744	26230080	26232114	26232197	236	100	2.54331e-70	4.33117e-68	-0.122
ENSG00000168958	MFF	2	+	228193393	228193505	228189977	228190143	228197134	228197304	212	100	1.19356e-26	4.85189e-25	-0.122
ENSG00000138399	FASTKD1	2	-	170425693	170425762	170419734	170419860	170428162	170428681	169	100	4.0392e-07	5.67106e-06	-0.122
ENSG00000156958	GALK2	15	+	49453960	49454058	49447852	49448213	49493358	49493447	198	100	1.68413e-28	7.35567e-27	-0.122
ENSG00000112851	ERBB2IP	5	+	65370851	65371058	65349233	65350779	65372143	65372236	307	100	4.09332e-10	7.35844e-09	-0.122
ENSG00000133059	DSTYK	1	-	205117332	205117467	205111632	205116873	205119807	205119922	235	100	3.70494e-13	8.16109e-12	-0.122
ENSG00000249044	RP11-330M2.7.1	9	-	99704884	99705034	99696076	99696197	99711836	99711867	250	100	0.000183768	0.00175647	-0.121
ENSG00000168152	THAP9	4	+	83831849	83831964	83828937	83829088	83838096	83838193	215	100	7.08439e-11	1.35139e-09	-0.121
ENSG00000056736	IL17RB	3	+	53889320	53889368	53886897	53887024	53890870	53891013	148	100	1.25295e-13	2.81713e-12	-0.121
ENSG00000215190	GUSBP4	6	-	58276136	58276289	58275150	58275346	58285305	58285389	253	100	0.00465998	0.033395	-0.12
ENSG00000150076	C10orf68	10	+	32964592	32964741	32873159	32873232	32974897	32975008	249	100	6.73907e-11	1.28916e-09	-0.12
ENSG00000172965	AC068491.1.1	2	-	112229565	112229674	112227214	112227564	112252461	112252611	209	100	4.45568e-57	5.09609e-55	-0.12
ENSG00000182923	CEP63	3	+	134206860	134206932	134205068	134205398	134214137	134214206	172	100	8.24995e-47	6.79947e-45	-0.12
ENSG00000034152	MAP2K3	17	+	21199397	21199522	21188048	21188281	21201724	21201791	225	100	0.000415157	0.00369223	-0.119
ENSG00000016864	GLT8D1	3	-	52738739	52738968	52734460	52734512	52739462	52740048	329	100	8.29283e-11	1.57412e-09	-0.119
ENSG00000059378	PARP12	7	-	139737514	139737656	139734034	139734131	139741443	139741639	242	100	1.15164e-72	2.08625e-70	-0.119
ENSG00000173715	C11orf80	11	+	66529549	66529921	66526513	66526567	66555630	66555740	472	100	1.64082e-178	2.27123e-175	-0.119
ENSG00000149761	NUDT22	11	+	63997321	63997542	63997013	63997043	63997654	63997791	321	100	4.62508e-09	7.65891e-08	-0.119
ENSG00000256223	ZNF10	12	+	133720105	133720208	133707422	133707600	133721019	133721111	203	100	6.62468e-07	9.11848e-06	-0.119
ENSG00000214796	RP11-480I12.5.1	1	-	202824679	202825284	202822118	202822408	202826774	202826923	705	100	8.42697e-05	0.000849844	-0.118
ENSG00000158161	EYA3	1	-	28354299	28354437	28343664	28343750	28362054	28362191	238	100	8.89316e-10	1.56228e-08	-0.118
ENSG00000127527	EPS15L1	19	-	16487932	16488065	16472589	16472795	16495939	16496022	233	100	1.23496e-11	2.4904e-10	-0.118
ENSG00000161249	DMKN	19	-	35991279	35991321	35990859	35990931	35991434	35991482	142	100	1.30638e-18	3.83488e-17	-0.118
ENSG00000198160	MIER1	1	+	67394569	67394646	67391824	67391925	67405710	67405735	177	100	2.15839e-11	4.28534e-10	-0.118
ENSG00000150403	TMCO3	13	+	114202617	114202767	114193671	114193822	114203739	114204510	250	100	3.7794e-12	7.83815e-11	-0.118
ENSG00000113108	APBB3	5	-	139942247	139942308	139941937	139942084	139943178	139943255	161	100	1.21659e-05	0.000143512	-0.117
ENSG00000129187	DCTD	4	-	183837571	183837692	183836613	183836728	183838463	183838596	221	100	9.69072e-05	0.000967889	-0.117
ENSG00000163689	C3orf67	3	-	58779906	58780057	58739429	58739590	58792120	58792182	251	100	0.000530647	0.00463459	-0.117
ENSG00000100099	HPS4	22	-	26862016	26862070	26861420	26861517	26862191	26862228	154	100	0.00132073	0.0106878	-0.117
ENSG00000154839	SKA1	18	+	47911585	47911723	47908498	47908596	47917493	47917663	238	100	0.0031012	0.0231588	-0.117
ENSG00000075407	ZNF37A	10	+	38383858	38384152	38383278	38383418	38384465	38384487	394	100	0.00402888	0.0293397	-0.117
ENSG00000174306	ZHX3	20	-	39896102	39896252	39813466	39813841	39897618	39897723	250	100	7.58173e-09	1.23244e-07	-0.117
ENSG00000127511	SIN3B	19	+	16973694	16973790	16973162	16973370	16974490	16974607	196	100	6.76601e-16	1.7221e-14	-0.117
ENSG00000089159	PXN	12	-	120653362	120653464	120652905	120653076	120659425	120659561	202	100	1.82961e-58	2.17077e-56	-0.117
ENSG00000127616	SMARCA4	19	+	11144442	11144541	11143965	11144193	11144798	11144876	199	100	7.9881e-21	2.58997e-19	-0.117
ENSG00000168890	TMEM150A	2	-	85827467	85827535	85827013	85827141	85828143	85828230	168	100	9.96283e-23	3.49016e-21	-0.117
ENSG00000123219	CENPK	5	-	64824745	64824876	64824278	64824405	64824943	64825026	231	100	2.81579e-05	0.000311938	-0.116
ENSG00000145216	FIP1L1	4	+	54306748	54306775	54294193	54294350	54308819	54308874	127	100	7.25324e-05	0.000739908	-0.116
ENSG00000135845	PIGC	1	-	172368958	172369056	172362653	172363550	172384433	172384466	198	100	0.00140643	0.0113202	-0.116
ENSG00000241258	CRCP	7	+	65595730	65595829	65579845	65579957	65610429	65610487	199	100	0.0025888	0.0196449	-0.116
ENSG00000105223	PLD3	19	+	40871624	40871837	40871459	40871492	40872325	40872417	313	100	4.83266e-18	1.37962e-16	-0.116
ENSG00000122884	P4HA1	10	-	74804738	74804809	74803644	74803715	74806682	74806859	171	100	2.63136e-40	1.7494e-38	-0.116
ENSG00000140750	ARHGAP17	16	-	24950684	24950918	24946790	24946960	24953307	24953464	334	100	7.323e-23	2.57876e-21	-0.116
ENSG00000100461	RBM23	14	-	23377541	23377589	23375403	23375577	23388207	23388338	148	100	9.8495e-22	3.30258e-20	-0.116
ENSG00000101190	TCFL5	20	-	61488746	61488990	61472466	61473449	61491476	61491660	344	100	1.41884e-23	5.1788e-22	-0.116
ENSG00000104413	ESRP1	8	+	95704904	95705055	95690430	95690599	95709079	95709189	251	100	6.303e-55	6.75121e-53	-0.116
ENSG00000003436	TFPI	2	-	188409230	188409364	188378342	188378373	188418926	188419188	234	100	7.20951e-05	0.000736142	-0.115
ENSG00000204740	C10orf112	10	+	19571947	19572110	19546612	19546700	19616491	19616602	263	100	0.000296825	0.00271912	-0.115
ENSG00000112701	SENP6	6	+	76350402	76350420	76344422	76344527	76357446	76357517	118	100	0.00325435	0.0242054	-0.115
ENSG00000185485	SDHAP1	3	-	195711362	195711608	195710982	195711147	195712497	195712660	346	100	0.00657059	0.0455336	-0.115
ENSG00000177697	CD151	11	+	834529	834803	832985	833026	836062	836153	374	100	5.96413e-12	1.22561e-10	-0.115
ENSG00000213928	IRF9	14	+	24633822	24634164	24633271	24633343	24635055	24635111	442	100	5.06325e-29	2.2571e-27	-0.115
ENSG00000122490	PQLC1	18	-	77679183	77679400	77663577	77664183	77690227	77690311	317	100	5.23912e-32	2.59953e-30	-0.115
ENSG00000085788	DDHD2	8	+	38097792	38097882	38095606	38095727	38099767	38099903	190	100	3.21616e-52	3.21521e-50	-0.115
ENSG00000171466	ZNF562	19	-	9768684	9768811	9759362	9764557	9771395	9771550	227	100	1.88267e-05	0.000214372	-0.114
ENSG00000111879	FAM184A	6	-	119281933	119282028	119281086	119281349	119282925	119283128	195	100	6.20568e-05	0.000644989	-0.114
ENSG00000204084	INPP5B	1	-	38348478	38348590	38345756	38345866	38351309	38351497	212	100	0.00169696	0.0134402	-0.114
ENSG00000183762	KREMEN1	22	+	29517344	29517469	29494849	29494941	29521250	29521404	225	100	0.00358158	0.0263921	-0.114
ENSG00000160305	DIP2A	21	+	47924270	47924402	47918494	47918746	47929169	47929289	232	100	0.00477613	0.0341322	-0.114
ENSG00000244026	FAM86DP	3	-	75478286	75478388	75475600	75475750	75479982	75480065	202	100	0.00556478	0.0391923	-0.114
ENSG00000149503	INCENP	11	+	61908971	61908983	61908384	61908516	61912453	61912563	112	100	2.48607e-06	3.21303e-05	-0.114
ENSG00000006194	ZNF263	16	+	3335680	3335754	3333447	3334205	3336022	3336149	174	100	1.44211e-16	3.8069e-15	-0.114
ENSG00000092841	MYL6	12	+	56553370	56553406	56552467	56552495	56553758	56553932	136	100	2.17509e-10	3.99388e-09	-0.114
ENSG00000022277	C20orf43	20	+	55047381	55047471	55046669	55046725	55048356	55048451	190	100	2.05843e-12	4.33395e-11	-0.114
ENSG00000156639	ZFAND3	6	+	37897734	37897775	37787274	37787792	38029368	38029551	141	100	7.17941e-06	8.78453e-05	-0.114
ENSG00000130590	SAMD10	20	-	62609597	62609714	62608649	62608759	62611206	62611337	217	100	0.00599702	0.0419194	-0.113
ENSG00000247081	RP11-318M2.2.1	8	-	104279469	104279748	104258521	104258912	104298065	104298135	379	100	5.36129e-11	1.03366e-09	-0.113
ENSG00000171469	ZNF561	19	-	9728296	9728434	9727720	9727847	9728766	9728855	238	100	8.48591e-13	1.82876e-11	-0.113
ENSG00000145014	TMEM44	3	-	194346625	194346655	194344257	194344424	194349111	194349238	130	100	2.63097e-45	2.07647e-43	-0.113
ENSG00000228315	GUSBP11	22	-	24029017	24029182	24025911	24026054	24032418	24032543	265	100	4.62116e-09	7.65476e-08	-0.113
ENSG00000104450	SPAG1	8	+	101226046	101226146	101225317	101225656	101237400	101237567	200	100	0.000376258	0.00337856	-0.112
ENSG00000157578	LCA5L	21	-	40799684	40799831	40795165	40795416	40816060	40816127	247	100	0.000766354	0.00649566	-0.112
ENSG00000063241	ISOC2	19	-	55967002	55967212	55966626	55966697	55967715	55967856	310	100	4.26263e-32	2.12086e-30	-0.112
ENSG00000104164	PLDN	15	+	45884332	45884474	45879552	45879723	45890077	45891760	242	100	2.6781e-54	2.81273e-52	-0.112
ENSG00000145216	FIP1L1	4	+	54245239	54245284	54244005	54244090	54245391	54245431	145	100	4.04376e-47	3.36361e-45	-0.112
ENSG00000114867	EIF4G1	3	+	184033276	184033333	184032282	184032462	184033550	184033644	157	100	3.73663e-08	5.75844e-07	-0.112
ENSG00000135341	MAP3K7	6	-	91254270	91254351	91246055	91246120	91256976	91257106	181	100	1.69538e-27	7.13355e-26	-0.112
ENSG00000165282	PIGO	9	-	35096151	35096477	35095140	35095563	35096557	35096591	426	100	5.25789e-08	8.00909e-07	-0.112
ENSG00000205581	HMGN1	21	-	40719172	40719218	40717755	40717884	40719304	40719409	146	100	6.57981e-08	9.92192e-07	-0.112
ENSG00000101333	PLCB4	20	+	9440281	9440457	9438060	9438136	9449217	9449319	276	100	0.000199037	0.00188803	-0.111
ENSG00000051382	PIK3CB	3	-	138488892	138488959	138478014	138478201	138515304	138515409	167	100	0.000662471	0.00568567	-0.111
ENSG00000173540	GMPPB	3	-	49759663	49759791	49759397	49759580	49760028	49760187	228	100	0.000695353	0.00594237	-0.111
ENSG00000104081	BMF	15	-	40398558	40398639	40398103	40398292	40400459	40400587	181	100	0.000989915	0.00819877	-0.111
ENSG00000225484	RP11-773D16.1.1	10	-	81568518	81568719	81565794	81565878	81574368	81574472	301	100	0.00202794	0.0157815	-0.111
ENSG00000125826	RBCK1	20	+	390473	390669	388948	389423	391055	391408	296	100	0.00243275	0.0185467	-0.111
ENSG00000177873	ZNF619	3	+	40523720	40523840	40523353	40523507	40524078	40524195	220	100	5.40197e-05	0.000568017	-0.11
ENSG00000137312	FLOT1	6	-	30709390	30709481	30708966	30709110	30709923	30709980	191	100	0.000192279	0.00182975	-0.11
ENSG00000196531	NACA	12	-	57113509	57115243	57113320	57113380	57118235	57118307	1834	100	0.000507103	0.00444551	-0.11
ENSG00000235159	RP6-109B7.4.1	22	-	46463850	46463969	46463235	46463751	46465539	46465771	219	100	0.00453507	0.0326037	-0.11
ENSG00000254945	RP11-556O5.3.1	8	+	8092004	8092106	8090315	8090396	8093337	8093471	202	100	0.00460947	0.0330637	-0.11
ENSG00000198780	FAM169A	5	-	74130250	74130422	74109809	74109844	74134789	74134875	272	100	1.8566e-50	1.76145e-48	-0.11
ENSG00000163386	NBPF10	1	+	145309899	145309983	145305944	145305996	145311102	145311154	184	100	2.42175e-15	5.99706e-14	-0.11
ENSG00000159592	GPBP1L1	1	-	46151247	46151292	46126088	46126897	46152664	46152805	145	100	0.000217899	0.00204896	-0.109
ENSG00000133794	ARNTL	11	+	13371491	13371617	13331533	13331606	13375847	13375995	226	100	0.00503658	0.0358275	-0.109
ENSG00000134324	LPIN1	2	+	11916211	11916319	11913745	11913871	11919644	11919771	208	100	2.98818e-22	1.02552e-20	-0.109
ENSG00000158201	ABHD3	18	-	19263880	19263926	19244078	19244191	19282276	19282459	146	100	4.99478e-13	1.09387e-11	-0.109
ENSG00000231607	DLEU2	13	-	50619241	50619368	50618656	50618904	50623719	50623798	227	100	4.2953e-23	1.52954e-21	-0.109
ENSG00000261008	AC004158.2.1	16	-	72604333	72604414	72589163	72589225	72698790	72698876	181	100	2.20083e-08	3.45477e-07	-0.109
ENSG00000008277	ADAM22	7	+	87813606	87813717	87811272	87811339	87822430	87822554	211	100	1.52863e-23	5.55701e-22	-0.109
ENSG00000049246	PER3	1	+	7847257	7847306	7846780	7846896	7848104	7848398	149	100	0.000161019	0.00155417	-0.108
ENSG00000088726	TMEM40	3	-	12785398	12785488	12783952	12784006	12790153	12790291	190	100	0.000182143	0.00174217	-0.108
ENSG00000173264	GPR137	11	+	64055536	64055686	64055192	64055418	64055811	64055940	250	100	0.00597935	0.041812	-0.108
ENSG00000213186	TRIM59	3	-	160166513	160166583	160153290	160156974	160167504	160167553	170	100	3.93241e-20	1.24217e-18	-0.108
ENSG00000137343	ATAT1	6	+	30608311	30608380	30608153	30608199	30609952	30610024	169	100	0.000561975	0.00488136	-0.107
ENSG00000147050	KDM6A	X	+	44921891	44921993	44920568	44920664	44922666	44923062	202	100	0.000591842	0.00512102	-0.107
ENSG00000151276	MAGI1	3	-	65387113	65387145	65376816	65377033	65415194	65415815	132	100	0.00064792	0.0055723	-0.107
ENSG00000058056	USP13	3	+	179408028	179408089	179370837	179371181	179424721	179424864	161	100	0.00108219	0.00889073	-0.107
ENSG00000258890	CEP95	17	+	62512840	62512946	62510365	62510476	62515438	62515554	206	100	0.00421006	0.0305068	-0.107
ENSG00000167508	MVD	16	-	88727155	88727249	88726927	88727045	88729418	88729556	194	100	3.70369e-17	1.01492e-15	-0.107
ENSG00000169084	DHRSX	X	-	2310394	2310515	2209542	2209644	2326785	2326854	221	100	7.71069e-07	1.05514e-05	-0.107
ENSG00000168067	MAP4K2	11	-	64568371	64568503	64568235	64568298	64568582	64568655	232	100	1.07359e-26	4.37079e-25	-0.107
ENSG00000101003	GINS1	20	+	25398740	25398831	25388362	25388531	25422337	25422412	191	100	0.00190102	0.014886	-0.106
ENSG00000138778	CENPE	4	-	104074203	104074407	104072375	104072534	104079456	104079615	304	100	0.00329386	0.024461	-0.106
ENSG00000061455	PRDM6	5	+	122491577	122491705	122435440	122435656	122506459	122506629	228	100	0.00628917	0.0437744	-0.106
ENSG00000220804	AC093642.5.1	2	+	243064437	243064606	243061115	243061208	243080934	243081039	269	100	2.37671e-28	1.02973e-26	-0.106
ENSG00000132405	TBC1D14	4	+	7008358	7008453	7002871	7002978	7012379	7012508	195	100	4.27676e-42	3.05393e-40	-0.106
ENSG00000149187	CELF1	11	-	47528409	47528449	47510388	47510576	47586825	47587072	140	100	3.93115e-45	3.0801e-43	-0.106
ENSG00000119509	INVS	9	+	102977206	102977322	102888664	102888831	102988343	102988517	216	100	2.24305e-07	3.21946e-06	-0.106
ENSG00000100813	ACIN1	14	-	23536522	23537880	23535174	23535217	23538684	23538734	1458	100	1.69446e-13	3.78617e-12	-0.106
ENSG00000108439	PNPO	17	+	46022924	46022978	46021981	46022081	46023688	46023759	154	100	2.97988e-08	4.62525e-07	-0.106
ENSG00000089123	TASP1	20	-	13581189	13581264	13567896	13568017	13597503	13597770	175	100	3.71345e-05	0.000401898	-0.105
ENSG00000106608	URGCP	7	-	43950329	43950451	43927388	43927415	43965730	43966010	222	100	0.00253143	0.0192474	-0.105
ENSG00000115183	TANC1	2	+	160019793	160020057	160006880	160007067	160025760	160025883	364	100	3.14712e-29	1.41225e-27	-0.105
ENSG00000101199	ARFGAP1	20	+	61905351	61905562	61904146	61904272	61906928	61906992	311	100	2.35247e-50	2.22409e-48	-0.105
ENSG00000169914	OTUD3	1	+	20220860	20220973	20216877	20217026	20224032	20224155	213	100	5.28476e-29	2.3539e-27	-0.105
ENSG00000112701	SENP6	6	+	76332466	76332574	76311939	76312292	76333615	76333676	208	100	4.20525e-14	9.7057e-13	-0.105
ENSG00000135018	UBQLN1	9	-	86281264	86281309	86279944	86280060	86284099	86284206	145	100	9.65219e-06	0.000115972	-0.104
ENSG00000166262	C15orf33	15	-	49869368	49869502	49868957	49869042	49869825	49869861	234	100	0.00010532	0.00104515	-0.104
ENSG00000072415	MPP5	14	+	67720920	67721027	67708058	67708250	67736417	67736481	207	100	0.000450424	0.00398161	-0.104
ENSG00000135164	DMTF1	7	+	86823999	86824144	86823040	86823418	86824346	86824482	245	100	9.07354e-57	1.02905e-54	-0.104
ENSG00000105699	LSR	19	+	35753448	35753595	35749847	35749967	35757261	35757435	247	100	7.82841e-07	1.07044e-05	-0.104
ENSG00000172244	C5orf34	5	-	43509246	43509477	43508678	43508768	43514907	43515247	331	100	2.18879e-06	2.8486e-05	-0.104
ENSG00000100731	PCNX	14	+	71462457	71462642	71443658	71445365	71476350	71476441	285	100	5.2231e-05	0.000550388	-0.103
ENSG00000156958	GALK2	15	+	49611168	49611313	49584523	49584734	49611800	49612002	245	100	0.00225303	0.0173002	-0.103
ENSG00000124496	TRERF1	6	-	42230997	42231306	42227076	42227461	42232441	42232592	409	100	1.00624e-08	1.62298e-07	-0.103
ENSG00000118965	WDR35	2	-	20113797	20114038	20110020	20113469	20130156	20130313	341	100	1.77183e-70	3.03652e-68	-0.103
ENSG00000134317	GRHL1	2	+	10093035	10093189	10091821	10091982	10095043	10095230	254	100	2.22041e-07	3.19134e-06	-0.103
ENSG00000149743	TRPT1	11	-	63992266	63992442	63992014	63992189	63992970	63993052	276	100	9.0301e-37	5.22488e-35	-0.103
ENSG00000151500	THYN1	11	-	134118702	134118853	134118172	134118378	134119060	134119156	251	100	3.61174e-10	6.52312e-09	-0.103
ENSG00000139865	TTC6	14	+	38075867	38075947	38065051	38065213	38091254	38091523	180	100	0.000108505	0.00107477	-0.102
ENSG00000162604	TM2D1	1	-	62152463	62152593	62149123	62149218	62160368	62160442	230	100	0.00167725	0.0132978	-0.102
ENSG00000130702	LAMA5	20	-	60885474	60885628	60885233	60885367	60885720	60885885	254	100	6.26255e-09	1.02448e-07	-0.102
ENSG00000170802	FOXN2	2	+	48555699	48555841	48541794	48541953	48586185	48586286	242	100	4.78263e-20	1.50633e-18	-0.102
ENSG00000157193	LRP8	1	-	53746258	53746387	53741302	53741425	53755238	53755361	229	100	2.72586e-36	1.55718e-34	-0.102
ENSG00000100330	MTMR3	22	+	30366964	30367051	30353024	30353077	30374430	30374520	187	100	2.70716e-38	1.6683e-36	-0.102
ENSG00000165533	TTC8	14	+	89307768	89307858	89307380	89307540	89310149	89310194	190	100	9.47078e-11	1.78766e-09	-0.102
ENSG00000129116	PALLD	4	+	169798873	169799545	169753191	169753322	169812072	169812208	772	100	9.76793e-75	1.8423e-72	-0.102
ENSG00000156787	WDR67	8	+	124146353	124146446	124142437	124142573	124153000	124153141	193	100	3.93201e-32	1.95998e-30	-0.102
ENSG00000055609	MLL3	7	-	151935791	151935911	151932901	151933018	151944986	151945705	220	100	2.817e-07	4.00297e-06	-0.102
ENSG00000187172	BAGE2	21	-	11029597	11029717	11026722	11026839	11038727	11039447	220	100	1.85922e-92	5.51472e-90	-0.102
ENSG00000181392	C19orf46	19	-	36497503	36497573	36496234	36496339	36499455	36499695	170	100	3.18461e-10	5.77682e-09	-0.102
ENSG00000198752	CDC42BPB	14	-	103420534	103420612	103418834	103418940	103420938	103421025	178	100	1.28246e-30	6.09439e-29	-0.102
ENSG00000046651	OFD1	X	+	13781863	13781974	13780462	13780563	13785245	13785403	211	100	4.34931e-07	6.09694e-06	-0.102
ENSG00000204084	INPP5B	1	-	38407754	38407936	38406434	38406470	38409311	38409341	282	100	7.75172e-05	0.000785267	-0.101
ENSG00000228801	RP11-110G21.1.1	8	+	52825616	52825740	52811884	52812406	52858995	52859165	224	100	1.70599e-09	2.93488e-08	-0.101
ENSG00000112234	FBXL4	6	-	99365249	99365595	99353301	99353546	99374352	99374936	446	100	1.52909e-13	3.42517e-12	-0.101
ENSG00000006634	DBF4	7	+	87507367	87507448	87505848	87506093	87514293	87514473	181	100	1.64865e-13	3.68686e-12	-0.101
ENSG00000196151	WDSUB1	2	-	160132056	160132149	160112706	160112886	160136271	160136456	193	100	9.11898e-32	4.47934e-30	-0.101
ENSG00000159788	RGS12	4	+	3430284	3430438	3429816	3429896	3432133	3433904	254	100	2.04292e-14	4.80755e-13	-0.101
ENSG00000160072	ATAD3B	1	+	1425071	1425191	1424583	1424654	1425636	1425804	220	100	0.000134211	0.00131207	-0.1
ENSG00000215845	TSTD1	1	-	161008340	161008484	161007702	161007865	161008669	161008740	244	100	0.000153026	0.00148126	-0.1
ENSG00000100731	PCNX	14	+	71520015	71520129	71518599	71518729	71540261	71540476	214	100	0.000440342	0.00389824	-0.1
ENSG00000173542	MOB1B	4	+	71816416	71816528	71768094	71768267	71824590	71824757	212	100	0.0026809	0.0202953	-0.1
ENSG00000173588	CCDC41	12	-	94806093	94806205	94805472	94805623	94806292	94806367	212	100	0.00416782	0.0302536	-0.1
ENSG00000141458	NPC1	18	-	21127969	21128072	21124923	21125113	21134721	21134948	203	100	0.00595312	0.0416611	-0.1
ENSG00000197647	ZNF433	19	-	12145642	12145689	12140954	12141013	12146351	12146503	147	100	0.00607351	0.0424046	-0.1
ENSG00000068400	GRIPAP1	X	-	48838206	48838284	48838007	48838103	48839390	48839504	178	100	5.12364e-77	1.02064e-74	-0.1
ENSG00000176444	CLK2	1	-	155238498	155238583	155238083	155238150	155239278	155239507	185	100	3.18385e-22	1.0899e-20	-0.1
ENSG00000232938	AC139099.1	17	+	81176760	81177663	81176163	81176298	81187692	81188573	1003	100	4.87744e-15	1.18766e-13	-0.1
ENSG00000168734	PKIG	20	+	43213740	43213845	43211225	43211372	43218437	43218507	205	100	3.90779e-28	1.6796e-26	-0.1
ENSG00000130856	ZNF236	18	+	74647935	74648017	74639882	74640062	74649111	74649299	182	100	5.86268e-32	2.89827e-30	-0.1
ENSG00000180758	GPR157	1	-	9165544	9165739	9164080	9164693	9171334	9171548	295	100	2.69199e-18	7.77969e-17	-0.1
ENSG00000109756	RAPGEF2	4	+	160265187	160265211	160264432	160264556	160266257	160266481	124	100	1.4379e-05	0.000167762	0.1
ENSG00000152359	POC5	5	-	75003561	75003700	75001528	75001612	75008678	75008776	239	100	0.000235145	0.0021909	0.1
ENSG00000205726	ITSN1	21	+	35201271	35201354	35199121	35199167	35201927	35202049	183	100	0.00193207	0.0151029	0.1
ENSG00000164081	TEX264	3	+	51708286	51708578	51705247	51705304	51718428	51718650	392	100	2.17263e-113	1.08599e-110	0.1
ENSG00000239779	WBP1	2	+	74686604	74686689	74686006	74686225	74686769	74686872	185	100	5.02334e-13	1.09923e-11	0.1
ENSG00000168003	SLC3A2	11	+	62638216	62638309	62623573	62623853	62639048	62639141	193	100	4.55476e-16	1.16976e-14	0.1
ENSG00000176731	C8orf59	8	-	86131551	86131592	86129614	86129731	86132534	86132604	141	100	9.30436e-72	1.65771e-69	0.1
ENSG00000173276	ZNF295	21	-	43423005	43423070	43414056	43414217	43430360	43430466	165	100	5.03823e-22	1.70523e-20	0.1
ENSG00000123094	RASSF8	12	+	26147969	26148063	26111961	26112081	26208211	26208379	194	100	2.00128e-06	2.61339e-05	0.1
ENSG00000089060	SLC24A6	12	-	113772247	113772640	113770527	113770765	113772797	113772924	493	100	4.41274e-41	3.01541e-39	0.1
ENSG00000089060	SLC24A6	12	-	113772247	113772643	113770527	113770765	113772797	113772835	496	100	5.61026e-41	3.80962e-39	0.1
ENSG00000114745	GORASP1	3	-	39144963	39145044	39142278	39142593	39148969	39149070	181	100	2.69258e-08	4.19135e-07	0.1
ENSG00000095794	CREM	10	+	35468061	35468204	35437295	35437419	35495822	35495979	243	100	3.96095e-06	4.99598e-05	0.1
ENSG00000182923	CEP63	3	+	134266176	134266314	134264990	134265130	134267903	134268018	238	100	1.31655e-25	5.12789e-24	0.1
ENSG00000142686	C1orf216	1	-	36182101	36182276	36181798	36181927	36184307	36184495	275	100	5.40985e-06	6.7245e-05	0.1
ENSG00000182473	EXOC7	17	-	74087223	74087316	74085255	74085401	74090494	74090662	193	100	3.05514e-16	7.92927e-15	0.1
ENSG00000004487	KDM1A	1	+	23370919	23370979	23356961	23357127	23376879	23377013	160	100	3.86513e-16	9.95967e-15	0.1
ENSG00000166157	TPTE	21	-	11015347	11015544	11013470	11013600	11020812	11020917	297	100	0.000157101	0.00151961	0.101
ENSG00000160326	SLC2A6	9	-	136338536	136338722	136338226	136338372	136339101	136339210	286	100	0.000317938	0.00289144	0.101
ENSG00000187790	FANCM	14	+	45609834	45609912	45606271	45606444	45618039	45618198	178	100	0.00085755	0.00719409	0.101
ENSG00000152348	ATG10	5	+	81548380	81548478	81474308	81474406	81571963	81572116	198	100	0.00256396	0.0194686	0.101
ENSG00000182732	RGS6	14	+	72931398	72931425	72926376	72926391	72932465	72932530	127	100	4.66862e-16	1.19786e-14	0.101
ENSG00000166716	ZNF592	15	+	85321413	85321543	85307937	85308046	85325887	85328126	230	100	2.24113e-35	1.24856e-33	0.101
ENSG00000125772	GPCPD1	20	-	5566839	5566915	5564926	5564968	5573972	5574057	176	100	9.83609e-09	1.58694e-07	0.101
ENSG00000182504	CEP97	3	+	101447679	101447781	101446226	101446385	101450683	101450797	202	100	1.03977e-10	1.95306e-09	0.101
ENSG00000179988	PSTK	10	+	124746849	124747020	124746384	124746478	124749689	124749906	271	100	8.59782e-19	2.55165e-17	0.101
ENSG00000008083	JARID2	6	+	15410454	15410596	15374347	15374483	15452236	15452406	242	100	8.10989e-22	2.72775e-20	0.101
ENSG00000149179	C11orf49	11	+	47013093	47013198	47008758	47008861	47159195	47159280	205	100	1.45164e-11	2.91429e-10	0.101
ENSG00000163935	SFMBT1	3	-	53077151	53077270	53003116	53003274	53078961	53079281	219	100	2.1044e-16	5.51207e-15	0.101
ENSG00000203780	FANK1	10	+	127668729	127668907	127585107	127585224	127677119	127678056	278	100	1.99699e-22	6.91948e-21	0.101
ENSG00000174446	SNAPC5	15	-	66787667	66787757	66786752	66786890	66789979	66790088	190	100	1.34939e-36	7.79093e-35	0.101
ENSG00000168769	TET2	4	+	106111516	106111643	106067449	106068136	106155053	106158508	227	100	4.38531e-10	7.84935e-09	0.101
ENSG00000032742	IFT88	13	+	21189931	21190018	21179173	21179244	21199888	21199988	187	100	4.06606e-13	8.93376e-12	0.101
ENSG00000125457	MIF4GD	17	-	73265427	73265529	73264163	73264273	73266194	73266326	202	100	9.84805e-06	0.000118194	0.102
ENSG00000169016	E2F6	2	-	11597304	11597359	11593707	11593924	11605897	11606275	155	100	2.32263e-05	0.000260893	0.102
ENSG00000228109	MFI2-AS1	3	+	196730967	196731230	196730472	196730841	196731364	196731615	363	100	0.000121983	0.0011986	0.102
ENSG00000135018	UBQLN1	9	-	86297865	86297981	86293355	86293514	86322414	86322849	216	100	0.000265988	0.00245917	0.102
ENSG00000173227	SYT12	11	+	66797905	66798030	66797570	66797649	66802115	66802309	225	100	0.000266926	0.002467	0.102
ENSG00000055732	MCOLN3	1	-	85499780	85499934	85498554	85498639	85510815	85511043	254	100	0.00094179	0.00782901	0.102
ENSG00000166157	TPTE	21	-	11014937	11015102	11013470	11013600	11020812	11020917	265	100	1.17106e-48	1.03978e-46	0.102
ENSG00000124786	SLC35B3	6	-	8417634	8417727	8417116	8417228	8419812	8419910	193	100	5.6489e-15	1.37056e-13	0.102
ENSG00000106070	GRB10	7	-	50772836	50773020	50771517	50771605	50823583	50823761	284	100	9.19295e-09	1.4854e-07	0.102
ENSG00000185324	CDK10	16	+	89753996	89754223	89753091	89753205	89756960	89757032	327	100	7.18311e-15	1.73268e-13	0.102
ENSG00000064042	LIMCH1	4	+	41640948	41640984	41621204	41621457	41646516	41646643	136	100	3.45259e-36	1.96816e-34	0.102
ENSG00000181904	C5orf24	5	+	134182352	134182553	134181843	134181902	134190587	134191178	301	100	4.82203e-27	1.98864e-25	0.102
ENSG00000101745	ANKRD12	18	+	9204473	9204542	9195548	9195696	9208654	9208801	169	100	1.25851e-10	2.34759e-09	0.102
ENSG00000182903	ZNF721	4	-	432372	432421	431234	431300	466363	466490	149	100	8.73179e-93	2.61876e-90	0.102
ENSG00000058804	TMEM48	1	-	54301172	54301293	54298162	54298264	54303877	54304225	221	100	1.15928e-14	2.76058e-13	0.102
ENSG00000173517	PEAK1.1	15	-	77577299	77577420	77544708	77544868	77578764	77578846	221	100	2.59392e-60	3.28845e-58	0.102
ENSG00000175193	PARL	3	-	183560085	183560172	183558357	183558428	183562018	183562062	187	100	1.19654e-28	5.25156e-27	0.102
ENSG00000088340	FER1L4	20	-	34195022	34195088	34194239	34194328	34195336	34195451	166	100	3.54085e-08	5.4661e-07	0.102
ENSG00000114316	USP4	3	-	49348946	49349087	49348052	49348170	49362134	49362196	241	100	2.20458e-16	5.77167e-15	0.102
ENSG00000082438	COBLL1	2	-	165636164	165636295	165600196	165600385	165697665	165697753	231	100	3.33839e-71	5.83235e-69	0.102
ENSG00000167264	DUS2L	16	+	68059317	68059397	68056858	68057254	68071908	68072052	180	100	4.58763e-16	1.17764e-14	0.103
ENSG00000204764	RANBP17	5	+	170343468	170343588	170338031	170338138	170346444	170346617	220	100	5.29042e-22	1.78722e-20	0.103
ENSG00000198799	LRIG2	1	+	113646230	113646357	113643041	113643110	113650215	113650448	227	100	6.69807e-22	2.26134e-20	0.103
ENSG00000161533	ACOX1	17	-	73969705	73969866	73956295	73956456	73974614	73974774	261	100	5.28902e-48	4.53931e-46	0.103
ENSG00000125247	TMTC4	13	-	101322613	101322823	101320832	101321048	101326997	101327049	310	100	2.73358e-17	7.55219e-16	0.103
ENSG00000138593	SECISBP2L	15	-	49311614	49311749	49309744	49309825	49319561	49319677	235	100	1.43225e-05	0.000167139	0.104
ENSG00000140470	ADAMTS17	15	-	100881243	100881614	100871093	100871259	100882025	100882210	471	100	0.000117937	0.0011616	0.104
ENSG00000119523	ALG2	9	-	101983260	101983419	101978707	101981118	101983828	101984224	259	100	0.00209356	0.0162313	0.104
ENSG00000198625	MDM4	1	+	204506557	204506625	204501318	204501374	204507336	204507436	168	100	0.00290686	0.0218557	0.104
ENSG00000184674	GSTT1	22	-	24381699	24381787	24379360	24379511	24384119	24384284	188	100	0.00664237	0.0459779	0.104
ENSG00000164961	KIAA0196	8	-	126095954	126096018	126095354	126095500	126103856	126104061	164	100	6.24567e-09	1.02203e-07	0.104
ENSG00000161249	DMKN	19	-	35997027	35997087	35996840	35996888	36001085	36001154	160	100	1.68456e-43	1.2578e-41	0.104
ENSG00000156504	FAM122B	X	-	133923609	133923666	133923252	133923296	133927844	133927923	157	100	1.62821e-12	3.45236e-11	0.104
ENSG00000177565	TBL1XR1	3	-	176816253	176816329	176782707	176782810	176914908	176915261	176	100	2.97735e-13	6.59537e-12	0.104
ENSG00000164329	PAPD4	5	+	78915816	78915906	78908257	78908898	78936673	78936788	190	100	4.68665e-08	7.16929e-07	0.104
ENSG00000176894	PXMP2	12	+	133277835	133277955	133266845	133266962	133291443	133291622	220	100	0.000676079	0.00579214	0.105
ENSG00000122359	ANXA11	10	-	81940696	81940892	81935862	81935911	81965098	81965328	296	100	0.000942476	0.00783351	0.105
ENSG00000038219	BOD1L	4	-	13574325	13574466	13571129	13571752	13578461	13578615	241	100	0.00469186	0.0336011	0.105
ENSG00000117139	KDM5B	1	-	202745232	202745348	202742245	202742416	202746144	202746223	216	100	8.41561e-10	1.4808e-08	0.105
ENSG00000073350	LLGL2	17	+	73570533	73570576	73570293	73570341	73570690	73570749	143	100	1.46021e-17	4.08647e-16	0.105
ENSG00000183597	C22orf25	22	+	20040959	20041074	20039987	20040107	20043465	20043536	215	100	3.47611e-07	4.906e-06	0.105
ENSG00000136153	LMO7	13	+	76287317	76287388	76210458	76210862	76301164	76301234	171	100	2.86978e-10	5.21624e-09	0.105
ENSG00000198794	SCAMP5	15	+	75308933	75309090	75305017	75305146	75310210	75310312	257	100	1.34095e-29	6.08831e-28	0.105
ENSG00000157450	RNF111	15	+	59296200	59296373	59279875	59280267	59323002	59323337	273	100	5.16415e-08	7.87296e-07	0.105
ENSG00000167377	ZNF23	16	-	71484496	71484618	71481512	71483788	71487145	71487253	222	100	1.03e-06	1.39287e-05	0.106
ENSG00000150471	LPHN3	4	+	62778436	62778475	62775277	62775463	62800557	62800741	139	100	1.92411e-59	2.38784e-57	0.106
ENSG00000221988	PPT2	6	+	32121775	32122181	32121353	32121413	32122363	32122554	506	100	1.87799e-11	3.73825e-10	0.106
ENSG00000149761	NUDT22	11	+	63995039	63995138	63994106	63994604	63996718	63996816	199	100	4.41473e-07	6.18705e-06	0.106
ENSG00000110274	CEP164	11	+	117253511	117253658	117252416	117252584	117257918	117258128	247	100	3.96076e-11	7.69405e-10	0.106
ENSG00000160953	MUM1	19	+	1367158	1367219	1366303	1366380	1369263	1369339	161	100	0.000127636	0.00125164	0.107
ENSG00000163607	GTPBP8	3	+	112711872	112711971	112709764	112710182	112713981	112714112	199	100	0.000211011	0.00199043	0.107
ENSG00000055609	MLL3	7	-	151854845	151855010	151853289	151853431	151855947	151856157	265	100	0.00028242	0.00259951	0.107
ENSG00000087586	AURKA	20	-	54965611	54965721	54963211	54963258	54967223	54967323	210	100	0.000301238	0.00275581	0.107
ENSG00000040275	CCDC99	5	+	169014202	169014376	169010791	169010893	169015397	169015579	274	100	0.000383379	0.00343622	0.107
ENSG00000164199	GPR98	5	+	90445846	90446038	90398035	90398157	90449037	90449215	292	100	0.000938742	0.00780728	0.107
ENSG00000158636	C11orf30	11	+	76248838	76248994	76239311	76239510	76253259	76253411	256	100	0.000970799	0.00804786	0.107
ENSG00000204764	RANBP17	5	+	170455875	170455993	170395245	170395381	170597133	170597207	218	100	0.00141697	0.0113949	0.107
ENSG00000119688	ABCD4	14	-	74764632	74764772	74763035	74763152	74766852	74766971	240	100	0.0019263	0.0150666	0.107
ENSG00000144395	CCDC150	2	+	197541838	197541916	197541277	197541455	197542016	197542085	178	100	1.66089e-10	3.07481e-09	0.107
ENSG00000136828	RALGPS1	9	+	129812321	129812411	129796709	129796793	129815125	129815218	190	100	3.64517e-48	3.16368e-46	0.107
ENSG00000197008	ZNF138	7	+	64275953	64276031	64275295	64275422	64291828	64292580	178	100	1.32692e-16	3.50968e-15	0.107
ENSG00000087586	AURKA	20	-	54965611	54965721	54963211	54963258	54966998	54967187	210	100	3.35869e-54	3.52069e-52	0.107
ENSG00000244687	UBE2V1	20	-	48727825	48728099	48700684	48700791	48729643	48729682	374	100	7.60231e-33	3.85355e-31	0.107
ENSG00000090989	EXOC1	4	+	56755053	56755098	56749988	56750094	56756388	56756552	145	100	5.34672e-47	4.44057e-45	0.107
ENSG00000168003	SLC3A2	11	+	62644255	62644351	62639048	62639141	62648490	62648919	196	100	5.94336e-45	4.60986e-43	0.107
ENSG00000189157	FAM47E	4	+	77189812	77189921	77184856	77184996	77192720	77192921	209	100	8.27982e-37	4.81138e-35	0.107
ENSG00000168118	RAB4A	1	+	229422232	229422313	229406821	229407117	229431594	229431657	181	100	1.53159e-20	4.91565e-19	0.107
ENSG00000183742	MACC1	7	-	20210336	20210401	20203878	20204022	20256921	20257013	165	100	5.73112e-53	5.87075e-51	0.107
ENSG00000122729	ACO1	9	+	32386368	32386436	32384617	32384733	32405482	32405601	168	100	1.94114e-23	7.0235e-22	0.107
ENSG00000130429	ARPC1B	7	+	98974960	98975078	98972352	98972404	98983324	98983401	218	100	1.84572e-102	7.1171e-100	0.107
ENSG00000140157	NIPA2	15	-	23033277	23033413	23021197	23021429	23034146	23034427	236	100	2.35877e-21	7.80724e-20	0.107
ENSG00000168807	SNTB2	16	+	69269650	69269736	69221463	69221649	69279504	69279718	186	100	8.49816e-50	7.85556e-48	0.107
ENSG00000058272	PPP1R12A	12	-	80199945	80200113	80199371	80199548	80201005	80201110	268	100	0.000161893	0.00156205	0.108
ENSG00000153140	CETN3	5	-	89692309	89692381	89689675	89689924	89695288	89695366	172	100	0.00274773	0.0207431	0.108
ENSG00000134461	ANKRD16	10	-	5922260	5922339	5920049	5920250	5924968	5925130	179	100	0.00556996	0.0392186	0.108
ENSG00000171574	ZNF584	19	+	58921307	58921458	58920062	58920532	58926890	58927013	251	100	2.18868e-33	1.13609e-31	0.108
ENSG00000101901	ALG13	X	+	110966020	110966085	110964830	110964939	110967025	110967105	165	100	2.2883e-35	1.27352e-33	0.108
ENSG00000203780	FANK1	10	+	127677848	127677926	127677119	127677244	127683985	127684067	178	100	9.66677e-07	1.31184e-05	0.108
ENSG00000162885	B3GALNT2	1	-	235659495	235659618	235657990	235658138	235667440	235667781	223	100	7.74509e-13	1.6758e-11	0.108
ENSG00000132670	PTPRA	20	+	2928627	2928670	2903852	2903931	2967410	2967495	143	100	2.22932e-07	3.20158e-06	0.108
ENSG00000170791	CHCHD7	8	+	57125320	57125448	57124356	57124396	57127156	57127226	228	100	6.48863e-32	3.20185e-30	0.108
ENSG00000187867	PALM3	19	-	14168162	14168243	14167473	14167616	14169926	14169971	181	100	1.65485e-11	3.30505e-10	0.108
ENSG00000203995	ZYG11A	1	+	53351504	53351566	53343353	53343515	53352627	53352725	162	100	1.95193e-09	3.33564e-08	0.108
ENSG00000061938	TNK2	3	-	195612283	195612414	195611715	195611904	195613847	195613918	231	100	4.46877e-49	4.0007e-47	0.108
ENSG00000175029	CTBP2	10	-	126799558	126799662	126727565	126727724	126848887	126849082	204	100	5.62832e-08	8.54682e-07	0.108
ENSG00000154124	FAM105B	5	+	14673750	14673827	14664856	14665086	14678789	14678884	177	100	2.5192e-05	0.00028145	0.109
ENSG00000163608	C3orf17	3	-	112731580	112732250	112729891	112730253	112732799	112732879	770	100	0.000103063	0.001024	0.109
ENSG00000108848	LUC7L3	17	+	48828657	48828723	48828107	48828213	48829560	48829946	166	100	0.00024646	0.00228881	0.109
ENSG00000206530	WDR52	3	-	113127952	113128169	113125773	113125888	113135371	113135474	317	100	2.33207e-33	1.20936e-31	0.109
ENSG00000176261	ZBTB8OS	1	-	33099551	33099711	33087430	33087549	33116033	33116504	260	100	7.62196e-69	1.25446e-66	0.109
ENSG00000106477	CEP41	7	-	130039879	130040095	130037348	130038880	130040547	130040987	316	100	6.01605e-14	1.37556e-12	0.109
ENSG00000183742	MACC1	7	-	20203878	20204022	20201370	20201493	20256921	20257013	244	100	8.4663e-69	1.38498e-66	0.109
ENSG00000162714	ZNF496	1	-	247485999	247486107	247473625	247473758	247486455	247486532	208	100	8.00786e-21	2.59482e-19	0.109
ENSG00000106462	EZH2	7	-	148543588	148543690	148529725	148529842	148581255	148581370	202	100	2.83316e-09	4.78034e-08	0.109
ENSG00000101966	XIAP	X	+	123019480	123020389	122993876	122994143	123022468	123022568	1009	100	3.4917e-07	4.92672e-06	0.109
ENSG00000105655	ISYNA1	19	-	18547493	18547687	18547139	18547289	18548669	18548921	294	100	3.38013e-05	0.000368261	0.11
ENSG00000181392	C19orf46	19	-	36499118	36499269	36498026	36498170	36499455	36499684	251	100	0.000144143	0.00140155	0.11
ENSG00000103657	HERC1	15	-	64071781	64072208	64067762	64067848	64126020	64126084	527	100	0.000257312	0.00238467	0.11
ENSG00000126457	PRMT1	19	+	50183128	50183182	50180550	50180615	50183743	50183845	154	100	0.000549911	0.00479045	0.11
ENSG00000230561	CTC-228N24.1.1	5	+	127211229	127211353	127133797	127133854	127276873	127277326	224	100	0.000901604	0.00752741	0.11
ENSG00000078018	MAP2	2	+	210561265	210561472	210545473	210545551	210565000	210565062	307	100	0.001105	0.00906158	0.11
ENSG00000149346	C20orf94	20	+	10541347	10541468	10438823	10438879	10579322	10579400	221	100	0.00158733	0.0126406	0.11
ENSG00000131591	C1orf159	1	-	1026657	1026754	1025732	1025808	1026851	1026945	197	100	0.00355594	0.0262174	0.11
ENSG00000136536	2007-03-01	2	+	160621136	160621185	160619390	160619504	160623794	160624361	149	100	1.0089e-87	2.72323e-85	0.11
ENSG00000175893	ZDHHC21	9	-	14683568	14683727	14680030	14680160	14690334	14690383	259	100	1.04447e-16	2.77757e-15	0.11
ENSG00000109458	GAB1	4	+	144378832	144378922	144361231	144361535	144380537	144380582	190	100	4.61141e-39	2.92186e-37	0.11
ENSG00000166526	ZNF3	7	-	99674925	99675056	99673164	99673253	99679257	99679362	231	100	1.66834e-78	3.46399e-76	0.11
ENSG00000075151	EIF4G3	1	-	21219111	21219222	21212693	21212864	21220009	21220129	211	100	1.18461e-27	5.02357e-26	0.11
ENSG00000131473	ACLY	17	-	40052872	40052902	40049285	40049427	40054001	40054092	130	100	6.36364e-07	8.77035e-06	0.11
ENSG00000046651	OFD1	X	+	13769367	13769487	13767545	13767652	13771486	13771560	220	100	6.13974e-08	9.28946e-07	0.11
ENSG00000213047	DENND1B	1	-	197581060	197581106	197576202	197576304	197586788	197586889	146	100	3.66895e-86	9.43164e-84	0.11
ENSG00000154813	DPH3	3	-	16305661	16305736	16301416	16302336	16306275	16306479	175	100	1.02669e-49	9.44205e-48	0.11
ENSG00000175265	GOLGA8A	15	-	34845095	34845292	34843338	34843477	34845945	34846157	297	100	0.000340874	0.00308599	0.111
ENSG00000163719	MTMR14	3	+	9739394	9739550	9731647	9731827	9743473	9744076	256	100	0.000395259	0.00352864	0.111
ENSG00000164877	MICALL2	7	-	1473845	1474783	1468254	1468427	1476377	1476492	1038	100	0.00215912	0.0166583	0.111
ENSG00000104529	EEF1D	8	-	144672814	144672908	144671813	144672251	144679517	144679585	194	100	8.40187e-18	2.36973e-16	0.111
ENSG00000114062	UBE3A	15	-	25654234	25654354	25650607	25650649	25683635	25683688	220	100	1.17343e-15	2.95321e-14	0.111
ENSG00000167196	FBXO22	15	+	76196831	76196970	76196216	76196444	76205543	76205631	239	100	1.22016e-97	4.0164e-95	0.111
ENSG00000160953	MUM1	19	+	1358586	1358699	1358392	1358463	1360134	1361031	213	100	1.69989e-05	0.000195083	0.112
ENSG00000105792	C7orf63	7	+	89905334	89905466	89903300	89903424	89906386	89906435	232	100	7.39965e-14	1.68692e-12	0.112
ENSG00000109762	SNX25	4	+	186253748	186253867	186244681	186244954	186260532	186260534	219	100	6.90501e-20	2.16218e-18	0.112
ENSG00000151233	GXYLT1	12	-	42523560	42523653	42512801	42512973	42538227	42538681	193	100	1.84499e-06	2.41747e-05	0.112
ENSG00000140105	WARS	14	-	100841619	100841743	100835423	100835595	100842596	100842622	224	100	9.72387e-93	2.90018e-90	0.112
ENSG00000090857	PDPR	16	+	70148772	70148833	70148274	70148343	70154363	70154622	161	100	7.32053e-35	3.97577e-33	0.112
ENSG00000149743	TRPT1	11	-	63993257	63993341	63992970	63993052	63993521	63993681	184	100	1.86909e-18	5.4394e-17	0.112
ENSG00000223959	AFG3L1P	16	+	90044012	90044210	90039024	90039173	90045217	90045286	298	100	0.000324815	0.00295149	0.113
ENSG00000170264	FAM161A	2	-	62063717	62064007	62063144	62063244	62065672	62065840	390	100	0.000524466	0.00458506	0.113
ENSG00000185220	PGBD2	1	+	249208637	249208758	249208014	249208078	249210800	249212769	221	100	0.000905876	0.00755722	0.113
ENSG00000175279	APITD1	1	+	10494713	10494747	10490839	10491458	10500403	10500470	134	100	0.00360238	0.0265236	0.113
ENSG00000166130	IKBIP	12	-	99028073	99028191	99007182	99008118	99038300	99038891	218	100	6.81763e-08	1.02605e-06	0.113
ENSG00000143061	IGSF3	1	-	117149113	117149173	117146245	117146647	117150563	117150953	160	100	1.04977e-155	1.08982e-152	0.113
ENSG00000135541	AHI1	6	-	135611560	135611663	135605123	135606785	135621637	135621696	203	100	6.13901e-10	1.09088e-08	0.113
ENSG00000113456	RAD1	5	-	34913574	34913683	34911658	34911917	34914799	34915066	209	100	1.35077e-48	1.1915e-46	0.113
ENSG00000173402	DAG1	3	+	49508397	49508482	49507732	49507866	49547851	49548254	185	100	4.02732e-24	1.49526e-22	0.113
ENSG00000123130	ACOT9	X	-	23752457	23752484	23751288	23751334	23754035	23754133	127	100	6.23193e-26	2.45745e-24	0.113
ENSG00000166157	TPTE	21	-	10998206	10998335	10987768	10987877	11011437	11011650	229	100	1.87737e-07	2.71856e-06	0.113
ENSG00000164039	BDH2	4	-	104019800	104019959	104017339	104017431	104020939	104021027	259	100	7.24669e-27	2.96367e-25	0.113
ENSG00000221886	C5orf54	5	-	159824448	159824522	159820534	159822546	159826645	159827043	174	100	2.43978e-06	3.15698e-05	0.113
ENSG00000175356	SCUBE2	11	-	9074645	9074762	9072152	9072257	9075183	9075306	217	100	3.46722e-10	6.2726e-09	0.113
ENSG00000168010	ATG16L2	11	+	72534588	72534842	72533892	72534006	72535104	72535167	354	100	3.56044e-05	0.000386267	0.114
ENSG00000114982	KANSL3	2	-	97279224	97279356	97278198	97278300	97285095	97285281	232	100	0.000226032	0.00211512	0.114
ENSG00000178301	AQP11	11	+	77314600	77314717	77300679	77301656	77320342	77321400	217	100	0.000351965	0.00318203	0.114
ENSG00000196793	ZNF239	10	-	44063346	44063469	44051794	44053619	44069084	44069125	223	100	0.00125643	0.0101934	0.114
ENSG00000135597	REPS1	6	-	139247537	139247615	139242173	139242261	139251113	139251134	178	100	0.00474546	0.033931	0.114
ENSG00000078304	PPP2R5C	14	+	102384167	102384284	102378737	102378810	102391477	102394023	217	100	1.39826e-47	1.18128e-45	0.114
ENSG00000117054	ACADM	1	+	76194085	76194173	76190393	76190502	76198328	76198426	188	100	1.0461e-68	1.70099e-66	0.114
ENSG00000204852	TCTN1	12	+	111072474	111072601	111070276	111070364	111074285	111074306	227	100	2.40828e-43	1.79076e-41	0.114
ENSG00000197586	ENTPD6	20	+	25201867	25201969	25199185	25199250	25203473	25203614	202	100	8.37192e-90	2.34171e-87	0.114
ENSG00000021355	SERPINB1	6	-	2841449	2841709	2840652	2840828	2842045	2842082	360	100	5.90795e-129	4.14201e-126	0.114
ENSG00000197302	ZNF720	16	+	31734578	31734674	31724626	31724756	31765086	31765857	196	100	2.99535e-07	4.25082e-06	0.114
ENSG00000158669	AGPAT6	8	+	41442291	41442436	41435706	41435797	41455810	41456444	245	100	3.49283e-06	4.43246e-05	0.114
ENSG00000080345	RIF1	2	+	152324987	152325065	152324513	152324660	152325154	152325270	178	100	3.79192e-59	4.66294e-57	0.114
ENSG00000158092	NCK1	3	+	136586272	136586367	136581074	136581161	136646825	136647069	195	100	3.88158e-08	5.9767e-07	0.114
ENSG00000163625	WDFY3	4	-	85853422	85853516	85818063	85818163	85887361	85887544	194	100	8.02841e-06	9.77019e-05	0.114
ENSG00000114956	DGUOK	2	+	74166036	74166149	74154034	74154179	74173845	74174180	213	100	0.00017768	0.0017022	0.115
ENSG00000055070	C1orf144	1	+	16717869	16717919	16693737	16693803	16719722	16719977	150	100	0.00180099	0.0141789	0.115
ENSG00000111237	VPS29	12	-	110937339	110937351	110936624	110936664	110939853	110939912	112	100	9.15272e-66	1.3537e-63	0.115
ENSG00000122359	ANXA11	10	-	81940696	81941211	81935862	81935911	81965098	81965278	615	100	1.13782e-06	1.53139e-05	0.115
ENSG00000023191	RNH1	11	-	504823	504996	502136	502181	506608	506737	273	100	5.80847e-29	2.5829e-27	0.115
ENSG00000174306	ZHX3	20	-	39867327	39867436	39832884	39833706	39897629	39897723	209	100	5.12902e-06	6.39015e-05	0.115
ENSG00000174799	CEP135	4	+	56840911	56841135	56837435	56837574	56846308	56846461	324	100	1.55977e-27	6.57831e-26	0.115
ENSG00000104290	FZD3	8	+	28357449	28357495	28351772	28351860	28360186	28360719	146	100	2.90685e-15	7.172e-14	0.115
ENSG00000144935	TRPC1	3	+	142455220	142455375	142443401	142443573	142467099	142467302	255	100	3.67639e-05	0.000398126	0.116
ENSG00000198089	SFI1	22	+	31999729	31999805	31985432	31985563	32000294	32000390	176	100	0.00360204	0.0265236	0.116
ENSG00000188002	RP11-43F13.1.1	5	-	1630523	1630681	1629115	1629745	1632959	1633021	258	100	0.00514679	0.0365392	0.116
ENSG00000104325	DECR1	8	+	91029430	91029554	91013673	91013789	91031136	91031194	224	100	2.76238e-123	1.75441e-120	0.116
ENSG00000130529	TRPM4	19	+	49684605	49684718	49675265	49675365	49685834	49686179	213	100	1.19861e-08	1.9229e-07	0.116
ENSG00000198373	WWP2	16	+	69816934	69817055	69796230	69796294	69820898	69820983	221	100	7.65572e-31	3.66064e-29	0.116
ENSG00000143437	ARNT	1	-	150814899	150814944	150811916	150812130	150818738	150818783	145	100	8.42657e-30	3.87479e-28	0.116
ENSG00000203780	FANK1	10	+	127661941	127662064	127585179	127585224	127677119	127677244	223	100	3.05529e-07	4.33132e-06	0.116
ENSG00000112715	VEGFA	6	+	43748468	43748522	43746625	43746655	43752277	43752299	154	100	1.1743e-26	4.77721e-25	0.116
ENSG00000112715	VEGFA	6	+	43748468	43748591	43746625	43746655	43749692	43749824	223	100	1.05265e-34	5.69403e-33	0.116
ENSG00000253352	TUG1	22	+	31368033	31368158	31367424	31367765	31368909	31369587	225	100	9.10976e-40	5.91795e-38	0.116
ENSG00000070731	ST6GALNAC2	17	-	74574837	74574898	74570446	74570621	74581765	74582145	161	100	9.80487e-06	0.000117754	0.117
ENSG00000168769	TET2	4	+	106162495	106162586	106155053	106158508	106163990	106164084	191	100	8.32765e-05	0.000840298	0.117
ENSG00000171631	P2RY6	11	+	73006774	73006860	72983464	72983511	73007529	73007585	186	100	0.000111491	0.00110152	0.117
ENSG00000244627	RP3-449O17.1.1	22	-	38765990	38766050	38757403	38757565	38776374	38776428	160	100	0.000309693	0.00282359	0.117
ENSG00000163681	SLMAP	3	+	57911571	57911661	57908615	57908750	57913022	57913674	190	100	3.94281e-22	1.33951e-20	0.117
ENSG00000059378	PARP12	7	-	139746683	139746807	139734034	139734131	139754461	139754563	224	100	2.11403e-60	2.69796e-58	0.117
ENSG00000157538	DSCR3	21	-	38605662	38605743	38604677	38604752	38610760	38610910	181	100	7.56213e-26	2.9733e-24	0.117
ENSG00000164649	CDCA7L	7	-	21951234	21951372	21947818	21948125	21956371	21956512	238	100	2.731e-67	4.24871e-65	0.117
ENSG00000162408	NOL9	1	-	6601889	6601987	6593339	6593501	6609630	6609758	198	100	2.75794e-09	4.6624e-08	0.117
ENSG00000095906	NUBP2	16	+	1833877	1834067	1832990	1833037	1836537	1836656	290	100	1.06613e-28	4.68681e-27	0.117
ENSG00000175309	AGXT2L2	5	-	177658669	177658867	177658405	177658524	177659492	177659769	298	100	1.2882e-27	5.45e-26	0.117
ENSG00000197712	FAM114A1	4	+	38870018	38870167	38869436	38869455	38879691	38880047	249	100	2.13723e-18	6.20301e-17	0.117
ENSG00000031003	FAM13B	5	-	137292165	137292231	137289854	137290065	137295304	137295452	166	100	2.82885e-17	7.8114e-16	0.117
ENSG00000111906	HDDC2	6	-	125619859	125619962	125613986	125614055	125621683	125621805	203	100	5.13004e-08	7.82538e-07	0.117
ENSG00000148396	SEC16A	9	-	139340096	139340171	139338274	139338352	139341306	139341401	175	100	4.13295e-05	0.000444891	0.118
ENSG00000109756	RAPGEF2	4	+	160272210	160272285	160271288	160271441	160273836	160274062	175	100	0.000914129	0.00761901	0.118
ENSG00000114098	ARMC8	3	+	137907242	137907372	137906183	137906441	137940767	137940839	230	100	0.00113922	0.00932517	0.118
ENSG00000176473	WDR25	14	+	100847246	100848083	100842775	100842832	100934357	100934505	937	100	0.0012655	0.0102609	0.118
ENSG00000168137	SETD5	3	+	9475053	9475246	9471510	9471735	9475528	9475634	293	100	0.0022178	0.0170501	0.118
ENSG00000067141	NEO1	15	+	73567032	73567065	73566151	73566346	73570471	73570540	133	100	0.00338008	0.0250233	0.118
ENSG00000196911	KPNA5	6	+	117013217	117013319	117010482	117010616	117019866	117019961	202	100	4.85014e-82	1.11417e-79	0.118
ENSG00000126790	C14orf149	14	-	59941156	59941244	59939688	59939808	59942586	59942724	188	100	8.96189e-08	1.33241e-06	0.118
ENSG00000133612	AGAP3	7	+	150837065	150837203	150831511	150831655	150838984	150839139	238	100	3.54343e-30	1.6462e-28	0.118
ENSG00000078674	PCM1	8	+	17792214	17792367	17780514	17780697	17793097	17793215	253	100	8.82688e-21	2.85678e-19	0.118
ENSG00000140521	POLG	15	-	89861169	89861268	89860606	89860767	89861771	89861980	199	100	8.95275e-29	3.94535e-27	0.118
ENSG00000115677	HDLBP	2	-	242208243	242208368	242207891	242207956	242212175	242212228	225	100	2.97049e-12	6.20825e-11	0.118
ENSG00000113360	DROSHA	5	-	31531556	31531632	31530904	31531031	31532096	31532181	176	100	4.71773e-08	7.21479e-07	0.118
ENSG00000186522	2010-09-01	2	-	110310663	110310796	110303626	110303814	110321942	110322111	233	100	9.95391e-06	0.000119358	0.119
ENSG00000175938	ORAI3	16	+	30961017	30961192	30960401	30960838	30964505	30964869	275	100	1.84906e-05	0.00021099	0.119
ENSG00000172345	STARD5	15	-	81615239	81615289	81614748	81614881	81616142	81616482	150	100	6.30062e-05	0.000654353	0.119
ENSG00000167508	MVD	16	-	88723553	88723655	88722512	88722712	88723843	88723990	202	100	8.91258e-05	0.000895304	0.119
ENSG00000196557	CACNA1H	16	+	1245925	1246023	1244971	1245083	1250255	1250571	198	100	0.000143087	0.00139253	0.119
ENSG00000162585	C1orf86	1	-	2124085	2124414	2121018	2121220	2125077	2125349	429	100	0.000264967	0.00245099	0.119
ENSG00000167257	RNF214	11	+	117153461	117153566	117153119	117153252	117153830	117153926	205	100	0.000736535	0.00625765	0.119
ENSG00000116473	RAP1A	1	+	112170091	112170185	112162398	112162556	112233955	112234039	194	100	0.00133861	0.0108227	0.119
ENSG00000177463	NR2C2	3	+	15046063	15046120	15045382	15045493	15055095	15055296	157	100	0.00154465	0.0123334	0.119
ENSG00000054392	HHAT	1	+	210522276	210522410	210502296	210502448	210536195	210536263	234	100	0.00210381	0.0163015	0.119
ENSG00000181392	C19orf46	19	-	36497503	36497573	36496234	36496339	36498026	36498170	170	100	0.00372181	0.0272986	0.119
ENSG00000001631	KRIT1	7	-	91873315	91873463	91871374	91871451	91874740	91874909	248	100	1.93978e-35	1.08515e-33	0.119
ENSG00000196588	MKL1	22	-	40990677	40990739	40948109	40948371	41032481	41032695	162	100	1.26971e-21	4.24159e-20	0.119
ENSG00000152601	MBNL1	3	+	152173330	152173366	152165408	152165562	152177059	152177134	136	100	0.000137642	0.0013438	0.12
ENSG00000229358	AC018633.4.1	7	-	32756329	32756421	32718604	32718742	32763124	32763219	192	100	0.000677691	0.00580337	0.12
ENSG00000051382	PIK3CB	3	-	138515304	138515409	138478014	138478201	138553536	138553780	205	100	0.00219736	0.0169175	0.12
ENSG00000225648	SBDSP1	7	+	72301271	72301393	72300234	72300362	72302181	72302378	222	100	6.75338e-09	1.10177e-07	0.12
ENSG00000231107	RP11-389K14.3.1	9	-	93147297	93147865	93145891	93146003	93195712	93195787	668	100	8.81422e-07	1.20158e-05	0.12
ENSG00000104218	CSPP1	8	+	68062017	68062170	68049690	68049838	68066258	68066371	253	100	1.86789e-41	1.30617e-39	0.12
ENSG00000164181	ELOVL7	5	-	60095006	60095057	60083160	60083258	60139248	60139365	151	100	1.27971e-06	1.71382e-05	0.12
ENSG00000138750	NUP54	4	-	77055327	77055515	77045801	77045909	77069460	77069569	288	100	8.42279e-113	4.17152e-110	0.12
ENSG00000105877	DNAH11	7	+	21675488	21675713	21659573	21659696	21677228	21677320	325	100	2.94237e-17	8.11654e-16	0.12
ENSG00000104529	EEF1D	8	-	144672777	144672908	144671714	144672251	144679517	144679585	231	100	1.60537e-34	8.64916e-33	0.12
ENSG00000154582	TCEB1	8	-	74876721	74876860	74868145	74868289	74884311	74884487	239	100	5.81561e-05	0.000607354	0.121
ENSG00000127483	HP1BP3	1	-	21106842	21107033	21106304	21106404	21113687	21113816	291	100	0.000205691	0.001945	0.121
ENSG00000148985	PGAP2	11	+	3832479	3832654	3829523	3829545	3845112	3845365	275	100	0.000334539	0.00303474	0.121
ENSG00000244560	RP4-800G7.2.1	7	+	148990841	148991107	148990467	148990583	148991470	148991503	366	100	0.00263378	0.0199694	0.121
ENSG00000169398	PTK2	8	-	141935660	141935848	141900641	141900868	142011223	142011365	288	100	1.00529e-52	1.0201e-50	0.121
ENSG00000108039	XPNPEP1	10	-	111674780	111674857	111667448	111667573	111683159	111683194	177	100	3.24872e-26	1.29431e-24	0.121
ENSG00000140474	ULK3	15	-	75134875	75135015	75134620	75134761	75135344	75135465	240	100	2.5108e-06	3.24265e-05	0.121
ENSG00000138757	G3BP2	4	-	76619981	76620113	76587114	76587233	76649459	76649629	232	100	1.17137e-23	4.29586e-22	0.121
ENSG00000169016	E2F6	2	-	11598406	11598477	11597304	11597359	11605897	11606282	171	100	7.42991e-146	6.91545e-143	0.121
ENSG00000133961	NUMB	14	-	73745988	73746132	73743653	73744001	73749066	73749213	244	100	5.06416e-07	7.06235e-06	0.121
ENSG00000166262	C15orf33	15	-	49912330	49912387	49907317	49907440	49912896	49913015	157	100	5.70481e-67	8.74911e-65	0.121
ENSG00000214941	ZSWIM7	17	-	15881113	15881227	15880325	15880406	15881357	15881477	214	100	6.46426e-05	0.000669416	0.122
ENSG00000234585	CCT6P3	7	+	64532522	64532625	64531286	64531420	64533818	64533892	203	100	0.000112467	0.00111015	0.122
ENSG00000023330	ALAS1	3	+	52232687	52232864	52232159	52232271	52233236	52233456	277	100	0.000385704	0.00345476	0.122
ENSG00000123146	CD97	19	+	14507153	14507285	14501735	14501891	14508469	14508616	232	100	0.00191812	0.0150091	0.122
ENSG00000047578	KIAA0556	16	+	27659924	27660056	27642385	27642483	27689049	27689317	232	100	0.00308786	0.0230688	0.122
ENSG00000110274	CEP164	11	+	117209281	117209384	117206320	117206396	117214881	117214993	203	100	2.08049e-40	1.3883e-38	0.122
ENSG00000163694	RBM47	4	-	40438457	40438664	40434667	40434879	40439787	40440814	307	100	9.33965e-73	1.70335e-70	0.122
ENSG00000183742	MACC1	7	-	20203878	20204022	20201370	20201493	20210336	20210401	244	100	3.30791e-50	3.11105e-48	0.122
ENSG00000110756	HPS5	11	-	18339297	18339454	18333460	18333571	18343679	18343725	257	100	2.33661e-10	4.28609e-09	0.122
ENSG00000183765	CHEK2	22	-	29133872	29134026	29130390	29130715	29137756	29137788	254	100	2.70027e-18	7.79942e-17	0.122
ENSG00000100239	PPP6R2	22	+	50875416	50875497	50874795	50874881	50875934	50876032	181	100	0.000220886	0.00207164	0.123
ENSG00000164306	CCDC111	4	+	185582927	185583057	185580493	185580591	185587070	185587218	230	100	0.0002338	0.00218062	0.123
ENSG00000148225	WDR31	9	-	116093263	116093396	116091160	116091235	116094186	116094330	233	100	0.000296375	0.00271546	0.123
ENSG00000006740	ARHGAP44	17	+	12890417	12890469	12887847	12888225	12893348	12893901	152	100	0.00159611	0.0127067	0.123
ENSG00000255275	RP13-279N23.2.1	1	-	19246171	19246267	19243396	19243536	19247554	19247615	196	100	0.00264084	0.0200173	0.123
ENSG00000148057	C9orf103	9	+	86243095	86243126	86238082	86238136	86243787	86243874	131	100	4.13456e-28	1.77284e-26	0.123
ENSG00000111206	FOXM1	12	-	2970464	2970578	2966848	2968829	2973485	2973661	214	100	1.89783e-11	3.77496e-10	0.123
ENSG00000119383	PPP2R4	9	+	131890242	131890347	131882791	131882889	131891263	131891389	205	100	8.87307e-36	5.00004e-34	0.123
ENSG00000166199	ALKBH3	11	+	43913590	43913679	43911274	43911378	43940587	43940592	189	100	8.67046e-05	0.000872769	0.124
ENSG00000071054	MAP4K4	2	+	102477286	102477448	102476197	102476326	102481391	102481498	262	100	0.00089713	0.00749468	0.124
ENSG00000240216	CPHL1P	3	-	148962040	148962242	148959148	148959288	148963449	148963556	302	100	0.00377392	0.0276546	0.124
ENSG00000138778	CENPE	4	-	104084635	104084710	104084293	104084413	104095892	104096060	175	100	3.82394e-35	2.11291e-33	0.124
ENSG00000137693	YAP1	11	+	102080247	102080295	102076623	102076805	102094352	102094483	148	100	4.24137e-34	2.2536e-32	0.124
ENSG00000100239	PPP6R2	22	+	50830295	50830444	50827414	50827540	50832321	50832564	249	100	1.00996e-13	2.28602e-12	0.124
ENSG00000158019	BRE	2	+	28115249	28115315	28113658	28113709	28117399	28117551	166	100	5.96032e-43	4.35992e-41	0.124
ENSG00000214046	C19orf42	19	-	16763415	16763772	16756471	16758072	16770205	16770258	457	100	4.06144e-10	7.30599e-09	0.124
ENSG00000152443	ZNF776	19	+	58260524	58260699	58258189	58258459	58262152	58262213	275	100	5.66961e-65	8.11852e-63	0.124
ENSG00000091073	DTX2.1	7	+	76092861	76093026	76091025	76091153	76109737	76110094	265	100	8.19453e-05	0.00082733	0.125
ENSG00000146776	ATXN7L1	7	-	105258238	105258544	105253922	105255263	105260646	105260768	406	100	0.00322988	0.0240466	0.125
ENSG00000138380	ALS2CR8	2	+	203839056	203839219	203836227	203836461	203841991	203842055	263	100	7.33792e-12	1.49879e-10	0.125
ENSG00000247828	CTC-358I24.1.1	5	+	87581557	87581668	87578531	87578683	87583252	87583473	211	100	3.14734e-10	5.71112e-09	0.125
ENSG00000072803	FBXW11	5	-	171341346	171341409	171337575	171337801	171433461	171433877	163	100	0.000179953	0.00172244	0.126
ENSG00000151466	SCLT1	4	-	129857809	129858006	129812213	129812292	129867161	129867307	297	100	0.000201484	0.0019089	0.126
ENSG00000100483	METTL21D	14	-	50580087	50580230	50575349	50576431	50581002	50581122	243	100	0.000231573	0.00216284	0.126
ENSG00000189050	RNFT1	17	-	58039900	58039977	58035651	58035805	58040187	58040645	177	100	0.00153436	0.0122586	0.126
ENSG00000114098	ARMC8	3	+	137907296	137907372	137906108	137906441	137928658	137928735	176	100	0.00223907	0.0172014	0.126
ENSG00000104529	EEF1D	8	-	144672777	144672905	144671864	144672251	144679517	144679585	228	100	2.06012e-36	1.17936e-34	0.126
ENSG00000119636	C14orf45	14	+	74500730	74500874	74495886	74495952	74507267	74507348	244	100	2.51766e-53	2.6087e-51	0.126
ENSG00000113456	RAD1	5	-	34914031	34914131	34911722	34911917	34914799	34915066	200	100	1.55216e-15	3.8703e-14	0.126
ENSG00000165568	AKR1E2	10	+	4883976	4884049	4879650	4879773	4884612	4884696	173	100	1.64825e-17	4.60079e-16	0.126
ENSG00000115840	SLC25A12	2	-	172704682	172704786	172700878	172701018	172712343	172712459	204	100	2.30313e-18	6.67734e-17	0.126
ENSG00000175334	BANF1	11	+	65770314	65770541	65769726	65769984	65770705	65770806	327	100	6.3878e-62	8.4727e-60	0.126
ENSG00000153317	ASAP1	8	-	131373915	131374017	131370262	131370389	131414130	131414216	202	100	0.000984832	0.00815918	0.127
ENSG00000162591	MEGF6	1	-	3415701	3415830	3415261	3415390	3416151	3416280	229	100	0.0051503	0.0365545	0.127
ENSG00000142733	MAP3K6	1	-	27682159	27682236	27681669	27681960	27682516	27682590	177	100	0.00696413	0.0479592	0.127
ENSG00000131115	ZNF227	19	+	44733906	44733969	44732598	44732725	44738854	44741420	163	100	1.32608e-44	1.01254e-42	0.127
ENSG00000151498	ACAD8	11	+	134126981	134127151	134123441	134123603	134128901	134128978	270	100	3.72617e-18	1.07111e-16	0.127
ENSG00000117620	SLC35A3	1	+	100440526	100440625	100435534	100435718	100459092	100459297	199	100	2.8985e-26	1.15649e-24	0.127
ENSG00000005243	COPZ2	17	-	46110576	46110668	46109521	46109599	46111228	46111310	192	100	1.12021e-56	1.26249e-54	0.127
ENSG00000088367	EPB41L1	20	+	34802281	34802362	34800193	34800298	34809785	34809866	181	100	2.08708e-70	3.56547e-68	0.127
ENSG00000136052	SLC41A2	12	-	105325409	105325569	105322077	105322472	105351967	105352097	260	100	1.40719e-20	4.52716e-19	0.127
ENSG00000105865	DUS4L	7	+	107211589	107211711	107207494	107207631	107215632	107215755	222	100	1.67521e-101	6.32408e-99	0.127
ENSG00000176261	ZBTB8OS	1	-	33099551	33099673	33086420	33087549	33116033	33116161	222	100	6.52351e-58	7.57345e-56	0.127
ENSG00000109390	NDUFC1	4	-	140218538	140218597	140216885	140217114	140223569	140223633	159	100	1.45514e-05	0.000169481	0.128
ENSG00000196417	ZNF765	19	+	53905317	53905444	53901195	53901283	53910950	53915260	227	100	5.09109e-20	1.60162e-18	0.128
ENSG00000111596	CNOT2	12	+	70726546	70726626	70713077	70713144	70729217	70729343	180	100	1.78068e-06	2.34003e-05	0.128
ENSG00000100207	TCF20	22	-	42564614	42564709	42557103	42557364	42565852	42565902	195	100	2.31786e-20	7.39524e-19	0.128
ENSG00000102225	CDK16	X	+	47081659	47081741	47078108	47078504	47082950	47083158	182	100	1.02508e-05	0.000122429	0.129
ENSG00000106012	IQCE	7	+	2608587	2608633	2598685	2598851	2611159	2611288	146	100	9.51821e-05	0.000952067	0.129
ENSG00000198520	C1orf228	1	+	45163734	45163901	45155347	45155546	45166594	45166781	267	100	0.000272308	0.00251459	0.129
ENSG00000164118	CEP44	4	+	175219116	175219213	175205054	175205212	175220222	175220361	197	100	0.000316602	0.00288123	0.129
ENSG00000228049	POLR2J2	7	-	102307536	102307711	102306523	102306610	102309361	102309451	275	100	0.000613248	0.00529605	0.129
ENSG00000137337	MDC1	6	-	30675342	30676134	30675160	30675231	30679188	30679281	892	100	0.000955384	0.00792859	0.129
ENSG00000139083	ETV6	12	+	11905383	11905513	11802877	11803094	11992073	11992238	230	100	0.00285929	0.021516	0.129
ENSG00000254416	RP11-347E10.1.1	11	+	110237085	110237259	110225923	110226243	110276967	110277124	274	100	3.78765e-17	1.03688e-15	0.129
ENSG00000184277	TM2D3	15	-	102191898	102191976	102190206	102190364	102192473	102192587	178	100	3.52898e-36	2.00958e-34	0.129
ENSG00000178927	C17orf62	17	-	80407306	80407356	80407045	80407168	80408575	80408694	150	100	1.84238e-11	3.67008e-10	0.129
ENSG00000125454	SLC25A19	17	-	73284468	73284542	73282713	73282883	73285434	73285514	174	100	1.29732e-19	4.00426e-18	0.129
ENSG00000101391	CDK5RAP1	20	-	31981837	31981872	31979947	31980048	31984566	31984742	135	100	3.42587e-60	4.32108e-58	0.129
ENSG00000131375	CAPN7	3	+	15252308	15252429	15247658	15248104	15253610	15253719	221	100	1.28615e-253	4.33948e-250	0.129
ENSG00000183826	BTBD9	6	-	38580609	38580809	38565685	38565897	38607575	38607644	300	100	2.44414e-19	7.47139e-18	0.129
ENSG00000164654	MIOS	7	+	7607237	7607319	7606683	7607115	7607656	7607754	182	100	2.27305e-26	9.1165e-25	0.129
ENSG00000168061	SAC3D1	11	+	64810496	64810636	64808412	64808578	64811696	64812300	240	100	4.04215e-05	0.000435552	0.13
ENSG00000203995	ZYG11A	1	+	53343596	53343641	53343353	53343515	53352627	53352725	145	100	0.000100171	0.000998452	0.13
ENSG00000132254	ARFIP2	11	-	6501552	6501583	6500369	6501298	6502460	6502553	131	100	0.000858596	0.00720175	0.13
ENSG00000130731	C16orf13	16	-	684888	685063	684718	684797	686093	686239	275	100	0.00207561	0.0161083	0.13
ENSG00000110717	NDUFS8	11	+	67798999	67799177	67798131	67798200	67799618	67799676	278	100	0	0	0.13
ENSG00000145012	LPP	3	+	188059450	188059507	187871729	187871809	188123899	188124101	157	100	0.00345983	0.0255647	0.13
ENSG00000144401	METTL21A	2	-	208485364	208485418	208477446	208478167	208486529	208486641	154	100	4.18763e-85	1.05147e-82	0.13
ENSG00000197111	PCBP2	12	+	53861588	53861627	53861004	53861077	53862560	53862616	139	100	5.45528e-14	1.25105e-12	0.13
ENSG00000153237	CCDC148	2	-	159196753	159196905	159195501	159195597	159197109	159197192	252	100	2.71741e-38	1.67271e-36	0.13
ENSG00000126001	CEP250	20	+	34046124	34046195	34043544	34043572	34047802	34047925	171	100	1.79692e-20	5.75697e-19	0.13
ENSG00000146067	FAM193B	5	-	176958953	176959132	176958282	176958522	176959443	176959642	279	100	3.76223e-14	8.69809e-13	0.13
ENSG00000162591	MEGF6	1	-	3409202	3409331	3407475	3407523	3410334	3410361	229	100	0.00235527	0.0180095	0.131
ENSG00000102034	ELF4	X	-	129215410	129215513	129208555	129208727	129244299	129244336	203	100	0.00320145	0.0238483	0.131
ENSG00000146067	FAM193B	5	-	176959156	176959201	176958338	176958522	176959443	176959613	145	100	1.20545e-08	1.93329e-07	0.131
ENSG00000120662	MTRF1	13	-	41836546	41836617	41834628	41835051	41837620	41837683	171	100	8.05571e-18	2.27566e-16	0.131
ENSG00000214078	CPNE1	20	-	34246851	34246936	34220716	34220845	34252723	34252759	185	100	3.04437e-64	4.25771e-62	0.131
ENSG00000103415	HMOX2	16	+	4533637	4533755	4526340	4526488	4555484	4555611	218	100	3.9871e-15	9.76144e-14	0.131
ENSG00000167535	CACNB3	12	+	49210711	49211043	49208675	49209511	49217126	49217249	432	100	1.17294e-05	0.000138708	0.132
ENSG00000140876	NUDT7	16	+	77769724	77769883	77759327	77759481	77775478	77776157	259	100	1.45974e-05	0.00016987	0.132
ENSG00000139531	SUOX	12	+	56395669	56395732	56391113	56391507	56395995	56396055	163	100	0.000185334	0.00176987	0.132
ENSG00000118518	RNF146	6	+	127603431	127603540	127601375	127601485	127607194	127607322	209	100	0.000296053	0.00271389	0.132
ENSG00000120896	SORBS3	8	+	22423857	22423997	22423280	22423385	22424173	22424226	240	100	0.00282056	0.0212542	0.132
ENSG00000100023	PPIL2	22	+	22012931	22012975	22012554	22012751	22015125	22015310	144	100	9.15911e-09	1.48038e-07	0.132
ENSG00000213024	NUP62	19	-	50430950	50431105	50410085	50413141	50432582	50432786	255	100	5.92593e-23	2.09912e-21	0.132
ENSG00000070718	AP3M2	8	+	42011995	42012054	42010463	42010623	42012133	42012478	159	100	6.96277e-29	3.08856e-27	0.132
ENSG00000163686	ABHD6	3	+	58235604	58235669	58223232	58223643	58242288	58242432	165	100	1.94958e-11	3.87504e-10	0.132
ENSG00000077238	IL4R	16	+	27352390	27352634	27351506	27351594	27353441	27353580	344	100	4.75551e-08	7.26844e-07	0.132
ENSG00000166578	IQCD	12	-	113635345	113635417	113633247	113633694	113645242	113646064	172	100	8.18283e-52	8.03167e-50	0.132
ENSG00000196967	ZNF585A	19	-	37656496	37656598	37647130	37647257	37660740	37660956	202	100	6.15338e-07	8.5001e-06	0.132
ENSG00000114098	ARMC8	3	+	137907296	137907372	137906108	137906441	137940767	137940839	176	100	1.32585e-05	0.000155665	0.133
ENSG00000040275	CCDC99	5	+	169014264	169014376	169010741	169010893	169015397	169015579	212	100	2.35893e-05	0.000264749	0.133
ENSG00000125695	STRADA	17	-	61803997	61804055	61791365	61791468	61805693	61805773	158	100	0.000877768	0.00734203	0.133
ENSG00000125744	RTN2	19	-	45992603	45992811	45992105	45992244	45996417	45996636	308	100	0.000948471	0.00787848	0.133
ENSG00000162062	C16orf59	16	+	2510283	2510382	2510086	2510171	2510623	2510694	199	100	0.00342471	0.0253295	0.133
ENSG00000249859	PVT1	8	+	129082405	129082518	129001407	129001537	129108763	129108900	213	100	3.67845e-21	1.20863e-19	0.133
ENSG00000163138	PACRGL	4	+	20711305	20711396	20706282	20706437	20715054	20715163	191	100	3.2488e-27	1.34806e-25	0.133
ENSG00000163660	CCNL1	3	-	156869274	156869380	156868070	156868170	156869517	156869719	206	100	4.07218e-23	1.45392e-21	0.133
ENSG00000163507	KIAA1524	3	-	108300954	108301049	108300261	108300358	108301823	108301930	195	100	6.34609e-122	3.93779e-119	0.133
ENSG00000166157	TPTE	21	-	10996019	10996139	10987768	10987877	11011437	11011650	220	100	1.30614e-24	4.92738e-23	0.133
ENSG00000158863	FAM160B2	8	+	21947271	21947365	21946694	21946809	21951950	21952029	194	100	4.93973e-05	0.000522158	0.134
ENSG00000256500	RP11-73M18.2.1	14	+	104037959	104038157	104029330	104029461	104053610	104053701	298	100	0.000700263	0.00597794	0.134
ENSG00000173402	DAG1	3	+	49514281	49514333	49507734	49507866	49547851	49548252	152	100	0.000902257	0.00753053	0.134
ENSG00000246273	RP11-540A21.3.1	11	+	9801922	9802122	9779842	9780050	9829394	9829585	300	100	0.00130247	0.0105479	0.134
ENSG00000242588	RP11-274B21.1.1	7	+	128248171	128248267	128231903	128232071	128249540	128249633	196	100	3.90172e-33	2.00791e-31	0.134
ENSG00000139737	SLAIN1	13	+	78317150	78317300	78293666	78293806	78318417	78318567	250	100	0.000184178	0.00175977	0.135
ENSG00000117625	RCOR3	1	+	211486061	211486303	211474802	211477482	211486765	211487929	342	100	0.000441143	0.0039041	0.135
ENSG00000169398	PTK2	8	-	141935759	141935848	141900641	141900868	142011223	142011332	189	100	0.000447581	0.00395842	0.135
ENSG00000221988	PPT2	6	+	32122363	32122554	32121943	32122181	32123464	32123560	291	100	0.000881383	0.00736883	0.135
ENSG00000204852	TCTN1	12	+	111082771	111082948	111078187	111078322	111085015	111085067	277	100	0.00211888	0.016383	0.135
ENSG00000104529	EEF1D	8	-	144672777	144672899	144671680	144672251	144679517	144679585	222	100	1.53232e-40	1.03015e-38	0.135
ENSG00000106290	TAF6	7	-	99716018	99716272	99711851	99711891	99716826	99716989	354	100	6.94569e-08	1.04456e-06	0.135
ENSG00000172775	FAM192A	16	-	57212413	57212764	57207639	57207781	57219732	57219951	451	100	7.9182e-71	1.37446e-68	0.135
ENSG00000127081	ZNF484	9	-	95637296	95637341	95618473	95618600	95640171	95640290	145	100	5.27867e-26	2.09225e-24	0.135
ENSG00000030419	IKZF2	2	-	214014867	214014971	214013319	214013368	214016136	214016327	204	100	9.42808e-15	2.25906e-13	0.135
ENSG00000214783	POLR2J4	7	-	44054204	44054382	44053191	44053278	44056032	44056122	278	100	1.19264e-87	3.20315e-85	0.135
ENSG00000205336	GPR56	16	+	57675502	57675620	57654007	57654048	57684164	57684263	218	100	5.7273e-36	3.24091e-34	0.135
ENSG00000220804	AC093642.5.1	2	+	243072805	243073017	243064443	243064606	243080934	243081039	312	100	2.28035e-14	5.34763e-13	0.135
ENSG00000175356	SCUBE2	11	-	9074292	9074379	9072152	9072257	9075183	9075306	187	100	1.71066e-26	6.89679e-25	0.135
ENSG00000198948	MFAP3L	4	-	170926730	170927161	170907748	170913460	170947384	170947559	531	100	0.0021741	0.0167619	0.136
ENSG00000158402	CDC25C	5	-	137665241	137665336	137664172	137664218	137666675	137666903	195	100	0.00359995	0.0265129	0.136
ENSG00000100614	PPM1A	14	+	60744030	60744083	60743722	60743809	60749401	60749807	153	100	1.20707e-10	2.25241e-09	0.136
ENSG00000131591	C1orf159	1	-	1019294	1019466	1017202	1018367	1019732	1019763	272	100	1.4642e-14	3.47139e-13	0.136
ENSG00000174306	ZHX3	20	-	39842373	39842539	39813466	39813841	39897629	39897723	266	100	1.69893e-26	6.85463e-25	0.136
ENSG00000123552	USP45	6	-	99915975	99916046	99914547	99914639	99916412	99916494	171	100	3.34454e-16	8.64206e-15	0.136
ENSG00000215908	CROCCP2	1	-	16952847	16952994	16952269	16952500	16953639	16953784	247	100	2.47014e-05	0.000276255	0.137
ENSG00000107077	KDM4C	9	+	7049091	7049200	7046861	7046917	7076433	7077262	209	100	6.04623e-05	0.000629144	0.137
ENSG00000119471	HSDL2	9	+	115179120	115179224	115167903	115168002	115181139	115181238	204	100	5.2634e-11	1.01587e-09	0.137
ENSG00000122912	SLC25A16	10	-	70276840	70276942	70276507	70276600	70287002	70287195	202	100	1.86411e-36	1.0717e-34	0.137
ENSG00000148187	MRRF	9	+	125027740	125028059	125027165	125027217	125033142	125033354	419	100	3.13273e-29	1.40697e-27	0.137
ENSG00000166025	AMOTL1	11	+	94528176	94528326	94501536	94501726	94532555	94532705	250	100	3.43802e-46	2.79936e-44	0.137
ENSG00000163138	PACRGL	4	+	20711305	20711396	20709425	20709493	20714410	20714545	191	100	3.05054e-50	2.874e-48	0.137
ENSG00000133606	MKRN1	7	-	140173574	140173627	140171682	140171811	140174180	140174289	153	100	1.14186e-18	3.36475e-17	0.137
ENSG00000185246	PRPF39	14	+	45565798	45565961	45565400	45565431	45566089	45566208	263	100	4.994e-53	5.13516e-51	0.137
ENSG00000104447	TRPS1	8	-	116635827	116635985	116631358	116632287	116680771	116681228	258	100	7.09906e-138	5.98806e-135	0.137
ENSG00000026297	RNASET2	6	-	167362053	167362113	167360169	167360227	167365975	167366036	160	100	4.33027e-69	7.23731e-67	0.137
ENSG00000157388	CACNA1D	3	+	53707739	53707843	53700365	53700562	53736667	53736837	204	100	2.67459e-18	7.73354e-17	0.137
ENSG00000197056	ZMYM1	1	+	35558994	35559042	35544991	35545043	35559514	35559684	148	100	0.000201425	0.00190867	0.138
ENSG00000196696	PDXDC2P	16	-	70010713	70011906	70010199	70010635	70011979	70012015	1293	100	0.00103941	0.00856927	0.138
ENSG00000189050	RNFT1	17	-	58037428	58037529	58035651	58035805	58040187	58040645	201	100	4.42938e-37	2.60474e-35	0.138
ENSG00000171617	ENC1	5	-	73933318	73933443	73932161	73932323	73936131	73937249	225	100	8.90224e-104	3.58641e-101	0.138
ENSG00000141376	BCAS3	17	+	59465979	59466069	59457871	59457932	59469337	59470172	190	100	1.44532e-15	3.61056e-14	0.138
ENSG00000183597	C22orf25	22	+	20040882	20041074	20039987	20040107	20043465	20043536	292	100	7.0473e-34	3.71888e-32	0.138
ENSG00000197150	ABCB8	7	+	150725866	150725998	150725536	150725697	150728327	150728378	232	100	5.09043e-09	8.40116e-08	0.138
ENSG00000064547	LPAR2	19	-	19738205	19738313	19737351	19738093	19738900	19738976	208	100	9.19506e-50	8.47075e-48	0.138
ENSG00000214078	CPNE1	20	-	34246851	34246936	34220716	34220845	34252681	34252822	185	100	1.66401e-05	0.000191372	0.139
ENSG00000074219	TEAD2	19	-	49858568	49858676	49858404	49858463	49860508	49860571	208	100	1.75699e-05	0.000201037	0.139
ENSG00000123600	METTL8	2	-	172271112	172271236	172248552	172248707	172290392	172290597	224	100	0.00133615	0.0108061	0.139
ENSG00000104325	DECR1	8	+	91029529	91029554	91013690	91013789	91031136	91031194	125	100	8.00089e-14	1.82091e-12	0.139
ENSG00000164649	CDCA7L	7	-	21951234	21951369	21947984	21948125	21956371	21956512	235	100	1.02638e-72	1.86559e-70	0.139
ENSG00000090612	ZNF268	12	+	133770013	133770119	133768306	133768589	133778729	133778955	206	100	1.32103e-66	1.9976e-64	0.139
ENSG00000223959	AFG3L1P	16	+	90044085	90044210	90039000	90039173	90045217	90045286	225	100	1.58081e-07	2.30644e-06	0.139
ENSG00000167397	VKORC1	16	-	31104632	31104742	31102424	31102663	31105877	31106278	210	100	2.97882e-136	2.40013e-133	0.139
ENSG00000047578	KIAA0556	16	+	27665928	27666057	27642385	27642483	27689049	27689139	229	100	5.32339e-33	2.72396e-31	0.139
ENSG00000197568	HHLA3	1	+	70831828	70832011	70820537	70820790	70832126	70832220	283	100	3.03931e-07	4.31077e-06	0.139
ENSG00000106976	DNM1	9	+	131010202	131010214	131009653	131009765	131010861	131011032	112	100	4.76549e-05	0.000504828	0.14
ENSG00000051825	MPHOSPH9	12	-	123687796	123687922	123687431	123687631	123694602	123694709	226	100	0.00052212	0.00456604	0.14
ENSG00000176261	ZBTB8OS	1	-	33099245	33099328	33087441	33087549	33116033	33116136	183	100	4.05585e-16	1.04461e-14	0.14
ENSG00000164124	TMEM144	4	+	159156589	159156657	159154052	159154134	159158676	159158795	168	100	1.31741e-75	2.53997e-73	0.14
ENSG00000197818	SLC9A8	20	+	48467346	48467381	48466115	48466217	48471974	48472118	135	100	1.3096e-18	3.84225e-17	0.14
ENSG00000164347	GFM2	5	-	74026426	74026600	74021765	74021951	74028846	74028923	274	100	1.45954e-05	0.00016987	0.141
ENSG00000131323	TRAF3	14	+	103296670	103296809	103243893	103244012	103336521	103336783	239	100	5.20272e-05	0.000548348	0.141
ENSG00000177879	AP3S1	5	+	115188675	115188711	115177693	115177803	115230783	115230855	136	100	0.000307742	0.00280912	0.141
ENSG00000160685	ZBTB7B	1	+	154982733	154982873	154975294	154975419	154987130	154988290	240	100	0.000707261	0.00602894	0.141
ENSG00000089060	SLC24A6	12	-	113758135	113758303	113756768	113756876	113758385	113758491	268	100	0.000813427	0.00685697	0.141
ENSG00000185246	PRPF39	14	+	45565626	45565961	45565305	45565431	45566089	45566208	435	100	6.775e-11	1.29512e-09	0.141
ENSG00000023191	RNH1	11	-	504823	504996	502213	502249	507112	507218	273	100	7.00647e-20	2.19268e-18	0.141
ENSG00000103248	MTHFSD	16	-	86581640	86581717	86580164	86580255	86582069	86582183	177	100	1.1414e-31	5.58129e-30	0.141
ENSG00000198538	ZNF28	19	-	53311259	53311386	53300661	53304955	53321196	53321284	227	100	3.75392e-10	6.76407e-09	0.141
ENSG00000143537	ADAM15	1	+	155034379	155034593	155033238	155033308	155034720	155034845	314	100	4.04739e-12	8.37144e-11	0.141
ENSG00000132749	MTL5	11	-	68512458	68512579	68503599	68506256	68514675	68514834	221	100	1.8618e-29	8.43889e-28	0.141
ENSG00000128699	ORMDL1	2	-	190647739	190647849	190647147	190647328	190648994	190649097	210	100	2.05088e-05	0.000231912	0.142
ENSG00000140157	NIPA2	15	-	23027800	23027922	23021197	23021429	23034146	23034378	222	100	0.00407718	0.0296514	0.142
ENSG00000173915	USMG5	10	-	105155502	105155789	105152127	105152223	105156165	105156198	387	100	0	0	0.142
ENSG00000077157	PPP1R12B	1	+	202528004	202528021	202465908	202465950	202531905	202532050	117	100	3.53646e-20	1.11906e-18	0.142
ENSG00000006194	ZNF263	16	+	3336022	3336149	3333447	3334205	3338453	3338570	227	100	2.8808e-43	2.1333e-41	0.142
ENSG00000197121	PGAP1	2	-	197757069	197757125	197755551	197755635	197757863	197757969	156	100	1.32604e-09	2.30251e-08	0.142
ENSG00000121417	ZNF211	19	+	58145153	58145273	58144548	58144804	58145390	58145429	220	100	1.52427e-10	2.82867e-09	0.142
ENSG00000144815	FAM55C	3	+	101498577	101498778	101498089	101498168	101500953	101501134	301	100	2.37064e-06	3.07119e-05	0.142
ENSG00000173653	RCE1	11	+	66612970	66613033	66612636	66612708	66613330	66613999	163	100	1.37846e-82	3.20753e-80	0.142
ENSG00000214022	REPIN1	7	+	150066830	150066957	150065897	150066030	150068316	150069331	227	100	3.21109e-12	6.69554e-11	0.142
ENSG00000061455	PRDM6	5	+	122495207	122495332	122491577	122491705	122506459	122506802	225	100	0.000231148	0.00215925	0.143
ENSG00000168385	2002-09-01	2	+	242259617	242259702	242255320	242255397	242265407	242265528	185	100	6.47889e-15	1.56561e-13	0.143
ENSG00000161267	BDH1	3	-	197282212	197282378	197273231	197273357	197282651	197282829	266	100	9.011e-80	1.9545e-77	0.143
ENSG00000132716	DCAF8	1	-	160231074	160231148	160213749	160213824	160232238	160232321	174	100	1.05428e-37	6.31681e-36	0.143
ENSG00000222041	LINC00152	2	+	87777640	87777749	87755014	87755164	87779741	87779942	209	100	5.85241e-07	8.11133e-06	0.143
ENSG00000249044	RP11-330M2.7.1	9	-	99696076	99696197	99680924	99681108	99711836	99711867	221	100	2.72121e-05	0.000302329	0.144
ENSG00000197647	ZNF433	19	-	12140954	12141013	12128980	12129107	12146351	12146491	159	100	4.14049e-05	0.000445537	0.144
ENSG00000171428	NAT1	8	+	18069899	18070283	18067638	18067689	18076919	18076998	484	100	0.000160297	0.00154803	0.144
ENSG00000174938	SEZ6L2	16	-	29906579	29906781	29899860	29900046	29908142	29908442	302	100	0.000325643	0.00295852	0.144
ENSG00000102878	HSF4	16	+	67203181	67203251	67202976	67203004	67203533	67203842	170	100	0.000762564	0.00646658	0.144
ENSG00000165568	AKR1E2	10	+	4881920	4882018	4879650	4879773	4884612	4884696	198	100	0.00202942	0.01579	0.144
ENSG00000137601	NEK1	4	-	170508709	170508764	170506499	170506700	170509799	170509886	155	100	0.00364571	0.0268014	0.144
ENSG00000172113	NME6	3	-	48342016	48342124	48339916	48340013	48342842	48342877	208	100	0.00565308	0.039752	0.144
ENSG00000139734	DIAPH3	13	-	60707090	60707123	60686143	60686320	60737720	60737992	133	100	1.50811e-49	1.38224e-47	0.144
ENSG00000151687	ANKAR	2	+	190597832	190597955	190593385	190593547	190606067	190606177	223	100	9.22672e-10	1.61877e-08	0.144
ENSG00000115459	ELMOD3	2	+	85590219	85590289	85589308	85589383	85595808	85595877	170	100	2.45225e-06	3.17159e-05	0.144
ENSG00000239382	ALKBH6	19	-	36504415	36504490	36504245	36504324	36505076	36505145	175	100	1.8546e-10	3.4252e-09	0.144
ENSG00000162337	LRP5	11	+	68213040	68213154	68207340	68207384	68213903	68214001	214	100	1.20074e-25	4.69037e-24	0.144
ENSG00000183137	CEP57L1	6	+	109427237	109427293	109416726	109416778	109467960	109468140	156	100	2.28246e-13	5.07158e-12	0.144
ENSG00000055917	PUM2	2	-	20532727	20532824	20527070	20527139	20550357	20550463	197	100	3.02897e-191	5.10987e-188	0.144
ENSG00000017260	ATP2C1	3	+	130613433	130613619	130612811	130613181	130649259	130649370	286	100	8.00223e-45	6.16402e-43	0.144
ENSG00000122912	SLC25A16	10	-	70276840	70277022	70276507	70276600	70287002	70287173	282	100	1.07744e-45	8.57883e-44	0.144
ENSG00000175455	CCDC14	3	-	123675586	123675642	123667742	123667979	123679990	123680255	156	100	8.50669e-06	0.000103197	0.145
ENSG00000183137	CEP57L1	6	+	109421394	109421489	109416355	109416778	109466421	109466510	195	100	6.04454e-05	0.000629144	0.145
ENSG00000136813	KIAA0368	9	-	114235176	114235280	114213704	114213835	114246395	114246637	204	100	0.0059579	0.0416783	0.145
ENSG00000162241	SLC25A45	11	-	65146846	65147032	65144288	65144547	65147337	65147409	286	100	5.75278e-15	1.39389e-13	0.145
ENSG00000131374	TBC1D5	3	-	17617905	17618041	17549965	17550097	17627844	17627958	236	100	1.07466e-07	1.58857e-06	0.145
ENSG00000135976	ANKRD36	2	+	97845597	97845670	97845474	97845503	97847334	97847363	173	100	5.13495e-26	2.03678e-24	0.145
ENSG00000080007	DDX43	6	+	74121927	74122015	74118970	74119071	74123380	74123508	188	100	1.03312e-13	2.33649e-12	0.145
ENSG00000114423	CBLB	3	-	105400322	105400454	105397274	105397415	105400567	105400662	232	100	2.50645e-06	3.23781e-05	0.145
ENSG00000164953	TMEM67	8	+	94793101	94793210	94792820	94792975	94793885	94793972	209	100	7.10764e-109	3.25169e-106	0.145
ENSG00000135541	AHI1	6	-	135818325	135818387	135813365	135813429	135818720	135818878	162	100	2.7514e-06	3.53394e-05	0.145
ENSG00000102984	ZNF821	16	-	71915219	71915337	71913809	71913926	71917113	71917176	218	100	7.91294e-52	7.78091e-50	0.145
ENSG00000128641	MYO1B	2	+	192265474	192265561	192265107	192265194	192267357	192267444	187	100	1.82343e-109	8.55965e-107	0.145
ENSG00000168061	SAC3D1	11	+	64808757	64809338	64808372	64808578	64811696	64812271	681	100	1.97949e-05	0.000224544	0.146
ENSG00000126804	ZBTB1	14	+	64983317	64983469	64977966	64978102	64988204	64988324	252	100	0.000219589	0.00206269	0.146
ENSG00000161011	SQSTM1	5	+	179247103	179247387	179245966	179246037	179249957	179250053	384	100	0.000782368	0.006621	0.146
ENSG00000152683	SLC30A6	2	+	32402545	32402665	32399131	32399216	32409341	32409407	220	100	0.00359716	0.026496	0.146
ENSG00000155329	ZCCHC10	5	-	132358532	132358598	132342450	132342612	132362188	132362241	166	100	1.01134e-06	1.37031e-05	0.146
ENSG00000125846	ZNF133	20	+	18278628	18278706	18269120	18269248	18286324	18286451	178	100	1.83388e-06	2.40409e-05	0.146
ENSG00000050426	LETMD1	12	+	51447560	51447643	51442816	51442968	51449617	51449804	183	100	5.6024e-35	3.07358e-33	0.146
ENSG00000099992	TBC1D10A	22	-	30689147	30689308	30687998	30688840	30689639	30689794	261	100	1.60901e-11	3.21825e-10	0.146
ENSG00000161939	C17orf49	17	+	6919092	6919194	6918380	6918475	6919813	6920004	202	100	2.63287e-09	4.45836e-08	0.146
ENSG00000122507	BBS9	7	+	33390830	33390935	33388679	33388782	33397466	33397607	205	100	1.45329e-23	5.29738e-22	0.146
ENSG00000123728	RAP2C	X	-	131351305	131351395	131351023	131351184	131352259	131352360	190	100	2.31829e-05	0.000260459	0.147
ENSG00000147804	SLC39A4	8	-	145638620	145638773	145638142	145638330	145638896	145638951	253	100	2.59891e-05	0.000289516	0.147
ENSG00000163681	SLMAP	3	+	57850968	57851019	57850533	57850584	57875767	57875827	151	100	7.43122e-08	1.11281e-06	0.147
ENSG00000144674	GOLGA4	3	+	37402733	37402796	37396591	37396678	37407570	37408242	163	100	8.28649e-08	1.2354e-06	0.147
ENSG00000206530	WDR52	3	-	113012798	113012885	113009699	113010595	113013533	113013668	187	100	2.14807e-41	1.49435e-39	0.147
ENSG00000169918	OTUD7A	15	-	31941881	31942032	31862220	31862400	31947298	31947453	251	100	1.17189e-11	2.36853e-10	0.147
ENSG00000078674	PCM1	8	+	17797550	17797667	17797199	17797370	17804694	17804872	217	100	4.40927e-46	3.558e-44	0.147
ENSG00000196776	CD47	3	-	107768465	107768498	107765925	107766139	107769424	107769449	133	100	2.91292e-09	4.90643e-08	0.147
ENSG00000161267	BDH1	3	-	197281432	197281584	197273231	197273357	197282651	197282858	252	100	1.4069e-38	8.77025e-37	0.147
ENSG00000104856	RELB	19	+	45513071	45513080	45506206	45506254	45515193	45515534	109	100	0.000708038	0.00603453	0.148
ENSG00000196724	ZNF418	19	-	58443797	58444014	58441795	58441925	58445184	58445270	317	100	0.00188576	0.0147773	0.148
ENSG00000148985	PGAP2	11	+	3844842	3844970	3832479	3832654	3845112	3845587	228	100	0.00211141	0.0163463	0.148
ENSG00000102225	CDK16	X	+	47081659	47081779	47078089	47078504	47082950	47083158	220	100	0.00426703	0.0308782	0.148
ENSG00000182141	ZNF708	19	-	21493302	21493429	21492047	21492143	21512011	21512212	227	100	6.88562e-10	1.21873e-08	0.148
ENSG00000205581	HMGN1	21	-	40719304	40719404	40717755	40717884	40720217	40720265	200	100	6.74759e-15	1.62981e-13	0.148
ENSG00000159593	NAE1	16	-	66860570	66860683	66860425	66860486	66864749	66864879	213	100	3.19239e-37	1.88967e-35	0.148
ENSG00000086666	ZFAND6	15	+	80390757	80390920	80352017	80352151	80412669	80412840	263	100	3.82285e-141	3.38316e-138	0.148
ENSG00000135541	AHI1	6	-	135623849	135623955	135621637	135621696	135639656	135639754	206	100	1.13524e-31	5.55619e-30	0.148
ENSG00000177192	PUS1	12	+	132423717	132423820	132416059	132416857	132428083	132428404	203	100	1.10786e-42	8.03854e-41	0.148
ENSG00000075303	SLC25A40	7	-	87489386	87489484	87487945	87488066	87489886	87489955	198	100	8.3241e-55	8.8808e-53	0.148
ENSG00000172965	AC068491.1.1	2	-	112005724	112005818	111997400	111997573	112101637	112101814	194	100	0.000103076	0.001024	0.149
ENSG00000105136	ZNF419	19	+	58003480	58003579	58002835	58002965	58004223	58006048	199	100	0.000136847	0.00133662	0.149
ENSG00000078403	MLLT10	10	+	21840744	21840850	21827761	21827841	21845571	21845954	206	100	0.00524374	0.0371689	0.149
ENSG00000187961	KLHL17	1	+	896672	896932	895966	896180	897008	897130	360	100	2.13555e-06	2.78131e-05	0.149
ENSG00000120963	ZNF706	8	-	102216877	102216921	102214560	102214675	102217662	102217910	144	100	5.45727e-07	7.58314e-06	0.149
ENSG00000155974	GRIP1	12	-	66849966	66850122	66849188	66849344	66856703	66856873	256	100	0.00183373	0.0143988	0.15
ENSG00000160685	ZBTB7B	1	+	154986490	154986569	154975320	154975419	154987130	154987195	179	100	1.77271e-56	1.98132e-54	0.15
ENSG00000112964	GHR	5	+	42629139	42629205	42565957	42566046	42688991	42689121	166	100	1.52083e-06	2.01573e-05	0.15
ENSG00000171428	NAT1	8	+	18068701	18068851	18067617	18067689	18076919	18076998	250	100	3.8619e-132	2.8559e-129	0.15
ENSG00000166452	AKIP1	11	+	8933999	8934080	8933161	8933218	8936372	8936477	181	100	8.20726e-35	4.45287e-33	0.15
ENSG00000011258	MBTD1	17	-	49336503	49336567	49302368	49302570	49337195	49337302	164	100	2.44877e-11	4.84583e-10	0.15
ENSG00000260537	RP11-529K1.3.1	16	+	70348804	70348858	70333116	70333257	70349871	70350007	154	100	1.95487e-92	5.76676e-90	0.15
ENSG00000154263	ABCA10	17	-	67217932	67218036	67215685	67215912	67218673	67218838	204	100	4.95704e-09	8.18851e-08	0.15
ENSG00000138658	C4orf21	4	-	113530534	113530585	113527163	113527247	113533679	113533744	151	100	0.000469761	0.00414305	0.151
ENSG00000124177	CHD6	20	-	40179943	40179999	40143443	40143591	40246978	40247133	156	100	0.00062562	0.00539082	0.151
ENSG00000139865	TTC6	14	+	38165921	38166040	38151962	38152169	38170536	38170731	219	100	4.48258e-19	1.3534e-17	0.151
ENSG00000123983	ACSL3	2	+	223765391	223765498	223752547	223752606	223773450	223773868	207	100	1.95573e-43	1.45826e-41	0.151
ENSG00000144935	TRPC1	3	+	142462326	142462428	142455220	142455375	142467099	142467302	202	100	4.25678e-10	7.63343e-09	0.151
ENSG00000106608	URGCP	7	-	43927388	43927415	43927013	43927084	43946160	43946668	127	100	4.94982e-42	3.521e-40	0.152
ENSG00000185619	PCGF3	4	+	726232	726287	724758	724899	727460	727578	155	100	2.95331e-64	4.14108e-62	0.152
ENSG00000137522	RNF121	11	+	71693852	71693961	71671795	71671937	71701642	71701709	209	100	1.45061e-26	5.86589e-25	0.152
ENSG00000059378	PARP12	7	-	139741443	139741639	139734034	139734131	139754461	139754563	296	100	3.42965e-75	6.54227e-73	0.152
ENSG00000136933	RABEPK	9	+	127982605	127982676	127969842	127970000	127982817	127984666	171	100	0.0013872	0.0111821	0.153
ENSG00000064687	ABCA7	19	+	1041829	1041971	1041508	1041602	1042062	1042175	242	100	0.00459219	0.0329617	0.153
ENSG00000139675	HNRNPA1L2	13	+	53206556	53206629	53201572	53201713	53211439	53211581	173	100	0.00640777	0.0445195	0.153
ENSG00000152556	PFKM	12	+	48529073	48529166	48528725	48528821	48531503	48531629	193	100	0.00641355	0.0445425	0.153
ENSG00000068745	IP6K2	3	-	48732126	48732257	48730920	48731673	48732522	48732851	231	100	1.8757e-40	1.25319e-38	0.153
ENSG00000137074	APTX	9	-	32988080	32988122	32987541	32987729	32989756	32990086	142	100	9.41104e-12	1.90851e-10	0.153
ENSG00000143537	ADAM15	1	+	155034379	155034451	155033238	155033308	155034720	155034845	172	100	1.03246e-14	2.46949e-13	0.153
ENSG00000164073	MFSD8	4	-	128859937	128859993	128854139	128854248	128864906	128865147	156	100	2.08954e-07	3.01368e-06	0.153
ENSG00000185864	RP11-645C24.1.1	16	-	21868979	21869077	21868655	21868737	21875103	21875424	198	100	0.000617691	0.0053293	0.154
ENSG00000110075	PPP6R3	11	+	68272612	68272739	68228205	68228295	68286968	68287119	227	100	6.74905e-08	1.01658e-06	0.154
ENSG00000135250	SRPK2	7	-	104766694	104766787	104766228	104766321	104767439	104767509	193	100	2.59852e-107	1.13128e-104	0.154
ENSG00000196715	VKORC1L1	7	+	65413657	65413767	65338253	65338552	65419060	65424530	210	100	2.10512e-140	1.83295e-137	0.154
ENSG00000167522	ANKRD11	16	-	89358088	89358185	89357420	89357591	89371613	89371752	197	100	2.23637e-54	2.36259e-52	0.154
ENSG00000158402	CDC25C	5	-	137661503	137661593	137654907	137655063	137664172	137664218	190	100	6.42688e-35	3.51163e-33	0.154
ENSG00000198315	ZNF192	6	+	28112108	28112202	28109715	28109807	28116093	28116616	194	100	6.53236e-08	9.85587e-07	0.154
ENSG00000122359	ANXA11	10	-	81935862	81935911	81932562	81932625	81965098	81965328	149	100	5.09341e-76	9.89074e-74	0.154
ENSG00000142252	GEMIN7	19	+	45583164	45583287	45582529	45582635	45593364	45594782	223	100	0.000188252	0.00179488	0.155
ENSG00000205664	RP11-706O15.1.1	X	-	3736697	3736744	3736482	3736541	3740414	3740621	147	100	0.000781138	0.0066137	0.155
ENSG00000175274	TP53I11	11	-	44960716	44960832	44959757	44959917	44972427	44972593	216	100	0.00144442	0.0115909	0.155
ENSG00000031823	RANBP3	19	-	5951403	5951607	5941809	5941846	5978071	5978320	304	100	0.00150036	0.01201	0.155
ENSG00000180071	ANKRD18A	9	-	38573080	38573126	38572002	38572056	38575472	38575695	146	100	0.00171229	0.0135517	0.155
ENSG00000228794	RP11-206L10.11.1	1	+	783033	783186	764382	764484	787306	787490	253	100	0.00436579	0.0315126	0.155
ENSG00000162910	MRPL55	1	-	228296137	228296722	228295935	228296019	228296961	228296991	685	100	9.63795e-08	1.43165e-06	0.155
ENSG00000167377	ZNF23	16	-	71495561	71495907	71490684	71490731	71496112	71496295	446	100	1.14125e-19	3.53265e-18	0.155
ENSG00000189403	HMGB1	13	-	31035775	31035825	31035031	31035670	31036674	31036849	150	100	6.51641e-134	4.95467e-131	0.155
ENSG00000116750	UCHL5	1	-	193028542	193028645	193020921	193020947	193028762	193029210	203	100	2.83767e-12	5.94216e-11	0.155
ENSG00000106268	NUDT1	7	+	2282559	2282683	2281856	2281891	2284197	2284361	224	100	3.5011e-14	8.10478e-13	0.155
ENSG00000215790	SLC35E2	1	-	1675689	1676107	1670674	1671143	1677162	1677358	518	100	3.26502e-05	0.000356511	0.156
ENSG00000101639	CEP192	18	+	13038368	13038578	13037235	13037300	13040828	13040955	310	100	0.00174187	0.0137697	0.156
ENSG00000159147	DONSON	21	-	34954470	34954552	34954256	34954361	34956895	34957074	182	100	0.00553131	0.0390024	0.156
ENSG00000101144	BMP7	20	-	55749986	55750063	55746094	55746164	55777530	55777679	177	100	8.22886e-13	1.77549e-11	0.156
ENSG00000163125	RPRD2	1	+	150414356	150414434	150413398	150413499	150415706	150415759	178	100	1.60709e-11	3.21561e-10	0.156
ENSG00000135525	MAP7	6	-	136704808	136704919	136698892	136699006	136709530	136709648	211	100	1.6235e-05	0.000187391	0.157
ENSG00000157020	SEC13	3	-	10360822	10360856	10359733	10359778	10362192	10362744	134	100	0.0063161	0.0439392	0.157
ENSG00000058799	YIPF1	1	-	54320673	54320724	54317391	54317943	54325728	54325826	151	100	1.15529e-64	1.64558e-62	0.157
ENSG00000164654	MIOS	7	+	7607237	7607319	7606502	7606703	7607656	7607754	182	100	2.31128e-42	1.657e-40	0.157
ENSG00000148985	PGAP2	11	+	3838582	3838765	3832479	3832654	3845112	3845365	283	100	1.39772e-09	2.42152e-08	0.157
ENSG00000104325	DECR1	8	+	91027768	91027894	91013715	91013789	91031136	91031194	226	100	9.44063e-17	2.52423e-15	0.157
ENSG00000142856	ITGB3BP	1	-	63913235	63913285	63912476	63912527	63919588	63919645	150	100	1.21167e-14	2.88281e-13	0.157
ENSG00000133460	SLC2A11	22	+	24219571	24220056	24219228	24219358	24224645	24224833	585	100	4.04596e-42	2.89294e-40	0.157
ENSG00000157106	SMG1	16	-	18911308	18911366	18908122	18908278	18937271	18937480	158	100	5.26491e-40	3.44093e-38	0.157
ENSG00000172273	HINFP	11	+	118992492	118992723	118992318	118992349	118997644	118997835	331	100	1.43593e-97	4.69801e-95	0.157
ENSG00000185504	C17orf70	17	-	79513426	79513566	79512771	79512908	79513934	79514229	240	100	5.11652e-07	7.12984e-06	0.157
ENSG00000175581	MRPL48	11	+	73554291	73554412	73519357	73519395	73555851	73555979	221	100	0.000210222	0.00198438	0.158
ENSG00000165752	STK32C	10	-	134022798	134022868	134022537	134022605	134036144	134036276	170	100	0.00450222	0.0324021	0.158
ENSG00000169762	TAPT1	4	-	16215390	16215521	16204084	16204203	16227881	16228164	231	100	2.51129e-126	1.6737e-123	0.158
ENSG00000100320	RBFOX2	22	-	36152151	36152191	36142519	36142608	36155934	36156067	140	100	3.98283e-33	2.04771e-31	0.158
ENSG00000125247	TMTC4	13	-	101322536	101322823	101320832	101321048	101326997	101327133	387	100	7.0251e-21	2.28185e-19	0.158
ENSG00000121417	ZNF211	19	+	58145080	58145273	58144583	58144804	58145390	58145429	293	100	1.02839e-14	2.46085e-13	0.158
ENSG00000117054	ACADM	1	+	76194073	76194173	76190464	76190502	76198328	76198426	200	100	4.57482e-68	7.32841e-66	0.158
ENSG00000088367	EPB41L1	20	+	34802278	34802362	34800193	34800298	34809785	34809856	184	100	0.00060277	0.00521223	0.159
ENSG00000231607	DLEU2	13	-	50623719	50623798	50618650	50618904	50642232	50642299	179	100	1.03535e-06	1.39906e-05	0.159
ENSG00000078018	MAP2	2	+	210557348	210561074	210545473	210545551	210565000	210565062	3826	100	1.18561e-12	2.53581e-11	0.159
ENSG00000075218	GTSE1	22	+	46704046	46704104	46693276	46693376	46704215	46704840	158	100	4.3502e-05	0.000466417	0.16
ENSG00000143363	PRUNE	1	+	150991032	150991145	150990287	150990380	150999708	150999803	213	100	0.000442781	0.0039179	0.16
ENSG00000177565	TBL1XR1	3	-	176878658	176878776	176782707	176782810	176914908	176915013	218	100	0.00154374	0.0123284	0.16
ENSG00000182985	CADM1	11	-	115069125	115069158	115049363	115049495	115085327	115085500	133	100	0.00179163	0.0141135	0.16
ENSG00000078018	MAP2	2	+	210557360	210561074	210545473	210545551	210565000	210565062	3814	100	4.77545e-14	1.09982e-12	0.16
ENSG00000197555	SIPA1L1	14	+	71880664	71880731	71787838	71787898	71979459	71979562	167	100	3.44211e-23	1.23468e-21	0.16
ENSG00000162910	MRPL55	1	-	228296655	228296722	228295935	228296019	228296961	228297000	167	100	1.03509e-06	1.39906e-05	0.16
ENSG00000115234	SNX17	2	+	27595906	27595980	27594135	27594210	27596113	27596178	174	100	1.37206e-67	2.15317e-65	0.16
ENSG00000132716	DCAF8	1	-	160231074	160231140	160213749	160213824	160232238	160232318	166	100	3.60836e-63	4.95659e-61	0.16
ENSG00000119397	CNTRL	9	+	123842583	123842756	123837289	123837345	123850573	123850821	273	100	5.49902e-06	6.82905e-05	0.16
ENSG00000238261	BX004987.5.1	1	+	143393990	143394152	143392442	143392656	143398835	143398889	262	100	2.14773e-24	8.05719e-23	0.16
ENSG00000166046	TCP11L2	12	+	106706070	106706212	106704818	106705010	106708135	106708246	242	100	0.000190973	0.00181889	0.161
ENSG00000109756	RAPGEF2	4	+	160164925	160164943	160162352	160162520	160225493	160225625	118	100	1.40617e-06	1.87387e-05	0.161
ENSG00000059378	PARP12	7	-	139737514	139737656	139734034	139734131	139754461	139754563	242	100	1.35327e-21	4.51513e-20	0.161
ENSG00000114209	PDCD10	3	-	167443188	167443261	167437849	167438061	167452001	167452133	173	100	6.98228e-44	5.23516e-42	0.161
ENSG00000147996	CBWD5	9	-	70457086	70457143	70445952	70446004	70463030	70463075	157	100	1.50274e-28	6.57941e-27	0.161
ENSG00000136147	PHF11	13	+	50071191	50071353	50070119	50070231	50080770	50080892	262	100	1.79511e-05	0.000205225	0.162
ENSG00000151067	CACNA1C	12	+	2656615	2656690	2621977	2622150	2659108	2659199	175	100	1.96027e-05	0.000222551	0.162
ENSG00000148399	WDR85	9	-	140471921	140472055	140470531	140470619	140473076	140473341	234	100	1.97809e-05	0.000224433	0.162
ENSG00000166887	VPS39	15	-	42484263	42484296	42483693	42483758	42492093	42492159	133	100	0.00342534	0.0253306	0.162
ENSG00000188002	RP11-43F13.1.1	5	-	1632758	1632866	1602030	1602850	1632959	1633021	208	100	8.75458e-11	1.65711e-09	0.162
ENSG00000111237	VPS29	12	-	110936624	110936664	110933816	110934008	110937261	110937354	140	100	5.36006e-51	5.18562e-49	0.162
ENSG00000116001	TIA1	2	-	70455475	70455594	70454866	70454954	70456395	70456450	219	100	3.65567e-86	9.43164e-84	0.162
ENSG00000160072	ATAD3B	1	+	1423242	1423294	1421923	1422048	1424583	1424654	152	100	9.44703e-06	0.000113735	0.163
ENSG00000255152	MSH5-SAPCD1	6	+	31713013	31713096	31712322	31712358	31715163	31715209	183	100	3.53388e-31	1.70181e-29	0.163
ENSG00000131373	HACL1	3	-	15628031	15628109	15624383	15624496	15631046	15631119	178	100	5.76475e-26	2.28156e-24	0.163
ENSG00000170442	AC021066.1	12	+	52695696	52696069	52643083	52643212	52696883	52697092	473	100	3.55963e-05	0.000386257	0.164
ENSG00000072756	TRNT1	3	+	3190777	3190917	3189589	3189871	3192223	3192563	240	100	0.000500684	0.00439676	0.164
ENSG00000103275	UBE2I	16	+	1362347	1362604	1359635	1359774	1364020	1364097	357	100	0	0	0.164
ENSG00000175224	ATG13	11	+	46639809	46639925	46639112	46639440	46651594	46651650	216	100	1.1081e-06	1.49399e-05	0.164
ENSG00000198496	NBR2	17	+	41284972	41285154	41283224	41283287	41290673	41290939	282	100	0.00100157	0.00828002	0.165
ENSG00000163138	PACRGL	4	+	20714410	20714545	20706282	20706437	20715054	20715139	235	100	0.00242006	0.0184579	0.165
ENSG00000166979	C21orf63	21	+	33829904	33830028	33784744	33785321	33840003	33840156	224	100	1.32182e-09	2.29592e-08	0.165
ENSG00000213463	SYNJ2BP	14	-	70855186	70855323	70842392	70842488	70883616	70883762	237	100	1.1792e-219	2.44839e-216	0.165
ENSG00000048991	R3HDM1	2	+	136373721	136373763	136362375	136362586	136374237	136374327	142	100	1.58159e-11	3.16812e-10	0.165
ENSG00000134759	ELP2	18	+	33719381	33719576	33718232	33718389	33721099	33721164	295	100	1.15304e-30	5.48421e-29	0.165
ENSG00000172530	BANP	16	+	88037900	88038017	88017689	88017865	88039695	88039871	217	100	2.7061e-20	8.59835e-19	0.165
ENSG00000169972	PUSL1	1	+	1244294	1244352	1243946	1244100	1244465	1244653	158	100	3.04077e-05	0.000334952	0.166
ENSG00000124406	ATP8A1	4	-	42596305	42596379	42590276	42590346	42602494	42602535	174	100	0.000458972	0.00405385	0.166
ENSG00000075826	SEC31B	10	-	102258461	102258561	102257797	102257964	102258916	102259015	200	100	0.00212324	0.0164143	0.166
ENSG00000005889	ZFX	X	+	24169807	24169917	24167861	24167911	24170836	24170947	210	100	0.00376424	0.0275912	0.166
ENSG00000168734	PKIG	20	+	43211225	43211372	43160425	43160619	43218437	43218507	247	100	9.91571e-12	2.00784e-10	0.166
ENSG00000001460	C1orf201	1	-	24718050	24718169	24710391	24710493	24727808	24727821	219	100	8.31807e-39	5.21536e-37	0.166
ENSG00000112294	ALDH5A1	6	+	24512057	24512096	24505096	24505213	24515394	24515538	139	100	4.96795e-06	6.19806e-05	0.166
ENSG00000170266	GLB1	3	-	33118585	33118729	33114035	33114205	33138210	33138284	244	100	2.2452e-23	8.0857e-22	0.166
ENSG00000196458	ZNF605	12	-	133524733	133524856	133521383	133522383	133532828	133532848	223	100	1.88541e-05	0.000214594	0.167
ENSG00000171469	ZNF561	19	-	9727724	9727847	9724696	9724779	9728766	9728855	223	100	0.00120105	0.00978675	0.167
ENSG00000100614	PPM1A	14	+	60717097	60717199	60716158	60716395	60749401	60750255	202	100	0.00530752	0.0375568	0.167
ENSG00000146067	FAM193B	5	-	176958953	176959201	176958282	176958522	176959443	176959642	348	100	6.86786e-35	3.745e-33	0.167
ENSG00000156170	C8orf38	8	+	96035397	96035547	95970222	95970407	96044222	96044326	250	100	4.66614e-05	0.000494691	0.168
ENSG00000124615	MOCS1	6	-	39876830	39876878	39874132	39874893	39877578	39877699	148	100	0.000296374	0.00271546	0.168
ENSG00000164542	KIAA0895	7	-	36396510	36397199	36374654	36374787	36406524	36406810	789	100	0.000371016	0.00333593	0.168
ENSG00000122417	ODF2L	1	-	86822126	86822285	86820456	86820542	86824469	86824574	259	100	0.000908563	0.0075773	0.168
ENSG00000174111	SOCS7	17	+	36520634	36520739	36517593	36517658	36522169	36522300	205	100	0.00209247	0.0162252	0.168
ENSG00000090565	RAB11FIP3	16	+	541133	541268	538850	539000	546823	546859	235	100	1.73244e-50	1.64946e-48	0.168
ENSG00000112624	KIAA0240	6	+	42778043	42778139	42749812	42749839	42789755	42789801	196	100	6.02432e-18	1.71257e-16	0.168
ENSG00000163138	PACRGL	4	+	20709425	20709493	20706282	20706437	20715054	20715162	168	100	4.55561e-25	1.74048e-23	0.168
ENSG00000185619	PCGF3	4	+	726188	726287	724758	724899	727460	727578	199	100	8.30999e-86	2.11607e-83	0.168
ENSG00000205336	GPR56	16	+	57675502	57675620	57653651	57653793	57684164	57684263	218	100	1.1634e-78	2.4249e-76	0.168
ENSG00000091129	NRCAM	7	-	107866088	107866145	107864168	107864280	107866651	107866822	157	100	1.37576e-71	2.43506e-69	0.168
ENSG00000184281	TSSC4	11	+	2423205	2423377	2421857	2422028	2423523	2423680	272	100	5.96361e-06	7.37209e-05	0.168
ENSG00000072756	TRNT1	3	+	3169629	3169702	3168663	3168973	3170697	3170872	173	100	3.17782e-15	7.81911e-14	0.168
ENSG00000113552	GNPDA1	5	-	141391852	141391942	141391476	141391606	141392559	141392592	190	100	0.00256012	0.0194464	0.169
ENSG00000163071	SPATA18	4	+	52935986	52936082	52928385	52928498	52938082	52938322	196	100	0.00617723	0.043062	0.169
ENSG00000185019	UBOX5	20	-	3095950	3096112	3088218	3090960	3102029	3103230	262	100	5.22786e-80	1.14724e-77	0.169
ENSG00000138802	SEC24B	4	+	110370572	110370665	110354927	110355158	110384056	110384800	193	100	5.53221e-20	1.73836e-18	0.169
ENSG00000130511	SSBP4	19	+	18542162	18542228	18541650	18541740	18542456	18542516	166	100	2.63647e-46	2.15321e-44	0.169
ENSG00000182359	KBTBD3	11	-	105947233	105947434	105929591	105929836	105948038	105948492	301	100	7.31188e-25	2.77389e-23	0.169
ENSG00000161249	DMKN	19	-	35998359	35998413	35997027	35997087	36001085	36001113	154	100	2.53003e-09	4.28765e-08	0.169
ENSG00000139173	TMEM117	12	+	44537327	44537427	44338012	44338145	44605072	44605170	200	100	1.54747e-05	0.000179268	0.17
ENSG00000184860	SDR42E1	16	-	82041245	82041473	82034395	82034489	82044991	82045070	328	100	2.32858e-05	0.000261506	0.17
ENSG00000087916	SLC6A14	X	+	115588774	115588942	115586522	115586632	115589974	115592625	268	100	5.37689e-05	0.00056549	0.17
ENSG00000104529	EEF1D	8	-	144676062	144676241	144672187	144672251	144679517	144679572	279	100	0.000735861	0.00625389	0.17
ENSG00000142188	TMEM50B	21	-	34819324	34819447	34811520	34811604	34821088	34821496	223	100	3.30243e-06	4.20369e-05	0.17
ENSG00000090006	LTBP4	19	+	41122794	41122926	41120220	41120352	41123005	41123094	232	100	3.78176e-06	4.78225e-05	0.17
ENSG00000189144	ZNF573	19	-	38249686	38249779	38229202	38231095	38260644	38260737	193	100	4.71973e-06	5.90475e-05	0.17
ENSG00000130429	ARPC1B	7	+	98974055	98974197	98972352	98972404	98974960	98975062	242	100	1.74546e-27	7.33855e-26	0.17
ENSG00000118997	DNAH7	2	-	196720534	196720715	196718066	196718252	196722100	196722447	281	100	0.000100584	0.00100165	0.171
ENSG00000205664	RP11-706O15.1.1	X	-	3736482	3736541	3735568	3735819	3740414	3740612	159	100	0.00131206	0.0106208	0.171
ENSG00000166169	POLL	10	-	103346878	103346957	103345618	103345913	103347960	103348005	179	100	0.00303657	0.0227296	0.171
ENSG00000163507	KIAA1524	3	-	108300954	108300985	108300261	108300358	108301823	108301930	131	100	6.74707e-75	1.28251e-72	0.171
ENSG00000104450	SPAG1	8	+	101226046	101226146	101225317	101225656	101232506	101232659	200	100	8.95788e-81	1.98189e-78	0.171
ENSG00000140992	PDPK1	16	+	2588502	2588772	2588020	2588137	2607703	2607964	370	100	1.08863e-13	2.45998e-12	0.171
ENSG00000130429	ARPC1B	7	+	98974066	98974197	98972351	98972404	98974960	98975108	231	100	6.51427e-27	2.67427e-25	0.171
ENSG00000198707	CEP290	12	-	88448116	88448190	88447428	88447523	88449352	88449494	174	100	4.95043e-42	3.521e-40	0.171
ENSG00000068305	MEF2A	15	+	100138634	100138716	100105904	100106309	100173182	100173378	182	100	3.77275e-52	3.75772e-50	0.171
ENSG00000074219	TEAD2	19	-	49858559	49858676	49858404	49858463	49860508	49860571	217	100	1.04176e-05	0.000124174	0.172
ENSG00000139865	TTC6	14	+	38165899	38166040	38151962	38152169	38170536	38170731	241	100	4.46274e-25	1.70984e-23	0.172
ENSG00000183474	GTF2H2C	5	+	68858499	68858597	68856035	68856069	68860926	68860960	198	100	8.42983e-33	4.26901e-31	0.172
ENSG00000153237	CCDC148	2	-	159201726	159201830	159197109	159197192	159312926	159313220	204	100	5.25015e-06	6.53352e-05	0.172
ENSG00000118518	RNF146	6	+	127607194	127607322	127601375	127601485	127607760	127609502	228	100	3.45591e-85	8.71794e-83	0.172
ENSG00000146067	FAM193B	5	-	176974168	176974229	176965905	176966148	176981249	176981459	161	100	0.000169387	0.00162969	0.173
ENSG00000140105	WARS	14	-	100840472	100840557	100835423	100835595	100841619	100841681	185	100	0.000308843	0.00281727	0.173
ENSG00000173166	RAPH1	2	-	204341798	204341879	204334961	204335036	204354306	204354812	181	100	0.00215451	0.0166275	0.173
ENSG00000131373	HACL1	3	-	15626754	15626849	15624383	15624496	15631046	15631119	195	100	2.45387e-56	2.72572e-54	0.173
ENSG00000186625	KATNA1	6	-	149924403	149924509	149919188	149919486	149944238	149944419	206	100	1.9214e-30	9.04315e-29	0.173
ENSG00000198466	ZNF587	19	+	58350390	58350517	58331098	58331313	58367471	58367601	227	100	9.90169e-06	0.000118785	0.174
ENSG00000140105	WARS	14	-	100840472	100840516	100835423	100835595	100841619	100841684	144	100	4.26842e-18	1.22261e-16	0.174
ENSG00000205133	C8orf83	8	-	93972728	93972947	93965642	93966792	93978035	93978216	319	100	6.56643e-19	1.96172e-17	0.174
ENSG00000149636	DSN1	20	-	35399275	35399380	35396371	35396445	35399827	35399876	205	100	1.66268e-08	2.63995e-07	0.174
ENSG00000152601	MBNL1	3	+	152173330	152173366	152165408	152165562	152174055	152174150	136	100	1.53621e-88	4.20968e-86	0.174
ENSG00000186871	ERCC6L	X	-	71457680	71457798	71424509	71428548	71458693	71458877	218	100	1.36465e-05	0.000159769	0.175
ENSG00000088367	EPB41L1	20	+	34761685	34761876	34700347	34700402	34763472	34763637	291	100	3.27895e-05	0.000357959	0.175
ENSG00000120756	PLS1	3	+	142346657	142346750	142315257	142315351	142364137	142364422	193	100	0.000105303	0.00104515	0.175
ENSG00000162994	C2orf63	2	-	55408705	55408880	55404737	55404917	55433405	55433512	275	100	0.00588011	0.0411982	0.175
ENSG00000101363	MANBAL	20	+	35925698	35925937	35918065	35918089	35929610	35929816	339	100	2.93096e-30	1.36754e-28	0.175
ENSG00000256500	RP11-73M18.2.1	14	+	104040443	104040507	104029323	104029461	104053610	104053701	164	100	2.86383e-65	4.1448e-63	0.175
ENSG00000143458	GABPB2	1	+	151060945	151060993	151060633	151060773	151065667	151065862	148	100	4.47236e-06	5.60957e-05	0.175
ENSG00000151116	UEVLD	11	-	18592167	18592285	18591891	18591924	18600270	18600355	218	100	3.76969e-67	5.79781e-65	0.175
ENSG00000155313	USP25	21	+	17219981	17220095	17214716	17214859	17222095	17222191	214	100	3.72351e-11	7.2593e-10	0.175
ENSG00000115107	STEAP3	2	+	119988195	119988610	119981383	119981464	120003064	120003564	515	100	1.74036e-34	9.36706e-33	0.175
ENSG00000105483	CARD8	19	-	48722127	48722269	48718596	48718641	48724986	48725112	242	100	3.53828e-05	0.000384095	0.176
ENSG00000137434	C6orf52	6	-	10685081	10685156	10683419	10683465	10687198	10687397	175	100	0.00194666	0.0152103	0.176
ENSG00000125454	SLC25A19	17	-	73284582	73284672	73282713	73282883	73285434	73285530	190	100	4.05281e-27	1.67396e-25	0.176
ENSG00000165025	SYK	9	+	93629412	93629481	93627329	93627379	93636485	93636573	169	100	4.92296e-34	2.61318e-32	0.176
ENSG00000162910	MRPL55	1	-	228296137	228296175	228295935	228296019	228296849	228297007	138	100	5.95125e-35	3.25504e-33	0.176
ENSG00000204843	DCTN1	2	-	74617709	74617855	74605126	74605372	74618920	74618970	246	100	3.33909e-166	4.09676e-163	0.176
ENSG00000050820	BCAR1	16	-	75286132	75286296	75276811	75276988	75299722	75299846	264	100	0.00336949	0.0249567	0.177
ENSG00000104529	EEF1D	8	-	144674816	144675063	144672007	144672251	144679517	144679583	347	100	4.15214e-88	1.12638e-85	0.177
ENSG00000203865	ATP1A1OS	1	-	116953882	116953937	116948130	116948770	116961080	116961158	155	100	1.57063e-71	2.77088e-69	0.177
ENSG00000074582	BCS1L	2	+	219524759	219524941	219524431	219524466	219525661	219526030	282	100	1.31836e-30	6.25947e-29	0.177
ENSG00000102225	CDK16	X	+	47081659	47081779	47077811	47078063	47082950	47083158	220	100	2.94727e-16	7.65666e-15	0.177
ENSG00000197586	ENTPD6	20	+	25187157	25187226	25176336	25176503	25187711	25188033	169	100	5.11808e-68	8.17439e-66	0.177
ENSG00000129422	MTUS1	8	-	17581180	17581342	17573275	17573410	17601112	17601308	262	100	6.25653e-05	0.000650024	0.178
ENSG00000136098	NEK3	13	-	52728214	52728290	52728029	52728127	52730209	52730383	176	100	0.0011584	0.00946379	0.178
ENSG00000100614	PPM1A	14	+	60743722	60743809	60716377	60716395	60749401	60750255	187	100	1.14095e-100	4.2478e-98	0.178
ENSG00000150556	LYPD6B	2	+	150017277	150017349	149894980	149895315	150061766	150061918	172	100	8.42295e-05	0.000849597	0.179
ENSG00000196511	TPK1	7	-	144378899	144378957	144345899	144345972	144380001	144380071	158	100	2.23463e-34	1.19915e-32	0.179
ENSG00000137601	NEK1	4	-	170398582	170398648	170384393	170384546	170400553	170400685	166	100	2.84752e-49	2.58353e-47	0.179
ENSG00000161905	ALOX15	17	-	4541875	4541979	4541511	4541672	4542144	4542267	204	100	9.85787e-29	4.33714e-27	0.179
ENSG00000198496	NBR2	17	+	41283224	41283287	41277660	41277787	41290673	41290939	163	100	1.28e-05	0.000150511	0.18
ENSG00000154198	CYP4Z2P	1	-	47348843	47348968	47348609	47348764	47351127	47351255	225	100	1.66308e-05	0.000191346	0.18
ENSG00000166889	PATL1	11	-	59423428	59423518	59422995	59423213	59423971	59424073	190	100	8.92862e-05	0.000896749	0.18
ENSG00000198625	MDM4	1	+	204506586	204506625	204501318	204501374	204507336	204507436	139	100	0.000170118	0.00163643	0.18
ENSG00000169239	CA5B	X	+	15763753	15763833	15739619	15739715	15768093	15768531	180	100	0.000360368	0.0032494	0.18
ENSG00000080007	DDX43	6	+	74111581	74111713	74109956	74110086	74115401	74115558	232	100	1.72306e-45	1.3639e-43	0.18
ENSG00000168597	C17orf65	17	-	42260297	42260461	42258990	42259088	42263932	42264082	264	100	1.02884e-12	2.20576e-11	0.18
ENSG00000017260	ATP2C1	3	+	130613574	130613619	130613025	130613181	130649259	130649370	145	100	1.87818e-06	2.46003e-05	0.18
ENSG00000047365	ARAP2	4	-	36121271	36121340	36118682	36118757	36122800	36122948	169	100	2.0516e-10	3.77612e-09	0.18
ENSG00000119979	FAM45A	10	+	120864822	120865007	120863603	120863709	120867459	120867608	285	100	1.96903e-31	9.55902e-30	0.18
ENSG00000197647	ZNF433	19	-	12145642	12145689	12128980	12129107	12146351	12146503	147	100	2.78709e-05	0.000308886	0.181
ENSG00000105655	ISYNA1	19	-	18548408	18548570	18547139	18547289	18548669	18548798	262	100	4.40507e-05	0.000471084	0.181
ENSG00000140105	WARS	14	-	100840316	100840401	100835423	100835595	100841619	100841804	185	100	5.44818e-05	0.000572652	0.181
ENSG00000103599	IQCH	15	+	67636400	67636529	67553609	67553732	67649682	67649759	229	100	8.17685e-12	1.66573e-10	0.181
ENSG00000114745	GORASP1	3	-	39144183	39144372	39142513	39142593	39148969	39149126	289	100	2.22747e-09	3.79451e-08	0.181
ENSG00000182985	CADM1	11	-	115069125	115069158	115049363	115049495	115080293	115080377	133	100	9.4675e-30	4.34234e-28	0.181
ENSG00000050426	LETMD1	12	+	51447560	51447643	51445874	51445990	51450132	51450285	183	100	2.87121e-16	7.46984e-15	0.181
ENSG00000185252	ZNF74	22	+	20749622	20749708	20748852	20748952	20754921	20755048	186	100	3.1774e-15	7.81911e-14	0.181
ENSG00000223745	RP4-717I23.3.1	1	-	93770944	93771027	93730233	93730329	93790191	93790286	183	100	4.6998e-12	9.70226e-11	0.181
ENSG00000080007	DDX43	6	+	74107411	74107467	74104575	74104878	74109956	74110086	156	100	7.77091e-05	0.000787064	0.182
ENSG00000160226	C21orf2	21	-	45753943	45755687	45752915	45753145	45757531	45757550	1844	100	0.000218777	0.00205614	0.182
ENSG00000162769	FLVCR1	1	+	213061232	213061343	213058634	213058738	213061830	213061936	211	100	0.000710224	0.00605125	0.182
ENSG00000158402	CDC25C	5	-	137661709	137661743	137654907	137655063	137664172	137664218	134	100	3.99587e-14	9.22639e-13	0.182
ENSG00000173402	DAG1	3	+	49524686	49524848	49507786	49507866	49547851	49548254	262	100	7.94003e-59	9.58914e-57	0.182
ENSG00000182621	PLCB1	20	+	8782702	8782820	8770821	8770908	8862268	8865547	218	100	1.65985e-05	0.000191097	0.183
ENSG00000135250	SRPK2	7	-	104946882	104947018	104909252	104909316	105029094	105029149	236	100	0.00013098	0.00128234	0.183
ENSG00000204580	DDR1	6	+	30853401	30853457	30850731	30850760	30856464	30856591	156	100	0.000506677	0.0044425	0.183
ENSG00000065809	FAM107B	10	-	14595320	14595386	14572330	14572514	14646238	14646417	166	100	0.000606567	0.00524254	0.183
ENSG00000177565	TBL1XR1	3	-	176849150	176849237	176782707	176782810	176914908	176915039	187	100	1.97803e-36	1.13357e-34	0.183
ENSG00000166979	C21orf63	21	+	33829904	33830028	33825619	33825816	33840003	33840156	224	100	9.02766e-14	2.052e-12	0.183
ENSG00000159023	EPB41	1	+	29386933	29386996	29385100	29385157	29391493	29391670	163	100	1.88017e-60	2.40519e-58	0.183
ENSG00000175455	CCDC14	3	-	123674689	123674812	123667742	123667979	123679990	123680228	223	100	2.41097e-07	3.4487e-06	0.183
ENSG00000068745	IP6K2	3	-	48732134	48732257	48731607	48731673	48732522	48732851	223	100	2.11971e-29	9.58377e-28	0.183
ENSG00000110011	DNAJC4	11	+	63998503	63998619	63998123	63998412	63999342	63999436	216	100	3.79865e-86	9.71878e-84	0.183
ENSG00000074621	SLC24A1	15	+	65930465	65930519	65916292	65918308	65931932	65932041	154	100	1.45369e-05	0.000169349	0.184
ENSG00000107758	PPP3CB	10	-	75239607	75239726	75239074	75239275	75255562	75255689	219	100	4.84263e-23	1.72103e-21	0.184
ENSG00000189157	FAM47E	4	+	77211054	77211213	77184964	77184996	77230296	77232282	259	100	8.09954e-45	6.22857e-43	0.184
ENSG00000124615	MOCS1	6	-	39894922	39895194	39893460	39893589	39902033	39902198	372	100	4.38511e-85	1.09595e-82	0.185
ENSG00000241472	RP11-204J18.3.1	3	-	62278288	62278392	62249549	62249817	62280374	62280453	204	100	9.06066e-06	0.000109499	0.186
ENSG00000174151	CYB561D1	1	+	110037141	110037245	110036735	110036909	110037764	110037802	204	100	0.000515108	0.00450982	0.186
ENSG00000155893	ACPL2	3	+	140981084	140981182	140978964	140979096	140997183	140997342	198	100	2.35914e-29	1.06307e-27	0.186
ENSG00000251022	RP11-163O17.1.1	4	-	83816844	83816927	83814638	83816000	83821229	83821376	183	100	9.73995e-12	1.97447e-10	0.186
ENSG00000162601	MYSM1	1	-	59154709	59154788	59150824	59150923	59156011	59156066	179	100	1.85099e-08	2.92689e-07	0.186
ENSG00000074582	BCS1L	2	+	219525029	219525205	219524439	219524466	219525661	219526030	276	100	7.27298e-31	3.48072e-29	0.186
ENSG00000251022	RP11-163O17.1.1	4	-	83819141	83819215	83814638	83816000	83821229	83821376	174	100	1.39689e-20	4.49669e-19	0.186
ENSG00000103540	CCP110	16	+	19537040	19537183	19535132	19535410	19539188	19539344	243	100	1.36303e-26	5.52e-25	0.186
ENSG00000136122	BORA	13	+	73305418	73305525	73303063	73303231	73312099	73312181	207	100	3.09027e-15	7.61063e-14	0.186
ENSG00000198520	C1orf228	1	+	45150064	45150328	45140397	45140545	45155347	45155575	364	100	6.43799e-05	0.000666824	0.187
ENSG00000075413	MARK3	14	+	103964838	103964865	103958113	103958371	103966492	103966537	127	100	0.00188146	0.0147458	0.187
ENSG00000214796	RP11-480I12.5.1	1	-	202826774	202826923	202822118	202822408	202828009	202828227	249	100	3.29714e-98	1.11246e-95	0.187
ENSG00000074219	TEAD2	19	-	49859215	49859227	49858559	49858676	49860508	49860571	112	100	8.03538e-69	1.31849e-66	0.187
ENSG00000185379	RAD51D	17	-	33443877	33444056	33433459	33433500	33446129	33446191	279	100	4.09561e-09	6.80929e-08	0.187
ENSG00000104529	EEF1D	8	-	144674816	144675112	144671999	144672251	144679517	144679585	396	100	2.35012e-101	8.81033e-99	0.187
ENSG00000123352	SPATS2	12	+	49765010	49765073	49761329	49761370	49800255	49800348	163	100	0.00582088	0.0408202	0.188
ENSG00000168385	2002-09-01	2	+	242259617	242259702	242254769	242255025	242263630	242263656	185	100	7.32771e-07	1.00554e-05	0.188
ENSG00000138028	CGREF1	2	-	27333540	27333836	27327154	27327245	27341713	27341898	396	100	1.35552e-12	2.89005e-11	0.188
ENSG00000115459	ELMOD3	2	+	85582677	85582907	85582198	85582293	85584089	85584375	330	100	2.79744e-06	3.58881e-05	0.188
ENSG00000185158	LRRC37B	17	+	30348411	30349844	30335036	30335151	30351729	30351801	1533	100	1.18616e-29	5.41282e-28	0.188
ENSG00000196498	NCOR2	12	-	125020110	125020157	124979692	124979914	125051853	125052010	147	100	2.73178e-05	0.000303441	0.189
ENSG00000198925	ATG9A	2	-	220093731	220093896	220093155	220093207	220094256	220094340	265	100	4.12328e-20	1.3017e-18	0.189
ENSG00000197385	ZNF860	3	+	32027739	32027901	32023262	32023394	32030151	32030417	262	100	1.53853e-48	1.3527e-46	0.189
ENSG00000007255	TRAPPC6A	19	-	45668384	45668452	45668110	45668228	45681350	45681485	168	100	1.02119e-06	1.38166e-05	0.189
ENSG00000151532	VTI1A	10	+	114208139	114208247	114206755	114207225	114208639	114210484	208	100	3.73504e-24	1.38865e-22	0.189
ENSG00000219626	AC008073.6.1	2	+	24360778	24360970	24357988	24358057	24362239	24362320	292	100	4.025e-25	1.54432e-23	0.189
ENSG00000205336	GPR56	16	+	57675498	57675620	57653957	57654048	57684164	57684263	222	100	3.54672e-40	2.34066e-38	0.189
ENSG00000198911	SREBF2	22	+	42300538	42300736	42298973	42299159	42300866	42300977	298	100	7.26459e-48	6.19545e-46	0.189
ENSG00000213762	ZNF134	19	+	58130779	58130876	58125618	58125871	58131527	58131759	197	100	1.69254e-05	0.000194422	0.19
ENSG00000134324	LPIN1	2	+	11903148	11903412	11886763	11886797	11905658	11905859	364	100	9.57888e-18	2.69326e-16	0.19
ENSG00000149657	LSM14B	20	+	60702640	60702757	60701359	60701495	60704840	60705008	217	100	2.2417e-25	8.66254e-24	0.19
ENSG00000176731	C8orf59	8	-	86131464	86131592	86129614	86129731	86132534	86132650	228	100	2.42488e-103	9.62535e-101	0.19
ENSG00000183077	AFMID	17	+	76200908	76200981	76198783	76198832	76201520	76201599	173	100	4.3049e-05	0.000462295	0.191
ENSG00000113552	GNPDA1	5	-	141391852	141391904	141391476	141391606	141392559	141392595	152	100	0.003256	0.024211	0.191
ENSG00000149187	CELF1	11	-	47522412	47522484	47510388	47510576	47528409	47528449	172	100	1.09628e-63	1.51359e-61	0.191
ENSG00000244754	N4BP2L2	13	-	33096318	33096407	33092011	33092140	33109905	33111164	189	100	1.15465e-13	2.60369e-12	0.191
ENSG00000144468	RHBDD1	2	+	227704124	227704343	227700759	227700803	227729319	227729560	319	100	8.38927e-37	4.86452e-35	0.192
ENSG00000105877	DNAH11	7	+	21603803	21604015	21600688	21600788	21609686	21609917	312	100	3.87829e-11	7.54471e-10	0.192
ENSG00000172932	ANKRD13D	11	+	67057299	67057436	67056818	67057021	67057548	67057684	237	100	1.02485e-05	0.000122429	0.193
ENSG00000104081	BMF	15	-	40400459	40400587	40397995	40398292	40400973	40401075	228	100	0.00276136	0.0208401	0.193
ENSG00000102125	TAZ	X	+	153642437	153642527	153641818	153641904	153647881	153647962	190	100	2.10102e-48	1.83234e-46	0.193
ENSG00000166575	TMEM135	11	+	86782564	86782657	86749081	86749228	86868382	86868448	193	100	9.91973e-15	2.37475e-13	0.193
ENSG00000007866	TEAD3	6	-	35447836	35447899	35447081	35447093	35452336	35452401	163	100	9.4833e-16	2.39675e-14	0.193
ENSG00000141552	ANAPC11	17	+	79851427	79851490	79849817	79849982	79852342	79852462	163	100	1.43328e-21	4.77618e-20	0.193
ENSG00000123572	NRK	X	+	105189863	105190007	105187932	105188033	105190306	105190456	244	100	2.14868e-23	7.74327e-22	0.193
ENSG00000165689	SDCCAG3	9	-	139304541	139304691	139302277	139302390	139304779	139305061	250	100	5.42021e-45	4.21014e-43	0.194
ENSG00000196591	HDAC2	6	-	114283530	114283558	114281069	114281182	114289797	114289860	128	100	0.00579067	0.0406348	0.195
ENSG00000134470	IL15RA	10	-	6005705	6005801	6002357	6002530	6008107	6008302	196	100	1.14866e-19	3.55353e-18	0.195
ENSG00000009780	FAM76A	1	+	28075578	28075665	28071164	28071322	28081705	28081841	187	100	2.74781e-05	0.000305033	0.196
ENSG00000240344	PPIL3	2	-	201747064	201747105	201746143	201746211	201750420	201750495	141	100	1.03741e-54	1.10243e-52	0.196
ENSG00000184916	JAG2	14	-	105617327	105617441	105617201	105617248	105617619	105617733	214	100	2.4414e-34	1.30881e-32	0.196
ENSG00000111271	ACAD10	12	+	112125861	112126022	112123880	112124043	112130500	112130553	261	100	1.22602e-75	2.37225e-73	0.196
ENSG00000166716	ZNF592	15	+	85307937	85308046	85291865	85291895	85321413	85321543	209	100	2.66776e-06	3.43304e-05	0.196
ENSG00000090857	PDPR	16	+	70148723	70148833	70147528	70148343	70154363	70154622	210	100	8.97771e-41	6.07334e-39	0.196
ENSG00000122490	PQLC1	18	-	77693968	77694022	77690227	77690311	77703328	77704324	154	100	0.00190914	0.0149453	0.197
ENSG00000255284	AP006621.5.1	11	+	778112	778218	777607	777695	783529	783671	206	100	0.00222557	0.0171074	0.197
ENSG00000205937	RNPS1	16	-	2316110	2316217	2314573	2314761	2317663	2317834	207	100	2.59055e-28	1.12058e-26	0.197
ENSG00000113790	EHHADH	3	-	184997966	184998112	184966220	184966305	184999697	184999778	246	100	8.21803e-12	1.67223e-10	0.197
ENSG00000162910	MRPL55	1	-	228296655	228296722	228295935	228296019	228296849	228297000	167	100	3.06956e-06	3.92114e-05	0.197
ENSG00000151135	C12orf23	12	+	107350859	107350927	107349621	107349843	107360888	107360958	168	100	5.44972e-11	1.04883e-09	0.198
ENSG00000186166	CCDC84	11	+	118872322	118872535	118869720	118869819	118881473	118881540	313	100	1.02141e-07	1.51275e-06	0.198
ENSG00000198908	BHLHB9	X	+	102002744	102002839	101975884	101976019	102003626	102007366	195	100	6.59017e-17	1.77527e-15	0.198
ENSG00000108669	CYTH1	17	-	76692088	76692091	76688498	76688575	76694350	76694462	103	100	1.55271e-06	2.05546e-05	0.198
ENSG00000121310	ECHDC2	1	-	53379566	53379767	53377394	53377462	53387224	53387591	301	100	6.52941e-09	1.06619e-07	0.199
ENSG00000198814	GK	X	+	30745582	30745669	30742217	30742298	30746848	30748725	187	100	6.2816e-10	1.11511e-08	0.199
ENSG00000144468	RHBDD1	2	+	227702788	227702870	227700771	227700803	227729319	227729781	182	100	4.90777e-15	1.1945e-13	0.199
ENSG00000250220	RP11-692D12.1.1	4	+	74135540	74135670	74124925	74125125	74167980	74168102	230	100	5.2684e-14	1.20974e-12	0.199
ENSG00000064012	CASP8	2	+	202137620	202137665	202137360	202137499	202141549	202141691	145	100	3.76115e-22	1.28102e-20	0.199
ENSG00000144182	LIPT1	2	+	99772763	99772889	99771417	99771514	99778419	99778738	226	100	6.05399e-18	1.71829e-16	0.199
ENSG00000163694	RBM47	4	-	40438457	40438902	40434667	40434879	40439787	40440941	545	100	2.05356e-79	4.39918e-77	0.199
ENSG00000250903	RP1-80B9.2.1	6	+	2272049	2273651	2269931	2270033	2283732	2284008	1702	100	4.46859e-06	5.60615e-05	0.199
ENSG00000112186	CAP2	6	+	17514079	17514185	17507399	17507543	17539499	17539521	206	100	2.99799e-16	7.78467e-15	0.199
ENSG00000088367	EPB41L1	20	+	34761685	34761876	34742671	34742818	34763472	34763637	291	100	8.67749e-06	0.00010515	0.2
ENSG00000197818	SLC9A8	20	+	48467298	48467381	48466115	48466217	48471974	48472118	183	100	1.34467e-10	2.50226e-09	0.2
ENSG00000197563	PIGN	18	-	59829485	59829562	59828365	59828618	59854076	59854289	177	100	0.000462809	0.00408574	0.201
ENSG00000143995	MEIS1	2	+	66796181	66796277	66795798	66795888	66798377	66798968	196	100	0.00268557	0.0203278	0.201
ENSG00000179134	SAMD4B	19	+	39844645	39844706	39833107	39833216	39847328	39847729	161	100	1.1494e-13	2.59295e-12	0.201
ENSG00000186575	NF2	22	+	30078967	30079053	30077427	30077590	30090740	30090945	186	100	9.11963e-06	0.000110162	0.202
ENSG00000169764	UGP2	2	+	64084683	64084852	64083921	64084016	64084962	64085070	269	100	0.000376346	0.00337879	0.202
ENSG00000179195	ZNF664	12	+	124489424	124489482	124457669	124458567	124495927	124495988	158	100	3.63423e-106	1.56952e-103	0.202
ENSG00000205336	GPR56	16	+	57675498	57675620	57653604	57653793	57684164	57684263	222	100	1.15386e-79	2.48167e-77	0.202
ENSG00000182095	TNRC18	7	-	5460690	5461120	5434070	5434226	5463071	5463177	530	100	4.16225e-07	5.84079e-06	0.202
ENSG00000137434	C6orf52	6	-	10672779	10672869	10671654	10671831	10683419	10683465	190	100	8.06202e-15	1.9369e-13	0.203
ENSG00000196678	ERI2	16	-	20817036	20817267	20814924	20814992	20817729	20817998	331	100	1.91841e-06	2.51002e-05	0.203
ENSG00000171617	ENC1	5	-	73933389	73933526	73932298	73932323	73936131	73937249	237	100	1.9513e-08	3.0765e-07	0.203
ENSG00000164002	DEM1	1	+	40975122	40975297	40974461	40974580	40980186	40980518	275	100	4.87819e-45	3.81106e-43	0.203
ENSG00000157578	LCA5L	21	-	40807345	40807499	40801056	40801137	40816060	40816127	254	100	1.01593e-05	0.000121498	0.204
ENSG00000101132	PFDN4	20	+	52825373	52825454	52824850	52825097	52830889	52830997	181	100	0.000235924	0.00219702	0.204
ENSG00000116337	AMPD2	1	+	110164806	110164975	110163773	110163888	110167924	110168055	269	100	0.00112781	0.00923738	0.204
ENSG00000133641	C12orf29	12	+	88433924	88434042	88429386	88429515	88436601	88436697	218	100	8.71097e-07	1.18781e-05	0.204
ENSG00000140988	RPS2	16	-	2013653	2013840	2013149	2013257	2014276	2014368	287	100	2.83321e-88	7.72464e-86	0.204
ENSG00000138380	ALS2CR8	2	+	203777756	203777825	203776995	203777047	203782599	203782766	169	100	9.7518e-05	0.000973269	0.205
ENSG00000223546	LL0XNC01-157D4.1.1	X	+	102071919	102072010	102024145	102024269	102080920	102081097	191	100	0.000101716	0.00101161	0.205
ENSG00000198908	BHLHB9	X	+	102002744	102002839	101975884	101975955	102003626	102007366	195	100	0.000316828	0.0028828	0.205
ENSG00000135241	PNPLA8	7	-	108161919	108161965	108154879	108155891	108166472	108166638	146	100	0.000699277	0.00597244	0.205
ENSG00000140374	ETFA	15	-	76580186	76580286	76522844	76523739	76603690	76603755	200	100	0.00279177	0.0210549	0.205
ENSG00000112715	VEGFA	6	+	43748468	43748540	43746625	43746655	43752277	43752299	172	100	4.682e-87	1.22696e-84	0.205
ENSG00000074582	BCS1L	2	+	219524759	219524968	219524457	219524466	219525661	219526030	309	100	2.69807e-41	1.86973e-39	0.205
ENSG00000158062	UBXN11	1	-	26629303	26629409	26624452	26624553	26633082	26633131	206	100	4.71233e-77	9.42186e-75	0.205
ENSG00000113494	PRLR	5	-	35195652	35195815	35089652	35089765	35230369	35230579	263	100	0.000238493	0.00222018	0.206
ENSG00000149476	DAK	11	+	61101020	61101122	61100693	61100801	61102091	61102203	202	100	0.00724523	0.0496921	0.206
ENSG00000115568	ZNF142	2	-	219516423	219516545	219515081	219515249	219520872	219521186	222	100	1.93821e-41	1.35184e-39	0.206
ENSG00000173402	DAG1	3	+	49530259	49530406	49507721	49507866	49547851	49547923	247	100	1.51428e-10	2.8111e-09	0.206
ENSG00000044446	PHKA2	X	-	18918787	18918817	18915280	18915451	18919602	18919721	130	100	1.51896e-23	5.52559e-22	0.206
ENSG00000148090	AUH	9	-	93978340	93978388	93976096	93976707	93979558	93979609	148	100	4.25414e-73	7.83807e-71	0.206
ENSG00000106460	TMEM106B	7	+	12253826	12254020	12250948	12251173	12254434	12254511	294	100	2.684e-22	9.23335e-21	0.206
ENSG00000122481	RWDD3	1	+	95705332	95705465	95699776	95699871	95709766	95710254	233	100	1.03667e-05	0.000123622	0.207
ENSG00000173402	DAG1	3	+	49530255	49530406	49507564	49507866	49547851	49547949	251	100	6.73531e-05	0.000694687	0.207
ENSG00000140105	WARS	14	-	100840472	100840486	100835423	100835595	100841619	100841812	114	100	0.000217504	0.00204631	0.207
ENSG00000261771	DYX1C1-CCPG1.1	15	-	55742419	55742565	55731669	55731779	55783320	55783454	246	100	0.000327949	0.00297796	0.207
ENSG00000129197	RPAIN	17	+	5329555	5329619	5326088	5326149	5335861	5336340	164	100	2.3495e-49	2.14612e-47	0.207
ENSG00000080345	RIF1	2	+	152336611	152336741	152331370	152331733	152339712	152339849	230	100	6.94984e-23	2.44896e-21	0.207
ENSG00000204120	GIGYF2	2	+	233595831	233595944	233562040	233562102	233599864	233599948	213	100	1.63485e-24	6.15024e-23	0.207
ENSG00000115459	ELMOD3	2	+	85582677	85582721	85582198	85582293	85584089	85584375	144	100	8.33524e-59	1.0044e-56	0.208
ENSG00000235453	C9orf133	9	+	32565394	32565626	32552345	32552477	32566388	32566927	332	100	9.25239e-07	1.25845e-05	0.208
ENSG00000140105	WARS	14	-	100840472	100840581	100835423	100835595	100842596	100842671	209	100	6.73971e-228	1.5819e-224	0.208
ENSG00000166435	XRRA1	11	-	74570202	74570328	74563033	74563127	74574025	74574066	226	100	1.20651e-62	1.62831e-60	0.208
ENSG00000144815	FAM55C	3	+	101498577	101498744	101498045	101498168	101500953	101501134	267	100	5.47957e-19	1.64205e-17	0.208
ENSG00000123415	SMUG1	12	-	54580630	54580795	54577453	54577743	54582298	54582380	265	100	4.60972e-38	2.79608e-36	0.208
ENSG00000116151	MORN1	1	-	2321363	2321435	2319677	2319776	2322896	2323146	172	100	6.62313e-31	3.17534e-29	0.208
ENSG00000148180	GSN	9	+	124062333	124062404	124045596	124045670	124064240	124064445	171	100	1.29688e-20	4.17726e-19	0.208
ENSG00000162994	C2orf63	2	-	55436539	55436652	55433405	55433512	55436765	55436788	213	100	0.000260459	0.00241218	0.209
ENSG00000135655	USP15	12	+	62722073	62722186	62719652	62719714	62728946	62729155	213	100	0.000360748	0.00325227	0.209
ENSG00000165689	SDCCAG3	9	-	139303450	139303519	139302277	139302390	139304779	139305045	169	100	3.43969e-58	4.04549e-56	0.209
[truncated: 868 more rows]

## Sheet: Retained Intron
Table S2B.2: List of transcripts having Retained intron alternative splicing events in Nt-ERβcells
GeneID	geneSymbol	chr	strand	riExonStart_0base	riExonEnd	upstreamES	upstreamEE	downstreamES	downstreamEE	IncFormLen	SkipFormLen	PValue	FDR	IncLevelDifference
ENSG00000130822	PNCK	X	-	152936739	152937127	152936739	152936815	152937003	152937127	288	100	4.29145e-05	0.000149884	-1
ENSG00000145020	AMT	3	-	49456403	49456838	49456403	49456584	49456692	49456838	208	100	4.45845e-05	0.000154899	-1
ENSG00000198821	CD247	1	-	167403256	167404671	167403256	167403313	167404635	167404671	1422	100	1.85531e-05	6.79528e-05	-1
ENSG00000142910	TINAGL1	1	+	32051040	32051477	32051040	32051086	32051353	32051477	367	100	1.77154e-09	9.44535e-09	-1
ENSG00000224424	PRKAR2A-AS1	3	+	48885369	48885841	48885369	48885458	48885537	48885841	179	100	5.04747e-07	2.1789e-06	-0.875
ENSG00000101222	SPEF1	20	-	3759067	3759637	3759067	3759191	3759392	3759637	301	100	1.15318e-05	4.34871e-05	-0.875
ENSG00000197580	BCO2	11	+	112064196	112065478	112064196	112064717	112065375	112065478	758	100	0.000927643	0.00266849	-0.69
ENSG00000206140	TMEM191C	22	+	21823232	21823635	21823232	21823292	21823562	21823635	370	100	1.17804e-05	4.43742e-05	-0.667
ENSG00000171551	ECEL1	2	-	233349690	233349977	233349690	233349801	233349908	233349977	207	100	1.42898e-08	7.07228e-08	-0.667
ENSG00000147576	ADHFE1	8	+	67356601	67356983	67356601	67356655	67356828	67356983	273	100	3.13857e-05	0.00011174	-0.634
ENSG00000177943	MAMDC4	9	+	139753170	139753584	139753170	139753305	139753456	139753584	251	100	2.71023e-06	1.10105e-05	-0.576
ENSG00000140682	TGFB1I1	16	+	31484761	31485055	31484761	31484877	31485002	31485055	225	100	0.000264283	0.000834167	-0.569
ENSG00000136883	KIF12	9	-	116855508	116855777	116855508	116855613	116855686	116855777	173	100	0.000291243	0.00091577	-0.536
ENSG00000243696	MUSTN1	3	-	52867129	52867446	52867129	52867263	52867398	52867446	235	100	3.07068e-05	0.000109914	-0.5
ENSG00000065357	DGKA	12	+	56333865	56334217	56333865	56333952	56334097	56334217	245	100	2.18159e-05	7.91155e-05	-0.5
ENSG00000143127	ITGA10	1	+	145532114	145532622	145532114	145532265	145532456	145532622	291	100	3.75814e-06	1.49558e-05	-0.469
ENSG00000186862	PDZD7	10	-	102781554	102782142	102781554	102781702	102781965	102782142	363	100	4.80701e-31	7.07379e-30	-0.468
ENSG00000116871	MAP7D1	1	+	36641799	36642182	36641799	36641922	36642018	36642182	196	100	4.25581e-24	4.76047e-23	-0.463
ENSG00000235954	TTC28-AS1	22	+	28393398	28394826	28393398	28393727	28393973	28394826	346	100	6.43479e-73	2.63032e-71	-0.438
ENSG00000107551	RASSF4	10	+	45465612	45467296	45465612	45465712	45467220	45467296	1608	100	2.47415e-99	1.57537e-97	-0.435
ENSG00000159840	ZYX	7	+	143079340	143079778	143079340	143079540	143079685	143079778	245	100	5.1659e-12	3.27042e-11	-0.406
ENSG00000124006	OBSL1	2	-	220415450	220416520	220415450	220415590	220416250	220416520	760	100	0.00331801	0.00867768	-0.396
ENSG00000128604	IRF5	7	+	128587076	128587589	128587076	128587110	128587331	128587589	321	100	3.59534e-101	2.38083e-99	-0.395
ENSG00000255152	MSH5-SAPCD1	6	+	31732042	31732628	31732042	31732132	31732212	31732628	180	100	0.000874912	0.00252999	-0.391
ENSG00000105409	ATP1A3	19	-	42470733	42471492	42470733	42471117	42471400	42471492	383	100	6.32318e-12	3.97269e-11	-0.356
ENSG00000165801	ARHGEF40	14	+	21556988	21557704	21556988	21557035	21557172	21557704	237	100	0.00922266	0.0219685	-0.352
ENSG00000017621	MAGIX	X	+	49021044	49021428	49021044	49021127	49021200	49021428	173	100	9.10128e-16	6.99172e-15	-0.352
ENSG00000226287	TMEM191A	22	+	21057920	21058328	21057920	21057980	21058255	21058328	375	100	1.7989e-18	1.55109e-17	-0.348
ENSG00000165905	GYLTL1B	11	+	45947589	45947898	45947589	45947702	45947772	45947898	170	100	0.000618561	0.00182536	-0.34
ENSG00000198753	PLXNB3	X	+	153040160	153040558	153040160	153040261	153040334	153040558	173	100	2.34534e-07	1.03816e-06	-0.336
ENSG00000167965	MLST8	16	+	2256358	2256660	2256358	2256410	2256484	2256660	174	100	0.00111554	0.00316499	-0.334
ENSG00000173876	TUBB8	10	-	94554	94852	94554	94665	94743	94852	178	100	7.051e-05	0.000238954	-0.333
ENSG00000065357	DGKA	12	+	56333865	56334217	56333865	56333954	56334097	56334217	243	100	1.09229e-10	6.33376e-10	-0.333
ENSG00000136002	ARHGEF4	2	+	131798802	131799517	131798802	131799035	131799387	131799517	452	100	0.00232555	0.00623978	-0.323
ENSG00000128694	OSGEPL1	2	-	190618641	190619071	190618641	190618790	190618866	190619071	176	100	1.50896e-58	5.04662e-57	-0.295
ENSG00000204839	C8orf73	8	-	144649780	144650058	144649780	144649846	144649955	144650058	209	100	1.75628e-05	6.44683e-05	-0.293
ENSG00000070371	CLTCL1	22	-	19183776	19184167	19183776	19183926	19183999	19184167	173	100	6.36147e-69	2.47798e-67	-0.286
ENSG00000142784	WDTC1	1	+	27630111	27631684	27630111	27630286	27631549	27631684	1363	100	5.13234e-06	2.01125e-05	-0.284
ENSG00000215513	PI4KAP1	22	-	20397877	20398336	20397877	20397985	20398184	20398336	299	100	0.0176705	0.0394252	-0.283
ENSG00000223705	NSUN5P1	7	+	75042066	75044301	75042066	75042210	75044162	75044301	2052	100	1.56909e-75	6.57628e-74	-0.283
ENSG00000182774	RPS17L	15	-	83207056	83207736	83207056	83207122	83207630	83207736	608	100	7.32134e-06	2.81872e-05	-0.278
ENSG00000173947	C1orf88	1	+	111891137	111892845	111891137	111891268	111892727	111892845	1559	100	3.2988e-11	1.97868e-10	-0.276
ENSG00000179698	KIAA1875	8	+	145168879	145169578	145168879	145169378	145169456	145169578	178	100	0.0111047	0.0259658	-0.273
ENSG00000077235	GTF3C1	16	-	27474861	27476157	27474861	27474913	27475715	27476157	902	100	7.89562e-15	5.82236e-14	-0.273
ENSG00000158411	MITD1	2	-	99785725	99786073	99785725	99785933	99786012	99786073	179	100	3.85514e-21	3.81026e-20	-0.272
ENSG00000167962	ZNF598	16	-	2052521	2053729	2052521	2052733	2053616	2053729	983	100	0.00107075	0.00304315	-0.268
ENSG00000182473	EXOC7	17	-	74083734	74084643	74083734	74083801	74084544	74084643	843	100	1.25844e-18	1.10523e-17	-0.258
ENSG00000146555	SDK1	7	+	4304755	4308632	4304755	4304880	4308309	4308632	3529	100	7.08639e-51	1.97168e-49	-0.254
ENSG00000111344	RASAL1	12	-	113556932	113557248	113556932	113557064	113557166	113557248	202	100	0.000230435	0.000731514	-0.251
ENSG00000177943	MAMDC4	9	+	139750915	139751278	139750915	139751027	139751161	139751278	234	100	6.51898e-40	1.28478e-38	-0.237
ENSG00000103024	NME3	16	-	1821070	1821411	1821070	1821172	1821269	1821411	197	100	1.86931e-11	1.13526e-10	-0.233
ENSG00000183569	SERHL2	22	+	42951669	42952089	42951669	42951711	42952069	42952089	458	100	0.0111627	0.0260646	-0.232
ENSG00000160753	RUSC1	1	+	155295654	155296923	155295654	155295701	155296688	155296923	1087	100	7.16565e-06	2.7672e-05	-0.231
ENSG00000128604	IRF5	7	+	128587331	128587589	128587331	128587360	128587390	128587589	130	100	2.05997e-10	1.18003e-09	-0.229
ENSG00000130762	ARHGEF16	1	+	3394438	3395176	3394438	3394590	3394987	3395176	497	100	8.67202e-20	7.99806e-19	-0.229
ENSG00000168542	COL3A1	2	+	189874903	189875616	189874903	189875091	189875373	189875616	382	100	0.00013605	0.000446445	-0.226
ENSG00000111665	CDCA3	12	-	6958486	6959022	6958486	6958577	6958728	6959022	251	100	1.16318e-24	1.33725e-23	-0.222
ENSG00000089820	ARHGAP4	X	-	153175624	153176065	153175624	153175858	153175959	153176065	201	100	0.000213664	0.000680887	-0.219
ENSG00000188603	CLN3	16	-	28493647	28493993	28493647	28493703	28493928	28493993	325	100	0.000452785	0.0013691	-0.219
ENSG00000204257	HLA-DMA	6	-	32917387	32918580	32917387	32917666	32918295	32918580	729	100	4.65514e-15	3.44044e-14	-0.219
ENSG00000243064	ABCC13	21	+	15660724	15664068	15660724	15660867	15663890	15664068	3123	100	3.51281e-09	1.82303e-08	-0.218
ENSG00000197935	ZNF311	6	-	28967263	28967824	28967263	28967390	28967732	28967824	442	100	1.26101e-13	8.68026e-13	-0.214
ENSG00000172732	MUS81	11	+	65632190	65632616	65632190	65632286	65632585	65632616	399	100	6.14122e-17	4.93533e-16	-0.208
ENSG00000087266	SH3BP2	4	+	2826339	2826923	2826339	2826457	2826852	2826923	495	100	2.82675e-49	7.09042e-48	-0.207
ENSG00000003756	RBM5	3	+	50137964	50140599	50137964	50138038	50140515	50140599	2577	100	1.02366e-10	5.94618e-10	-0.203
ENSG00000162591	MEGF6	1	-	3410934	3411305	3410934	3411063	3411176	3411305	213	100	0.00405427	0.0104221	-0.202
ENSG00000178814	OPLAH	8	-	145107885	145108296	145107885	145108032	145108111	145108296	179	100	0.00275918	0.00731437	-0.199
ENSG00000196756	RP4-564F22.2.1	20	-	37049652	37050888	37049652	37049745	37050738	37050888	1093	100	0.00606469	0.0150413	-0.199
ENSG00000158286	RNF207	1	+	6272741	6273243	6272741	6272793	6273125	6273243	432	100	8.38207e-05	0.000281471	-0.194
ENSG00000134905	CARS2	13	-	111294661	111296529	111294661	111294868	111296411	111296529	1643	100	1.72277e-20	1.65336e-19	-0.194
ENSG00000109133	TMEM33	4	+	41937145	41937546	41937145	41937279	41937483	41937546	304	100	1.1239e-09	6.1004e-09	-0.194
ENSG00000214021	TTLL3	3	+	9859328	9862425	9859328	9860604	9862229	9862425	1725	100	0.00704774	0.0172647	-0.193
ENSG00000187801	ZNF643	1	+	40922616	40923111	40922616	40922743	40923015	40923111	372	100	5.15661e-12	3.27042e-11	-0.193
ENSG00000128159	TUBGCP6	22	-	50657716	50658220	50657716	50657885	50658072	50658220	287	100	1.03934e-95	6.03727e-94	-0.193
ENSG00000184216	IRAK1	X	-	153279492	153279729	153279492	153279555	153279600	153279729	145	100	7.89891e-05	0.000266327	-0.189
ENSG00000185189	NRBP2	8	-	144921680	144921997	144921680	144921721	144921907	144921997	286	100	6.23526e-09	3.16156e-08	-0.186
ENSG00000060971	ACAA1	3	-	38167316	38168191	38167316	38167372	38168000	38168191	728	100	6.03381e-93	3.32966e-91	-0.186
ENSG00000177830	CHID1	11	-	869213	869956	869213	869345	869857	869956	612	100	0.00566215	0.0141918	-0.185
ENSG00000156313	RPGR	X	-	38146346	38147294	38146346	38146498	38147113	38147294	715	100	1.03232e-21	1.03576e-20	-0.181
ENSG00000171863	RPS7	2	+	3622914	3623274	3622914	3623038	3623181	3623274	243	100	5.77713e-08	2.6941e-07	-0.177
ENSG00000110888	CAPRIN2	12	-	30867892	30869610	30867892	30868075	30869441	30869610	1466	100	8.38461e-12	5.20853e-11	-0.175
ENSG00000167716	WDR81	17	+	1638865	1639512	1638865	1639011	1639332	1639512	421	100	0.000757266	0.00221493	-0.172
ENSG00000002016	RAD52	12	-	1038929	1039310	1038929	1039052	1039216	1039310	264	100	5.64607e-100	3.66552e-98	-0.172
ENSG00000168970	JMJD7-PLA2G4B	15	+	42134390	42134789	42134390	42134474	42134751	42134789	377	100	0.0018935	0.00514306	-0.169
ENSG00000161999	JMJD8	16	-	733860	734155	733860	733909	734065	734155	256	100	8.42656e-168	1.99288e-165	-0.168
ENSG00000117266	CDK18	1	+	205498451	205499477	205498451	205498557	205498648	205499477	191	100	0.013361	0.0306358	-0.167
ENSG00000182208	MOB2	11	-	1501622	1502115	1501622	1501716	1501954	1502115	338	100	2.07639e-09	1.09999e-08	-0.167
ENSG00000185684	EP400NL	12	+	132588541	132589849	132588541	132588715	132589111	132589849	496	100	0.000100447	0.000334925	-0.166
ENSG00000140474	ULK3	15	-	75134415	75134761	75134415	75134459	75134620	75134761	261	100	0.000187561	0.000602593	-0.166
ENSG00000241370	RPP21	6	+	30312935	30313175	30312935	30313005	30313074	30313175	169	100	1.7803e-166	3.92971e-164	-0.166
ENSG00000099840	IZUMO4	19	+	2098434	2098803	2098434	2098449	2098785	2098803	436	100	2.12941e-13	1.45071e-12	-0.164
ENSG00000164088	PPM1M	3	+	52282168	52282469	52282168	52282253	52282350	52282469	197	100	2.3126e-13	1.57229e-12	-0.163
ENSG00000140553	UNC45A	15	+	91479175	91479690	91479175	91479212	91479366	91479690	254	100	0.0171957	0.0384688	-0.157
ENSG00000008710	PKD1	16	-	2147728	2147985	2147728	2147778	2147868	2147985	190	100	1.40603e-22	1.4548e-21	-0.156
ENSG00000119844	AFTPH	2	+	64806619	64808407	64806619	64806680	64808323	64808407	1743	100	5.0986e-23	5.41072e-22	-0.156
ENSG00000068308	OTUD5	X	-	48791736	48792140	48791736	48791885	48791968	48792140	183	100	3.47609e-05	0.000123094	-0.155
ENSG00000198556	ZNF789	7	+	99075896	99079949	99075896	99075979	99077283	99079949	1404	100	6.15408e-14	4.37256e-13	-0.153
ENSG00000163479	SSR2	1	-	155981600	155982356	155981600	155981678	155982175	155982356	597	100	0.0122732	0.0283776	-0.151
ENSG00000168701	TMEM208	16	+	67262397	67262784	67262397	67262560	67262699	67262784	239	100	0.013697	0.031298	-0.151
ENSG00000171298	GAA	17	+	78075354	78075689	78075354	78075424	78075609	78075689	285	100	0.000150722	0.000492636	-0.15
ENSG00000182944	EWSR1	22	+	29694722	29695270	29694722	29694885	29695184	29695270	399	100	0.000551173	0.00163818	-0.15
ENSG00000099994	SUSD2	22	+	24579462	24580271	24579462	24579614	24580103	24580271	589	100	0.0112791	0.0262993	-0.149
ENSG00000171163	ZNF692	1	-	249149756	249150145	249149756	249149834	249149923	249150145	189	100	0.0103118	0.0242487	-0.147
ENSG00000077782	FGFR1	8	-	38285438	38285953	38285438	38285611	38285863	38285953	352	100	4.00281e-15	2.98498e-14	-0.147
ENSG00000110583	NAA40	11	+	63713311	63714475	63713311	63713407	63714196	63714475	889	100	0.00479166	0.0121386	-0.146
ENSG00000172943	PHF8	X	-	53963114	53965679	53963114	53964492	53965594	53965679	1202	100	6.94843e-10	3.85365e-09	-0.146
ENSG00000152556	PFKM	12	+	48528725	48529166	48528725	48528821	48529073	48529166	352	100	4.34647e-124	4.49724e-122	-0.146
ENSG00000127084	FGD3	9	+	95795050	95796963	95795050	95795155	95796825	95796963	1770	100	3.02914e-21	3.00556e-20	-0.144
ENSG00000103126	AXIN1	16	-	339439	343718	339439	339607	343487	343718	3980	100	3.41407e-15	2.55169e-14	-0.141
ENSG00000099917	MED15	22	+	20939141	20939554	20939141	20939302	20939387	20939554	185	100	0.00139739	0.00389132	-0.14
ENSG00000085465	OVGP1	1	-	111963897	111964295	111963897	111964083	111964186	111964295	203	100	0.00307169	0.00808456	-0.138
ENSG00000184014	DENND5A	11	-	9164268	9165032	9164268	9164392	9164949	9165032	657	100	1.60078e-101	1.08167e-99	-0.137
ENSG00000145476	CYP4V2	4	+	187122310	187126456	187122310	187122496	187126353	187126456	3957	100	4.93524e-06	1.93838e-05	-0.136
ENSG00000162231	NXF1	11	-	62566010	62567958	62566010	62566047	62567848	62567958	1901	100	4.10143e-07	1.78213e-06	-0.135
ENSG00000182944	EWSR1	22	+	29694722	29695841	29694722	29695270	29695588	29695841	418	100	5.97182e-56	1.88311e-54	-0.134
ENSG00000184613	NELL2	12	-	45269597	45270098	45269597	45269683	45270076	45270098	493	100	0.000516165	0.00154523	-0.133
ENSG00000213930	GALT	9	+	34647488	34647702	34647488	34647564	34647653	34647702	189	100	0.00134587	0.00376049	-0.133
ENSG00000172932	ANKRD13D	11	+	67066528	67067082	67066528	67066595	67067000	67067082	505	100	7.70241e-92	4.18077e-90	-0.133
ENSG00000204356	RDBP	6	-	31922331	31922873	31922331	31922654	31922835	31922873	281	100	2.14883e-05	7.82704e-05	-0.133
ENSG00000182272	B4GALNT4	11	+	375638	375956	375638	375773	375846	375956	173	100	0.000638006	0.00187939	-0.132
ENSG00000134222	PSRC1	1	-	109823398	109823873	109823398	109823538	109823729	109823873	291	100	0.00363572	0.00944886	-0.132
ENSG00000032742	IFT88	13	+	21141808	21142136	21141808	21141924	21142023	21142136	199	100	0.00569247	0.0142462	-0.132
ENSG00000171793	CTPS	1	+	41474330	41474562	41474330	41474386	41474465	41474562	179	100	4.22534e-08	1.99289e-07	-0.132
ENSG00000140474	ULK3	15	-	75134620	75135017	75134620	75134761	75134875	75135017	214	100	9.96764e-10	5.47311e-09	-0.13
ENSG00000090674	MCOLN1	19	+	7592405	7592846	7592405	7592514	7592749	7592846	335	100	0.000524416	0.00156568	-0.129
ENSG00000119688	ABCD4	14	-	74759450	74759951	74759450	74759572	74759856	74759951	384	100	0.0050964	0.0128516	-0.128
ENSG00000131037	EPS8L1	19	+	55594745	55595012	55594745	55594887	55594983	55595012	196	100	1.60326e-50	4.21302e-49	-0.128
ENSG00000124357	NAGK	2	+	71295779	71297716	71295779	71295842	71297631	71297716	1889	100	6.6096e-80	3.0395e-78	-0.127
ENSG00000020577	SAMD4A	14	+	55251057	55251338	55251057	55251165	55251254	55251338	189	100	0.00106329	0.00302714	-0.125
ENSG00000100151	PICK1	22	+	38469779	38470458	38469779	38469830	38470313	38470458	583	100	0.001422	0.00395318	-0.125
ENSG00000165055	METTL2B	7	+	128116782	128117227	128116782	128116929	128117135	128117227	306	100	2.28017e-67	8.67776e-66	-0.125
ENSG00000112531	QKI	6	+	163984451	163991177	163984451	163984751	163986977	163991177	2326	100	3.96811e-09	2.0433e-08	-0.124
ENSG00000129347	KRI1	19	-	10668227	10668571	10668227	10668358	10668444	10668571	186	100	6.97612e-06	2.69836e-05	-0.124
ENSG00000110719	TCIRG1	11	+	67815113	67815439	67815113	67815271	67815348	67815439	177	100	3.12481e-05	0.00011137	-0.123
ENSG00000176124	DLEU1	13	+	51102001	51102670	51102001	51102200	51102315	51102670	215	100	8.62569e-09	4.32722e-08	-0.123
ENSG00000102125	TAZ	X	+	153647881	153648433	153647881	153647962	153648370	153648433	508	100	3.00042e-12	1.92154e-11	-0.121
ENSG00000164877	MICALL2	7	-	1480226	1482120	1480226	1480320	1481827	1482120	1607	100	2.27242e-66	8.26811e-65	-0.121
ENSG00000112531	QKI	6	+	163984451	163991177	163984451	163984751	163985698	163991177	1047	100	0.000797329	0.00231982	-0.12
ENSG00000054148	PHPT1	9	+	139744464	139745012	139744464	139744589	139744954	139745012	465	100	0.00161499	0.00442653	-0.119
ENSG00000134222	PSRC1	1	-	109823398	109823873	109823398	109823668	109823758	109823873	190	100	0.0189413	0.042012	-0.118
ENSG00000116809	ZBTB17	1	-	16270093	16270390	16270093	16270210	16270302	16270390	192	100	2.12676e-05	7.76371e-05	-0.117
ENSG00000112514	CUTA	6	-	33384873	33385087	33384873	33384919	33385023	33385087	204	100	0.00134223	0.00375666	-0.116
ENSG00000133247	SUV420H2	19	+	55853161	55853748	55853161	55853414	55853582	55853748	268	100	8.71507e-29	1.19238e-27	-0.116
ENSG00000013441	CLK1	2	-	201724402	201726189	201724402	201724469	201725960	201726189	1591	100	2.91581e-09	1.52275e-08	-0.116
ENSG00000197121	PGAP1	2	-	197711726	197712761	197711726	197711924	197712670	197712761	846	100	3.58205e-32	5.44044e-31	-0.112
ENSG00000160766	GBAP1	1	-	155187030	155187840	155187030	155187164	155187754	155187840	690	100	0.000131989	0.000434409	-0.111
ENSG00000140632	GLYR1	16	-	4853203	4855311	4853203	4854149	4854522	4855311	473	100	1.97853e-24	2.24346e-23	-0.111
ENSG00000155636	RBM45	2	+	178988248	178988639	178988248	178988378	178988554	178988639	276	100	9.04826e-31	1.30256e-29	-0.108
ENSG00000165282	PIGO	9	-	35091236	35092764	35091236	35091288	35092539	35092764	1351	100	8.94991e-45	2.01586e-43	-0.108
ENSG00000143224	PPOX	1	+	161136889	161137276	161136889	161137024	161137160	161137276	236	100	8.88038e-08	4.06118e-07	-0.108
ENSG00000164116	GUCY1A3	4	+	156617907	156618274	156617907	156618001	156618086	156618274	185	100	1.41341e-35	2.39989e-34	-0.107
ENSG00000103024	NME3	16	-	1821070	1821411	1821070	1821172	1821280	1821411	208	100	0.000267299	0.000842884	-0.106
ENSG00000100316	RPL3	22	-	39709195	39710213	39709195	39709315	39710111	39710213	896	100	0.00196883	0.00533453	-0.106
ENSG00000187848	P2RX2	12	+	133198204	133198558	133198204	133198282	133198483	133198558	301	100	1.05255e-08	5.24057e-08	-0.106
ENSG00000165671	NSD1	5	+	176562087	176563031	176562087	176562201	176562941	176563031	840	100	3.76647e-87	1.94856e-85	-0.105
ENSG00000115307	AUP1	2	-	74755877	74756409	74755877	74756062	74756258	74756409	296	100	4.6585e-09	2.38029e-08	-0.105
ENSG00000056736	IL17RB	3	+	53891642	53892845	53891642	53891717	53892745	53892845	1128	100	5.0346e-11	2.9767e-10	-0.105
ENSG00000090097	PCBP4	3	-	51994541	51994914	51994541	51994658	51994881	51994914	323	100	1.16529e-25	1.39288e-24	-0.104
ENSG00000185189	NRBP2	8	-	144917989	144918200	144917989	144918045	144918136	144918200	191	100	0.0016373	0.00448396	-0.103
ENSG00000008513	ST3GAL1	8	-	134487961	134488843	134487961	134488317	134488520	134488843	303	100	1.34666e-50	3.5958e-49	-0.103
ENSG00000169045	HNRNPH1	5	-	179043869	179044111	179043869	179043959	179044051	179044111	192	100	5.2235e-21	5.11687e-20	-0.103
ENSG00000042429	MED17	11	+	93526893	93527201	93526893	93527030	93527116	93527201	186	100	0.000133513	0.000438554	-0.102
ENSG00000180098	TRNAU1AP	1	+	28887144	28887910	28887144	28887244	28887857	28887910	713	100	8.59271e-62	2.93304e-60	-0.102
ENSG00000132323	ILKAP	2	-	239102915	239103511	239102915	239102972	239103422	239103511	550	100	0.0138895	0.0316941	-0.101
ENSG00000163040	CCDC74A	2	+	132289236	132290354	132289236	132289375	132290282	132290354	1007	100	2.76147e-06	1.11912e-05	-0.101
ENSG00000003509	C2orf56	2	+	37468720	37469836	37468720	37468934	37469777	37469836	943	100	1.04112e-32	1.61838e-31	-0.101
ENSG00000064961	HMG20B	19	+	3573689	3574584	3573689	3573798	3574367	3574584	669	100	3.07708e-42	6.44825e-41	-0.101
ENSG00000143624	INTS3	1	+	153744815	153745187	153744815	153744916	153745114	153745187	298	100	2.69814e-06	1.09749e-05	-0.1
ENSG00000198951	NAGA	22	-	42466285	42466834	42466285	42466370	42466766	42466834	496	100	1.27778e-26	1.60864e-25	-0.1
ENSG00000099840	IZUMO4	19	+	2098050	2098333	2098050	2098126	2098285	2098333	259	100	3.32347e-11	1.98988e-10	-0.1
ENSG00000164896	FASTK	7	-	150774707	150775179	150774707	150774867	150774965	150775179	198	100	1.73964e-44	3.83996e-43	-0.1
ENSG00000214174	AMZ2P1	17	-	62968871	62969635	62968871	62969045	62969359	62969635	414	100	0.00159558	0.0043842	0.101
ENSG00000159588	CCDC17	1	-	46088422	46089324	46088422	46088506	46088626	46089324	220	100	6.24919e-10	3.47749e-09	0.101
ENSG00000122952	ZWINT	10	-	58119778	58120144	58119778	58119902	58120053	58120144	251	100	1.48277e-73	6.13681e-72	0.101
ENSG00000213780	GTF2H4	6	+	30880886	30881164	30880886	30880934	30881085	30881164	251	100	6.60628e-18	5.63747e-17	0.102
ENSG00000137802	MAPKBP1	15	+	42107456	42107997	42107456	42107603	42107821	42107997	318	100	9.74649e-05	0.000325637	0.103
ENSG00000158106	RHPN1	8	+	144461998	144462345	144461998	144462155	144462231	144462345	176	100	0.00505168	0.0127486	0.103
ENSG00000164068	RNF123	3	+	49742082	49742619	49742082	49742189	49742416	49742619	327	100	2.80573e-12	1.80735e-11	0.103
ENSG00000177595	PIDD	11	-	802681	803647	802681	802891	803173	803647	382	100	4.36907e-89	2.29619e-87	0.103
ENSG00000064961	HMG20B	19	+	3573689	3574584	3573689	3573798	3574380	3574584	682	100	2.82252e-06	1.13829e-05	0.104
ENSG00000149809	TM7SF2	11	+	64880282	64880886	64880282	64880337	64880691	64880886	454	100	4.66969e-11	2.77583e-10	0.104
ENSG00000162191	UBXN1	11	-	62446161	62446537	62446161	62446215	62446336	62446537	221	100	9.19681e-06	3.51218e-05	0.104
ENSG00000100949	RABGGTA	14	-	24740042	24740375	24740042	24740204	24740318	24740375	214	100	0.000320335	0.00099743	0.105
ENSG00000148218	ALAD	9	-	116152872	116153213	116152872	116152956	116153077	116153213	221	100	0.00591581	0.0146941	0.105
ENSG00000198832	RP3-412A9.11.1	22	-	31501915	31503519	31501915	31501951	31503362	31503519	1511	100	1.50995e-84	7.24559e-83	0.105
ENSG00000241370	RPP21	6	+	30313074	30314334	30313074	30313350	30314208	30314334	958	100	6.94267e-29	9.53825e-28	0.105
ENSG00000172830	SSH3	11	+	67074308	67074584	67074308	67074433	67074512	67074584	179	100	4.19089e-08	1.98229e-07	0.106
ENSG00000177082	WDR73	15	-	85189203	85189579	85189203	85189316	85189414	85189579	198	100	4.08833e-17	3.32603e-16	0.106
ENSG00000151923	TIAL1	10	-	121336122	121336715	121336122	121336262	121336591	121336715	429	100	5.19702e-07	2.24054e-06	0.107
ENSG00000161179	YDJC	22	-	21983298	21984050	21983298	21983696	21983890	21984050	294	100	9.68719e-14	6.7383e-13	0.108
ENSG00000204469	PRRC2A	6	+	31603358	31603826	31603358	31603526	31603743	31603826	317	100	3.9404e-46	9.25296e-45	0.108
ENSG00000170889	RPS9	19	+	54710143	54710592	54710143	54710330	54710420	54710592	190	100	0.00015641	0.000509718	0.109
ENSG00000167967	E4F1	16	+	2279570	2282365	2279570	2279676	2282171	2282365	2595	100	7.18746e-39	1.35214e-37	0.109
ENSG00000011009	LYPLA2	1	+	24120713	24121090	24120713	24120815	24120916	24121090	201	100	8.3611e-36	1.43438e-34	0.109
ENSG00000131051	RBM39	20	-	34326889	34328809	34326889	34326939	34328745	34328809	1906	100	6.40742e-07	2.73389e-06	0.109
ENSG00000102878	HSF4	16	+	67199848	67200298	67199848	67199973	67200222	67200298	349	100	0.00164788	0.00450921	0.11
ENSG00000145833	DDX46	5	+	134152119	134153404	134152119	134152293	134153185	134153404	992	100	7.7458e-05	0.000261431	0.111
ENSG00000121310	ECHDC2	1	-	53370705	53372283	53370705	53370762	53372190	53372283	1528	100	2.71859e-06	1.10309e-05	0.111
ENSG00000196704	AMZ2	17	+	66244144	66244846	66244144	66244227	66244780	66244846	653	100	2.09977e-16	1.66324e-15	0.111
ENSG00000169727	GPS1	17	+	80014504	80015346	80014504	80014642	80014928	80015346	386	100	3.10249e-05	0.000110813	0.112
ENSG00000176058	TPRN	9	-	140086068	140086817	140086068	140086626	140086710	140086817	184	100	0.000187639	0.000602593	0.112
ENSG00000117472	TSPAN1	1	+	46649862	46650340	46649862	46650069	46650265	46650340	296	100	0.000916164	0.00264005	0.112
ENSG00000149243	KLHL35	11	-	75136437	75137683	75136437	75136626	75137564	75137683	1038	100	0.00880304	0.0210903	0.112
ENSG00000102901	CENPT	16	-	67865914	67866448	67865914	67866011	67866357	67866448	446	100	9.75264e-11	5.69506e-10	0.112
ENSG00000143774	GUK1	1	+	228333211	228333768	228333211	228333325	228333713	228333768	488	100	5.54756e-29	7.68535e-28	0.112
ENSG00000127824	TUBA4A	2	-	220115915	220116435	220115915	220116045	220116286	220116435	341	100	1.8105e-102	1.30317e-100	0.113
ENSG00000103932	RPAP1	15	-	41809995	41810380	41809995	41810055	41810203	41810380	248	100	7.59737e-07	3.22913e-06	0.115
ENSG00000113108	APBB3	5	-	139941171	139941434	139941171	139941307	139941428	139941434	221	100	2.32414e-34	3.77988e-33	0.115
ENSG00000140400	MAN2C1	15	-	75650802	75651149	75650802	75650959	75651044	75651149	185	100	1.05028e-21	1.0506e-20	0.116
ENSG00000182325	FBXL6	8	-	145580649	145581162	145580649	145580781	145581098	145581162	417	100	2.07143e-37	3.6959e-36	0.116
ENSG00000172590	MRPL52	14	+	23299095	23299319	23299095	23299149	23299261	23299319	212	100	0.0161671	0.0363157	0.117
ENSG00000185246	PRPF39	14	+	45565305	45566208	45565305	45565431	45566089	45566208	758	100	6.35754e-14	4.50746e-13	0.117
ENSG00000140400	MAN2C1	15	-	75648946	75649243	75648946	75649026	75649133	75649243	207	100	8.53452e-20	7.89324e-19	0.117
ENSG00000167840	ZNF232	17	-	5012220	5013163	5012220	5012347	5012688	5013163	441	100	1.19501e-16	9.55719e-16	0.117
ENSG00000173846	PLK3	1	+	45270010	45270451	45270010	45270173	45270321	45270451	248	100	5.77305e-50	1.48175e-48	0.119
ENSG00000172345	STARD5	15	-	81614748	81616482	81614748	81614881	81616142	81616482	1361	100	0.00552902	0.0139002	0.12
ENSG00000136003	ISCU	12	+	108957835	108958168	108957835	108957931	108958054	108958168	223	100	1.05795e-12	6.9227e-12	0.12
ENSG00000149179	C11orf49	11	+	47182677	47183798	47182677	47182741	47182996	47183798	355	100	0.00720453	0.0175916	0.121
ENSG00000197858	GPAA1	8	+	145138291	145138764	145138291	145138403	145138616	145138764	313	100	2.382e-08	1.14634e-07	0.121
ENSG00000099849	RASSF7	11	+	563188	563478	563188	563317	563395	563478	178	100	7.28384e-21	7.09318e-20	0.121
ENSG00000173821	RNF213	17	+	78355346	78356870	78355346	78355527	78356778	78356870	1351	100	0.000235407	0.000745155	0.122
ENSG00000105726	ATP13A1	19	-	19758222	19758568	19758222	19758337	19758407	19758568	170	100	2.85217e-08	1.36863e-07	0.122
ENSG00000008710	PKD1	16	-	2141781	2142189	2141781	2141907	2142047	2142189	240	100	2.05624e-06	8.41558e-06	0.122
ENSG00000121716	PILRB	7	+	99950186	99950746	99950186	99950537	99950619	99950746	182	100	8.1029e-05	0.000272649	0.123
ENSG00000187535	IFT140	16	-	1573828	1574696	1573828	1573957	1574552	1574696	695	100	1.26874e-19	1.16044e-18	0.123
ENSG00000100242	SUN2	22	-	39136271	39137055	39136271	39136437	39137011	39137055	674	100	3.34911e-49	8.33753e-48	0.123
ENSG00000122965	RBM19	12	-	114259861	114261126	114259861	114260451	114261013	114261126	662	100	6.78896e-05	0.000230695	0.124
ENSG00000102904	TSNAXIP1	16	+	67859569	67860185	67859569	67859979	67860054	67860185	175	100	3.02483e-09	1.5772e-08	0.125
ENSG00000149091	DGKZ	11	+	46400752	46401118	46400752	46400786	46401018	46401118	332	100	3.2592e-28	4.35129e-27	0.125
ENSG00000116213	WRAP73	1	-	3547330	3548221	3547330	3547681	3548029	3548221	448	100	1.42026e-20	1.37903e-19	0.126
ENSG00000159314	ARHGAP27	17	-	43480984	43481462	43480984	43481075	43481394	43481462	419	100	2.66015e-13	1.79384e-12	0.126
ENSG00000137411	VARS2	6	+	30891129	30892337	30891129	30891282	30892130	30892337	948	100	2.70019e-07	1.19363e-06	0.128
ENSG00000088038	CNOT3	19	+	54647395	54647870	54647395	54647485	54647741	54647870	356	100	5.30301e-170	1.35064e-167	0.129
ENSG00000130305	NSUN5	7	-	72721579	72722550	72721579	72721754	72722427	72722550	773	100	1.77816e-114	1.63541e-112	0.129
ENSG00000197858	GPAA1	8	+	145140191	145140646	145140191	145140382	145140475	145140646	193	100	2.03885e-16	1.61886e-15	0.131
ENSG00000177595	PIDD	11	-	801444	802090	801444	801624	801964	802090	440	100	5.71323e-09	2.9013e-08	0.131
ENSG00000206149	HERC2P9	15	+	28900418	28900837	28900418	28900566	28900640	28900837	174	100	2.81155e-06	1.13525e-05	0.134
ENSG00000131748	STARD3	17	+	37814225	37814775	37814225	37814279	37814657	37814775	478	100	2.47667e-98	1.51857e-96	0.134
ENSG00000072310	SREBF1	17	-	17720861	17721230	17720861	17720905	17721009	17721230	204	100	3.80933e-49	9.41246e-48	0.134
ENSG00000177082	WDR73	15	-	85188701	85189579	85188701	85189067	85189203	85189579	236	100	2.86122e-09	1.49897e-08	0.135
ENSG00000157796	WDR19	4	+	39274599	39276578	39274599	39274681	39276427	39276578	1846	100	6.5464e-08	3.03149e-07	0.135
ENSG00000147676	MAL2	8	+	120220609	120220844	120220609	120220777	120220778	120220844	101	100	5.84572e-105	4.3989e-103	0.135
ENSG00000146828	SLC12A9	7	+	100457771	100458884	100457771	100457854	100458759	100458884	1005	100	5.9835e-117	5.82688e-115	0.135
ENSG00000185684	EP400NL	12	+	132588541	132589849	132588541	132588715	132588922	132589849	307	100	0.0148599	0.0336304	0.136
ENSG00000134909	ARHGAP32	11	-	128842347	128844897	128842347	128843327	128844018	128844897	791	100	4.93291e-17	4.00315e-16	0.136
ENSG00000256269	HMBS	11	+	118962834	118963233	118962834	118962873	118963113	118963233	340	100	9.05187e-43	1.9336e-41	0.137
ENSG00000143224	PPOX	1	+	161136889	161137276	161136889	161137024	161137145	161137276	221	100	1.25531e-08	6.24071e-08	0.137
ENSG00000169045	HNRNPH1	5	-	179043126	179044111	179043126	179043219	179044021	179044111	902	100	9.81744e-117	9.2873e-115	0.137
ENSG00000197948	FCHSD1	5	-	141025653	141026289	141025653	141025758	141026169	141026289	511	100	3.96171e-05	0.000139101	0.138
ENSG00000204564	C6orf136	6	+	30620424	30620886	30620424	30620494	30620578	30620886	184	100	0.0118616	0.0275606	0.138
ENSG00000110492	MDK	11	+	46403302	46403683	46403302	46403435	46403606	46403683	271	100	0.0142552	0.0323502	0.138
ENSG00000204469	PRRC2A	6	+	31605010	31605548	31605010	31605101	31605222	31605548	221	100	2.08178e-157	4.05458e-155	0.138
ENSG00000160299	PCNT	21	+	47754310	47754682	47754310	47754485	47754524	47754682	139	100	2.62974e-05	9.4642e-05	0.139
ENSG00000158805	ZNF276	16	+	89789544	89790117	89789544	89789591	89789667	89790117	176	100	0.0105556	0.0247869	0.14
ENSG00000105877	DNAH11	7	+	21934240	21934617	21934240	21934423	21934501	21934617	178	100	0.0139938	0.0319101	0.14
ENSG00000198208	RPS6KL1	14	-	75377950	75378544	75377950	75378083	75378496	75378544	513	100	1.17282e-15	8.90647e-15	0.14
ENSG00000171680	PLEKHG5	1	-	6534510	6535198	6534510	6534647	6535106	6535198	559	100	2.48104e-17	2.04856e-16	0.141
ENSG00000157353	FUK	16	+	70512453	70513306	70512453	70512553	70513082	70513306	629	100	1.92973e-76	8.29783e-75	0.141
ENSG00000186787	SPIN2B	X	-	57146114	57147064	57146114	57146534	57146837	57147064	403	100	9.35069e-05	0.000313045	0.143
ENSG00000214078	CPNE1	20	-	34218360	34218956	34218360	34218412	34218822	34218956	510	100	0.000299217	0.000935513	0.145
ENSG00000070047	PHRF1	11	+	581491	582081	581491	581606	581964	582081	458	100	3.08655e-09	1.60685e-08	0.145
ENSG00000169660	HEXDC	17	+	80398872	80399142	80398872	80398951	80399040	80399142	189	100	1.72886e-38	3.18015e-37	0.145
ENSG00000114739	ACVR2B	3	+	38519631	38520009	38519631	38519783	38519865	38520009	182	100	1.90372e-05	6.96489e-05	0.145
ENSG00000161996	WDR90	16	+	716454	716792	716454	716598	716672	716792	174	100	0.000292283	0.000918167	0.146
ENSG00000173209	AHSA2	2	+	61412636	61413632	61412636	61412753	61413580	61413632	927	100	6.26811e-12	3.94557e-11	0.147
ENSG00000168970	JMJD7-PLA2G4B	15	+	42137400	42137973	42137400	42137518	42137835	42137973	417	100	1.50617e-09	8.08254e-09	0.147
ENSG00000185963	BICD2	9	-	95473644	95477745	95473644	95475743	95477534	95477745	1891	100	0.000574332	0.00170243	0.148
ENSG00000181513	ACBD4	17	+	43213013	43213599	43213013	43213320	43213474	43213599	254	100	0.00769544	0.0186664	0.148
ENSG00000110697	PITPNM1	11	-	67263648	67264907	67263648	67263819	67264701	67264907	982	100	1.35418e-121	1.3587e-119	0.148
ENSG00000105227	PRX	19	-	40899671	40904723	40899671	40903877	40904526	40904723	749	100	5.8854e-12	3.71172e-11	0.148
ENSG00000134905	CARS2	13	-	111298313	111299586	111298313	111298437	111299447	111299586	1110	100	2.08889e-08	1.01412e-07	0.149
ENSG00000103168	TAF1C	16	-	84215351	84215664	84215351	84215469	84215547	84215664	178	100	4.30915e-35	7.24244e-34	0.149
ENSG00000109736	MFSD10	4	-	2934326	2934936	2934326	2934485	2934832	2934936	447	100	0.000365567	0.00112804	0.15
ENSG00000213689	TREX1	3	+	48507228	48509041	48507228	48507708	48508028	48509041	420	100	9.24758e-12	5.72313e-11	0.151
ENSG00000099999	RNF215	22	-	30775470	30775769	30775470	30775611	30775699	30775769	188	100	0.00043032	0.00130835	0.153
ENSG00000014914	MTMR11	1	-	149902256	149902857	149902256	149902439	149902683	149902857	344	100	0.00772571	0.0187124	0.153
ENSG00000106009	BRAT1	7	-	2579419	2580686	2579419	2579522	2580612	2580686	1190	100	7.72666e-08	3.55319e-07	0.155
ENSG00000143126	CELSR2	1	+	109814899	109815350	109814899	109815027	109815261	109815350	334	100	3.8378e-05	0.00013518	0.157
ENSG00000131697	NPHP4	1	-	5922870	5924093	5922870	5923465	5923949	5924093	584	100	4.25035e-24	4.76047e-23	0.158
ENSG00000143793	C1orf35	1	-	228289780	228290083	228289780	228289866	228290010	228290083	244	100	3.1547e-67	1.17362e-65	0.159
ENSG00000013573	DDX11	12	+	31256510	31257725	31256510	31256665	31256740	31257725	175	100	0.00155786	0.00430197	0.16
ENSG00000225177	RP11-390P2.4.1	6	+	139017733	139018425	139017733	139017892	139018039	139018425	247	100	1.27203e-07	5.77738e-07	0.16
ENSG00000104825	NFKBIB	19	+	39398038	39399531	39398038	39398299	39399370	39399531	1171	100	0.000483793	0.00145622	0.161
ENSG00000140553	UNC45A	15	+	91492883	91493497	91492883	91492950	91493383	91493497	533	100	2.57957e-262	1.22014e-259	0.161
ENSG00000162004	CCDC78	16	-	774910	775145	774910	774989	775077	775145	188	100	0.00258899	0.00688537	0.162
ENSG00000133226	SRRM1	1	+	24973157	24975520	24973157	24973280	24975349	24975520	2169	100	2.98288e-204	9.87633e-202	0.162
ENSG00000147813	NAPRT1	8	-	144656956	144657263	144656956	144657070	144657155	144657263	185	100	1.48704e-06	6.16991e-06	0.163
ENSG00000204351	SKIV2L	6	+	31937056	31937528	31937056	31937197	31937291	31937528	194	100	0.000292699	0.000918603	0.164
ENSG00000168002	POLR2G	11	+	62529266	62530338	62529266	62529376	62530013	62530338	737	100	0.00456254	0.0116473	0.164
ENSG00000143258	USP21	1	+	161134323	161134732	161134323	161134402	161134624	161134732	322	100	0.00184356	0.00501169	0.165
ENSG00000115459	ELMOD3	2	+	85582198	85584375	85582198	85582293	85584089	85584375	1896	100	1.91329e-08	9.3435e-08	0.165
ENSG00000173818	ENDOV	17	+	78389252	78389621	78389252	78389318	78389449	78389621	231	100	0.00357536	0.00931394	0.166
ENSG00000160271	RALGDS	9	-	135973106	135977526	135973106	135977149	135977324	135977526	275	100	8.81511e-95	5.03221e-93	0.166
ENSG00000225697	SLC26A6	3	-	48667074	48667411	48667074	48667144	48667304	48667411	260	100	1.46419e-05	5.43491e-05	0.166
ENSG00000205560	CPT1B	22	-	51009586	51009968	51009586	51009721	51009803	51009968	182	100	4.95529e-26	6.00988e-25	0.166
ENSG00000198837	DENND4B	1	-	153903167	153903540	153903167	153903333	153903422	153903540	189	100	1.80462e-33	2.84528e-32	0.169
ENSG00000111271	ACAD10	12	+	112193471	112194903	112193471	112193549	112194439	112194903	990	100	0.000666823	0.00196163	0.17
ENSG00000161996	WDR90	16	+	705772	706537	705772	705885	706301	706537	516	100	0.000415535	0.00126688	0.171
ENSG00000128596	CCDC136	7	+	128446290	128446912	128446290	128446449	128446741	128446912	392	100	0.0196355	0.0433999	0.172
ENSG00000110011	DNAJC4	11	+	64001365	64001753	64001365	64001452	64001544	64001753	192	100	4.91183e-39	9.29319e-38	0.173
ENSG00000143702	CEP170	1	-	243349080	243349724	243349080	243349374	243349560	243349724	286	100	0.000528845	0.00157748	0.174
ENSG00000061656	SPAG4	20	+	34205441	34205762	34205441	34205508	34205700	34205762	292	100	7.31261e-18	6.19234e-17	0.174
ENSG00000077454	LRCH4	7	-	100174316	100174628	100174316	100174400	100174524	100174628	224	100	0.000440802	0.00133759	0.175
ENSG00000086504	MRPL28	16	-	418500	420225	418500	419211	419930	420225	819	100	0.0067325	0.0165489	0.175
ENSG00000138834	MAPK8IP3	16	+	1817805	1818108	1817805	1817919	1818069	1818108	250	100	2.57043e-12	1.659e-11	0.177
ENSG00000113108	APBB3	5	-	139941171	139941434	139941171	139941286	139941428	139941434	242	100	1.13152e-50	3.04591e-49	0.177
ENSG00000102317	RBM3	X	+	48433948	48434471	48433948	48434055	48434202	48434471	247	100	5.56999e-145	8.38283e-143	0.177
ENSG00000088340	FER1L4	20	-	34147889	34148405	34147889	34148131	34148306	34148405	275	100	0.00385123	0.0099465	0.179
ENSG00000103024	NME3	16	-	1820881	1821411	1820881	1820994	1821070	1821411	176	100	0.000382344	0.00117108	0.183
ENSG00000164050	PLXNB1	3	-	48454477	48455227	48454477	48454578	48455078	48455227	600	100	8.98771e-06	3.43629e-05	0.183
ENSG00000160796	NBEAL2	3	+	47048730	47049187	47048730	47048840	47049014	47049187	274	100	0.000818228	0.00237645	0.184
ENSG00000013573	DDX11	12	+	31242336	31243028	31242336	31242424	31242819	31243028	495	100	7.33732e-35	1.22126e-33	0.184
ENSG00000168291	PDHB	3	-	58415434	58415965	58415434	58415668	58415854	58415965	286	100	0.010146	0.0239099	0.185
ENSG00000213930	GALT	9	+	34648758	34649078	34648758	34648891	34648994	34649078	203	100	3.92773e-52	1.15086e-50	0.185
ENSG00000103249	CLCN7	16	-	1499276	1500667	1499276	1499328	1500497	1500667	1269	100	4.46372e-05	0.00015492	0.188
ENSG00000136718	IMP4	2	+	131100466	131100767	131100466	131100508	131100658	131100767	250	100	0.0117148	0.0272577	0.188
ENSG00000157353	FUK	16	+	70500784	70501374	70500784	70500857	70501276	70501374	519	100	9.81141e-09	4.90718e-08	0.188
ENSG00000122515	ZMIZ2	7	+	44801047	44801504	44801047	44801192	44801293	44801504	201	100	2.98111e-39	5.73864e-38	0.188
ENSG00000100429	HDAC10	22	-	50684726	50685164	50684726	50684805	50685107	50685164	402	100	0.000383905	0.00117369	0.189
ENSG00000143126	CELSR2	1	+	109814007	109814344	109814007	109814134	109814221	109814344	187	100	3.55608e-05	0.000125793	0.19
ENSG00000160226	C21orf2	21	-	45750345	45751897	45750345	45750799	45751725	45751897	1026	100	5.42579e-57	1.74415e-55	0.19
ENSG00000106009	BRAT1	7	-	2582837	2583596	2582837	2582957	2583223	2583596	366	100	6.12912e-145	8.82327e-143	0.191
ENSG00000116691	MIIP	1	+	12089279	12089951	12089279	12089338	12089821	12089951	583	100	0.00229615	0.00616591	0.192
ENSG00000154222	CC2D1B	1	-	52823452	52824133	52823452	52823588	52824002	52824133	514	100	0.000191599	0.00061412	0.193
ENSG00000183258	DDX41	5	-	176943288	176943836	176943288	176943517	176943725	176943836	308	100	0.00986924	0.0233408	0.194
ENSG00000223705	NSUN5P1	7	+	75044869	75045469	75044869	75045048	75045258	75045469	310	100	3.12383e-05	0.00011137	0.195
ENSG00000137221	TJAP1	6	+	43471360	43474291	43471360	43471444	43472498	43474291	1154	100	2.90478e-12	1.86752e-11	0.195
ENSG00000100288	CHKB	22	-	51020177	51021283	51020177	51020291	51020677	51021283	486	100	4.14468e-22	4.20952e-21	0.201
ENSG00000125967	NECAB3	20	-	32247302	32247538	32247302	32247356	32247458	32247538	202	100	2.68898e-57	8.72865e-56	0.201
ENSG00000167807	FDX1L	19	-	10426061	10426435	10426061	10426168	10426380	10426435	312	100	1.96674e-10	1.12857e-09	0.203
ENSG00000140983	RHOT2	16	+	722253	722566	722253	722384	722488	722566	204	100	5.79392e-24	6.45915e-23	0.203
ENSG00000185000	DGAT1	8	-	145540684	145540915	145540684	145540772	145540849	145540915	177	100	1.5043e-11	9.18956e-11	0.203
ENSG00000103507	BCKDK	16	+	31123189	31123888	31123189	31123348	31123441	31123888	193	100	2.83418e-05	0.000101889	0.205
ENSG00000146063	TRIM41	5	+	180660412	180660763	180660412	180660435	180660635	180660763	300	100	5.56905e-13	3.71008e-12	0.206
ENSG00000176454	LPCAT4	15	-	34651789	34652410	34651789	34651946	34652311	34652410	465	100	5.58186e-67	2.0535e-65	0.208
ENSG00000117480	FAAH	1	+	46871259	46871750	46871259	46871466	46871709	46871750	343	100	8.40969e-09	4.22526e-08	0.209
ENSG00000137411	VARS2	6	+	30881981	30882814	30881981	30882121	30882586	30882814	565	100	0.00360658	0.00938788	0.211
ENSG00000161179	YDJC	22	-	21983596	21984050	21983596	21983696	21983831	21984050	235	100	0.000989898	0.00282791	0.212
ENSG00000148362	C9orf142	9	+	139887091	139887695	139887091	139887152	139887376	139887695	324	100	2.1277e-09	1.12537e-08	0.212
ENSG00000140400	MAN2C1	15	-	75651399	75651766	75651399	75651494	75651668	75651766	274	100	2.29363e-16	1.80814e-15	0.213
ENSG00000160298	C21orf58	21	-	47734784	47735461	47734784	47734963	47735387	47735461	524	100	7.94469e-11	4.66398e-10	0.213
ENSG00000036672	USP2	11	-	119229733	119230052	119229733	119229844	119229940	119230052	196	100	1.00993e-50	2.76353e-49	0.214
ENSG00000196118	C16orf93	16	-	30770662	30771045	30770662	30770779	30770974	30771045	295	100	1.49318e-07	6.72643e-07	0.214
ENSG00000140939	NOL3	16	+	67208064	67208847	67208064	67208243	67208523	67208847	380	100	1.27691e-05	4.76645e-05	0.215
ENSG00000076108	BAZ2A	12	-	56998368	56999111	56998368	56998583	56998856	56999111	373	100	3.48149e-26	4.23795e-25	0.216
ENSG00000103253	HAGHL	16	+	779008	779715	779008	779088	779287	779715	299	100	1.50457e-75	6.38669e-74	0.216
ENSG00000120896	SORBS3	8	+	22424173	22424381	22424173	22424226	22424334	22424381	208	100	0.00792079	0.0191429	0.219
ENSG00000112511	PHF1	6	+	33382501	33382921	33382501	33382606	33382731	33382921	225	100	1.33306e-29	1.86234e-28	0.222
ENSG00000196118	C16orf93	16	-	30770662	30771045	30770662	30770878	30770974	30771045	196	100	4.20112e-05	0.000147039	0.224
ENSG00000117616	C1orf63	1	-	25570040	25571792	25570040	25570124	25571640	25571792	1616	100	1.05683e-22	1.10384e-21	0.224
ENSG00000182199	SHMT2	12	+	57625993	57626358	57625993	57626075	57626207	57626358	232	100	0.0052548	0.013241	0.225
ENSG00000173992	CCS	11	+	66366586	66367107	66366586	66366724	66366929	66367107	305	100	1.14859e-18	1.01143e-17	0.225
ENSG00000187535	IFT140	16	-	1575887	1576797	1575887	1576078	1576619	1576797	641	100	0.0128297	0.0295816	0.226
ENSG00000143793	C1orf35	1	-	228290010	228290261	228290010	228290083	228290178	228290261	195	100	0.00471238	0.0119469	0.228
ENSG00000105726	ATP13A1	19	-	19760549	19762606	19760549	19760749	19762497	19762606	1848	100	8.36903e-09	4.21123e-08	0.232
ENSG00000198198	SZT2	1	+	43893200	43893789	43893200	43893405	43893673	43893789	368	100	2.64263e-39	5.14691e-38	0.237
ENSG00000185163	DDX51	12	-	132625375	132625965	132625375	132625565	132625819	132625965	354	100	1.34828e-31	2.01998e-30	0.24
ENSG00000139625	MAP3K12	12	-	53880730	53881212	53880730	53880939	53881038	53881212	199	100	9.09026e-07	3.85376e-06	0.24
ENSG00000196843	ARID5A	2	+	97215489	97216022	97215489	97215542	97215924	97216022	482	100	7.2633e-08	3.34475e-07	0.241
ENSG00000204348	DOM3Z	6	-	31938382	31938924	31938382	31938602	31938688	31938924	186	100	4.2091e-05	0.000147163	0.242
ENSG00000160741	CRTC2	1	-	153927348	153927642	153927348	153927465	153927540	153927642	175	100	0.000262546	0.000829474	0.245
ENSG00000130589	RP4-697K14.7.1	20	-	62202037	62204574	62202037	62202221	62203460	62204574	1339	100	4.8965e-219	2.02654e-216	0.245
ENSG00000166436	TRIM66	11	-	8645905	8646775	8645905	8646098	8646259	8646775	261	100	1.04694e-17	8.77576e-17	0.247
ENSG00000135451	TROAP	12	+	49723927	49725190	49723927	49724726	49724996	49725190	370	100	6.07298e-25	7.13037e-24	0.249
ENSG00000168067	MAP4K2	11	-	64559380	64559894	64559380	64559558	64559643	64559894	185	100	0.000951213	0.00272917	0.251
ENSG00000134940	ACRV1	11	-	125547691	125548192	125547691	125547913	125548123	125548192	310	100	0.000944824	0.00271555	0.252
ENSG00000103145	HCFC1R1	16	-	3073847	3074287	3073847	3073969	3074181	3074287	312	100	5.49652e-06	2.14611e-05	0.253
ENSG00000103042	SLC38A7	16	-	58709843	58710250	58709843	58709958	58710192	58710250	334	100	0.0155957	0.0351514	0.256
ENSG00000116691	MIIP	1	+	12089279	12090181	12089279	12089951	12090084	12090181	233	100	9.04958e-14	6.32134e-13	0.256
ENSG00000008710	PKD1	16	-	2155322	2156025	2155322	2155475	2155865	2156025	490	100	5.1742e-05	0.000177508	0.257
ENSG00000103202	NME4	16	+	448207	449123	448207	448385	448989	449123	704	100	7.15426e-113	6.4021e-111	0.258
ENSG00000172375	C2CD2L	11	+	118982230	118983102	118982230	118982339	118983037	118983102	798	100	4.36938e-34	7.05708e-33	0.258
ENSG00000167965	MLST8	16	+	2256358	2256660	2256358	2256410	2256479	2256660	169	100	1.73357e-15	1.31047e-14	0.259
ENSG00000164039	BDH2	4	-	104006505	104007697	104006505	104006619	104007636	104007697	1117	100	3.28189e-26	4.00972e-25	0.26
ENSG00000139044	B4GALNT3	12	+	661632	663149	661632	661694	662359	663149	765	100	1.61812e-15	1.22599e-14	0.261
ENSG00000065717	TLE2	19	-	3019280	3019771	3019280	3019461	3019696	3019771	335	100	5.96878e-81	2.78347e-79	0.262
ENSG00000128159	TUBGCP6	22	-	50656346	50656831	50656346	50656546	50656617	50656831	171	100	7.11322e-23	7.47678e-22	0.268
ENSG00000100033	PRODH	22	-	18908854	18909917	18908854	18908936	18909837	18909917	1001	100	5.29624e-05	0.000180969	0.271
ENSG00000158941	KIAA1967	8	+	22476662	22477981	22476662	22476868	22477150	22477981	382	100	0	0	0.279
ENSG00000162650	ATXN7L2	1	+	110031468	110032750	110031468	110031722	110032551	110032750	929	100	8.59584e-05	0.000288357	0.28
ENSG00000164620	RELL2	5	+	141016516	141017976	141016516	141017308	141017736	141017976	528	100	4.18533e-06	1.6596e-05	0.284
ENSG00000142765	SYTL1	1	+	27676462	27676976	27676462	27676623	27676879	27676976	356	100	2.69684e-39	5.22177e-38	0.287
ENSG00000164011	ZNF691	1	+	43314961	43315413	43314961	43315084	43315235	43315413	251	100	0.000207235	0.000662312	0.288
ENSG00000100429	HDAC10	22	-	50685107	50685395	50685107	50685164	50685303	50685395	239	100	4.29457e-105	3.30682e-103	0.288
ENSG00000162298	SYVN1	11	-	64899718	64900251	64899718	64899822	64900202	64900251	480	100	1.71478e-62	5.97646e-61	0.29
ENSG00000197580	BCO2	11	+	112064196	112064717	112064196	112064420	112064601	112064717	281	100	0.0188885	0.0419561	0.292
ENSG00000064687	ABCA7	19	+	1041508	1042175	1041508	1041602	1042062	1042175	560	100	0.0110423	0.0258381	0.298
ENSG00000143224	PPOX	1	+	161140696	161141008	161140696	161140739	161140823	161141008	184	100	4.04697e-52	1.16517e-50	0.298
ENSG00000162298	SYVN1	11	-	64897473	64897851	64897473	64897644	64897722	64897851	178	100	0.000295273	0.000925805	0.299
ENSG00000161010	C5orf45	5	-	179264275	179267959	179264275	179264885	179267871	179267959	3086	100	3.82541e-159	7.9162e-157	0.303
ENSG00000144395	CCDC150	2	+	197593916	197594585	197593916	197594111	197594516	197594585	505	100	2.2676e-07	1.00509e-06	0.311
ENSG00000135749	PCNXL2	1	-	233119881	233122286	233119881	233120223	233121837	233122286	1714	100	0.00119363	0.003375	0.315
ENSG00000156858	PRR14	16	+	30662916	30663285	30662916	30662989	30663116	30663285	227	100	0.000382734	0.00117119	0.316
ENSG00000111325	OGFOD2	12	+	123460357	123461314	123460357	123460414	123461200	123461314	886	100	2.51527e-22	2.57835e-21	0.316
ENSG00000102878	HSF4	16	+	67203181	67203848	67203181	67203251	67203533	67203848	382	100	4.25058e-69	1.67544e-67	0.317
ENSG00000197774	EME2	16	+	1825041	1825409	1825041	1825133	1825315	1825409	282	100	2.94021e-26	3.60557e-25	0.317
ENSG00000100299	ARSA	22	-	51065983	51066598	51065983	51066220	51066373	51066598	253	100	5.15047e-06	2.01574e-05	0.318
ENSG00000102225	CDK16	X	+	47086392	47086622	47086392	47086498	47086558	47086622	160	100	8.29082e-128	9.1503e-126	0.319
ENSG00000204642	HLA-F	6	+	29693787	29694303	29693787	29693820	29694179	29694303	459	100	0.0010788	0.00306339	0.324
ENSG00000061656	SPAG4	20	+	34206371	34206642	34206371	34206397	34206533	34206642	236	100	0.000188097	0.000603478	0.328
ENSG00000197381	ADARB1	21	+	46641932	46646475	46641932	46643492	46645461	46646475	2069	100	0.00402388	0.010352	0.328
ENSG00000165863	C10orf82	10	-	118424271	118425337	118424271	118424458	118425118	118425337	760	100	0.0106846	0.025072	0.328
ENSG00000100033	PRODH	22	-	18910329	18910692	18910329	18910446	18910627	18910692	281	100	0.00107065	0.00304315	0.329
ENSG00000160949	TONSL	8	-	145657667	145659142	145657667	145657843	145658970	145659142	1227	100	1.2594e-141	1.66795e-139	0.329
ENSG00000156858	PRR14	16	+	30664041	30664424	30664041	30664163	30664234	30664424	171	100	1.53548e-38	2.84022e-37	0.329
ENSG00000242612	DECR2	16	+	456684	456952	456684	456833	456889	456952	156	100	7.07012e-25	8.24266e-24	0.33
ENSG00000169169	CPT1C	19	+	50208263	50208555	50208263	50208371	50208470	50208555	199	100	0.000759423	0.00221928	0.334
ENSG00000144199	FAHD2B	2	-	97751435	97751935	97751435	97751598	97751875	97751935	377	100	5.23832e-08	2.45319e-07	0.337
ENSG00000197355	UAP1L1	9	+	139976449	139978990	139976449	139976516	139977088	139978990	672	100	1.39839e-52	4.134e-51	0.339
ENSG00000110719	TCIRG1	11	+	67810412	67810964	67810412	67810498	67810837	67810964	439	100	1.44157e-06	5.98875e-06	0.34
ENSG00000242802	KIAA0415	7	+	4829462	4830222	4829462	4829560	4830089	4830222	629	100	2.17832e-08	1.05291e-07	0.343
ENSG00000130204	TOMM40	19	+	45394476	45394946	45394476	45394571	45394663	45394946	192	100	6.05025e-05	0.000206094	0.345
ENSG00000162241	SLC25A45	11	-	65144288	65147409	65144288	65144547	65147337	65147409	2890	100	0.0053874	0.0135648	0.346
ENSG00000197530	MIB2	1	+	1560925	1562134	1560925	1561033	1562029	1562134	1096	100	1.37789e-57	4.51703e-56	0.349
ENSG00000160781	PAQR6	1	-	156215572	156216041	156215572	156215778	156215913	156216041	235	100	0.00197241	0.00533987	0.35
ENSG00000065357	DGKA	12	+	56333198	56333954	56333198	56333313	56333865	56333954	652	100	1.26156e-05	4.71449e-05	0.352
ENSG00000144061	NPHP1	2	-	110920624	110922307	110920624	110920709	110922264	110922307	1655	100	0.0151153	0.0341383	0.353
ENSG00000012171	SEMA3B	3	+	50312442	50312890	50312442	50312484	50312732	50312890	348	100	8.42064e-08	3.8616e-07	0.362
ENSG00000107331	ABCA2	9	-	139917392	139918292	139917392	139917504	139918289	139918292	885	100	6.94791e-18	5.89859e-17	0.363
ENSG00000131187	F12	5	-	176830481	176831091	176830481	176830618	176830859	176831091	341	100	1.50851e-50	3.99574e-49	0.374
ENSG00000131697	NPHP4	1	-	5922870	5926518	5922870	5924093	5924397	5926518	404	100	2.01034e-07	8.94655e-07	0.376
ENSG00000184470	TXNRD2	22	-	19863046	19864757	19863046	19863330	19864562	19864757	1332	100	3.42484e-39	6.5547e-38	0.381
ENSG00000039523	FAM65A	16	+	67574360	67574607	67574360	67574404	67574481	67574607	177	100	1.43472e-14	1.03947e-13	0.39
ENSG00000184863	RBM33	7	+	155530753	155532720	155530753	155531097	155532408	155532720	1411	100	6.50913e-79	2.95229e-77	0.39
ENSG00000125967	NECAB3	20	-	32247690	32248201	32247690	32247809	32248064	32248201	355	100	1.92973e-40	3.87232e-39	0.391
ENSG00000174021	GNG5	1	-	84971693	84972248	84971693	84971984	84972118	84972248	234	100	0.00970298	0.0229804	0.392
ENSG00000150433	TMEM218	11	-	124972027	124972705	124972027	124972213	124972532	124972705	419	100	1.82591e-98	1.14068e-96	0.393
ENSG00000181085	MAPK15	8	+	144800216	144800472	144800216	144800246	144800381	144800472	235	100	3.65803e-08	1.73769e-07	0.397
ENSG00000164877	MICALL2	7	-	1476377	1477244	1476377	1476492	1477170	1477244	778	100	1.38426e-52	4.1291e-51	0.397
ENSG00000179029	TMEM107	17	-	8079074	8079344	8079074	8079175	8079276	8079344	201	100	7.97731e-15	5.86953e-14	0.397
ENSG00000129667	RHBDF2	17	-	74475163	74475936	74475163	74475359	74475814	74475936	555	100	2.19394e-53	6.66436e-52	0.404
ENSG00000197816	C9orf174	9	+	100070017	100070414	100070017	100070088	100070264	100070414	276	100	4.29929e-06	1.70275e-05	0.409
ENSG00000131187	F12	5	-	176830481	176831473	176830481	176831091	176831196	176831473	205	100	0.000369243	0.00113621	0.412
ENSG00000177595	PIDD	11	-	799184	800244	799184	799565	799814	800244	349	100	1.48621e-17	1.24263e-16	0.412
ENSG00000171914	TLN2	15	+	63045971	63047892	63045971	63046115	63047730	63047892	1715	100	7.75412e-12	4.83762e-11	0.415
ENSG00000037280	FLT4	5	-	180040010	180041179	180040010	180040110	180041067	180041179	1057	100	0.00180666	0.00492334	0.42
ENSG00000161996	WDR90	16	+	703745	705147	703745	703803	705028	705147	1325	100	1.90286e-08	9.30631e-08	0.42
ENSG00000072195	SPEG	2	+	220329154	220331583	220329154	220329330	220330778	220331583	1548	100	0.000488855	0.00146745	0.422
ENSG00000137474	MYO7A	11	+	76922865	76924080	76922865	76922982	76923996	76924080	1114	100	0.0015969	0.0043842	0.424
ENSG00000140939	NOL3	16	+	67208064	67208847	67208064	67208367	67208523	67208847	256	100	4.89816e-31	7.17602e-30	0.425
ENSG00000103168	TAF1C	16	-	84214933	84215269	84214933	84215069	84215197	84215269	228	100	3.39334e-16	2.65611e-15	0.431
ENSG00000242612	DECR2	16	+	460971	461578	460971	461076	461360	461578	384	100	1.24267e-86	6.14101e-85	0.437
ENSG00000077454	LRCH4	7	-	100174708	100175012	100174708	100174777	100174895	100175012	218	100	4.26814e-07	1.84971e-06	0.442
ENSG00000203896	LIME1	20	+	62369360	62369852	62369360	62369413	62369535	62369852	222	100	0.000376678	0.00115587	0.446
ENSG00000088340	FER1L4	20	-	34147110	34148405	34147110	34147394	34147889	34148405	595	100	6.88363e-23	7.28169e-22	0.458
ENSG00000196497	IPO4	14	-	24657549	24657844	24657549	24657629	24657757	24657844	228	100	7.81726e-27	9.95498e-26	0.458
ENSG00000135407	AVIL	12	-	58201113	58201510	58201113	58201272	58201372	58201510	200	100	0.0115498	0.0269117	0.459
ENSG00000161179	YDJC	22	-	21983298	21983696	21983298	21983476	21983596	21983696	220	100	3.89817e-22	3.97134e-21	0.479
ENSG00000065717	TLE2	19	-	3019280	3019771	3019280	3019464	3019696	3019771	332	100	1.15223e-05	4.34871e-05	0.499
ENSG00000135424	ITGA7	12	-	56088561	56089421	56088561	56088754	56089305	56089421	651	100	3.08223e-05	0.000110208	0.5
ENSG00000168811	IL12A	3	+	159711237	159711396	159711237	159711279	159711354	159711396	175	100	4.42767e-05	0.000154479	0.5
ENSG00000099958	DERL3	22	-	24178920	24179341	24178920	24179149	24179250	24179341	201	100	6.79334e-05	0.000230695	0.5
ENSG00000140398	NEIL1	15	+	75646590	75646833	75646590	75646618	75646771	75646833	253	100	0.0142098	0.0322693	0.5
ENSG00000065357	DGKA	12	+	56332698	56333089	56332698	56332773	56332969	56333089	296	100	0.00675379	0.0165889	0.503
ENSG00000103202	NME4	16	+	448207	449123	448207	448394	448989	449123	695	100	1.69019e-18	1.46116e-17	0.511
ENSG00000140464	PML	15	+	74326818	74328735	74326818	74326871	74327512	74328735	741	100	2.10345e-08	1.01969e-07	0.514
ENSG00000172771	C3orf25	3	-	129130000	129134244	129130000	129130197	129134087	129134244	3990	100	0.00454957	0.0116232	0.515
ENSG00000203896	LIME1	20	+	62369173	62369413	62369173	62369255	62369360	62369413	205	100	3.5289e-09	1.82851e-08	0.527
ENSG00000152076	CCDC74B	2	-	130899705	130900886	130899705	130899954	130900841	130900886	987	100	4.33152e-06	1.71346e-05	0.533
ENSG00000177685	EFCAB4A	11	+	830249	830713	830249	830337	830620	830713	383	100	4.31676e-08	2.03311e-07	0.536
ENSG00000089820	ARHGAP4	X	-	153178671	153179054	153178671	153178756	153178862	153179054	206	100	1.92786e-20	1.84484e-19	0.541
ENSG00000171798	KNDC1	10	+	135002042	135003173	135002042	135002157	135003101	135003173	1044	100	1.14856e-91	6.13368e-90	0.549
ENSG00000167566	NCKAP5L	12	-	50184928	50186371	50184928	50185834	50186228	50186371	494	100	2.23829e-10	1.27776e-09	0.551
ENSG00000099958	DERL3	22	-	24176689	24179341	24176689	24177119	24179250	24179341	2231	100	3.82406e-07	1.66818e-06	0.56
ENSG00000122557	HERPUD2	7	-	35733793	35734745	35733793	35734237	35734410	35734745	273	100	2.22276e-05	8.04322e-05	0.564
ENSG00000205517	RGL3	19	-	11527287	11527733	11527287	11527341	11527509	11527733	268	100	1.5874e-45	3.59991e-44	0.573
ENSG00000167799	NUDT8	11	-	67396389	67397392	67396389	67396522	67397188	67397392	766	100	3.49119e-09	1.81465e-08	0.58
ENSG00000118515	SGK1	6	-	134495648	134495999	134495648	134495724	134495869	134495999	245	100	1.6448e-06	6.78197e-06	0.621
ENSG00000176978	DPP7	9	-	140008914	140009170	140008914	140009028	140009098	140009170	170	100	1.19463e-27	1.56341e-26	0.626
ENSG00000197558	SSPO	7	+	149492626	149493603	149492626	149492754	149493458	149493603	804	100	4.05227e-08	1.92091e-07	0.63
ENSG00000130653	PNPLA7	9	-	140372485	140373690	140372485	140372604	140373507	140373690	1003	100	5.64172e-05	0.000192376	0.657
ENSG00000168488	ATXN2L	16	+	28846598	28847079	28846598	28846720	28846866	28847079	246	100	5.20646e-10	2.91192e-09	0.66
ENSG00000203896	LIME1	20	+	62369173	62369413	62369173	62369255	62369325	62369413	170	100	1.79098e-10	1.03129e-09	0.701
ENSG00000225163	C14orf63	14	+	97411385	97411731	97411385	97411487	97411574	97411731	187	100	2.73015e-07	1.20527e-06	0.705
ENSG00000069399	BCL3	19	+	45261502	45262098	45261502	45261670	45261980	45262098	410	100	5.47515e-13	3.65489e-12	0.734
ENSG00000125731	SH2D3A	19	-	6754062	6754436	6754062	6754174	6754261	6754436	187	100	1.53396e-06	6.35661e-06	0.735
ENSG00000178821	TMEM52	1	-	1850331	1850527	1850331	1850373	1850483	1850527	210	100	0.000232112	0.00073543	0.759
ENSG00000130653	PNPLA7	9	-	140355085	140356072	140355085	140355189	140355987	140356072	898	100	1.81943e-07	8.12973e-07	0.772
ENSG00000008517	IL32	16	+	3115662	3115827	3115662	3115688	3115784	3115827	196	100	0.00253794	0.00678163	0.775
ENSG00000130653	PNPLA7	9	-	140358577	140358908	140358577	140358647	140358791	140358908	244	100	8.6621e-06	3.31947e-05	0.816
ENSG00000196498	NCOR2	12	-	124818969	124819826	124818969	124819163	124819680	124819826	617	100	3.04008e-08	1.45458e-07	0.849
ENSG00000204396	VWA7	6	-	31734021	31734541	31734021	31734161	31734239	31734541	178	100	4.43462e-05	0.000154558	0.88
ENSG00000135454	B4GALNT1	12	-	58021400	58022045	58021400	58021641	58021904	58022045	363	100	0.000522703	0.00156198	0.888
ENSG00000118515	SGK1	6	-	134494411	134494704	134494411	134494495	134494599	134494704	204	100	5.67107e-09	2.88432e-08	0.89
ENSG00000197165	SULT1A2	16	-	28606687	28606996	28606687	28606785	28606870	28606996	185	100	4.4472e-05	0.000154671	0.893
ENSG00000108387	2004-09-01	17	-	56598103	56598521	56598103	56598203	56598358	56598521	255	100	1.21366e-05	4.55088e-05	0.906
ENSG00000103253	HAGHL	16	+	778115	778424	778115	778233	778315	778424	182	100	5.54262e-07	2.37715e-06	0.907
ENSG00000111344	RASAL1	12	-	113565616	113565983	113565616	113565678	113565869	113565983	291	100	2.66297e-10	1.51496e-09	0.922
ENSG00000189350	FAM179A	2	+	29268189	29275096	29268189	29268276	29274621	29275096	6445	100	0.00126511	0.00355583	0.924
ENSG00000120896	SORBS3	8	+	22423338	22423997	22423338	22423385	22423857	22423997	572	100	5.21339e-07	2.24467e-06	0.946
ENSG00000165801	ARHGEF40	14	+	21549031	21550278	21549031	21549175	21549667	21550278	592	100	1.30466e-08	6.47636e-08	0.969
ENSG00000185269	NOTUM	17	-	79916810	79917442	79916810	79916871	79917346	79917442	575	100	2.90138e-05	0.000104192	1
ENSG00000183506	PI4KAP2	22	-	21832285	21832983	21832285	21832450	21832873	21832983	523	100	3.45985e-05	0.000122651	1
ENSG00000065357	DGKA	12	+	56346124	56346716	56346124	56346215	56346517	56346716	402	100	3.88237e-05	0.000136605	1
ENSG00000106327	TFR2	7	-	100224886	100225284	100224886	100225114	100225199	100225284	185	100	4.4472e-05	0.000154671	1
ENSG00000204525	HLA-C	6	-	31237269	31237862	31237269	31237302	31237742	31237862	540	100	3.62463e-09	1.87518e-08	1
ENSG00000065357	DGKA	12	+	56333865	56334506	56333865	56334217	56334407	56334506	290	100	1.48224e-05	5.49573e-05	1
ENSG00000204482	LST1	6	+	31554976	31556686	31554976	31555095	31556294	31556686	1299	100	1.82771e-05	6.7016e-05	1

## Sheet: MXE
Table S2B.3: List of transcripts having mutually exclusive exon alternative splicing events in Nt-ERβ cells
GeneID	geneSymbol	chr	strand	1stExonStart_0base	1stExonEnd	2ndExonStart_0base	2ndExonEnd	upstreamES	upstreamEE	downstreamES	downstreamEE	ID	SkipFormLen	PValue	FDR	IncLevelDifference
ENSG00000132958	TPTE2	13	-	20048053	20048215	20056627	20056687	20039604	20039704	20066989	20067043	6874	262	7.20555e-05	0.000243919	-1
ENSG00000147576	ADHFE1	8	+	67352396	67352434	67355032	67355079	67344739	67344810	67356601	67356655	3071	147	7.64321e-05	0.000257271	-1
ENSG00000121749	TBC1D15	12	+	72248564	72248633	72255184	72255276	72233538	72233591	72265849	72265948	337	192	1.81448e-05	6.60787e-05	-1
ENSG00000100578	KIAA0586	14	+	58906787	58906878	58907938	58908061	58899105	58899175	58909423	58909598	5575	223	7.64803e-54	2.15068e-52	-0.685
ENSG00000196482	ESRRG	1	-	217038402	217038520	217112923	217113015	216850417	216850833	217173594	217174066	7211	218	0.0135863	0.0310768	-0.667
ENSG00000187630	DHRS4L2	14	+	24464240	24464342	24470592	24470726	24459390	24459568	24473545	24473601	2913	234	1.28262e-08	6.47292e-08	-0.657
ENSG00000131381	ZFYVE20	3	-	15116553	15116623	15116796	15116924	15116411	15116437	15117112	15117217	3618	170	0.00012472	0.000408266	-0.65
ENSG00000171084	RP11-666A20.1.1	3	+	125641306	125641408	125642506	125642639	125639667	125639748	125642721	125642983	10930	233	0.000926467	0.00266761	-0.634
ENSG00000235703	RP13-507I23.1.1	X	+	149110401	149110547	149111868	149111980	149110007	149110065	149112235	149112318	898	212	1.29501e-05	4.80592e-05	-0.625
ENSG00000134490	TMEM241	18	-	20948678	20948714	20950179	20950225	20945597	20945632	20951385	20951434	7137	136	0.000446427	0.00135075	-0.622
ENSG00000151067	CACNA1C	12	+	2706395	2706455	2706602	2706662	2705039	2705169	2711019	2711126	11316	160	0.000276566	0.00086313	-0.584
ENSG00000204305	AGER	6	-	32149382	32149409	32150023	32150165	32149127	32149254	32150344	32150475	9945	127	2.36973e-05	8.52562e-05	-0.552
ENSG00000118007	STAG1	3	-	136305643	136305768	136310286	136310391	136260960	136261037	136323150	136323315	8761	225	1.34626e-05	4.98631e-05	-0.541
ENSG00000110717	NDUFS8	11	+	67799618	67799676	67799752	67799990	67798150	67798200	67800389	67800479	360	338	7.2042e-33	1.09951e-31	-0.539
ENSG00000148985	PGAP2	11	+	3844138	3844223	3844842	3844970	3829523	3829545	3845112	3845365	5259	228	0.00189297	0.00516853	-0.527
ENSG00000243069	ARHGEF26-AS1	3	-	153826457	153826574	153837474	153837572	153748065	153748168	153838860	153839121	10059	217	0.0131331	0.0301625	-0.5
ENSG00000100600	LGMN	14	-	93200026	93200155	93208049	93208204	93198993	93199160	93214833	93214972	7230	229	4.39921e-06	1.73093e-05	-0.5
ENSG00000100600	LGMN	14	-	93200026	93200155	93208062	93208204	93198993	93199160	93214833	93214972	7231	229	4.42591e-06	1.74015e-05	-0.5
ENSG00000100600	LGMN	14	-	93207406	93207524	93208062	93208204	93198993	93199160	93214833	93214972	7234	218	6.43406e-05	0.000219257	-0.497
ENSG00000150961	SEC24D	4	-	119679566	119679782	119681545	119681762	119678875	119679000	119685956	119686072	7670	316	6.19628e-10	3.45405e-09	-0.497
ENSG00000100600	LGMN	14	-	93207406	93207524	93208049	93208204	93198993	93199160	93214833	93214972	7233	218	0.00200575	0.00544867	-0.496
ENSG00000132122	SPATA6	1	-	48878781	48878823	48917223	48917272	48877135	48877260	48918665	48918803	3790	142	3.08937e-93	1.7513e-91	-0.488
ENSG00000008517	IL32	16	+	3117377	3117416	3117443	3117614	3115784	3115827	3117984	3118011	8233	271	9.8916e-06	3.72247e-05	-0.483
ENSG00000168385	2002-09-01	2	+	242255836	242255955	242259617	242259702	242254769	242255025	242263630	242263656	5435	185	3.53315e-84	1.76889e-82	-0.469
ENSG00000183621	ZNF438	10	-	31199288	31199369	31212215	31212344	31197861	31197944	31230503	31230580	6571	181	2.90756e-07	1.27828e-06	-0.468
ENSG00000010810	FYN	6	-	112020717	112020873	112021306	112021471	112017479	112017659	112024087	112024237	3316	256	6.91251e-07	2.93309e-06	-0.46
ENSG00000182325	FBXL6	8	-	145581098	145581162	145581287	145581446	145580649	145580781	145581691	145582172	9925	164	9.38293e-22	9.75061e-21	-0.452
ENSG00000196236	XPNPEP3	22	+	41329221	41329340	41349558	41349637	41322352	41322467	41368479	41368585	10002	179	0.0130041	0.0299176	-0.45
ENSG00000174177	CTU2	16	+	88773543	88773618	88776345	88776424	88772929	88773006	88776630	88776690	4387	179	4.68799e-200	7.07424e-198	-0.441
ENSG00000183621	ZNF438	10	-	31199288	31199369	31212215	31212344	31197861	31197944	31273297	31273355	6570	181	8.64513e-07	3.62662e-06	-0.44
ENSG00000185379	RAD51D	17	-	33434384	33434466	33445519	33445638	33433404	33433500	33446129	33446191	8677	182	4.16564e-09	2.18243e-08	-0.425
ENSG00000142675	CNKSR1	1	+	26511504	26511677	26513658	26513732	26511075	26511103	26513901	26513973	5304	174	1.03593e-173	1.30576e-171	-0.418
ENSG00000187531	SIRT7	17	-	79875490	79875595	79875705	79875843	79873486	79873557	79875914	79876040	467	205	2.67636e-32	4.00482e-31	-0.418
ENSG00000171097	CCBL1	9	-	131608958	131609138	131609711	131609922	131607631	131607690	131644175	131644210	4332	280	7.98034e-07	3.36222e-06	-0.416
ENSG00000166548	TK2	16	-	66570866	66570920	66575781	66575856	66565282	66565372	66582880	66582912	175	154	1.58911e-05	5.83073e-05	-0.415
ENSG00000148180	GSN	9	+	124045596	124045670	124062333	124062404	124044716	124044828	124064240	124064426	1534	171	5.27704e-29	7.08498e-28	-0.415
ENSG00000065717	TLE2	19	-	3017837	3017857	3019280	3019464	3015650	3015758	3019696	3019771	6580	120	1.21036e-14	9.12584e-14	-0.415
ENSG00000187583	PLEKHN1	1	+	908565	908706	908879	909020	908240	908390	909212	909431	11180	241	1.58143e-16	1.29735e-15	-0.414
ENSG00000162148	PPP1R32	11	+	61253815	61253875	61253995	61254082	61253270	61253383	61254419	61254533	2168	187	3.9599e-05	0.000138875	-0.413
ENSG00000006015	C19orf60	19	+	18700222	18700493	18701663	18701743	18699804	18699887	18702917	18703146	10490	180	3.90163e-50	1.00728e-48	-0.411
ENSG00000134602	MST4.1	X	+	131157535	131157687	131188658	131188889	131157292	131157435	131197460	131197517	6858	331	2.09116e-275	5.46455e-273	-0.397
ENSG00000104863	LIN7B	19	+	49618105	49618224	49618516	49618588	49617617	49617698	49619519	49619729	7043	172	6.48205e-08	3.03667e-07	-0.396
ENSG00000091831	ESR1	6	+	152128977	152129499	152201789	152201906	152023009	152023140	152265307	152265643	2811	217	9.48991e-64	3.27983e-62	-0.386
ENSG00000140396	NCOA2	8	-	71128894	71128999	71208978	71209035	71086990	71087094	71315934	71316040	1122	205	5.10723e-06	1.9934e-05	-0.374
ENSG00000153093	ACOXL	2	+	111789203	111789291	111806794	111806865	111753469	111753581	111850441	111850543	8	171	0.0115548	0.0269009	-0.372
ENSG00000135250	SRPK2	7	-	104909252	104909316	104946882	104947018	104844140	104844232	105029094	105029149	153	164	8.84875e-09	4.52316e-08	-0.369
ENSG00000130699	TAF4	20	-	60578215	60578330	60578786	60578934	60575607	60575777	60581565	60581814	11187	215	4.12611e-269	1.05255e-266	-0.36
ENSG00000141905	NFIC	19	+	3453760	3453914	3456547	3456633	3452479	3452664	3462749	3463603	3109	186	2.75395e-05	9.83529e-05	-0.359
ENSG00000164062	APEH	3	+	49711921	49712054	49712615	49712742	49711434	49711846	49713126	49713220	2531	227	0	0	-0.357
ENSG00000135250	SRPK2	7	-	104844074	104844232	105029094	105029149	104809603	104809712	105029237	105029341	156	258	7.75867e-46	1.79152e-44	-0.357
ENSG00000077454	LRCH4	7	-	100174316	100174400	100174524	100174628	100173860	100173946	100174708	100174777	5185	184	0	0	-0.356
ENSG00000111596	CNOT2	12	+	70691538	70691659	70695484	70695645	70671911	70672054	70704674	70704797	5035	261	1.98776e-09	1.06858e-08	-0.354
ENSG00000163873	GRIK3	1	-	37337788	37337970	37346234	37346492	37335348	37335402	37356520	37356697	6839	282	2.03921e-10	1.17653e-09	-0.35
ENSG00000164008	C1orf50	1	+	43233179	43233295	43239233	43239320	43232939	43233061	43240407	43240539	4543	187	6.13123e-18	5.35808e-17	-0.35
ENSG00000006015	C19orf60	19	+	18700288	18700493	18701663	18701743	18699804	18699887	18702917	18703146	10489	180	0	0	-0.348
ENSG00000078070	MCCC1	3	-	182810196	182810333	182812346	182812393	182808723	182808819	182817139	182817283	4246	237	2.22203e-11	1.37771e-10	-0.347
ENSG00000173511	VEGFB	11	+	64003284	64003481	64003725	64003799	64002929	64002972	64004658	64004694	2561	174	6.45997e-21	6.46238e-20	-0.346
ENSG00000236624	CCDC163P	1	-	45962227	45962295	45962970	45963055	45961089	45961217	45965016	45965115	3016	168	0.00843119	0.0202993	-0.345
ENSG00000111961	SASH1	6	+	148761319	148761370	148761493	148761543	148711269	148711398	148789680	148789721	103	150	2.3499e-08	1.15969e-07	-0.343
ENSG00000077454	LRCH4	7	-	100174524	100174628	100174708	100174777	100174316	100174400	100174895	100175012	5186	204	0.000602048	0.00178581	-0.339
ENSG00000120265	PCMT1	6	+	150093183	150093383	150093690	150093820	150092297	150092402	150094273	150094305	1881	230	5.37821e-83	2.6801e-81	-0.339
ENSG00000172613	RAD9A	11	+	67159631	67159702	67160124	67160253	67159428	67159549	67160966	67161081	6223	229	2.61426e-160	3.04447e-158	-0.338
ENSG00000089505	CMTM1	16	+	66603838	66603997	66605053	66605173	66600295	66600497	66611006	66611105	7797	220	0.0141108	0.0321598	-0.336
ENSG00000114745	GORASP1	3	-	39144183	39144372	39144963	39145044	39142513	39142593	39148969	39149126	8032	289	1.1166e-31	1.61447e-30	-0.336
ENSG00000148337	CIZ1	9	-	130950141	130950213	130952607	130952723	130947825	130948055	130952966	130953141	3779	172	0	0	-0.335
ENSG00000068793	CYFIP1	15	+	22925776	22925899	22925975	22926065	22892662	22892781	22928128	22928206	2853	190	2.11662e-41	4.29498e-40	-0.334
ENSG00000151067	CACNA1C	12	+	2743462	2743546	2757640	2757673	2742794	2742878	2760805	2760934	11315	133	3.0678e-05	0.000108944	-0.333
ENSG00000188672	RHCE	1	-	25712201	25712335	25718484	25718632	25701839	25701919	25729086	25729237	6843	234	6.92005e-05	0.000234922	-0.333
ENSG00000143252	SDHC	1	+	161296440	161296558	161309351	161309378	161293403	161293460	161310383	161310445	388	127	7.12064e-05	0.000241197	-0.333
ENSG00000120860	CCDC53	12	-	102442067	102442175	102444295	102444417	102439831	102439897	102455025	102455124	5701	208	0.00226922	0.0061025	-0.333
ENSG00000163359	COL6A3	2	-	238296224	238296827	238303229	238303847	238289557	238290142	238305369	238305490	5895	703	0.00027189	0.000849776	-0.33
ENSG00000138942	RNF185	22	+	31588669	31588688	31592921	31593144	31583032	31583256	31597483	31597601	8454	323	1.05502e-05	3.95365e-05	-0.33
ENSG00000120265	PCMT1	6	+	150093149	150093383	150093690	150093820	150092297	150092402	150094273	150094305	1885	230	5.06224e-70	2.03134e-68	-0.327
ENSG00000131748	STARD3	17	+	37809733	37810003	37813260	37813338	37793332	37793484	37814027	37814092	10554	178	1.17994e-237	2.4788e-235	-0.325
ENSG00000164258	NDUFS4	5	+	52899281	52899360	52942062	52942235	52856504	52856590	52978947	52979168	8937	273	6.90354e-62	2.28992e-60	-0.319
ENSG00000126249	PDCD2L	19	+	34895553	34895720	34895834	34895895	34895302	34895443	34900065	34900415	4423	161	9.19599e-95	5.32572e-93	-0.318
ENSG00000135083	CCNJL	5	-	159686475	159686778	159707531	159707745	159682555	159682715	159738864	159738979	7072	403	4.11537e-69	1.63304e-67	-0.313
ENSG00000135537	LACE1	6	+	108723199	108723258	108768416	108768499	108687436	108687536	108798067	108798138	5125	183	3.42884e-41	6.93143e-40	-0.31
ENSG00000109255	NMU	4	-	56471441	56471516	56473464	56473515	56466688	56466742	56473603	56473633	5350	175	1.34151e-11	8.41999e-11	-0.31
ENSG00000105186	ANKRD27	19	-	33096740	33096860	33098540	33098738	33095168	33095330	33106563	33106686	9242	220	3.89015e-24	4.38265e-23	-0.308
ENSG00000164675	IQUB	7	-	123143255	123143417	123149954	123150089	123136749	123136960	123151997	123152398	1851	262	2.77921e-32	4.15293e-31	-0.305
ENSG00000181392	C19orf46	19	-	36497324	36497573	36497651	36497846	36496234	36496339	36498026	36498170	9363	349	1.07241e-111	7.65986e-110	-0.302
ENSG00000164535	DAGLB	7	-	6465618	6465745	6472467	6472590	6456471	6456552	6485583	6485735	10480	227	4.14842e-47	9.83323e-46	-0.301
ENSG00000197140	ADAM32	8	+	39133346	39133385	39138654	39138693	39114705	39114862	39141104	39141143	2925	139	0.0162976	0.0366833	-0.3
ENSG00000065717	TLE2	19	-	3017837	3017857	3019280	3019461	3015650	3015758	3019696	3019771	6581	120	8.25825e-13	5.61771e-12	-0.3
ENSG00000076864	RAP1GAP	1	-	21924178	21924221	21924453	21924533	21922707	21923757	21924892	21924995	3842	143	9.52772e-18	8.2589e-17	-0.299
ENSG00000183621	ZNF438	10	-	31146608	31146707	31164259	31164438	31137459	31139296	31165926	31165994	6572	199	0.0135656	0.0310492	-0.298
ENSG00000197681	TBC1D3	17	-	36351935	36351996	36352421	36352526	36347009	36347082	36353600	36353765	6147	161	7.43012e-94	4.23438e-92	-0.296
ENSG00000075461	CACNG4	17	+	65014304	65014388	65020975	65021116	64961012	64961247	65026581	65029518	2580	241	7.83946e-230	1.49986e-227	-0.288
ENSG00000156113	KCNMA1	10	-	78734244	78734331	78761164	78761338	78729731	78729825	78771724	78771801	5155	187	0.000464868	0.00140338	-0.286
ENSG00000236624	CCDC163P	1	-	45961089	45961217	45962227	45962295	45960580	45960838	45962970	45963055	3017	228	0.0135652	0.0310492	-0.286
ENSG00000103599	IQCH	15	+	67687628	67687901	67692451	67692643	67681168	67681344	67709268	67709389	7954	292	4.46042e-99	2.76237e-97	-0.286
ENSG00000258984	RP11-526L8.1.1	2	+	238881733	238881867	238896604	238896634	238875716	238875774	238903385	238903451	6039	130	1.48757e-48	3.71512e-47	-0.286
ENSG00000075643	MOCOS	18	+	33775219	33775309	33778652	33778719	33767481	33767644	33779645	33780287	7607	167	7.20476e-82	3.50872e-80	-0.283
ENSG00000153310	FAM49B	8	-	130915557	130915596	130983188	130983241	130874474	130874580	131028852	131028883	3932	139	9.84226e-33	1.48941e-31	-0.281
ENSG00000197070	ARRDC1	9	+	140507347	140507458	140507911	140507962	140500154	140500287	140508066	140508221	4311	151	3.70514e-22	3.92262e-21	-0.28
ENSG00000135596	MICAL1	6	-	109768883	109768925	109769077	109769166	109768559	109768643	109769405	109769596	10457	142	9.22305e-51	2.42791e-49	-0.278
ENSG00000153944	MSI2	17	+	55752278	55752487	55754347	55754420	55729459	55729522	55756909	55757482	757	173	0	0	-0.277
ENSG00000100075	SLC25A1	22	-	19165239	19165378	19165454	19165554	19164632	19164717	19165645	19165753	1912	239	1.38403e-167	1.72425e-165	-0.277
ENSG00000174996	KLC2	11	+	66029212	66029443	66029593	66029663	66026054	66026293	66030284	66030507	2976	170	1.27951e-36	2.24365e-35	-0.277
ENSG00000115884	SDC1	2	-	20405103	20405185	20424562	20424847	20403573	20404052	20425022	20425194	1478	182	0	0	-0.276
ENSG00000110931	CAMKK2	12	-	121708700	121708748	121711858	121712388	121707330	121707384	121734440	121734489	2943	148	1.42433e-05	5.25673e-05	-0.275
ENSG00000235162	C12orf75	12	+	105742379	105742404	105759584	105759620	105724413	105724715	105760394	105760474	7996	136	1.29212e-09	7.03087e-09	-0.275
ENSG00000075785	RAB7A	3	+	128514202	128514263	128516785	128516912	128445035	128445202	128525214	128525292	11381	227	1.2181e-182	1.63134e-180	-0.271
ENSG00000196756	RP4-564F22.2.1	20	-	37050738	37050888	37054582	37054700	37049652	37049745	37055061	37055146	11363	250	2.83572e-07	1.24926e-06	-0.27
ENSG00000184863	RBM33	7	+	155457868	155457947	155465560	155465609	155437144	155437613	155471301	155471378	8198	149	1.66836e-48	4.14728e-47	-0.27
ENSG00000164535	DAGLB	7	-	6470110	6470238	6472467	6472590	6464382	6464466	6485583	6485735	10471	228	3.01233e-59	9.43686e-58	-0.27
ENSG00000168675	C18orf1	18	+	13387339	13387761	13438242	13438383	13278103	13278187	13621115	13621270	9487	241	1.92178e-14	1.43785e-13	-0.266
ENSG00000134490	TMEM241	18	-	20964953	20965031	21001330	21001408	20957609	20957635	21010594	21010641	7134	178	0.000718231	0.0021048	-0.265
ENSG00000183044	ABAT	16	+	8829555	8829666	8839857	8839955	8768421	8768568	8841964	8841994	4812	198	3.46773e-63	1.187e-61	-0.265
ENSG00000135299	ANKRD6	6	+	90315725	90315824	90331640	90331745	90312747	90312846	90333128	90333263	8943	205	4.73416e-58	1.45335e-56	-0.265
ENSG00000172819	RARG	12	-	53609429	53609578	53621145	53621471	53609076	53609218	53624952	53625019	2367	249	4.19059e-22	4.42345e-21	-0.264
ENSG00000188747	NOXA1	9	+	140323727	140323835	140325526	140325552	140323333	140323468	140325687	140325793	1652	126	0.012108	0.0280608	-0.263
ENSG00000106153	CHCHD2	7	-	56170559	56170704	56171918	56172168	56169261	56169554	56174056	56174269	1505	245	4.8604e-137	4.5282e-135	-0.263
ENSG00000153944	MSI2	17	+	55752332	55752487	55754347	55754420	55729459	55729522	55756909	55757299	758	173	1.04851e-17	9.07412e-17	-0.263
ENSG00000176124	DLEU1	13	+	51032138	51032249	51066786	51066897	51007548	51007686	51102001	51102200	8627	211	6.60077e-09	3.40494e-08	-0.262
ENSG00000123352	SPATS2	12	+	49800255	49800348	49835512	49835599	49765010	49765073	49854552	49854820	7666	187	2.2913e-48	5.68262e-47	-0.262
ENSG00000158089	GALNT14	2	-	31348019	31348119	31355495	31355578	31215703	31215873	31360823	31360921	8375	200	3.57707e-05	0.000125902	-0.261
ENSG00000137871	ZNF280D	15	-	56946395	56946432	56946582	56946702	56935149	56935195	56950621	56950684	6074	137	5.33073e-05	0.000184017	-0.259
ENSG00000103145	HCFC1R1	16	-	3073233	3073362	3073847	3073969	3072625	3072999	3074181	3074287	1341	229	0	0	-0.258
ENSG00000149761	NUDT22	11	+	63995039	63995138	63996718	63996816	63994106	63994604	63996949	63997043	3354	198	0	0	-0.258
ENSG00000153310	FAM49B	8	-	130924605	130924663	130924715	130924761	130916744	130916831	130983188	130983241	3908	158	1.21349e-49	3.10295e-48	-0.258
ENSG00000215883	CYB5RL	1	-	54653324	54653412	54656420	54656569	54649833	54649938	54661091	54661388	1991	188	4.04191e-05	0.00014152	-0.255
ENSG00000149809	TM7SF2	11	+	64879986	64880183	64880691	64880886	64879349	64879539	64880962	64881066	5416	295	0	0	-0.255
ENSG00000115977	AAK1	2	-	69709842	69709944	69723116	69723212	69707991	69708093	69732700	69732805	5083	202	7.33323e-10	4.07089e-09	-0.255
ENSG00000168803	ADAL	15	+	43627893	43628024	43628823	43628884	43625508	43625632	43632462	43632550	10976	161	8.80893e-19	8.09424e-18	-0.255
ENSG00000232386	RP11-66B24.2.1	15	+	101390415	101390537	101395435	101395553	101390035	101390115	101400004	101400240	4642	218	3.50019e-07	1.52691e-06	-0.253
ENSG00000164944	KIAA1429	8	-	95547066	95547235	95556054	95556170	95543190	95543313	95565612	95565751	5615	269	6.19773e-33	9.48607e-32	-0.253
ENSG00000173960	UBXN2A	2	+	24181170	24181225	24194145	24194284	24163288	24163518	24199838	24199945	1947	239	7.29523e-14	5.28116e-13	-0.251
ENSG00000115307	AUP1	2	-	74755877	74756409	74756488	74756626	74755543	74755616	74756706	74756824	8118	632	3.36111e-29	4.56412e-28	-0.25
ENSG00000144320	KIAA1715	2	-	176857909	176857951	176860285	176860374	176856958	176857146	176866887	176867003	2217	142	1.04833e-91	5.78961e-90	-0.25
ENSG00000008130	NADK	1	-	1685005	1685088	1685489	1685647	1682677	1684499	1685722	1685822	2760	183	1.4552e-42	3.04511e-41	-0.249
ENSG00000085831	TTC39A	1	-	51778483	51778615	51787392	51787497	51774932	51774997	51796108	51796232	8925	232	1.31708e-233	2.61319e-231	-0.248
ENSG00000135549	PKIB	6	+	122954427	122954512	122996222	122996289	122931376	122931680	123038931	123039108	1824	167	1.36713e-06	5.64883e-06	-0.248
ENSG00000091831	ESR1	6	+	152163731	152163922	152201789	152201906	152129338	152129499	152265307	152265643	2815	217	3.89181e-35	6.42479e-34	-0.248
ENSG00000086666	ZFAND6	15	+	80365607	80365672	80367505	80367657	80364931	80364989	80390757	80390920	7540	252	0.00360861	0.00933655	-0.247
ENSG00000150076	C10orf68	10	+	32964592	32964741	32974897	32975008	32873159	32873232	33000547	33000658	4962	211	4.39305e-35	7.22997e-34	-0.246
ENSG00000188603	CLN3	16	-	28500610	28500707	28502802	28502881	28499911	28499983	28503034	28503156	7272	197	4.1447e-181	5.48226e-179	-0.245
ENSG00000137648	TMPRSS4	11	+	117965536	117965570	117969699	117969749	117947790	117948020	117973815	117973968	3136	150	1.85812e-10	1.07611e-09	-0.244
ENSG00000128656	CHN1	2	-	175711607	175711685	175742567	175742856	175689161	175689246	175779785	175779899	5802	178	4.97131e-121	3.91637e-119	-0.244
ENSG00000100461	RBM23	14	-	23382932	23383054	23386236	23386375	23380536	23380612	23388207	23388358	6306	222	0.0019005	0.00518775	-0.242
ENSG00000164609	SLU7	5	-	159844118	159844248	159845602	159845692	159842131	159842317	159846029	159846088	11171	230	4.09489e-14	3.02153e-13	-0.242
ENSG00000090316	MAEA	4	+	1309184	1309388	1316168	1316291	1305766	1305949	1321414	1321491	7616	223	0	0	-0.24
ENSG00000166444	ST5	11	-	8832793	8832882	8853102	8853235	8772167	8772272	8860856	8860897	10137	189	4.90416e-09	2.55312e-08	-0.24
ENSG00000152894	PTPRK	6	-	128327170	128327200	128329190	128329232	128326228	128326389	128330274	128330413	756	130	0.0118555	0.0275412	-0.239
ENSG00000109436	TBC1D9	4	-	141607497	141607616	141622657	141622768	141600768	141600997	141677069	141677274	10496	219	4.90184e-65	1.76236e-63	-0.238
ENSG00000133424	LARGE	22	-	34022227	34022310	34046352	34046654	34000420	34000544	34157357	34157545	9617	183	4.24087e-20	4.10449e-19	-0.238
ENSG00000179818	PCBP1-AS1	2	-	70245146	70245263	70259264	70259387	70223817	70224020	70278334	70278437	1964	217	9.63384e-21	9.57485e-20	-0.238
ENSG00000060971	ACAA1	3	-	38175442	38175500	38178082	38178176	38173416	38173496	38178355	38178583	8908	158	3.3015e-09	1.74937e-08	-0.236
ENSG00000197442	MAP3K5	6	-	136963657	136963707	136972121	136972229	136960680	136960776	136977444	136977599	3989	150	8.32794e-22	8.6711e-21	-0.236
ENSG00000139644	TMBIM6	12	+	50135739	50136063	50137199	50137348	50135339	50135394	50146246	50146332	7935	249	2.50191e-68	9.78303e-67	-0.236
ENSG00000119411	BSPRY	9	+	116116519	116116618	116124648	116124674	116111820	116112060	116130538	116130663	3399	126	3.10425e-10	1.76721e-09	-0.235
ENSG00000056998	GYG2	X	+	2761253	2761395	2772020	2772195	2748101	2748236	2773033	2773196	1627	275	4.81146e-43	1.02689e-41	-0.234
ENSG00000130734	ATG4D	19	+	10657514	10657791	10657864	10657929	10655632	10655806	10659579	10659710	9100	165	7.11641e-35	1.16583e-33	-0.234
ENSG00000135976	ANKRD36	2	+	97864199	97864228	97869804	97869833	97862452	97862525	97869927	97870000	2970	129	2.05211e-22	2.19205e-21	-0.234
ENSG00000197415	VEPH1	3	-	157206843	157206949	157210975	157211082	157188207	157188318	157213000	157213295	10347	206	0.000181825	0.00058186	-0.233
ENSG00000179397	C1orf101	1	+	244681893	244682000	244715623	244716116	244643018	244643086	244723969	244724447	10905	593	0.00771695	0.0187109	-0.232
ENSG00000008130	NADK	1	-	1693390	1693474	1696666	1696885	1688619	1688749	1709727	1709909	2759	184	8.74989e-254	1.9946e-251	-0.23
ENSG00000157637	SLC38A10	17	-	79249768	79249951	79250830	79250933	79246315	79246427	79254408	79254533	9013	283	3.36335e-14	2.49723e-13	-0.23
ENSG00000114745	GORASP1	3	-	39144168	39144372	39144963	39145044	39142506	39142593	39148969	39149129	8033	304	1.58045e-08	7.91628e-08	-0.229
ENSG00000197140	ADAM32	8	+	39027434	39027516	39044427	39044564	39022548	39022715	39068662	39068843	2927	237	0.00828474	0.0199826	-0.228
ENSG00000198707	CEP290	12	-	88524321	88524342	88524941	88524995	88524044	88524197	88530419	88530563	11034	121	1.01856e-37	1.84964e-36	-0.228
ENSG00000136848	DAB2IP	9	+	124461603	124461737	124519291	124519445	124440956	124441060	124521176	124521275	9432	254	7.03915e-38	1.28261e-36	-0.227
ENSG00000161249	DMKN	19	-	35996840	35996951	36000812	36000863	35996619	35996667	36001085	36001154	7001	211	6.59011e-45	1.48022e-43	-0.227
ENSG00000185379	RAD51D	17	-	33434384	33434466	33445519	33445638	33434006	33434141	33446129	33446191	8676	182	4.75367e-05	0.000164931	-0.226
ENSG00000185379	RAD51D	17	-	33443877	33444056	33445519	33445638	33434384	33434466	33446129	33446191	8678	279	3.32132e-12	2.1751e-11	-0.225
ENSG00000142327	RNPEPL1	2	+	241513191	241513308	241513529	241513765	241512526	241512678	241513931	241514045	1801	336	5.09102e-07	2.18705e-06	-0.225
ENSG00000074964	ARHGEF10L	1	+	17934296	17934472	17942588	17942697	17930002	17930086	17945833	17945940	8962	209	3.18945e-05	0.000112964	-0.224
ENSG00000065361	ERBB3	12	+	56473980	56474166	56477534	56477686	56473640	56473718	56478778	56478923	1705	252	0	0	-0.223
ENSG00000015475	BID	22	-	18226568	18226779	18232870	18232940	18222114	18222254	18257146	18257258	6040	311	6.27954e-96	3.71707e-94	-0.223
ENSG00000163138	PACRGL	4	+	20703380	20703507	20703763	20703844	20702081	20702370	20706088	20706147	916	181	0.00198476	0.00539577	-0.222
ENSG00000090006	LTBP4	19	+	41128305	41128572	41129508	41129637	41125251	41125398	41131761	41131914	8105	229	1.81247e-05	6.60278e-05	-0.221
ENSG00000186654	PRR5	22	+	45110470	45110551	45121123	45121172	45098371	45098488	45122456	45122514	1034	149	1.46554e-06	6.02757e-06	-0.22
ENSG00000160781	PAQR6	1	-	156214932	156215029	156215325	156215452	156214551	156214702	156215572	156216041	3394	197	1.95806e-06	7.96457e-06	-0.22
ENSG00000005955	GGNBP2	17	+	34901467	34901666	34910660	34910741	34900780	34900946	34912922	34913176	9766	181	7.86082e-23	8.54167e-22	-0.22
ENSG00000116171	SCP2	1	+	53407467	53407525	53413680	53413752	53392957	53393137	53416426	53416558	2006	172	3.41898e-14	2.53501e-13	-0.219
ENSG00000060339	CCAR1	10	+	70497601	70497646	70502184	70502326	70496632	70496805	70506917	70507032	194	242	1.84532e-268	4.49334e-266	-0.219
ENSG00000140525	FANCI	15	+	89788425	89788542	89788986	89789070	89787247	89787298	89790859	89790962	8584	184	4.41572e-22	4.65192e-21	-0.219
ENSG00000173039	RELA	11	-	65429157	65429306	65429407	65429559	65427136	65427268	65429649	65429676	7905	249	7.07466e-05	0.000239862	-0.218
ENSG00000221955	SLC12A8	3	-	124854512	124854626	124896586	124896808	124839442	124839530	124906080	124906272	2989	214	0.00101366	0.00289609	-0.218
ENSG00000168803	ADAL	15	+	43627893	43628024	43628823	43628884	43627142	43627368	43632462	43632550	10975	161	0.00137784	0.00386648	-0.218
ENSG00000198964	SGMS1	10	-	52279590	52279681	52349912	52350007	52226649	52226692	52383466	52383743	189	191	1.22847e-22	1.32546e-21	-0.218
ENSG00000176986	SEC24C	10	+	75526811	75526928	75527594	75527765	75526517	75526611	75528567	75528664	2835	271	4.98103e-21	5.01096e-20	-0.218
ENSG00000105397	TYK2	19	-	10463109	10463227	10463601	10463774	10461725	10461838	10464717	10464912	539	218	7.9705e-13	5.42886e-12	-0.218
ENSG00000123983	ACSL3	2	+	223752547	223752606	223765391	223765498	223725651	223725976	223773450	223773868	10544	207	0	0	-0.216
ENSG00000164327	RICTOR	5	-	39021140	39021238	39074212	39074260	39003659	39003724	39074430	39074491	2108	198	3.85976e-11	2.36036e-10	-0.216
ENSG00000219626	AC008073.6.1	2	+	24362239	24362320	24384375	24384483	24357988	24358057	24387067	24387176	10235	208	2.88548e-25	3.42359e-24	-0.216
ENSG00000240344	PPIL3	2	-	201747064	201747105	201749984	201750090	201746143	201746211	201750420	201750495	43	141	1.33706e-54	3.80992e-53	-0.216
ENSG00000166548	TK2	16	-	66565282	66565372	66570866	66570920	66562896	66562970	66575781	66575856	176	190	0.000130129	0.000424358	-0.215
ENSG00000073803	MAP3K13	3	+	185184613	185184751	185190762	185191549	185183534	185183651	185195113	185195184	5073	887	0.0102615	0.0242216	-0.215
ENSG00000120802	TMPO	12	+	98921663	98921790	98925457	98925616	98909289	98909924	98931252	98931350	8797	259	6.22935e-36	1.06786e-34	-0.215
ENSG00000138769	CDKL2	4	-	76529000	76529140	76539438	76539633	76525464	76525553	76551004	76551201	1718	240	0.000733402	0.00214573	-0.214
ENSG00000099364	FBXL19	16	+	30939065	30939284	30939787	30939820	30938893	30938980	30941393	30941905	7899	133	6.94241e-121	5.42927e-119	-0.213
ENSG00000204580	DDR1	6	+	30852314	30852487	30853401	30853457	30850861	30850942	30856464	30856591	8429	156	1.90308e-05	6.91409e-05	-0.213
ENSG00000221955	SLC12A8	3	-	124854512	124854626	124896586	124896818	124839442	124839530	124906080	124906272	2988	214	3.6798e-06	1.45589e-05	-0.212
ENSG00000183137	CEP57L1	6	+	109461623	109461878	109466421	109466584	109416365	109416454	109467960	109468140	4556	263	1.76753e-08	8.82447e-08	-0.212
ENSG00000078403	MLLT10	10	+	21830191	21830290	21860903	21860955	21827761	21827841	21875222	21875277	10682	152	0.011893	0.0276163	-0.211
ENSG00000148180	GSN	9	+	124045596	124045670	124060043	124060120	124043749	124043840	124062333	124062404	1535	177	2.77484e-08	1.35504e-07	-0.211
ENSG00000137878	GCOM1	15	+	57953647	57953731	57967165	57967266	57931637	57931743	57976599	57976872	912	201	1.26293e-31	1.82359e-30	-0.211
ENSG00000108846	ABCC3	17	+	48738283	48738475	48742513	48742606	48736597	48736729	48744914	48745118	2137	193	8.06503e-08	3.75364e-07	-0.211
ENSG00000137871	ZNF280D	15	-	56946395	56946432	56946582	56946701	56935149	56935195	56950621	56950684	6075	137	3.02971e-08	1.46614e-07	-0.21
ENSG00000261008	AC004158.2.1	16	-	72589163	72589225	72604333	72604414	72557230	72557314	72698790	72698908	9223	162	1.67213e-24	1.91197e-23	-0.21
ENSG00000115307	AUP1	2	-	74756258	74756409	74756488	74756626	74755543	74755616	74756706	74756974	8123	251	2.22085e-35	3.70625e-34	-0.21
ENSG00000157693	C9orf91	9	+	117379397	117379581	117386629	117386739	117373485	117373844	117389178	117389286	1062	210	8.1703e-140	7.81577e-138	-0.21
ENSG00000117262	GPR89A	1	-	145788766	145788855	145789295	145789392	145787771	145787864	145791060	145791170	4992	189	0.00689546	0.0168864	-0.209
ENSG00000182095	TNRC18	7	-	5434070	5434226	5460690	5461120	5427302	5428967	5463071	5463177	866	256	6.79693e-99	4.18519e-97	-0.209
ENSG00000144504	ANKMY1	2	-	241448764	241448872	241451277	241451418	241439868	241439982	241452218	241452359	10125	208	1.98162e-08	9.83833e-08	-0.209
ENSG00000176978	DPP7	9	-	140007657	140007739	140007812	140007948	140007404	140007571	140008316	140008480	11247	182	6.70471e-293	1.8419e-290	-0.208
ENSG00000136811	ODF2	9	+	131245094	131245166	131246216	131246333	131243858	131243930	131246979	131247165	5880	217	3.63989e-11	2.23227e-10	-0.208
ENSG00000219626	AC008073.6.1	2	+	24362239	24362320	24369617	24369705	24357988	24358057	24369799	24369956	10236	188	5.22958e-34	8.28842e-33	-0.208
ENSG00000166762	CATSPER2	15	-	43941924	43942077	43956615	43956741	43940114	43940264	43960225	43960316	934	253	2.21768e-15	1.73053e-14	-0.207
ENSG00000171045	TSNARE1	8	-	143427103	143427253	143435997	143436124	143425326	143425833	143484464	143484543	6002	250	7.82891e-06	2.97971e-05	-0.207
ENSG00000182718	ANXA2	15	-	60682411	60682516	60688478	60688626	60678226	60678285	60689456	60689537	5196	205	0.00679882	0.0166879	-0.206
ENSG00000090316	MAEA	4	+	1309184	1309388	1316168	1316291	1305766	1306026	1321414	1321491	7617	223	1.46347e-124	1.19691e-122	-0.206
ENSG00000123415	SMUG1	12	-	54581602	54581689	54582294	54582380	54577439	54577743	54582509	54582741	7291	187	3.34783e-08	1.61498e-07	-0.206
ENSG00000137812	CASC5	15	+	40895112	40895164	40897307	40897347	40886232	40886590	40898590	40898650	9306	140	0.000511979	0.00153522	-0.205
ENSG00000182718	ANXA2	15	-	60682411	60682516	60688349	60688626	60678226	60678285	60690141	60690185	5192	205	0.000179339	0.00057442	-0.204
ENSG00000163882	POLR2H	3	+	184082920	184083014	184084504	184084588	184081221	184081353	184085900	184086384	3443	184	5.33124e-05	0.000184017	-0.203
ENSG00000198270	TMEM116	12	-	112429561	112429693	112443060	112443107	112416539	112416591	112450805	112450935	1903	232	6.98784e-05	0.000237148	-0.203
ENSG00000149809	TM7SF2	11	+	64880282	64880337	64880840	64880886	64879986	64880183	64880962	64881066	5418	146	0	0	-0.203
ENSG00000054793	ATP9A	20	-	50342357	50342471	50346372	50346517	50329504	50329613	50384840	50384867	6533	214	0	0	-0.203
ENSG00000240344	PPIL3	2	-	201747064	201747105	201749984	201750066	201746143	201746211	201750420	201750495	44	141	7.17066e-06	2.73985e-05	-0.203
ENSG00000140374	ETFA	15	-	76566752	76566835	76576097	76576166	76523673	76523739	76577977	76578079	58	183	5.89756e-32	8.65568e-31	-0.203
ENSG00000126391	FRMD8	11	+	65156831	65156999	65161043	65161145	65154507	65154592	65161511	65161570	10413	202	4.84399e-07	2.08428e-06	-0.202
ENSG00000223959	AFG3L1P	16	+	90044046	90044210	90045217	90045286	90038993	90039173	90046649	90046744	5850	169	7.95307e-17	6.65697e-16	-0.202
ENSG00000087008	ACOX3	4	-	8372634	8372721	8376704	8376879	8368438	8368807	8383218	8383334	11400	187	3.12653e-73	1.35071e-71	-0.201
ENSG00000138399	FASTKD1	2	-	170419734	170419860	170425693	170425762	170413696	170413807	170428162	170428681	5832	226	0.000861989	0.00249267	-0.2
ENSG00000108219	TSPAN14	10	+	82248972	82249070	82264483	82264534	82213921	82214127	82266983	82267130	10910	151	6.33284e-57	1.9059e-55	-0.2
ENSG00000184164	CRELD2	22	+	50316881	50316965	50318007	50318103	50316259	50316355	50319064	50319205	1819	196	9.11518e-57	2.72034e-55	-0.199
ENSG00000130699	TAF4	20	-	60575607	60575777	60578215	60578330	60574038	60574164	60578786	60578934	11185	270	1.55288e-06	6.37651e-06	-0.199
ENSG00000177106	EPS8L2	11	+	722672	722805	723240	723353	722400	722549	724723	724829	10414	213	2.08838e-14	1.55923e-13	-0.198
ENSG00000091831	ESR1	6	+	152163731	152163922	152201789	152201906	152130241	152130406	152265307	152265643	2816	217	4.0743e-23	4.4634e-22	-0.198
ENSG00000166925	TSC22D4	7	-	100071896	100072063	100074899	100075082	100065174	100065223	100076416	100076855	1475	267	1.64989e-55	4.77754e-54	-0.198
ENSG00000162994	C2orf63	2	-	55407645	55407848	55408705	55408880	55404737	55404917	55433405	55433512	5331	303	2.38204e-60	7.57304e-59	-0.198
ENSG00000110717	NDUFS8	11	+	67799618	67799676	67799752	67799803	67798093	67798200	67800389	67800479	361	151	3.81539e-53	1.05628e-51	-0.197
ENSG00000100997	ABHD12	20	-	25303960	25304066	25319862	25319987	25300834	25300954	25371148	25371389	7451	206	1.98025e-43	4.26032e-42	-0.197
ENSG00000150556	LYPD6B	2	+	149987396	149987467	150017277	150017349	149894980	149895315	150061766	150061918	3866	172	1.63906e-05	6.00167e-05	-0.197
ENSG00000164011	ZNF691	1	+	43314961	43315084	43315235	43315413	43312298	43312328	43316620	43318148	211	278	1.81577e-05	6.61033e-05	-0.197
ENSG00000185379	RAD51D	17	-	33433404	33433500	33445519	33445638	33430472	33430563	33446129	33446191	8673	196	0.00187554	0.00512486	-0.196
ENSG00000149761	NUDT22	11	+	63994106	63994604	63995039	63995138	63993761	63993899	63996718	63996816	3355	199	2.33889e-15	1.82246e-14	-0.196
ENSG00000139631	CSAD	12	-	53567511	53567551	53573556	53573796	53567128	53567260	53574384	53574430	5773	140	6.42047e-58	1.9598e-56	-0.196
ENSG00000160087	UBE2J2	1	-	1198725	1198766	1203241	1203372	1192649	1192690	1206889	1207017	3098	141	4.39638e-29	5.95485e-28	-0.196
ENSG00000197980	RP11-6F2.7.1	3	+	156547074	156547166	156570556	156570771	156544102	156544165	156638363	156638483	10178	315	0.00013459	0.000438163	-0.195
ENSG00000105948	TTC26	7	+	138822592	138822685	138824635	138824750	138819400	138819538	138827001	138827051	8362	215	0.00139066	0.00390143	-0.195
ENSG00000140396	NCOA2	8	-	71128894	71128999	71208978	71209035	71126137	71126310	71315934	71316040	1121	205	4.61391e-16	3.7196e-15	-0.195
ENSG00000107669	ATE1	10	-	123658355	123658484	123659380	123659509	123629520	123629553	123661905	123662135	230	229	1.68388e-81	8.12661e-80	-0.195
ENSG00000138002	IFT172	2	-	27707093	27707133	27708226	27708370	27706738	27706804	27712481	27712624	11139	140	2.46045e-38	4.55289e-37	-0.193
ENSG00000087470	DNM1L	12	+	32858758	32858797	32859623	32859748	32854348	32854496	32860300	32860347	9312	225	1.31344e-11	8.25347e-11	-0.193
ENSG00000103148	NPRL3	16	-	167299	167374	169124	169254	162620	162774	180520	180590	10636	175	0.00226921	0.0061025	-0.192
ENSG00000173039	RELA	11	-	65429157	65429306	65429407	65429559	65427594	65427686	65429649	65429676	7904	249	5.28057e-06	2.05507e-05	-0.192
ENSG00000099949	LZTR1	22	+	21340129	21340186	21341792	21341872	21337315	21337378	21342298	21342407	7521	180	1.06386e-64	3.77423e-63	-0.192
ENSG00000166352	C11orf74	11	+	36654833	36654988	36657600	36657667	36631630	36631789	36669565	36669705	604	167	2.01108e-58	6.20941e-57	-0.192
ENSG00000152223	EPG5	18	-	43497643	43497784	43502306	43502566	43496402	43496547	43503233	43503353	10186	241	1.40296e-10	8.17365e-10	-0.192
ENSG00000137812	CASC5	15	+	40921470	40921569	40933109	40933225	40920808	40920876	40937194	40937285	9307	216	1.53812e-10	8.94163e-10	-0.192
ENSG00000198830	HMGN2	1	+	26799973	26800018	26800193	26800223	26799009	26799118	26800575	26800626	10091	130	0	0	-0.191
ENSG00000131844	MCCC2	5	+	70888752	70888819	70892106	70892191	70883194	70883381	70895485	70895587	10463	185	0	0	-0.191
ENSG00000167543	TP53I13	17	+	27896335	27896377	27898608	27898737	27896035	27896104	27898874	27899075	5479	229	7.07113e-126	5.96536e-124	-0.191
ENSG00000115594	IL1R1	2	+	102781574	102781764	102782572	102782741	102781233	102781468	102785057	102785123	8219	269	2.8128e-08	1.37108e-07	-0.19
ENSG00000065600	TMEM206	1	-	212548534	212548642	212550903	212551048	212537823	212538718	212553236	212553379	2300	208	4.43181e-71	1.80541e-69	-0.19
ENSG00000055211	C6orf72	6	+	149893420	149893480	149893642	149893739	149887429	149887670	149899957	149900109	10697	197	2.88542e-16	2.34225e-15	-0.19
ENSG00000189366	ALG1L	3	-	125650480	125650595	125651492	125651552	125649399	125649472	125652417	125652539	8488	215	9.416e-07	3.93153e-06	-0.19
ENSG00000145916	RMND5B	5	+	177562173	177562313	177563029	177563249	177558237	177558377	177565108	177565259	8460	320	0.00280133	0.00739977	-0.188
ENSG00000169241	SLC50A1	1	+	155108774	155108852	155109303	155109427	155108325	155108467	155110454	155110574	8347	224	9.02949e-269	2.24981e-266	-0.188
ENSG00000113719	ERGIC1	5	+	172315701	172315763	172324004	172324077	172261337	172261436	172336669	172336764	1776	173	3.19898e-295	9.01944e-293	-0.188
ENSG00000196141	SPATS2L	2	+	201242863	201243094	201248589	201248740	201194153	201194203	201253945	201254006	7484	251	0.00156694	0.00435152	-0.187
ENSG00000198467	TPM2	9	-	35684728	35684804	35685060	35685136	35684484	35684547	35685265	35685336	5825	176	0.00236673	0.0063377	-0.187
ENSG00000198270	TMEM116	12	-	112429561	112429693	112443060	112443107	112381068	112381173	112450805	112450935	1904	232	2.01115e-09	1.07953e-08	-0.187
ENSG00000139644	TMBIM6	12	+	50138195	50138325	50143400	50143639	50135739	50135898	50146246	50146332	7934	339	0.00340432	0.0088486	-0.186
ENSG00000118997	DNAH7	2	-	196866398	196866582	196877510	196877630	196865427	196865607	196883893	196884019	172	284	1.56519e-27	1.99162e-26	-0.186
ENSG00000103248	MTHFSD	16	-	86585638	86585752	86588250	86588357	86582069	86582183	86588774	86588841	243	214	6.85299e-29	9.1664e-28	-0.186
ENSG00000176124	DLEU1	13	+	50912811	50912970	50964333	50964427	50657277	50657330	51007548	51007686	8621	194	1.57292e-29	2.1661e-28	-0.185
ENSG00000161249	DMKN	19	-	35997027	35997087	35999106	35999142	35996840	35996888	36001085	36001154	6996	160	0.00157143	0.00436173	-0.184
ENSG00000118997	DNAH7	2	-	196688978	196689169	196698929	196699084	196682419	196682553	196709725	196709889	168	291	0.0121353	0.0281119	-0.184
ENSG00000178078	STAP2	19	-	4325392	4325542	4326938	4327004	4325212	4325305	4327120	4327223	10055	250	1.89878e-219	3.335e-217	-0.184
ENSG00000089820	ARHGAP4	X	-	153199395	153199454	153199829	153199928	153197991	153198037	153200336	153200452	5929	159	1.09443e-63	3.77033e-62	-0.184
ENSG00000104859	CLASRP	19	+	45571272	45571316	45571677	45571738	45570594	45570852	45572323	45572382	10486	161	0.000747073	0.0021786	-0.182
ENSG00000196312	HIATL2	9	-	99721116	99721179	99735134	99735230	99711836	99711964	99775540	99775862	10959	163	0.015775	0.0356042	-0.182
ENSG00000248098	BCKDHA	19	+	41928068	41928275	41928533	41928675	41925039	41925201	41928902	41928980	7822	242	2.77807e-08	1.356e-07	-0.182
ENSG00000162769	FLVCR1	1	+	213037066	213037211	213046019	213046160	213031596	213032532	213056712	213056780	147	241	4.17484e-05	0.000145936	-0.181
ENSG00000164828	SUN1	7	+	882977	883157	888054	888252	881582	881767	889156	889240	8992	298	0	0	-0.181
ENSG00000196081	ZNF724P	19	-	23414067	23414163	23414968	23415095	23404400	23406820	23433041	23433162	10676	196	3.74863e-88	1.96877e-86	-0.181
ENSG00000138942	RNF185	22	+	31588669	31588688	31592921	31592976	31583032	31583256	31597483	31597601	8453	155	2.29073e-32	3.43738e-31	-0.181
ENSG00000010322	NISCH	3	+	52524090	52524247	52524720	52524849	52523351	52523694	52525367	52525529	6225	229	0.0050657	0.0127463	-0.18
ENSG00000139636	LMBR1L	12	-	49498501	49498668	49499706	49499740	49498230	49498334	49500743	49500828	4079	267	4.72454e-19	4.38257e-18	-0.18
ENSG00000146731	CCT6A	7	+	56120114	56120178	56122061	56122196	56119322	56119678	56123316	56123490	2629	235	0	0	-0.178
ENSG00000124209	RAB22A	20	+	56886098	56886178	56918773	56918855	56884751	56885068	56928328	56928400	6478	182	0	0	-0.178
ENSG00000083290	ULK2	17	-	19685201	19685380	19687009	19687218	19684298	19684417	19689249	19689399	1259	279	3.15286e-66	1.15289e-64	-0.178
ENSG00000007341	ST7L	1	-	113134146	113134225	113140592	113140708	113124996	113125094	113153462	113153625	10431	179	3.67238e-28	4.75767e-27	-0.178
ENSG00000124782	RREB1	6	+	7229229	7232140	7240670	7240835	7226699	7226889	7246656	7247454	4909	265	3.26596e-62	1.09348e-60	-0.177
ENSG00000186283	TOR3A	1	+	179052074	179052188	179057045	179057224	179050511	179051522	179063227	179063352	2205	279	4.24221e-14	3.12379e-13	-0.177
ENSG00000099326	MZF1	19	-	59081710	59081894	59082360	59082796	59080882	59080953	59084421	59084942	10373	284	9.81563e-08	4.54471e-07	-0.177
ENSG00000196557	CACNA1H	16	+	1245925	1246023	1248614	1248774	1245431	1245565	1250255	1250571	5022	260	1.9595e-10	1.13359e-09	-0.176
ENSG00000100577	GSTZ1	14	+	77793180	77793248	77793814	77793895	77791212	77791264	77794254	77794380	7714	181	1.69874e-32	2.55982e-31	-0.176
ENSG00000160221	C21orf33	21	+	45555941	45556055	45557058	45557178	45553983	45554036	45560131	45560224	10307	220	5.61951e-203	8.60105e-201	-0.176
ENSG00000118363	SPCS2	11	+	74676078	74676162	74680684	74680744	74660308	74660444	74687901	74688393	2467	160	6.53957e-299	1.89365e-296	-0.175
ENSG00000005059	CCDC109B	4	+	110580166	110580242	110581350	110581521	110481360	110481592	110585445	110585550	1832	271	1.7818e-265	4.24226e-263	-0.175
ENSG00000135968	GCC2	2	+	109066088	109066145	109067483	109067568	109065683	109065736	109068854	109068922	3739	185	2.47289e-08	1.2164e-07	-0.174
ENSG00000060339	CCAR1	10	+	70497601	70497646	70502132	70502326	70496632	70496805	70506917	70507032	193	294	3.52262e-234	7.12102e-232	-0.174
ENSG00000168488	ATXN2L	16	+	28843816	28843888	28844137	28844208	28843525	28843720	28844379	28844675	2046	171	0.0036686	0.00948261	-0.173
ENSG00000103248	MTHFSD	16	-	86585578	86585752	86588250	86588357	86582069	86582183	86588774	86588841	246	274	0.0166745	0.0374765	-0.173
ENSG00000160062	ZBTB8A	1	+	33019059	33019141	33058531	33059355	33005029	33005173	33060654	33060824	7125	924	7.56875e-14	5.47176e-13	-0.173
ENSG00000012048	BRCA1	17	-	41258472	41258550	41267742	41267796	41256884	41256973	41276033	41276132	3944	178	3.09886e-43	6.64024e-42	-0.173
ENSG00000164073	MFSD8	4	-	128859937	128859993	128861007	128861152	128854139	128854248	128864906	128865147	4537	156	0.00113361	0.0032182	-0.172
ENSG00000161249	DMKN	19	-	35997027	35997087	35999106	35999142	35996840	35996888	36000812	36000863	7000	160	7.76874e-33	1.18399e-31	-0.172
ENSG00000148337	CIZ1	9	-	130947825	130948055	130950141	130950213	130942999	130943078	130952607	130952723	3778	330	1.2741e-147	1.31256e-145	-0.172
ENSG00000132471	WBP2	17	-	73843876	73844011	73844650	73844743	73843567	73843690	73845684	73845820	8354	235	4.296e-64	1.49926e-62	-0.172
ENSG00000117262	GPR89A	1	-	145822813	145822859	145826387	145826715	145818766	145818826	145826887	145827015	4991	146	0.0112529	0.0262838	-0.171
ENSG00000108604	SMARCD2	17	-	61914554	61914597	61914800	61914985	61914281	61914404	61919818	61919862	700	143	0	0	-0.171
ENSG00000162433	AK4	1	+	65613960	65614235	65656392	65656512	65613231	65613348	65684436	65684609	9840	220	2.48488e-07	1.10377e-06	-0.171
ENSG00000153558	FBXL2	3	+	33339360	33339454	33406116	33406211	33339155	33339217	33414583	33414652	5078	195	3.4615e-13	2.39887e-12	-0.171
ENSG00000149809	TM7SF2	11	+	64880282	64880337	64880962	64881066	64879986	64880183	64882184	64882304	5419	204	2.05203e-36	3.58069e-35	-0.171
ENSG00000121210	KIAA0922	4	+	154394996	154395040	154471224	154471293	154388362	154388433	154476938	154477062	3488	169	1.76423e-05	6.43579e-05	-0.171
ENSG00000124208	TMEM189-UBE2V1	20	-	48747392	48747484	48760038	48760158	48746082	48746227	48770053	48770174	10703	192	1.22885e-16	1.0151e-15	-0.17
ENSG00000161249	DMKN	19	-	35996619	35996667	36000812	36000863	35994208	35994349	36001085	36001154	7004	148	2.4948e-13	1.74359e-12	-0.17
ENSG00000164535	DAGLB	7	-	6470110	6470238	6472467	6472590	6465618	6465745	6485583	6485735	10472	228	3.45413e-131	3.0334e-129	-0.17
ENSG00000118454	ANKRD13C	1	-	70771906	70771973	70779427	70779473	70766446	70766591	70781163	70781249	1378	167	2.40913e-80	1.14718e-78	-0.169
ENSG00000188917	TRMT2B	X	-	100296305	100296360	100306239	100306722	100292905	100293040	100306805	100307105	8784	155	4.95476e-71	2.01081e-69	-0.169
ENSG00000160753	RUSC1	1	+	155295106	155295281	155295357	155295463	155294892	155294969	155295654	155295701	2355	206	6.45335e-06	2.48352e-05	-0.169
ENSG00000105339	DENND3	8	+	142170730	142170886	142175284	142175388	142165947	142166069	142176288	142176488	2152	204	6.51267e-06	2.50455e-05	-0.169
ENSG00000131759	RARA	17	+	38487108	38487648	38504567	38504716	38474496	38474700	38506035	38506177	9543	249	2.05628e-05	7.44795e-05	-0.169
ENSG00000130821	SLC6A8	X	+	152959359	152959472	152959658	152959722	152958946	152959041	152959798	152959901	4354	164	0.00030348	0.000942186	-0.168
ENSG00000102743	SLC25A15	13	+	41379253	41379391	41381429	41381599	41373192	41373451	41382573	41382732	10958	270	1.28146e-164	1.54265e-162	-0.168
ENSG00000100209	HSCB	22	+	29139869	29139966	29147228	29147276	29138048	29138319	29153065	29153201	1835	148	1.07637e-11	6.78765e-11	-0.168
ENSG00000127191	TRAF2	9	+	139804371	139804446	139810992	139811067	139802521	139802683	139814685	139814967	9595	175	4.44829e-55	1.28461e-53	-0.167
ENSG00000105397	TYK2	19	-	10478970	10479094	10488889	10489102	10478730	10478878	10490290	10490455	540	224	1.46712e-131	1.29907e-129	-0.167
ENSG00000090905	TNRC6A	16	+	24741573	24741621	24762046	24762134	24741033	24741167	24769659	24769681	7580	188	2.74986e-56	8.11625e-55	-0.167
ENSG00000126249	PDCD2L	19	+	34895834	34895895	34900065	34900415	34895553	34895720	34904641	34904752	4422	450	8.8401e-161	1.0408e-158	-0.166
ENSG00000173715	C11orf80	11	+	66529549	66529921	66555630	66555744	66526513	66526567	66563751	66563835	11636	214	2.09011e-09	1.12136e-08	-0.166
ENSG00000048707	VPS13D	1	+	12294247	12294420	12302569	12302647	12290123	12290177	12304302	12304493	7114	178	2.2768e-06	9.20862e-06	-0.166
ENSG00000121064	SCPEP1	17	+	55058442	55058591	55062738	55062828	55055467	55055596	55065055	55065211	4942	190	1.41066e-112	1.01435e-110	-0.165
ENSG00000198799	LRIG2	1	+	113633939	113634005	113635827	113635902	113615830	113616267	113636051	113636186	8137	175	4.24212e-77	1.91773e-75	-0.165
ENSG00000143537	ADAM15	1	+	155025146	155025253	155025892	155025969	155023761	155023941	155026385	155026464	6211	177	1.18148e-07	5.42812e-07	-0.165
ENSG00000174628	IQCK	16	+	19745019	19745149	19775169	19775434	19741751	19741816	19800159	19800244	4528	365	9.35022e-100	5.92771e-98	-0.165
ENSG00000147099	HDAC8	X	-	71710778	71710856	71715005	71715118	71708782	71708891	71787738	71787880	4304	178	0.000119082	0.000391122	-0.164
ENSG00000133812	SBF2	11	-	10052594	10052717	10064390	10064528	10051311	10051422	10215448	10215534	9036	223	0.00148844	0.00414965	-0.164
ENSG00000164037	SLC9B1	4	-	103867803	103867946	103870413	103870584	103866349	103866477	103910956	103911098	2312	243	0.00174266	0.00478616	-0.164
ENSG00000141376	BCAS3	17	+	58767046	58767122	58786579	58786686	58761342	58761397	58824558	58824640	11501	207	0	0	-0.164
ENSG00000206149	HERC2P9	15	+	28857204	28857319	28863669	28863801	28835334	28835406	28874411	28874587	11220	232	3.02016e-15	2.34649e-14	-0.164
ENSG00000055211	C6orf72	6	+	149893420	149893480	149899957	149900109	149887429	149887670	149900969	149901126	10698	252	1.26459e-118	9.60909e-117	-0.164
ENSG00000111961	SASH1	6	+	148761493	148761543	148789680	148789721	148761319	148761370	148792552	148792639	104	141	0.00432677	0.0110426	-0.163
ENSG00000057757	PITHD1	1	+	24105927	24105971	24106353	24106431	24104894	24105203	24112164	24112269	8399	178	2.02712e-155	2.26235e-153	-0.163
ENSG00000133612	AGAP3	7	+	150815591	150815719	150817073	150817232	150815296	150815431	150820880	150820973	436	259	1.00249e-05	3.76864e-05	-0.163
ENSG00000173473	SMARCC1	3	-	47716964	47717078	47718118	47718272	47712147	47712207	47719687	47719801	6382	214	1.3389e-13	9.51255e-13	-0.163
ENSG00000151229	SLC2A13	12	-	40265599	40265763	40345058	40345167	40258563	40258684	40422102	40422311	11235	264	0.0108731	0.025519	-0.162
ENSG00000124226	RNF114	20	+	48558097	48558248	48561918	48562025	48552944	48553089	48562672	48562787	8383	207	0	0	-0.162
ENSG00000137764	MAP2K5	15	+	67855620	67855688	67873091	67873161	67842371	67842420	67878227	67878268	10887	170	2.51975e-06	1.01453e-05	-0.162
ENSG00000149809	TM7SF2	11	+	64880691	64880886	64880962	64881066	64880282	64880337	64882184	64882304	5414	204	5.57759e-47	1.31917e-45	-0.162
ENSG00000135624	CCT7	2	+	73466770	73466924	73471671	73471843	73461445	73461512	73474889	73475054	11119	272	6.90588e-68	2.6711e-66	-0.162
ENSG00000124782	RREB1	6	+	7229229	7232140	7240670	7240835	7226699	7226889	7248743	7250245	4908	265	4.31545e-32	6.38615e-31	-0.162
ENSG00000136643	RPS6KC1	1	+	213349742	213349835	213405465	213405598	213341200	213341316	213414044	213416001	4327	233	5.43081e-42	1.12328e-40	-0.161
ENSG00000143147	GPR161	1	-	168065745	168066470	168073714	168074132	168059801	168059906	168104143	168104274	9833	825	5.14903e-12	3.3193e-11	-0.161
ENSG00000099785	2002-03-01	19	+	8486672	8486900	8491492	8491688	8483420	8483691	8495541	8495751	10555	296	8.88724e-91	4.8334e-89	-0.161
ENSG00000214021	TTLL3	3	+	9859328	9860604	9862229	9862425	9854931	9855029	9867483	9867632	6280	296	1.67215e-06	6.84316e-06	-0.161
ENSG00000081803	CADPS2	7	-	122000983	122001067	122019421	122019496	121985627	121985735	122026348	122026363	6989	184	0.000492482	0.00148132	-0.16
ENSG00000204120	GIGYF2	2	+	233589283	233589401	233595831	233595944	233562040	233562102	233599864	233599948	10602	213	2.041e-27	2.58785e-26	-0.16
ENSG00000116171	SCP2	1	+	53416426	53416558	53420411	53420476	53413680	53413752	53427174	53427301	2003	165	6.80814e-06	2.60992e-05	-0.16
ENSG00000197586	ENTPD6	20	+	25199185	25199250	25201867	25201969	25198137	25198217	25203473	25203614	4329	202	1.0705e-08	5.44087e-08	-0.16
ENSG00000111596	CNOT2	12	+	70679179	70679366	70688016	70688074	70671911	70672054	70704674	70704797	5037	158	1.26442e-09	6.88715e-09	-0.16
ENSG00000166128	RAB8B	15	+	63541843	63541904	63547705	63547783	63536954	63537015	63548703	63548793	9601	178	3.77858e-39	7.19071e-38	-0.16
ENSG00000165275	RG9MTD3	9	+	37768072	37768225	37769941	37770016	37763625	37763750	37770668	37770736	7764	175	7.28659e-09	3.74609e-08	-0.159
ENSG00000042445	RETSAT	2	-	85570761	85570921	85571121	85571288	85569804	85570504	85571361	85571471	5050	260	1.39672e-06	5.75778e-06	-0.159
ENSG00000148120	C9orf3	9	+	97686267	97686457	97690706	97690813	97563038	97563284	97717458	97717561	9808	207	0.000666424	0.00196859	-0.158
ENSG00000183020	AP2A2	11	+	972061	972255	977094	977224	959436	959505	981197	981299	5934	230	0.00108353	0.00308257	-0.158
ENSG00000140859	KIFC3	16	-	57793036	57793065	57793639	57793748	57792128	57792821	57794637	57794867	1933	129	0.00202549	0.00549673	-0.158
ENSG00000198625	MDM4	1	+	204495487	204495562	204506586	204506625	204494611	204494724	204507336	204507436	7496	139	2.40197e-115	1.79963e-113	-0.158
ENSG00000188603	CLN3	16	-	28499911	28499983	28500610	28500707	28498982	28499062	28502802	28502881	7278	172	5.70868e-05	0.000195846	-0.157
ENSG00000185046	ANKS1B	12	-	100173648	100173750	100175799	100175875	100169325	100169439	100200181	100200478	4643	202	0.00162194	0.00449029	-0.157
ENSG00000165533	TTC8	14	+	89307768	89307901	89310149	89310194	89307380	89307540	89319314	89319400	8861	145	9.94018e-61	3.16961e-59	-0.157
ENSG00000136205	TNS3	7	-	47520700	47520739	47546504	47546542	47481600	47481653	47568633	47568745	9895	139	4.76798e-14	3.49413e-13	-0.157
ENSG00000197386	HTT	4	+	3201458	3201666	3205733	3205875	3189377	3190820	3208222	3208402	5505	242	3.80418e-19	3.55035e-18	-0.157
ENSG00000139675	HNRNPA1L2	13	+	53203353	53203494	53206556	53206629	53201572	53201713	53211439	53211581	9131	173	1.70747e-50	4.45106e-49	-0.157
ENSG00000185621	LMLN	3	+	197729885	197729996	197746123	197746256	197726136	197726213	197748316	197748476	5074	233	0.000190431	0.000607768	-0.156
ENSG00000111879	FAM184A	6	-	119341142	119341324	119344109	119344245	119337911	119338109	119345123	119345978	7654	282	0.00174161	0.00478451	-0.156
ENSG00000148200	NR6A1	9	-	127302311	127302466	127306080	127306136	127300370	127300595	127316606	127316849	7650	255	1.36913e-20	1.35572e-19	-0.156
ENSG00000181481	RNF135	17	+	29311634	29311778	29314961	29315124	29298040	29298463	29324259	29324349	5698	263	3.06045e-12	2.01287e-11	-0.156
ENSG00000112130	RNF8	6	+	37339287	37339350	37342395	37342485	37336153	37336994	37344701	37344809	2997	190	0.00493061	0.0124269	-0.155
ENSG00000172932	ANKRD13D	11	+	67059461	67059651	67066528	67066595	67059073	67059217	67067000	67067082	2110	167	6.18883e-77	2.78602e-75	-0.155
ENSG00000121578	B4GALT4	3	-	118948693	118949091	118955699	118955917	118945655	118945888	118959696	118959725	334	498	1.80324e-09	9.73293e-09	-0.155
ENSG00000130164	LDLR	19	+	11226769	11226888	11230767	11230909	11224210	11224438	11233849	11234020	4015	242	9.08687e-34	1.43172e-32	-0.154
ENSG00000241837	ATP5O	21	-	35284592	35284703	35286753	35286804	35279644	35279757	35288031	35288284	6906	211	1.43069e-27	1.82481e-26	-0.154
ENSG00000169764	UGP2	2	+	64083921	64084016	64084683	64084852	64083439	64083567	64084962	64085070	4357	269	6.20649e-13	4.25985e-12	-0.154
ENSG00000184305	FAM190A	4	+	91645064	91645142	91736912	91736996	91549175	91549383	91844520	91844598	679	184	1.44526e-72	6.14464e-71	-0.154
ENSG00000060339	CCAR1	10	+	70497601	70497646	70500385	70500418	70496632	70496805	70502132	70502326	195	133	5.34676e-05	0.000184379	-0.153
ENSG00000107036	KIAA1432	9	+	5656582	5656690	5689958	5690038	5629118	5629453	5713895	5714003	5820	180	0.00167229	0.00461182	-0.153
ENSG00000128923	FAM63B	15	+	59113915	59114018	59123972	59124115	59102428	59102587	59139495	59139669	270	243	0.00415918	0.0106403	-0.153
ENSG00000172725	CORO1B	11	-	67207805	67207910	67208595	67208715	67207588	67207734	67208803	67208985	8211	205	2.7389e-19	2.57408e-18	-0.153
ENSG00000115170	ACVR1	2	-	158655938	158656012	158674896	158675071	158636848	158637112	158732307	158732374	2412	174	4.15754e-27	5.21591e-26	-0.153
ENSG00000087077	TRIP6	7	+	100466116	100466488	100467991	100468365	100465729	100465855	100469164	100469343	2311	474	3.16724e-42	6.57632e-41	-0.153
ENSG00000121964	GTDC1	2	-	144710339	144710410	144728219	144728329	144709548	144709640	144899448	144899622	3270	171	1.02046e-19	9.77048e-19	-0.153
ENSG00000148180	GSN	9	+	124044716	124044828	124062333	124062404	124043747	124043840	124064240	124064445	1529	171	0.00114989	0.00325923	-0.152
ENSG00000138069	RAB1A	2	-	65325104	65325200	65331867	65331940	65318116	65318212	65357026	65357238	10881	196	1.61593e-18	1.46596e-17	-0.152
ENSG00000125656	CLPP	19	+	6364462	6364650	6366268	6366374	6362456	6362553	6368548	6368915	5824	206	5.03948e-07	2.16578e-06	-0.152
ENSG00000198752	CDC42BPB	14	-	103474808	103474892	103478433	103478525	103470264	103470360	103523335	103523799	4706	184	5.6632e-09	2.93402e-08	-0.152
ENSG00000105698	USF2	19	+	35760705	35760906	35761349	35761500	35760483	35760602	35761620	35761708	10134	251	9.05403e-90	4.80222e-88	-0.152
ENSG00000198625	MDM4	1	+	204501318	204501374	204506586	204506625	204499811	204499945	204507336	204507436	7491	139	2.26056e-06	9.1464e-06	-0.152
ENSG00000136856	SLC2A8	9	+	130167096	130167270	130167698	130167844	130166237	130166346	130169390	130170177	11617	246	8.5327e-05	0.00028524	-0.151
ENSG00000175691	ZNF77	19	-	2936521	2936702	2939278	2939405	2933216	2934813	2944835	2944969	9633	281	1.36593e-07	6.22218e-07	-0.151
ENSG00000165275	RG9MTD3	9	+	37768072	37768225	37769937	37770016	37763625	37763750	37770668	37770736	7765	179	1.67559e-07	7.56841e-07	-0.151
ENSG00000168000	BSCL2	11	-	62469939	62470021	62472772	62473089	62462039	62462183	62473674	62473816	2417	182	1.06902e-150	1.13401e-148	-0.15
ENSG00000166452	AKIP1	11	+	8932990	8933218	8936372	8936477	8932685	8932770	8938833	8938914	4445	205	4.20701e-57	1.26969e-55	-0.15
ENSG00000175455	CCDC14	3	-	123674689	123674812	123675201	123675274	123667742	123667979	123675586	123675642	2818	223	6.27358e-62	2.08743e-60	-0.15
ENSG00000165304	MELK	9	+	36581640	36581736	36589532	36589649	36572920	36573195	36594624	36594768	135	217	7.71044e-76	3.44207e-74	-0.15
ENSG00000156170	C8orf38	8	+	96044222	96044326	96047681	96047804	96037295	96037433	96053797	96053854	4996	223	5.41247e-12	3.48493e-11	-0.15
ENSG00000133424	LARGE	22	-	33679187	33679334	33700214	33700493	33561990	33562818	33712070	33712234	9613	247	1.08146e-06	4.49798e-06	-0.15
ENSG00000100784	RPS6KA5	14	-	91444649	91444868	91467431	91467503	91413778	91413894	91526675	91526952	6903	319	7.0149e-25	8.1693e-24	-0.15
ENSG00000185499	MUC1	1	-	155159930	155160052	155160197	155160334	155159700	155159850	155160483	155160539	10131	222	0.00126583	0.00356899	-0.149
ENSG00000040531	CTNS	17	+	3543481	3543561	3558291	3558395	3540400	3540610	3558514	3558646	5552	204	0.0154298	0.0349355	-0.149
ENSG00000113810	SMC4	3	+	160118415	160118753	160119702	160119881	160117456	160117537	160120463	160120655	8874	279	0	0	-0.149
ENSG00000175455	CCDC14	3	-	123674689	123674812	123674892	123674962	123667742	123667979	123675201	123675274	2817	223	3.83096e-06	1.51345e-05	-0.149
ENSG00000102181	CD99L2	X	-	149984751	149984928	149996778	149998077	149984479	149984551	149999703	149999766	8001	277	7.08543e-42	1.45987e-40	-0.148
ENSG00000186522	2010-09-01	2	-	110325391	110325553	110350627	110350696	110323339	110323436	110371374	110371670	1715	262	6.25188e-124	5.07444e-122	-0.148
ENSG00000092871	RFFL	17	-	33348389	33348800	33353392	33353580	33343388	33343599	33416123	33416314	4059	511	2.01106e-09	1.07953e-08	-0.147
ENSG00000177425	PAWR	12	-	80007354	80007389	80014855	80014987	79990290	79990438	80083508	80084171	4265	135	3.02003e-10	1.7211e-09	-0.147
ENSG00000150556	LYPD6B	2	+	149987396	149987467	150061766	150061918	149895231	149895315	150064827	150064926	3865	252	1.74027e-27	2.21178e-26	-0.147
ENSG00000153310	FAM49B	8	-	130916744	130916831	130983188	130983241	130883620	130883742	131028852	131028883	3920	187	1.35706e-07	6.18702e-07	-0.147
ENSG00000196517	SLC6A9	1	-	44474024	44474295	44475636	44475768	44468524	44468657	44489919	44490034	9456	371	2.87131e-05	0.000102305	-0.146
ENSG00000160193	WDR4	21	-	44293660	44293801	44296811	44296877	44283549	44283706	44299516	44299665	5801	241	0.00183851	0.00503265	-0.146
ENSG00000156170	C8orf38	8	+	96044222	96044322	96047681	96047804	96037295	96037433	96053797	96053854	4994	223	3.3913e-08	1.63301e-07	-0.146
ENSG00000183943	PRKX	X	-	3544459	3544555	3559892	3560012	3539299	3539357	3573189	3573453	10409	196	1.47169e-28	1.95629e-27	-0.146
ENSG00000100271	TTLL1	22	-	43465641	43465850	43471479	43471596	43464415	43464596	43475907	43475992	1821	309	1.32464e-07	6.04694e-07	-0.146
ENSG00000132128	LRRC41	1	-	46746067	46746232	46746796	46747057	46745863	46745962	46751033	46752171	6365	265	5.0198e-40	9.79637e-39	-0.146
ENSG00000148180	GSN	9	+	124044152	124044231	124062342	124062404	124043747	124043840	124064240	124064445	1531	162	0.00011994	0.00039382	-0.145
ENSG00000167642	SPINT2	19	+	38774266	38774437	38779777	38779831	38755097	38755638	38780758	38780920	6847	154	1.9596e-12	1.30486e-11	-0.145
ENSG00000136828	RALGPS1	9	+	129796709	129796793	129812321	129812411	129739973	129740024	129815125	129815218	7066	190	1.81787e-35	3.05269e-34	-0.145
ENSG00000173473	SMARCC1	3	-	47787397	47787483	47814306	47814426	47779518	47779600	47823092	47823407	6378	186	1.33871e-55	3.88698e-54	-0.145
ENSG00000072401	UBE2D1	10	+	60123368	60123446	60124530	60124636	60121254	60121286	60127682	60127776	8374	206	9.60388e-73	4.11584e-71	-0.145
ENSG00000153201	RANBP2	2	+	109345587	109345655	109347229	109347341	109335936	109336134	109347777	109347930	2747	212	7.71876e-11	4.58165e-10	-0.145
ENSG00000116898	MRPS15	1	-	36926864	36926913	36927688	36927764	36926292	36926377	36929406	36929451	3723	149	1.75496e-105	1.17516e-103	-0.144
ENSG00000152240	HAUS1	18	+	43702432	43702556	43703264	43703330	43685159	43685334	43704787	43704859	5493	166	9.20246e-61	2.94314e-59	-0.144
ENSG00000177479	ARIH2	3	+	48960180	48960244	48964894	48965246	48956253	48956431	48999044	48999112	91	452	1.07524e-09	5.89568e-09	-0.144
ENSG00000119411	BSPRY	9	+	116116519	116116618	116122786	116123017	116111820	116112060	116124648	116124674	3400	331	2.39099e-05	8.5992e-05	-0.144
ENSG00000087053	MTMR2	11	-	95598603	95598840	95615537	95615660	95595435	95595530	95621319	95621425	9985	337	0.000570774	0.00170105	-0.143
ENSG00000040487	PQLC2	1	+	19639222	19639383	19644093	19644335	19638819	19638852	19651126	19651256	10369	342	9.04136e-54	2.52922e-52	-0.143
ENSG00000180228	PRKRA	2	-	179312231	179312313	179314968	179315138	179309148	179309227	179315692	179315958	11556	182	7.27853e-06	2.77813e-05	-0.143
ENSG00000149582	TMEM25	11	+	118402864	118403176	118403631	118403922	118402489	118402586	118404571	118404602	1070	391	1.901e-43	4.09805e-42	-0.143
ENSG00000244754	N4BP2L2	13	-	33096318	33096407	33101544	33101669	33095509	33095586	33109905	33111164	6329	189	8.27443e-09	4.23768e-08	-0.143
ENSG00000179406	LINC00174	7	-	65864678	65864782	65865308	65865424	65860865	65860943	65865909	65866014	8564	204	7.10918e-23	7.7485e-22	-0.143
ENSG00000186314	PRELID2	5	-	145144493	145144563	145176004	145176110	145139818	145140088	145197456	145197617	2026	170	0.0143819	0.0326941	-0.142
ENSG00000110801	PSMD9	12	+	122337539	122337751	122340911	122341013	122326636	122326900	122353761	122353850	1077	202	2.4739e-08	1.2164e-07	-0.142
ENSG00000181555	SETD2	3	-	47142947	47143045	47147486	47147610	47139444	47139571	47155365	47155494	8069	198	2.76569e-07	1.22142e-06	-0.142
ENSG00000153310	FAM49B	8	-	130892621	130892704	130908917	130909100	130891634	130891717	130915557	130915596	3925	183	5.9791e-44	1.31002e-42	-0.142
ENSG00000234741	GAS5	1	-	173834366	173834685	173835898	173835934	173833812	173833842	173836128	173836181	9391	419	1.08678e-30	1.53006e-29	-0.142
ENSG00000154358	OBSCN	1	+	228456230	228456506	228460972	228461248	228451816	228452092	228461470	228461749	3444	376	2.88474e-09	1.53767e-08	-0.142
ENSG00000078114	NEBL	10	-	21112136	21112229	21115375	21115468	21108352	21108445	21117458	21117563	8417	193	5.24167e-65	1.87824e-63	-0.142
ENSG00000115419	GLS	2	+	191777918	191778090	191784940	191784974	191774988	191775047	191785749	191785782	8709	134	4.98431e-94	2.85572e-92	-0.142
ENSG00000155066	PROM2	2	+	95942341	95942405	95942719	95942809	95941974	95942095	95943111	95943244	8975	190	5.26201e-32	7.74994e-31	-0.142
ENSG00000100271	TTLL1	22	-	43465609	43465850	43471479	43471596	43464415	43464596	43475907	43475992	1822	341	0.00348136	0.0090313	-0.141
ENSG00000088726	TMEM40	3	-	12783952	12784006	12790153	12790291	12780051	12780087	12791258	12791339	3831	154	2.31794e-07	1.03305e-06	-0.141
ENSG00000176953	NFATC2IP	16	+	28965885	28966003	28967298	28967379	28963452	28963525	28967471	28967658	152	181	4.49814e-07	1.9417e-06	-0.141
ENSG00000168003	SLC3A2	11	+	62649976	62650090	62650138	62650279	62649170	62649538	62650379	62650471	6875	241	2.16084e-26	2.63982e-25	-0.141
ENSG00000124664	SPDEF	6	-	34507291	34507339	34508760	34508958	34507026	34507173	34511796	34512261	8266	148	3.55178e-119	2.71813e-117	-0.141
ENSG00000109133	TMEM33	4	+	41940618	41940713	41946809	41946943	41937145	41937546	41951318	41951402	10967	234	7.2713e-147	7.41949e-145	-0.141
ENSG00000166716	ZNF592	15	+	85307937	85308046	85321413	85321543	85291865	85291895	85325887	85328126	10208	230	0.011134	0.0260628	-0.14
ENSG00000160207	HSF2BP	21	-	45033710	45033828	45050202	45050335	44949071	44949842	45053152	45053302	461	218	4.81717e-10	2.69792e-09	-0.14
ENSG00000115307	AUP1	2	-	74755543	74755616	74756258	74756409	74755374	74755448	74756488	74756626	8119	173	2.38672e-187	3.27837e-185	-0.14
ENSG00000156875	HIAT1	1	+	100515464	100515560	100524221	100524284	100503652	100503872	100525433	100525561	11197	163	4.97084e-17	4.20012e-16	-0.14
ENSG00000163374	YY1AP1	1	-	155649199	155649303	155657861	155657992	155646338	155646537	155658449	155658496	4283	204	4.2164e-21	4.26577e-20	-0.14
ENSG00000197965	MPZL1	1	+	167734819	167734986	167741511	167741725	167691388	167691479	167742472	167742605	926	314	8.99696e-149	9.35858e-147	-0.14
ENSG00000240498	CDKN2B-AS	9	+	22065660	22065756	22066233	22066352	22063942	22064017	22096370	22096513	1287	219	1.16902e-18	1.06777e-17	-0.139
ENSG00000185043	CIB1	15	-	90775450	90775559	90776900	90776935	90774588	90774739	90777066	90777279	3328	209	6.12538e-221	1.09379e-218	-0.139
ENSG00000181392	C19orf46	19	-	36497324	36497573	36498026	36498170	36496234	36496339	36499118	36499269	9362	349	0.000242943	0.000763759	-0.138
ENSG00000182718	ANXA2	15	-	60682411	60682516	60688349	60688626	60678226	60678285	60689456	60689537	5195	205	2.5549e-07	1.133e-06	-0.138
ENSG00000188917	TRMT2B	X	-	100291962	100292062	100306239	100306722	100290601	100290672	100306805	100307105	8783	200	1.61559e-15	1.26902e-14	-0.138
ENSG00000153310	FAM49B	8	-	130916744	130916831	130983188	130983241	130915557	130915596	131028615	131028697	3919	187	3.36507e-08	1.62183e-07	-0.138
ENSG00000161249	DMKN	19	-	35996840	35996888	36000812	36000863	35996619	35996667	36001085	36001154	7002	148	2.71708e-12	1.79364e-11	-0.138
ENSG00000257621	RP11-349A22.5.1	14	-	58740696	58740728	58752308	58752474	58732082	58734111	58758352	58758425	276	132	1.66131e-41	3.39033e-40	-0.138
ENSG00000148488	ST8SIA6	10	-	17401512	17401599	17432529	17432619	17373406	17373551	17495557	17495656	8268	187	1.84399e-42	3.85116e-41	-0.138
ENSG00000228315	GUSBP11	22	-	24025911	24026054	24037359	24037704	24002051	24002187	24047615	24047728	1023	243	1.46748e-05	5.40481e-05	-0.138
ENSG00000135766	EGLN1	1	-	231506307	231506444	231509725	231509845	231503314	231503382	231556743	231560790	11568	237	4.18298e-48	1.02555e-46	-0.137
ENSG00000161011	SQSTM1	5	+	179252145	179252226	179260031	179260246	179251181	179251323	179260586	179260782	10367	315	1.00524e-240	2.15404e-238	-0.137
ENSG00000088298	EDEM2	20	-	33706400	33706522	33711692	33711837	33703167	33703736	33714053	33714178	4114	222	6.98855e-11	4.16652e-10	-0.137
ENSG00000104205	SGK3	8	+	67716609	67716682	67726087	67726163	67710776	67710860	67734606	67734694	2567	176	6.87244e-17	5.77953e-16	-0.137
ENSG00000173715	C11orf80	11	+	66529549	66529921	66555630	66555740	66526513	66526567	66563751	66563835	11635	210	8.07783e-25	9.36644e-24	-0.137
ENSG00000133961	NUMB	14	-	73833604	73833689	73876644	73876776	73822333	73822474	73925198	73925228	5140	185	0.00185794	0.00507935	-0.136
ENSG00000157326	DHRS4	14	+	24429110	24429212	24434970	24435041	24424243	24424421	24435140	24435192	3463	171	2.58018e-08	1.26575e-07	-0.136
ENSG00000147408	CSGALNACT1	8	-	19315936	19316153	19362711	19363641	19297340	19297442	19459281	19459376	26	317	2.4555e-65	8.85799e-64	-0.136
ENSG00000110931	CAMKK2	12	-	121698121	121698158	121701608	121701742	121693585	121693607	121706440	121706492	2941	137	0.000192355	0.000613179	-0.135
ENSG00000234741	GAS5	1	-	173835314	173835344	173835898	173835934	173834994	173835032	173836128	173836168	9403	130	6.93886e-10	3.85796e-09	-0.135
ENSG00000132970	WASF3	13	+	27250685	27250861	27254171	27254338	27246008	27246126	27255190	27255457	1852	267	4.04019e-21	4.09136e-20	-0.135
ENSG00000180817	PPA1	10	-	71978519	71978573	71990096	71990155	71977567	71977687	71993019	71993183	7398	154	3.66788e-28	4.75759e-27	-0.135
ENSG00000177058	SLC38A9	5	-	54998566	54998722	55000149	55000262	54993673	54993820	55007279	55007327	554	256	1.93737e-61	6.3091e-60	-0.135
ENSG00000114126	TFDP2	3	-	141811902	141811969	141820576	141820683	141724282	141724386	141868024	141868312	6315	167	0.00117271	0.00331952	-0.134
ENSG00000115183	TANC1	2	+	159857591	159857701	159922407	159922483	159825182	159825294	159954148	159954346	4339	176	1.09025e-19	1.04016e-18	-0.134
ENSG00000142892	PIGK	1	-	77634944	77635080	77676120	77676174	77632403	77632515	77684994	77685111	11069	236	3.88532e-52	1.04329e-50	-0.134
ENSG00000204227	RING1	6	+	33177691	33177907	33178934	33179324	33177336	33177563	33179505	33179779	2141	490	1.56893e-14	1.17879e-13	-0.134
ENSG00000164111	ANXA5	4	-	122607442	122607527	122617735	122617779	122605831	122605926	122618017	122618147	5201	185	5.1436e-28	6.63958e-27	-0.134
ENSG00000107758	PPP3CB	10	-	75199629	75199659	75204482	75204580	75196563	75198178	75206249	75206334	6189	130	1.31566e-09	7.15166e-09	-0.134
ENSG00000188342	GTF2F2	13	+	45710867	45710941	45781558	45781640	45694649	45694856	45827005	45827105	10838	182	4.61487e-05	0.000160427	-0.133
ENSG00000259522	RP11-468E2.2.1	14	-	24651483	24651609	24651997	24652048	24651160	24651369	24652181	24652375	8055	226	0.000365132	0.00111868	-0.133
ENSG00000101596	SMCHD1	18	+	2760649	2760737	2762102	2762234	2752485	2752550	2763634	2763787	3305	232	0.00077857	0.00226121	-0.133
ENSG00000088727	KIF9	3	-	47312726	47312951	47315041	47315148	47308669	47308753	47316814	47316980	11065	325	9.58021e-10	5.26912e-09	-0.133
ENSG00000067829	IDH3G	X	-	153052505	153052608	153052918	153053052	153052255	153052402	153053277	153053410	8609	203	2.84078e-62	9.5711e-61	-0.133
ENSG00000126456	IRF3	19	-	50163969	50164085	50165204	50165585	50162829	50163090	50165681	50165874	7581	216	2.74047e-10	1.56845e-09	-0.132
ENSG00000198380	GFPT1	2	-	69597132	69597240	69601137	69601245	69590676	69590802	69614196	69614380	10970	208	2.94295e-109	2.0212e-107	-0.132
ENSG00000100889	PCK2	14	+	24566100	24566346	24567411	24567596	24563367	24563643	24567683	24567887	10884	285	4.65063e-09	2.42466e-08	-0.132
ENSG00000128915	NARG2	15	-	60748855	60748993	60760259	60760361	60747524	60747641	60768261	60768366	5587	238	0.00139626	0.00391407	-0.131
ENSG00000112367	FIG4	6	+	110036280	110036379	110048311	110048468	110012514	110012704	110053839	110053890	6287	257	3.5316e-10	1.99987e-09	-0.131
ENSG00000100038	TOP3B	22	-	22322990	22323147	22324581	22324778	22319656	22319747	22326248	22326323	5861	257	1.09343e-39	2.10702e-38	-0.131
ENSG00000174628	IQCK	16	+	19746674	19746772	19775169	19775434	19745019	19745149	19800159	19800244	4530	365	6.07998e-08	2.85455e-07	-0.131
ENSG00000157193	LRP8	1	-	53741302	53741425	53746258	53746387	53736898	53737018	53755238	53755361	10591	223	3.25703e-28	4.24007e-27	-0.131
ENSG00000165959	CLMN	14	-	95690096	95690192	95696408	95696470	95688027	95688111	95786047	95786243	5945	196	0.00140125	0.003926	-0.13
ENSG00000152348	ATG10	5	+	81354313	81354421	81474308	81474406	81283377	81283497	81548380	81548478	9444	198	0.00517428	0.0129921	-0.13
ENSG00000205336	GPR56	16	+	57655602	57655757	57675502	57675620	57654007	57654048	57684164	57684263	3546	218	6.03649e-06	2.32895e-05	-0.13
ENSG00000132305	IMMT	2	-	86380682	86380697	86385714	86385844	86378419	86378643	86386658	86386794	1072	115	5.21764e-104	3.47216e-102	-0.13
ENSG00000205581	HMGN1	21	-	40720217	40720265	40720347	40720377	40717071	40717200	40720470	40720503	3541	148	6.43341e-113	4.65727e-111	-0.13
ENSG00000117862	TXNDC12	1	-	52494249	52494302	52507208	52507269	52492946	52493020	52520671	52521843	9725	153	3.51063e-33	5.40415e-32	-0.13
ENSG00000166925	TSC22D4	7	-	100071896	100072063	100074899	100075930	100065174	100065223	100076416	100076902	1476	267	8.81485e-12	5.59824e-11	-0.13
ENSG00000141551	CSNK1D	17	-	80213304	80213453	80223561	80223672	80210891	80211120	80231181	80231573	617	249	4.4515e-37	7.9489e-36	-0.13
ENSG00000188002	RP11-43F13.1.1	5	-	1628869	1629745	1632758	1633021	1626900	1627041	1633922	1634119	10536	976	9.37342e-141	9.04746e-139	-0.13
ENSG00000160712	IL6R	1	+	154408444	154408586	154417522	154417570	154407465	154407632	154420600	154420647	7823	148	0.0182278	0.0406776	-0.129
ENSG00000149809	TM7SF2	11	+	64880282	64880337	64880691	64880886	64879986	64880183	64880962	64881066	5417	295	2.02254e-133	1.82097e-131	-0.129
ENSG00000103018	CYB5B	16	+	69482017	69482047	69492995	69493024	69481052	69481181	69496332	69500167	5489	129	5.11434e-06	1.99545e-05	-0.129
ENSG00000105397	TYK2	19	-	10461727	10461838	10464203	10464322	10461208	10461644	10464717	10464910	541	211	4.52933e-11	2.7541e-10	-0.129
ENSG00000115425	PECR	2	-	216916171	216916268	216923617	216923699	216913985	216914096	216930034	216930200	7092	197	2.2777e-33	3.5367e-32	-0.129
ENSG00000129197	RPAIN	17	+	5329290	5329402	5329555	5329619	5326088	5326149	5335861	5336340	1	164	2.99238e-29	4.07893e-28	-0.129
ENSG00000123908	EIF2C2	8	-	141549418	141549553	141551262	141551457	141545566	141545668	141554311	141554402	4592	235	1.29521e-07	5.92269e-07	-0.129
ENSG00000156374	PCGF6	10	-	105093681	105093709	105104780	105104889	105086290	105086389	105108472	105108569	10176	128	9.1485e-13	6.19969e-12	-0.129
ENSG00000183570	PCBP3	21	+	47333864	47333939	47337501	47337543	47330815	47330944	47349833	47349909	6371	142	7.97894e-06	3.03466e-05	-0.128
ENSG00000136280	CCM2	7	+	45104061	45104245	45113058	45113170	45077851	45078025	45113868	45114007	9856	212	1.25823e-49	3.20968e-48	-0.128
ENSG00000205189	ZBTB10	8	+	81398483	81400017	81411728	81412617	81397901	81398118	81426144	81426243	10574	989	6.00005e-125	4.94497e-123	-0.128
ENSG00000181396	C17orf101	17	-	80364293	80364358	80367243	80367286	80363199	80363256	80369330	80369406	3333	165	2.31448e-46	5.39071e-45	-0.128
ENSG00000121210	KIAA0922	4	+	154479409	154479520	154501977	154502055	154478117	154478234	154502558	154502712	3489	178	9.92495e-13	6.71736e-12	-0.128
ENSG00000114316	USP4	3	-	49339816	49339975	49343147	49343321	49337899	49338124	49348052	49348170	7938	259	0.000755073	0.00219965	-0.127
ENSG00000183044	ABAT	16	+	8839857	8839955	8841964	8841994	8829555	8829666	8844278	8844396	4811	130	0.00235365	0.00630582	-0.127
ENSG00000213240	NOTCH2NL	1	+	145248812	145248894	145273184	145273444	145209118	145209436	145281368	145281704	347	360	0	0	-0.127
ENSG00000078043	PIAS2	18	-	44426669	44426804	44435307	44435398	44424016	44424090	44435527	44435578	3805	235	5.47963e-40	1.06743e-38	-0.127
ENSG00000234741	GAS5	1	-	173835665	173835705	173835898	173835934	173835314	173835344	173836128	173836178	9402	140	2.63513e-12	1.74169e-11	-0.127
ENSG00000128563	PRKRIP1	7	+	102036423	102036984	102038066	102038145	102016658	102016769	102039994	102040095	936	179	6.56295e-09	3.39196e-08	-0.127
ENSG00000085733	CTTN	11	+	70279206	70279384	70279752	70279824	70277296	70277386	70281131	70282681	5453	172	3.94968e-47	9.38289e-46	-0.127
ENSG00000080823	MOK	14	-	102729882	102729953	102744942	102745031	102718253	102718332	102749814	102749929	10385	171	1.17141e-16	9.69901e-16	-0.127
ENSG00000055483	USP36	17	-	76823326	76823429	76824978	76825089	76818018	76818086	76831361	76831583	6985	203	0.00700313	0.0171227	-0.126
ENSG00000197375	SLC22A5	5	+	131728124	131728307	131729367	131729503	131724602	131724713	131729876	131730444	7538	236	2.5801e-06	1.03805e-05	-0.126
ENSG00000171466	ZNF562	19	-	9767222	9767329	9770054	9770143	9763496	9764554	9771395	9771550	7197	207	4.19865e-56	1.23245e-54	-0.126
ENSG00000256269	HMBS	11	+	118962834	118962873	118963113	118963233	118962122	118962236	118963467	118963521	1635	220	9.1933e-06	3.46815e-05	-0.126
ENSG00000108239	TBC1D12	10	+	96259977	96260084	96269847	96269936	96253121	96253204	96271339	96271411	9745	189	1.18435e-05	4.40749e-05	-0.126
ENSG00000099991	CABIN1	22	+	24487536	24487797	24491893	24492045	24483404	24483666	24493976	24494068	9555	252	7.66455e-11	4.55452e-10	-0.126
ENSG00000124795	DEK	6	-	18258534	18258636	18264073	18264227	18258183	18258293	18264615	18264772	11163	202	9.56651e-12	6.06124e-11	-0.126
ENSG00000130733	YIPF2	19	-	11036361	11036449	11038305	11038392	11034751	11034868	11038474	11038635	1483	188	1.72531e-05	6.30025e-05	-0.126
ENSG00000168255	POLR2J3	7	-	102185152	102185223	102207028	102207183	102181947	102182109	102207443	102207530	3547	171	8.20303e-05	0.000275164	-0.125
ENSG00000161249	DMKN	19	-	35997027	35997087	35998359	35998413	35996840	35996888	35999106	35999142	6998	160	0.00222494	0.00599096	-0.125
ENSG00000185989	RASA3	13	-	114817526	114817630	114839194	114839312	114806475	114806570	114897909	114898086	8349	204	0.00321644	0.00839486	-0.125
ENSG00000143418	CERS2	1	-	150938637	150938764	150938951	150939105	150935433	150935620	150939231	150939427	11600	227	0	0	-0.125
ENSG00000240498	CDKN2B-AS	9	+	22058357	22059053	22061951	22062025	22056250	22056386	22063942	22064017	1295	174	3.97047e-23	4.35411e-22	-0.125
ENSG00000180776	ZDHHC20	13	-	21975791	21975824	21976935	21977005	21974511	21974632	21987790	21987911	1279	133	8.62772e-95	5.02377e-93	-0.125
ENSG00000125149	C16orf70	16	+	67144021	67144142	67154014	67154097	67143865	67143892	67159861	67159945	6416	183	0.000115585	0.000380687	-0.124
ENSG00000058056	USP13	3	+	179408028	179408089	179418795	179418917	179399665	179399791	179424721	179424864	1861	222	0.000365073	0.00111868	-0.124
ENSG00000160191	PDE9A	21	+	44151879	44152059	44152179	44152234	44119077	44119121	44153465	44153536	9696	155	0.00099972	0.00285855	-0.124
ENSG00000102858	MGRN1	16	+	4727463	4727573	4731550	4731777	4723498	4723658	4732823	4732947	5503	327	0.00169508	0.00466626	-0.124
ENSG00000143190	POU2F1	1	+	167343344	167343533	167345265	167345392	167341153	167341273	167353093	167353188	4396	227	0.00175243	0.00481053	-0.124
ENSG00000154743	TSEN2	3	+	12546652	12546730	12558109	12558160	12544760	12545283	12560557	12560696	3733	151	2.46359e-13	1.72403e-12	-0.124
ENSG00000101040	ZMYND8	20	-	45841286	45841370	45848908	45848975	45839405	45839542	45849964	45850125	8692	184	6.14863e-12	3.9447e-11	-0.124
ENSG00000127022	CANX	5	+	179150660	179150780	179151657	179151784	179149804	179150020	179153680	179153760	6272	227	1.17273e-09	6.40071e-09	-0.124
ENSG00000105186	ANKRD27	19	-	33113327	33113525	33116779	33116872	33110399	33110459	33117617	33117733	9239	298	0.000142768	0.000463661	-0.123
ENSG00000142168	SOD1	21	+	33036102	33036199	33038761	33038831	33031934	33032154	33039570	33039688	8865	170	1.39328e-185	1.88956e-183	-0.123
ENSG00000162076	FLYWCH2	16	+	2945220	2945321	2946352	2946772	2933186	2933367	2949049	2949383	1764	520	3.69101e-10	2.08683e-09	-0.123
ENSG00000108423	TUBD1	17	-	57963443	57963591	57968191	57968402	57951899	57952064	57970057	57970219	1441	248	7.10804e-08	3.32267e-07	-0.123
ENSG00000131061	ZNF341	20	+	32332908	32333105	32336728	32336878	32328707	32328818	32340977	32341229	877	250	4.62373e-14	3.39305e-13	-0.123
ENSG00000089123	TASP1	20	-	13567896	13568017	13604092	13604161	13561543	13561628	13605831	13605899	7878	221	2.7291e-28	3.57452e-27	-0.123
ENSG00000078053	AMPH	7	-	38468655	38469177	38469441	38469465	38466553	38466586	38471788	38471812	6585	622	8.08027e-08	3.75747e-07	-0.123
ENSG00000172366	FAM195A	16	+	697416	697544	697782	697884	692119	692249	698119	698474	11554	202	1.52388e-48	3.79695e-47	-0.123
ENSG00000196236	XPNPEP3	22	+	41318336	41318517	41320365	41320486	41310242	41310328	41322272	41323509	10007	221	2.25735e-39	4.32653e-38	-0.123
ENSG00000069020	MAST4	5	+	66084497	66084622	66195778	66195810	66055555	66055690	66226574	66226789	2604	132	5.15465e-27	6.44421e-26	-0.123
ENSG00000066468	FGFR2	10	-	123324015	123324093	123353222	123353481	123310803	123310973	123357475	123357972	8439	178	1.91574e-05	6.95772e-05	-0.123
ENSG00000130164	LDLR	19	+	11210898	11211021	11213339	11213462	11200137	11200291	11215895	11216276	4020	223	0.00053684	0.00160528	-0.122
ENSG00000187790	FANCM	14	+	45639791	45639949	45642257	45642413	45636152	45636366	45644273	45646179	3480	256	0.000669722	0.00197615	-0.122
ENSG00000187239	FNBP1	9	-	132686122	132686305	132687238	132687436	132678244	132678259	132689473	132689620	996	283	1.21728e-135	1.11469e-133	-0.122
ENSG00000127603	MACF1	1	+	39902153	39902162	39903438	39903680	39901229	39901433	39904945	39905172	7376	342	2.47975e-09	1.32641e-08	-0.122
ENSG00000116237	ICMT	1	-	6291961	6292179	6294945	6295034	6284658	6285322	6295776	6296032	525	318	2.43984e-91	1.34054e-89	-0.122
ENSG00000127603	MACF1	1	+	39902153	39902162	39903448	39903680	39901229	39901433	39904945	39905172	7375	332	3.27943e-09	1.73853e-08	-0.122
ENSG00000168000	BSCL2	11	-	62469939	62470021	62472772	62473089	62462039	62462183	62473387	62473706	2416	182	3.67679e-100	2.34483e-98	-0.122
ENSG00000197323	TRIM33	1	-	115006033	115006178	115006891	115007010	115005725	115005858	115053171	115053781	2269	245	1.16152e-236	2.39317e-234	-0.122
ENSG00000256632	RP13-672B3.2.1	12	+	133277835	133277955	133281204	133281380	133266848	133266962	133291443	133291498	6096	276	8.58552e-07	3.60444e-06	-0.122
ENSG00000048392	RRM2B	8	-	103226281	103226386	103244458	103244532	103225003	103225117	103251054	103251102	5772	205	7.77503e-20	7.4643e-19	-0.122
ENSG00000134333	LDHA	11	+	18420977	18421095	18422383	18422557	18418365	18418515	18424386	18424560	3343	274	6.82775e-178	8.92104e-176	-0.122
ENSG00000258890	CEP95	17	+	62515438	62515554	62517519	62517645	62512840	62512946	62518819	62519013	1141	226	5.74124e-37	1.01672e-35	-0.121
ENSG00000117868	ESYT2	7	-	158529738	158529870	158531713	158531812	158528193	158528299	158534213	158534587	1422	232	1.15637e-142	1.15788e-140	-0.121
ENSG00000165140	FBP1	9	-	97369096	97369234	97372202	97372343	97367738	97367858	97380049	97380142	6727	238	1.73951e-18	1.57675e-17	-0.121
ENSG00000188559	RALGAPA2	20	-	20634173	20634231	20656879	20656932	20624149	20624193	20661334	20661445	3268	158	7.62945e-25	8.85612e-24	-0.121
ENSG00000114656	KIAA1257	3	-	128706458	128706672	128711885	128712179	128685431	128690276	128712822	128712958	10416	314	6.48965e-44	1.41609e-42	-0.12
ENSG00000234741	GAS5	1	-	173834994	173835344	173835898	173835934	173834647	173834685	173836128	173836181	9387	450	9.2213e-35	1.50376e-33	-0.12
ENSG00000140105	WARS	14	-	100840316	100840401	100841619	100841740	100835423	100835595	100842596	100842648	6728	185	4.0818e-17	3.46258e-16	-0.12
ENSG00000090565	RAB11FIP3	16	+	538850	539000	546823	546859	521294	521389	553003	553097	9907	136	5.40702e-13	3.71828e-12	-0.12
ENSG00000100034	PPM1F	22	-	22293903	22294052	22300214	22300480	22288395	22288598	22307163	22307203	11564	249	2.0092e-51	5.32837e-50	-0.12
ENSG00000075914	EXOSC7	3	+	45048911	45049067	45052726	45052885	45046782	45046906	45053674	45054125	4675	259	3.29888e-05	0.000116609	-0.119
ENSG00000085831	TTC39A	1	-	51778483	51778615	51787392	51787497	51774932	51774997	51810662	51810788	8926	232	4.65964e-52	1.24809e-50	-0.119
ENSG00000142892	PIGK	1	-	77672324	77672416	77676120	77676174	77634944	77635080	77684994	77685111	11070	192	1.71858e-14	1.28762e-13	-0.119
ENSG00000170892	TSEN34	19	+	54695211	54695458	54695571	54695815	54694581	54694888	54695966	54696224	9670	344	5.00574e-61	1.60573e-59	-0.119
ENSG00000109685	WHSC1	4	+	1957419	1957576	1957709	1957915	1956887	1957067	1959659	1959763	10506	306	7.26201e-45	1.62772e-43	-0.119
ENSG00000055609	MLL3	7	-	151962122	151962294	151970789	151970952	151949630	151949800	152007050	152007160	8389	272	6.57261e-06	2.52579e-05	-0.119
ENSG00000135164	DMTF1	7	+	86794249	86794366	86795798	86795921	86792810	86792933	86800310	86800405	3195	223	9.28103e-75	4.10897e-73	-0.119
ENSG00000112078	KCTD20	6	+	36449338	36449536	36452490	36452601	36442565	36442839	36454659	36458920	5243	211	1.00399e-79	4.69727e-78	-0.119
ENSG00000217128	FNIP1	5	-	131066596	131066731	131080256	131080383	131046270	131046354	131132522	131132756	6056	235	0.000596358	0.00176991	-0.118
ENSG00000164535	DAGLB	7	-	6461357	6461435	6464382	6464466	6456471	6456552	6465618	6465745	10475	178	0.00173938	0.00478207	-0.118
ENSG00000151151	IPMK	10	-	59959000	59959082	59975905	59976078	59951277	59956459	59986803	59986900	9990	182	0.00759517	0.0184439	-0.118
ENSG00000108423	TUBD1	17	-	57963443	57963591	57968191	57968402	57943969	57944110	57970057	57970296	1440	248	7.15736e-55	2.05587e-53	-0.118
ENSG00000137497	NUMA1	11	-	71760464	71760585	71761707	71761879	71746947	71747021	71780887	71780957	3231	221	5.8722e-09	3.03936e-08	-0.118
ENSG00000101310	SEC23B	20	+	18523662	18523816	18526599	18526677	18516296	18516386	18529252	18529414	2658	178	9.0587e-06	3.42104e-05	-0.118
ENSG00000058056	USP13	3	+	179399665	179399791	179418795	179418917	179371085	179371181	179424721	179424864	1863	222	1.90162e-38	3.54146e-37	-0.118
ENSG00000145725	PPIP5K2	5	+	102493891	102494017	102494155	102494277	102491612	102491698	102494849	102495032	9183	222	1.29133e-07	5.90749e-07	-0.118
ENSG00000104863	LIN7B	19	+	49618516	49618588	49619519	49619729	49618105	49618224	49621111	49621275	7042	310	0.00193286	0.0052667	-0.117
ENSG00000198815	FOXJ3	1	-	42693553	42693637	42730785	42730860	42664772	42664901	42744018	42744343	7423	184	0.010119	0.0239073	-0.117
ENSG00000059378	PARP12	7	-	139737514	139737656	139746683	139746807	139734034	139734131	139754461	139754563	8357	242	1.05755e-25	1.27453e-24	-0.117
ENSG00000168758	SEMA4C	2	-	97532019	97532168	97533514	97533663	97531603	97531666	97536114	97536494	5302	249	3.31219e-17	2.82314e-16	-0.117
ENSG00000108854	SMURF2	17	-	62582203	62582288	62587201	62587267	62579578	62579662	62589557	62589691	2800	185	1.39283e-05	5.1529e-05	-0.117
ENSG00000149809	TM7SF2	11	+	64880691	64880886	64880962	64881066	64879986	64880183	64882184	64882304	5415	204	1.12176e-85	5.69597e-84	-0.117
ENSG00000144036	EXOC6B	2	-	72945231	72945436	72968432	72968598	72802620	72802797	73052926	73053177	5816	305	1.22398e-08	6.1828e-08	-0.117
ENSG00000108010	GLRX3	10	+	131943474	131943583	131958258	131958333	131934662	131934776	131959059	131959261	8186	175	1.68821e-08	8.44421e-08	-0.117
ENSG00000163947	ARHGEF3	3	-	56992850	56992917	57069115	57069204	56916319	56916382	57113253	57113336	11390	167	0.000251254	0.000788039	-0.116
ENSG00000104635	SLC39A14	8	+	22267458	22267628	22269549	22269719	22265822	22266009	22272292	22272415	10611	270	4.1439e-48	1.0183e-46	-0.116
ENSG00000187123	LYPD6	2	+	150305562	150305661	150325158	150325289	150294151	150294340	150327196	150327609	7402	231	1.33039e-31	1.91841e-30	-0.116
ENSG00000234857	RP11-831H9.16.1	11	-	62469939	62470021	62472772	62473089	62462039	62462183	62474580	62474796	2792	182	4.17936e-92	2.32009e-90	-0.116
ENSG00000130023	C6orf70	6	+	170155378	170155518	170156433	170156535	170153959	170154128	170156814	170156904	3092	202	2.43085e-26	2.96293e-25	-0.116
ENSG00000133424	LARGE	22	-	34000420	34000544	34022227	34022310	33960833	33961005	34046352	34046654	9620	224	1.00124e-07	4.62784e-07	-0.116
ENSG00000168758	SEMA4C	2	-	97532019	97532168	97533514	97533660	97531603	97531666	97535612	97535708	5303	249	8.09965e-11	4.78652e-10	-0.116
ENSG00000103168	TAF1C	16	-	84214473	84214601	84214648	84214792	84213775	84213950	84214933	84215269	6192	228	1.81339e-62	6.14832e-61	-0.116
ENSG00000187109	NAP1L1	12	-	76453577	76453658	76453917	76454059	76449812	76449941	76461150	76461253	2767	181	1.80307e-07	8.11344e-07	-0.116
ENSG00000147099	HDAC8	X	-	71787738	71787880	71788603	71788734	71715005	71715118	71791906	71791959	4308	242	5.86669e-31	8.34737e-30	-0.116
ENSG00000104299	INTS9	8	-	28671008	28671129	28692808	28692895	28669843	28669978	28695153	28695293	10514	221	2.44383e-06	9.85814e-06	-0.116
ENSG00000100209	HSCB	22	+	29141851	29141996	29147228	29147276	29140602	29140692	29153065	29153498	1836	148	0.0042542	0.0108678	-0.115
ENSG00000111879	FAM184A	6	-	119282925	119283128	119285831	119285936	119280994	119281349	119287999	119288117	7652	303	0.00826303	0.0199347	-0.115
ENSG00000167608	TMC4	19	-	54664614	54664770	54665837	54666021	54664203	54664282	54666405	54666503	6049	256	1.59133e-14	1.19478e-13	-0.115
ENSG00000160563	MED27	9	-	134759444	134759486	134769271	134769379	134738449	134738527	134814767	134814861	1010	142	1.36742e-44	3.04584e-43	-0.115
ENSG00000173744	AGFG1	2	+	228356262	228356356	228384663	228384779	228336877	228337304	228388478	228388641	11215	216	1.03143e-05	3.872e-05	-0.115
ENSG00000182150	C9orf102	9	+	98740342	98740497	98766801	98766983	98734577	98735370	98774506	98775485	1805	282	2.10013e-66	7.70576e-65	-0.115
ENSG00000164164	OTUD4	4	-	146077087	146077148	146080654	146080787	146076720	146076838	146083791	146083873	208	161	4.90321e-05	0.000169845	-0.114
ENSG00000172965	AC068491.1.1	2	-	111991204	111991316	112005724	112005818	111965352	111966238	112101637	112101814	11645	212	0.000338172	0.00104114	-0.114
ENSG00000136895	GARNL3	9	+	130027230	130027300	130053446	130053521	130005357	130005528	130073914	130074014	9336	175	0.000716207	0.00210001	-0.114
ENSG00000261740	RP11-345J4.5.1	16	-	29458122	29458243	29465336	29465434	29455718	29455820	29465511	29465668	1630	221	0.021356	0.0467624	-0.114
ENSG00000133703	KRAS	12	-	25380167	25380346	25398207	25398329	25378547	25378707	25403684	25403865	275	279	1.07447e-25	1.29057e-24	-0.114
ENSG00000204574	ABCF1	6	+	30547707	30547782	30548182	30548296	30546246	30546354	30550170	30550284	6176	214	4.48616e-06	1.7619e-05	-0.114
ENSG00000180098	TRNAU1AP	1	+	28897687	28897850	28898378	28898412	28893805	28893925	28904011	28904256	8814	134	1.23188e-37	2.2257e-36	-0.114
ENSG00000204130	RUFY2	10	-	70145815	70145885	70152894	70152960	70143807	70143909	70153831	70153893	844	170	3.14252e-15	2.43978e-14	-0.114
ENSG00000233184	RP11-421L21.3.1	1	+	101540950	101541272	101542918	101543064	101491474	101491617	101549016	101549130	10353	246	5.3331e-08	2.51935e-07	-0.114
ENSG00000166435	XRRA1	11	-	74632258	74632392	74641344	74641417	74618189	74618318	74644845	74644917	2512	234	3.56727e-18	3.17176e-17	-0.114
ENSG00000188739	RBM34	1	-	235311718	235311762	235316020	235316080	235301405	235301489	235318195	235318427	5311	144	2.04108e-53	5.66532e-52	-0.114
ENSG00000143543	JTB	1	-	153949168	153949251	153949451	153949489	153948292	153948381	153949645	153949865	3450	183	1.03672e-11	6.54531e-11	-0.114
ENSG00000122507	BBS9	7	+	33390830	33390935	33392470	33392485	33388679	33388782	33397466	33397607	4971	115	1.28622e-09	7.00234e-09	-0.114
ENSG00000055732	MCOLN3	1	-	85491621	85491771	85491854	85491967	85487981	85488083	85494788	85494888	3413	250	0.0046214	0.011722	-0.113
ENSG00000119688	ABCD4	14	-	74759856	74759951	74761850	74761901	74759450	74759572	74762556	74762682	3735	195	0.01323	0.0303719	-0.113
ENSG00000106443	PHF14	7	+	11101590	11101712	11150976	11151094	11091238	11091407	11209042	11209250	5459	218	3.03615e-10	1.72936e-09	-0.113
ENSG00000229358	AC018633.4.1	7	-	32678885	32678977	32695598	32695656	32674863	32674963	32715543	32715637	2346	192	4.11895e-10	2.32143e-09	-0.113
ENSG00000138604	GLCE	15	+	69502654	69502745	69548132	69548731	69452972	69453096	69553425	69553668	5937	699	3.88391e-98	2.36433e-96	-0.113
ENSG00000126698	DNAJC8	1	-	28541450	28541507	28555432	28555534	28537081	28537148	28559431	28559536	10336	157	9.89338e-05	0.000327862	-0.112
ENSG00000137497	NUMA1	11	-	71779124	71779277	71779541	71779663	71746947	71747021	71780887	71780957	3226	253	0.00207715	0.00561948	-0.112
ENSG00000092871	RFFL	17	-	33348389	33348800	33353392	33353580	33344541	33344625	33416123	33416314	4060	511	0.0120318	0.0278963	-0.112
ENSG00000163939	PBRM1	3	-	52588739	52588895	52592264	52592429	52584762	52584833	52595782	52595984	5338	256	0.0122092	0.0282587	-0.112
ENSG00000161813	LARP4	12	+	50856364	50856413	50860741	50860903	50854917	50855130	50867197	50867319	6672	262	3.67467e-06	1.45439e-05	-0.112
ENSG00000124333	VAMP7	X	+	155119120	155119271	155125285	155125343	155111034	155111111	155127775	155127913	7388	158	1.54131e-21	1.58784e-20	-0.112
ENSG00000241058	NSUN6	10	-	18898773	18898855	18903388	18903542	18885136	18885256	18905112	18905222	3140	182	1.08855e-32	1.64495e-31	-0.112
ENSG00000184305	FAM190A	4	+	91736912	91736996	91844520	91844598	91645064	91645142	91859826	91859983	681	178	2.94732e-10	1.68324e-09	-0.112
ENSG00000050426	LETMD1	12	+	51445874	51445990	51447594	51447643	51442816	51442968	51449617	51449804	6651	149	4.11885e-19	3.834e-18	-0.112
ENSG00000102683	SGCG	13	+	23777833	23778028	23808749	23808851	23765385	23765536	23824768	23824856	9819	202	1.40335e-71	5.85039e-70	-0.112
ENSG00000066468	FGFR2	10	-	123310803	123310973	123353222	123353481	123298105	123298229	123357475	123357748	8442	270	8.32318e-120	6.41543e-118	-0.112
ENSG00000113790	EHHADH	3	-	184935923	184936028	184947219	184947331	184922203	184922545	184953077	184953250	1305	205	1.75573e-08	8.76966e-08	-0.112
ENSG00000187239	FNBP1	9	-	132687238	132687436	132689473	132689620	132686122	132686305	132691845	132691974	992	298	5.68333e-05	0.000195039	-0.111
ENSG00000204842	ATXN2	12	-	111924564	111924628	111926279	111926584	111923516	111923669	111947352	111947423	9173	164	0.000118722	0.00039018	-0.111
ENSG00000167632	TRAPPC9	8	-	141321346	141321473	141370148	141370292	141301091	141301177	141381062	141381279	10334	227	0.0215051	0.0470215	-0.111
ENSG00000119684	MLH3	14	-	75505042	75505115	75506613	75506718	75498770	75498882	75508317	75508403	11158	173	0.0215864	0.0471512	-0.111
ENSG00000152240	HAUS1	18	+	43702432	43702556	43703264	43703330	43699891	43700026	43704787	43704859	5492	166	2.94055e-08	1.4288e-07	-0.111
ENSG00000134333	LDHA	11	+	18420977	18421095	18422349	18422557	18418365	18418515	18424386	18424560	3342	308	1.71704e-151	1.83964e-149	-0.111
ENSG00000111843	TMEM14C	6	+	10726139	10726241	10728872	10728960	10725193	10725270	10730847	10731362	10730	188	4.69881e-07	2.02669e-06	-0.111
ENSG00000135541	AHI1	6	-	135639656	135639754	135679269	135679325	135621637	135621696	135715913	135716034	1421	198	5.02108e-08	2.37824e-07	-0.111
ENSG00000102531	FNDC3A	13	+	49580287	49580425	49649424	49649500	49550204	49550313	49688790	49688867	8715	176	2.36889e-29	3.23728e-28	-0.111
ENSG00000100503	NIN	14	-	51288591	51288795	51297181	51297235	51273454	51273536	51297723	51297839	7207	304	7.08562e-11	4.21752e-10	-0.111
ENSG00000169241	SLC50A1	1	+	155108774	155108872	155109303	155109427	155108342	155108467	155110036	155110198	8344	224	9.91571e-88	5.10755e-86	-0.111
ENSG00000163053	SLC16A14	2	-	230910460	230911438	230914476	230914620	230899697	230902247	230923809	230924082	6524	1078	2.28028e-64	8.03647e-63	-0.111
ENSG00000169062	UPF3A	13	+	115048311	115048418	115051776	115051875	115047495	115047602	115051993	115052104	4416	199	0.000314414	0.000973592	-0.11
ENSG00000077238	IL4R	16	+	27351506	27351594	27353441	27353580	27341386	27341519	27356189	27356341	588	239	0.00551967	0.013795	-0.11
ENSG00000158161	EYA3	1	-	28343664	28343750	28362054	28362191	28339621	28339805	28365349	28365416	1536	186	0.0157728	0.0356042	-0.11
ENSG00000166157	TPTE	21	-	10996019	10996139	10998206	10998335	10987768	10987877	11011437	11011650	737	220	1.54601e-19	1.46583e-18	-0.11
ENSG00000135766	EGLN1	1	-	231506307	231506444	231509725	231509845	231499496	231502221	231556743	231560790	11569	237	9.69218e-52	2.57672e-50	-0.11
ENSG00000114656	KIAA1257	3	-	128706458	128706672	128711885	128712179	128696887	128697028	128712822	128712958	10415	314	1.08703e-49	2.78622e-48	-0.11
ENSG00000135541	AHI1	6	-	135679269	135679325	135715913	135716034	135639571	135639754	135726088	135726115	1417	156	9.69654e-19	8.88698e-18	-0.11
ENSG00000163913	IFT122	3	+	129207099	129207240	129210983	129211037	129202327	129202525	129214288	129214450	3517	154	6.25809e-32	9.15972e-31	-0.11
ENSG00000133597	ADCK2	7	+	140386789	140387041	140389396	140389525	140380841	140380937	140390559	140390613	5713	229	1.96973e-81	9.46353e-80	-0.11
ENSG00000112685	EXOC2	6	-	657162	657250	689138	689212	637700	637861	693018	693111	3629	188	0.00227524	0.00611716	-0.109
ENSG00000107077	KDM4C	9	+	7049091	7049200	7103684	7103870	7046861	7046917	7128065	7128236	5547	286	5.53771e-06	2.14579e-05	-0.109
ENSG00000133835	HSD17B4	5	+	118792009	118792063	118809602	118809710	118788191	118788328	118810095	118810155	5082	208	5.85421e-06	2.2627e-05	-0.109
[truncated: 685 more rows]

## Sheet: A5S
Table S2B.4: List of transcripts having alternative 5'splice site events in Nt-ERβ cells
[truncated: 319 more rows]

[truncated: 1 more sheets: A3S]
