# Supplementary material for: The nuclear receptor ERβ engages AGO2 in regulation of gene transcription, RNA splicing and RISC loading
Source: Genome Biol. 2017 Oct 6;18:189. doi: 10.1186/s13059-017-1321-0 (PMC5634881; doi:10.1186/s13059-017-1321-0)
Supplement: Supplementary file 4 — Differentially expressed transcripts coupled with splicing events. (XLSX 140 kb) [file 13059_2017_1321_MOESM4_ESM.xlsx]

## Sheet: Foglio1
Table S2C: Differentially expressed transcripts coupled with splicing events
	Differential Expression				Splicing Events
					Exon Skipping				Retained Intron				Mutually Exclusive Exon				Alternative 5 end				Alternative 3 End
Gene Symbol	Fold-change Ct-ERbeta	p-value Ct-Erbeta	Fold-change Nt-ERbeta	p-value Ct-ERbeta	Ct-Erbeta FDR	Ct-Erbeta Level	Nt-Erbeta FDR	Ct-Erbeta Level	Ct-Erbeta FDR	Ct-Erbeta Level	Nt-Erbeta FDR	Ct-Erbeta Level	Ct-Erbeta FDR	Ct-Erbeta Level	Nt-Erbeta FDR	Ct-Erbeta Level	Ct-Erbeta FDR	Ct-Erbeta Level	Nt-Erbeta FDR	Ct-Erbeta Level	Ct-Erbeta FDR	Ct-Erbeta Level	Nt-Erbeta FDR	Ct-Erbeta Level
IL1R1	-2.39268	4.27379e-104	-2.45924	6.02424e-108	1.74455e-07	-1							0	-0.25	1.37108e-07	-0.19
ABCB8	-2.66574	6.97777e-62	-1.88904	6.84754e-31	0.00066019	-1	2.16106e-109	-0.533
DENND3	-1.6147	6.82409e-13	-1.57276	6.25719e-12	0.000226219	-1	1.08567e-06	-0.29							2.50455e-05	-0.169
STAG3L1	1.90034	4.67855e-06	1.40486	0.0266123	1.52443e-08	-1	0.0410524	-0.545
PAQR3	1.63377	3.0335e-18	1.8345	1.61525e-28	2.6895e-13	-1	0.00715704	-0.573					0.00974264	0.103
AGAP11	3.21271	3.28339e-07	2.26167	0.000481026	1.98815e-08	-1	0.00601477	-0.5
NCOR2	-4.48141	8.7966e-32	-2.87743	3.01638e-19	9.65395e-07	-0.879	0.000303441	0.189	3.55381e-26	0.372	1.45458e-07	0.849									0.00479998	0.117	0.000856787	0.558
DNAH14	2.22455	9.90711e-68	2.24552	4.64374e-72	4.31229e-09	-0.825	3.04656e-05	0.613					1.36895e-21	0.12	0.00967317	0.198	0.000553353	-0.92	0.000212584	-1
LINC00475	-6.29083	8.16599e-12	-1.68273	0.00748539	0.0037862	-0.812	5.13922e-06	-0.596
EYA4	1.73451	0.00100346	3.30387	9.15849e-19	0.00627635	-0.794											0.0416297	-0.473	0.00215547	-0.55
FSIP2	2.02316	1.72553e-48	3.00896	1.1876e-136	9.27652e-09	-0.779	0.0183859	-0.668
PLEKHN1	-3.76204	6.40844e-32	-1.77341	1.40049e-09	0.00336228	-0.727			1.71385e-06	0.1			1.09482e-24	-0.538	1.29735e-15	-0.414
PRR5-ARHGAP8	-2.1423	2.43299e-06	-1.77445	0.000225635	0.000417165	-0.667							9.96802e-47	-0.173	1.72001e-52	-0.104
LARP7	2.18022	6.91913e-80	1.79803	7.24649e-42	4.43457e-05	-0.667	0.000735607	-0.81
IQUB	-2.04541	8.56789e-05	-1.46251	0.0293665	4.3926e-09	-0.608	0.00198035	-0.48					3.82101e-09	0.289	4.15293e-31	-0.305
GUSBP11	133.22	3.69072e-67	115.316	1.80729e-94	0.000194236	-0.565	7.65476e-08	-0.113					8.2615e-28	0.138	0.00811243	0.192	0.0105543	-0.495
TTC6	-1.55531	2.18824e-14	-1.4822	1.16823e-11	2.88015e-06	-0.535	0.00107477	-0.102													0.00181325	-0.278
NAF1	-1.87674	5.13317e-14	-1.98691	9.17291e-16	1.69458e-10	-0.516	1.17623e-05	-0.681
HPS1	-1.56797	1.61797e-16	-1.64205	2.3558e-19	0.0265974	-0.511											0.0101069	0.217	0.0159812	0.217
RAP1GAP	-2.95468	4.07326e-60	-1.73535	1.94886e-20	0.000417165	-0.5									8.2589e-17	-0.299					0.00775368	0.445	5.66614e-17	0.149
WDR78	-1.86596	7.77197e-14	-1.36868	8.77075e-05	0.00719866	-0.471							2.4492e-10	0.184	6.09956e-66	0.116
NACA	1.85694	1.28169e-59	1.58016	7.22626e-32	2.43825e-57	-0.468	0.00444551	-0.11
BCL2L11	-1.27909	0.00021418	-1.7128	3.36162e-15	1.62619e-09	-0.466	0.0051134	-0.479					3.90932e-06	0.259	3.48409e-05	0.21
PROS1	3.03552	1.26386e-43	1.6631	2.3514e-08	3.67395e-08	-0.465	2.02738e-11	-0.544
CROCCP3	-3.35569	6.95475e-29	-1.75472	9.20587e-10	1.81752e-31	-0.442	5.08264e-40	-0.364
SLC25A29	-1.63009	9.08103e-29	-1.48153	2.36e-17	3.36775e-133	-0.438	0.0152516	-0.286													0.000277834	-0.142	2.25915e-64	-0.16
RAD51D	2.00644	4.00768e-13	1.50785	3.18287e-05	1.0618e-106	-0.436	6.92524e-33	0.233					1.7758e-80	-0.153	2.18243e-08	-0.425
SAMD10	-3.17083	5.12459e-44	-1.44193	1.91083e-07	0.000989241	-0.405	0.0419194	-0.113
RPS6KA3	2.30324	7.88793e-65	1.9577	5.31119e-42	0.000754915	-0.398	0.0227763	-0.223							0.000306325	0.141
SRGAP3	3.54996	1.93205e-43	2.27523	6.86304e-16	2.45579e-06	-0.383	0.00536417	-0.417
PML	-1.72144	4.53954e-11	-2.99922	1.90136e-31	4.31584e-76	-0.373					1.01969e-07	0.514					7.66106e-05	-0.198	0.010943	-0.119
GCNT1	1.86922	4.87416e-35	1.38007	2.35894e-09	1.53396e-08	-0.364	4.32289e-75	-0.247
MX1	2.68399	2.36589e-19	1.62883	0.000124049	0.0144257	-0.364	0.000760307	-1
ARHGEF10L	-2.15337	9.74729e-43	-1.75486	5.19863e-25	4.74018e-06	-0.348	2.25178e-62	-0.289					3.21275e-169	-0.269	0.000112964	-0.224
PLEC	-4.19095	9.03856e-180	-2.40915	3.14992e-73	2.63868e-100	-0.34	3.1776e-83	-0.222									5.45468e-38	0.156
RAN	1.75947	2.35855e-64	1.62565	3.56916e-46	1.91431e-42	-0.34	0.0175347	-0.156
DNAH1	-1.68066	3.19115e-06	-1.71683	8.37583e-07	1.54669e-30	-0.333	0.000473165	-0.5	5.70936e-06	-0.927
PROSER1	-2.59872	5.24927e-10	-2.19568	1.70634e-07	1.20422e-10	-0.332	6.15613e-14	-0.217
GPR137	-4.07701	6.80867e-81	-2.11617	3.46452e-36	3.47556e-15	-0.33	0.041812	-0.108
PDDC1	-1.8689	3.55808e-30	-1.59106	5.46779e-18	0.0207561	-0.325													9.589e-22	0.129			1.7136e-56	0.252
CENPV	1.88084	0.000191032	2.17346	1.15615e-06	4.72764e-34	-0.324	9.23291e-08	-0.328													0.0289967	-0.259	7.38275e-37	-0.245
HMGA1	-2.06802	6.85401e-65	-2.09403	5.57601e-66	0.00103627	-0.321	0.00639159	-0.18
BAG6	-1.62653	2.78144e-27	-1.63362	1.65471e-29	2.11146e-76	-0.318	4.66087e-06	-0.129
PGM3	1.51206	6.52602e-31	1.35807	1.27926e-16	0.00167205	-0.314	0.000255341	-0.294
WDR89	2.19798	9.25944e-61	2.11067	1.80483e-53	2.70519e-06	-0.309	7.74963e-32	-0.235
ZNF189	1.30945	4.99731e-06	1.72946	1.20764e-22	0.000875325	-0.308	2.6603e-26	-0.264
SLC2A8	-1.73195	1.03461e-19	-1.483	3.12525e-11	5.50313e-41	-0.305	2.6058e-15	-0.385					1.73727e-80	-0.223	0.00028524	-0.151							1.42282e-36	0.104
MEMO1	-1.86291	1.73043e-10	-1.60682	5.37722e-07	0.023003	-0.303	1.69785e-05	-0.486
TMEM175	-4.62083	7.36291e-60	-2.77626	1.47053e-35	0.000636362	-0.3	4.78095e-39	-0.208					0.0375266	0.128	2.93872e-86	0.234
DNAJC22	4.11228	1.90746e-279	2.44459	4.08672e-89	4.87485e-240	-0.3	2.36815e-23	-0.271
YDJC	-1.88506	7.65122e-25	-2.02496	2.77946e-29	3.24827e-08	-0.297	1.35503e-30	-0.536	1.09749e-05	0.205	0.00282791	0.212
CPEB3	-1.33049	0.00213968	-1.73499	5.77471e-09	4.20009e-05	-0.293											0.0062725	-0.309	3.11331e-06	-0.444
RELL2	-2.21099	3.66007e-16	-1.33698	0.000397566	9.23355e-27	-0.289	5.00282e-78	-0.216			1.6596e-05	0.284
ATG4D	-1.78035	1.52108e-13	-1.37209	8.57136e-06	7.28743e-05	-0.286									1.16583e-33	-0.234
AMDHD2	-1.52624	4.47922e-08	-2.57943	3.86493e-28	9.0283e-09	-0.284							1.74754e-10	0.263	5.1815e-45	0.34
C19orf60	-5.00098	2.21725e-120	-4.30244	1.76596e-102	4.07028e-18	-0.279							0	-0.431	1.00728e-48	-0.411					4.33922e-35	0.18
ZNF512	1.23339	0.00110494	1.57336	2.0722e-14	1.29336e-67	-0.279	0.00184992	-0.184
PLEKHA6	-1.3236	8.86072e-12	-1.77225	1.30445e-41	0.00142254	-0.273							0.000127731	0.667	0.000141054	1
NUDT7	1.82201	1.51022e-06	1.76945	5.62364e-06	0.017089	-0.271	1.57526e-07	-0.289
CTNND1	-1.43313	2.98584e-28	-2.75206	6.54415e-194	0.0177853	-0.268	1.71446e-12	-0.234									5.24872e-58	0.215	0.00052299	0.103
DSTYK	1.96619	4.34741e-89	1.2225	3.87361e-08	1.42248e-08	-0.267	8.16109e-12	-0.122					2.77782e-10	-0.19
FAM115A	1.76418	5.85115e-43	1.40684	3.60059e-16	1.63322e-06	-0.263	0.0115104	-0.156
ZNF528	2.56173	1.24394e-15	1.62598	0.000276856	9.00793e-35	-0.257	1.60025e-17	-0.33									2.00672e-37	0.289	0.00728045	0.295
CRTC2	-3.12073	6.1535e-62	-2.74392	1.98863e-53	0.000215037	-0.256	1.35073e-60	-0.223	2.58637e-32	0.215	0.000829474	0.245	0.000206822	0.143
NEDD4L	-1.27756	4.75444e-07	-1.83273	1.1127e-37	3.45448e-12	-0.248	2.00904e-29	-0.269
ZNF202	2.30401	7.95333e-37	1.53727	3.98456e-09	0.00032597	-0.246	3.02088e-11	-0.419											1.43798e-09	0.336
C14orf159	-1.80837	3.01914e-05	-2.29309	2.04687e-08	1.04076e-14	-0.244	0.00190363	-0.612									4.48924e-62	-0.276	2.54827e-24	-0.436
TOR2A	-2.74757	1.19504e-27	-2.12727	1.2024e-17	0.00162778	-0.237	1.02308e-33	-0.338
INPP4B	2.11266	4.58113e-170	1.73574	6.7733e-92	8.75415e-05	-0.234	0.000179546	-1
NT5C2	3.30105	1.68342e-195	2.64168	3.52368e-121	0.00175837	-0.232	0.0308625	-0.264
EPG5	-1.2542	1.46622e-05	-1.60409	2.09376e-19	0.00543275	-0.23									8.17365e-10	-0.192
WNK1	-1.91675	9.98533e-06	-1.63538	0.000717585	0.013155	-0.228	3.67997e-64	-0.23													3.10468e-05	-0.138
IFI44	133.552	2.02794e-148	2.18958	0.00854812	0.00416368	-0.228	0.003369	0.423									0.0290294	0.253	0.000390333	0.474
THEG	3.74539	2.33526e-19	3.62605	5.68133e-20	0.000435123	-0.226	0.0414671	-0.273					1.40118e-06	-0.126
FAM86C2P	1.74246	2.81456e-11	1.44684	3.39455e-05	1.41681e-18	-0.224	0.024628	-0.137
AC139099.1	81.5673	2.96883e-40	84.757	3.89306e-68	2.3374e-90	-0.221	1.18766e-13	-0.1
PKD1	-3.32412	1.37733e-137	-3.58418	3.58987e-165	1.54675e-22	-0.219			1.76736e-14	0.449	8.41558e-06	0.122									1.83723e-24	0.136	0.0296195	-0.31
TSC22D2	-3.88641	8.12995e-168	-2.49699	7.00814e-89	0.0303759	-0.216	0.00903357	0.284					7.85972e-41	0.171	0.00709604	0.105
THAP9	1.71568	5.46898e-13	1.34511	0.000233393	1.18791e-38	-0.216	1.35139e-09	-0.121
ECHDC2	-2.5068	3.55118e-69	-1.31006	3.30486e-08	0.0463504	-0.209	1.06619e-07	0.199	0.00403667	0.178	1.10309e-05	0.111									2.45981e-19	-0.311	5.26273e-08	-0.174
MAZ	1.42647	8.38412e-16	1.89968	6.07951e-51	3.88662e-31	-0.206	8.99219e-21	-0.189
SH2D3A	-4.38848	2.37385e-88	-2.06193	1.54631e-30	0.046463	-0.205	2.38224e-54	-0.137	0.000235616	0.402	6.35661e-06	0.735	1.72754e-11	-0.115
VWDE	3.38376	2.42264e-97	1.86835	3.54481e-21	7.65695e-20	-0.199							1.43644e-36	0.171	7.39652e-18	0.1
MYL6	1.70316	5.44679e-46	1.66155	6.63332e-41	5.49047e-66	-0.195	3.99388e-09	-0.114
NBPF8	6.06401	0	3.36851	4.51892e-118	2.50975e-104	-0.194	3.96597e-25	-0.158
RASSF7	-2.68605	1.95104e-57	-2.08141	4.76459e-35	1.48655e-28	-0.182	5.2248e-26	-0.233			7.09318e-20	0.121
ATXN7L2	-1.59417	1.52666e-10	-1.26248	0.00105173	0.00637997	-0.182					0.000288357	0.28
SIN3B	-2.68702	1.73813e-70	-1.53686	1.45128e-17	7.98971e-23	-0.177	1.7221e-14	-0.117
MBD1	-1.62313	4.59054e-21	-1.24494	9.20584e-06	1.37934e-12	-0.173							1.90095e-10	0.104	2.83615e-09	0.262
C5orf42	-2.756	5.45078e-113	-1.3546	8.93586e-14	0.0275252	-0.172							8.69708e-50	-0.219			6.99135e-41	0.168	7.84043e-18	0.225			0.00757172	-0.138
ATAT1	-2.00121	1.67071e-10	-1.43687	0.000424547	1.20659e-58	-0.171	3.24406e-06	-0.123
PLEKHG2	-2.2147	2.69618e-32	-1.47262	3.81198e-10	0.00196455	-0.17															6.3196e-12	-0.144	0.00232225	-0.271
RNF13	1.75275	3.09987e-63	1.34037	6.3321e-17	3.43609e-12	-0.17	0.00082438	-0.231
STAG1	1.74478	1.96588e-62	1.24779	5.82433e-10	0.019914	-0.169	0.0136241	-0.232					9.49567e-11	0.116	4.98631e-05	-0.541
S100A13	2.65263	3.81836e-156	3.46594	9.94951e-264	1.17122e-32	-0.169	2.93143e-05	-0.171
SMPD4	-1.90481	1.37822e-46	-1.90177	6.23316e-47	3.56726e-11	-0.168									0.00620341	-0.104					2.43283e-22	0.195
AGAP1	-1.41066	3.29458e-13	-1.61714	6.00038e-24	0.00036741	-0.166							0.000619923	0.106	0.00455367	0.116
D2HGDH	-1.51859	7.49343e-13	-1.3867	5.51392e-09	0.0108864	-0.164	1.75663e-11	-0.221							5.32055e-07	0.105
MARK2	-3.678	4.79383e-146	-3.41685	2.34812e-132	7.64752e-05	-0.162	9.13473e-07	-0.189
PRKX	1.98859	7.08262e-41	1.29952	6.3241e-06	2.00192e-12	-0.162	1.22186e-13	-0.205							1.95629e-27	-0.146
TROVE2	1.66668	4.87268e-73	1.63721	1.86112e-66	5.19001e-05	-0.161	0.00011867	-0.205
ADAM32	1.5235	1.45587e-09	1.23466	0.00553656	0.00276855	-0.156	1.61992e-102	-0.557	2.29867e-60	-0.272					0.0199826	-0.228
OCIAD1	1.67384	6.04033e-40	1.2815	1.30616e-09	0.00184177	-0.155											7.39017e-48	-0.116	1.01835e-60	-0.304
STK19	-1.53963	5.38097e-08	-1.64209	1.00323e-09	0.00184584	-0.151																	0.000161096	-0.161
CHTF18	-2.4821	1.5414e-50	-2.90779	1.99827e-64	0.0347893	-0.149			0.000444769	0.144							0.0109151	0.111			1.18173e-06	0.333	2.74557e-89	0.368
KANSL3	-1.58627	2.58581e-29	-1.58104	3.47814e-30	1.97584e-08	-0.147	0.00211512	0.114					7.74893e-210	0.293	0.0069613	0.14					2.52504e-40	-0.139
NBEAL2	-3.41546	8.95382e-117	-2.5181	2.84918e-71	0.0379649	-0.146					0.00237645	0.184	5.29327e-15	0.114	0.00548732	0.152
USF2	-1.67408	1.86607e-28	-1.52414	1.64051e-19	2.77883e-20	-0.145	1.14752e-14	-0.277					2.34579e-12	-0.152	4.80222e-88	-0.152
SH3BP1	1.77391	5.02107e-06	1.42261	0.00737965	0.000970363	-0.145	3.99573e-07	-0.803
GUSBP4	27.7172	6.95658e-90	32.3662	5.92152e-114	0.00948467	-0.144	0.033395	-0.12
BMF	4.03415	3.55235e-156	1.26637	0.000563541	0.0199464	-0.143	1.85584e-14	-0.151
SLC4A10	20.5088	2.27513e-143	2.74625	2.50966e-09	0.0350196	-0.143	2.46243e-07	-0.171							0.000653835	0.459
MAP4K2	-1.85688	1.37331e-19	-1.56588	1.97737e-11	0.0185863	-0.14	4.37079e-25	-0.107			0.00272917	0.251
CLASRP	-1.59542	3.0287e-12	-1.23113	0.0011769	0.0176673	-0.14							7.98221e-27	-0.201	0.0021786	-0.182	0.00731173	0.185	2.58041e-32	0.188
ENDOV	-1.22774	0.00158326	-1.95643	1.44368e-22	0.00283181	-0.139	0.00187682	-0.132	0.00123806	0.166	0.00931394	0.166	0.00131584	0.134							1.55141e-06	-0.112	0.000188211	-0.102
CLEC2D	-2.33476	5.13082e-38	-1.26623	0.00019286	0.0240106	-0.138	1.00138e-09	-0.137
AARSD1	17.3394	1.88084e-117	15.9616	3.47805e-115	1.06371e-86	-0.137									1.20226e-43	0.159
SDC1	-1.55977	2.92914e-47	-1.86461	2.74798e-89	9.27487e-55	-0.136									0	-0.276
TNRC18	-3.08806	1.69645e-147	-3.16262	2.0295e-151	3.06465e-19	-0.134	5.84079e-06	0.202					8.94979e-50	-0.102	4.18519e-97	-0.209
TESK2	-1.35333	0.000882101	-2.5481	1.92456e-20	0.0433011	-0.134									0.0405078	0.156
ACAA1	1.37754	2.12555e-10	1.57676	5.42604e-21	8.85419e-07	-0.133			7.06602e-09	-0.305	3.32966e-91	-0.186	1.92072e-13	-0.283	1.74937e-08	-0.236	2.55975e-07	-0.193	3.82756e-98	-0.134
CHID1	-1.81805	3.28241e-25	-1.5541	2.19657e-14	0.000283841	-0.132					0.0141918	-0.185
CHKB	8.29436	1.49725e-20	10.9538	1.64978e-33	0.00121401	-0.132			1.0712e-50	0.17	4.20952e-21	0.201									2.36096e-05	-0.255
LARP4	1.54916	1.81446e-33	1.45886	2.65963e-25	5.12762e-33	-0.131	7.63311e-12	-0.3							1.45439e-05	-0.112
OS9	1.49624	1.36074e-29	1.52678	8.76108e-33	4.40827e-26	-0.131	8.42364e-24	-0.123									1.58414e-124	-0.144	1.21418e-24	-0.133
SLC39A13	-2.56947	1.02642e-56	-1.53748	3.77147e-15	3.91488e-24	-0.13	1.14587e-35	-0.316													0.000139066	-0.101
HOOK3	-2.89179	4.45546e-64	-2.28571	1.9241e-43	1.6022e-38	-0.129									0.0120224	0.142
RAB11FIP1	-2.12944	1.24253e-77	-1.67437	1.41554e-38	1.16801e-07	-0.127	6.2178e-26	-0.151	6.01184e-06	-0.195
GRHL1	1.60408	1.06606e-25	1.28328	1.44947e-07	6.42119e-13	-0.124	3.19134e-06	-0.103
PAM	1.66128	5.57784e-37	1.32698	2.49716e-11	3.71084e-22	-0.123																	0.00117512	0.238
EYA3	-1.56593	2.38457e-18	-1.32546	7.85459e-08	7.57848e-13	-0.122	1.56228e-08	-0.118							0.0356042	-0.11
HNRNPAB	1.49979	3.93731e-35	1.63452	4.57916e-52	2.4798e-14	-0.122							0	0.148	3.98613e-37	0.155
RALGAPA2	-1.84642	1.49073e-56	-1.51872	1.45896e-27	5.97839e-07	-0.12							0.0250638	-0.116	8.85612e-24	-0.121
THYN1	1.93806	2.63686e-28	1.25568	0.000760358	1.53225e-61	-0.119	6.52312e-09	-0.103
TTYH1	-3.86677	1.60685e-17	-2.18085	1.22425e-08	0.0279696	-0.117																	0.00700234	-0.188
GYG2	4.33353	2.03243e-55	2.16246	2.74352e-12	0.0193463	-0.116	0.000406335	-0.363					0.00261024	-0.166	1.02689e-41	-0.234
ARHGAP27	-1.8717	6.80043e-26	-1.91366	2.06034e-26	0.00121377	-0.114					1.79384e-12	0.126	0.0044569	-0.102
SPIN1	1.70442	3.79083e-61	1.4029	1.17008e-24	5.70729e-06	-0.114	0.000346362	-0.254					1.33326e-09	-0.104
PXN	-2.39551	9.40478e-97	-1.88491	1.65619e-55	4.39114e-05	-0.111	2.17077e-56	-0.117							1.19172e-215	0.407					2.82376e-13	0.159	1.14256e-09	0.342
HMGN1	1.46316	1.25417e-35	1.63325	4.88715e-57	1.88752e-11	-0.111	9.92192e-07	-0.112					9.14976e-62	0.156	0.0191851	0.137
LRRC37BP1	2.87785	1.12789e-36	2.65262	1.39099e-31	0.00648877	-0.111											0.0029767	-0.172	0.00672309	-0.243
METTL2B	2.02352	4.37363e-55	2.14056	9.84423e-68	0.00582007	-0.11			8.103e-13	-0.155	8.67776e-66	-0.125	0.0340876	-0.1	0.00626832	-0.1
RARA	-1.81351	1.02249e-22	-3.01871	3.73083e-63	2.81846e-63	-0.108							4.09057e-09	-0.213	7.44795e-05	-0.169
LSR	-3.65921	4.58975e-170	-2.36828	1.78549e-85	1.26322e-91	-0.107	1.07044e-05	-0.104					3.03787e-12	0.205	2.14974e-86	0.108
AC131180.1	16.2221	1.21255e-10	4.45863	2.41951e-05	7.41279e-05	-0.105													3.54482e-57	0.405
BRAF	-1.40056	2.11052e-10	-2.0362	4.55803e-39	4.42833e-20	-0.102	3.33966e-54	-0.222
TMEM131	-2.09726	1.9966e-44	-1.81734	1.3633e-31	9.52302e-11	-0.101							9.52274e-08	-0.136	2.41285e-06	-0.106
C11orf30	-1.99072	8.80872e-63	-1.53912	1.49988e-27	1.46113e-20	-0.1	0.00804786	0.107													1.03826e-79	0.129	3.10942e-05	0.321
SYT7	-3.27784	3.73564e-72	-4.58657	5.06718e-112	0.000446791	0.1	1.45517e-11	0.261					6.55476e-156	0.275	6.767e-16	0.125
CHD1L	2.18247	6.91434e-128	1.3916	7.52689e-22	1.01599e-35	0.1	0.000105305	0.375					1.24413e-06	-0.13	3.46132e-10	0.106
MANBAL	1.87252	1.42322e-20	1.53004	3.10821e-09	3.87751e-16	0.1	1.36754e-28	0.175
SLC2A6	-4.71021	1.0727e-83	-1.54941	2.56138e-12	0.00426043	0.101	0.00289144	0.101									8.51074e-05	0.185	6.45042e-05	0.185
RALGPS1	-1.48264	2.40284e-13	-1.51517	2.25597e-14	4.8078e-30	0.101	3.16368e-46	0.107					7.13494e-07	0.121	2.04834e-49	0.206	0.000581247	-0.408
ANKRD11	-1.64724	9.08987e-19	-1.3772	8.39788e-09	4.89852e-20	0.101	2.36259e-52	0.154							1.27974e-97	0.163
UBE2I	1.85427	7.8638e-57	1.25039	6.5678e-07	2.92984e-279	0.102	0	0.164									6.65524e-16	-0.189	8.64684e-35	-0.216
LLGL2	-4.06279	0	-2.36085	9.61866e-160	1.88586e-40	0.103	4.08647e-16	0.105					6.2762e-11	0.166	0.000565474	0.139
CACNB3	-1.55911	6.59534e-17	-1.43567	1.01027e-12	0.00238795	0.103	0.000138708	0.132													0.00207666	0.136
C17orf49	-5.14663	0.000119874	-2.70104	0.00320434	1.0044e-09	0.104	4.45836e-08	0.146
LINC00174	-3.27587	1.06794e-23	-2.45	5.84906e-16	0.0102308	0.104									7.7485e-22	-0.143
MBD5	-2.22775	4.26574e-62	-2.00193	6.20797e-50	4.65937e-81	0.104							0.00112612	0.149					7.66108e-05	0.101
KDM4B	-2.2427	1.72729e-35	-2.25229	2.69849e-35	0.0491134	0.105	2.93789e-05	0.333					3.74497e-144	0.273	0.000932076	-0.104
WASF1	-1.59297	6.96002e-09	-1.995	1.55479e-16	1.44182e-10	0.105	0.000147851	0.475					0.00515217	0.108
C17orf62	-1.76177	5.99761e-39	-1.52959	2.94117e-23	0.00300052	0.105	0.0142264	0.578					8.27418e-05	-0.106
SEMA4F	1.45349	2.24867e-05	1.579	1.12534e-07	1.35371e-53	0.105	6.09521e-09	0.46
R3HDM1	-1.85147	2.47551e-35	-1.72799	7.8533e-28	0.000155587	0.106	3.16812e-10	0.165					1.42376e-11	0.138					0.000358062	0.206
IL4R	-1.55836	1.12404e-16	-1.36527	2.59932e-09	1.71738e-29	0.106	7.26844e-07	0.132							0.013795	-0.11
ZNF720	1.43537	1.38828e-21	1.79089	2.57825e-59	0.000293399	0.106	4.25082e-06	0.114
ALOX15	-2.03166	3.13134e-14	-1.98022	7.36196e-14	0.00165489	0.108	4.33714e-27	0.179
ZBTB38	-1.96976	1.27028e-08	-1.34608	0.012271	8.57672e-07	0.11																	2.49352e-07	-0.218
ATP2A3	-3.12952	4.55775e-136	-2.14804	3.30873e-68	2.37343e-97	0.111													0.0143021	0.104
SLAIN1	2.81254	4.73712e-21	2.84421	1.11997e-21	0.000325918	0.111	0.00175977	0.135
UGP2	1.22592	7.6839e-09	1.53282	6.93361e-36	0.0113037	0.112	0.00337879	0.202							4.25985e-12	-0.154
TMEM218	2.03042	1.76924e-22	1.34874	6.74824e-05	0.014078	0.113	3.25884e-12	-0.193	7.96682e-07	0.363	1.14068e-96	0.393	2.18296e-71	0.135			1.78981e-18	-0.118					2.05031e-17	-0.197
C16orf13	-1.57594	3.21719e-14	-1.98154	1.59168e-28	6.61079e-48	0.115	3.67556e-17	-0.126					4.83267e-05	-0.113
NME4	-1.76341	1.17291e-35	-1.91778	5.56005e-45	0.0059503	0.116	3.65548e-06	0.518	6.83738e-54	0.277	6.4021e-111	0.258					0.000602492	0.153	0.00138488	-0.229
CARD8	-1.80458	9.22888e-19	-1.33601	3.26361e-06	0.00641186	0.117	0.000384095	0.176															2.4794e-18	-0.122
TASP1	1.53272	7.46329e-20	1.48964	2.20252e-16	1.2341e-07	0.117	0.000401898	-0.105					0.00321591	-0.118	4.87166e-07	-0.107
DNAL1	-1.88528	2.82429e-24	-1.70414	2.94752e-18	5.61645e-33	0.118	5.7782e-30	0.218
ADAM15	-1.55592	1.02576e-35	-2.19029	1.94598e-84	4.46993e-24	0.119	2.46949e-13	0.153					2.21306e-19	-0.145	0.00281269	-0.106							1.02158e-50	0.11
SNAPC5	1.68115	5.45889e-19	1.33764	4.17219e-06	0.00801913	0.12	7.79093e-35	0.101
EEF1D	1.50186	2.27458e-36	1.5251	4.97516e-38	7.07662e-47	0.12	2.36973e-16	0.111
FUK	-1.9809	1.43717e-29	-1.54644	1.07703e-14	0.00205096	0.121			5.63534e-05	0.167	8.29783e-75	0.141	4.16984e-17	-0.1			0.00010603	-1			1.07251e-07	0.152	0.00872843	0.114
MFAP3L	3.24262	1.13196e-100	1.31281	0.000108924	0.0155803	0.123	0.0167619	0.136
CCDC64	-1.67998	3.05014e-29	-1.41677	6.38958e-15	0.00233135	0.127									2.40264e-33	0.1
TIA1	1.51734	2.05499e-33	1.58407	3.93681e-41	2.92723e-05	0.127	9.43164e-84	0.162									4.22725e-127	-0.112
FAM24B	2.60901	7.2265e-07	1.8299	0.0035414	0.0126124	0.127															6.34228e-42	-0.2	7.65698e-06	-0.171
TMEM39B	-1.6015	3.21844e-06	-1.39654	0.000565486	0.00601034	0.128																	0.000388315	-0.5
GTPBP8	1.60312	5.56912e-14	1.44182	1.8779e-08	1.54992e-06	0.128	0.00199043	0.107
ETV6	-4.4344	2.43674e-44	-3.71411	2.19347e-38	0.0220724	0.129	0.021516	0.129
UBE3A	1.79766	8.10921e-74	1.6814	1.45835e-57	0.0064271	0.129	2.95321e-14	0.111
VKORC1	2.03824	8.94027e-23	1.85348	6.60812e-17	5.9973e-11	0.129	2.40013e-133	0.139
POU2F1	-1.45524	2.977e-12	-1.69925	1.01071e-23	1.19896e-05	0.13	0.024461	0.256					1.24654e-09	0.164	0.00481053	-0.124
E2F6	1.62783	8.72378e-31	1.34213	1.61425e-11	0.0103522	0.13	0.000260893	0.102
MEGF6	-3.88601	4.57189e-55	-2.47968	2.22855e-31	0.0166416	0.131	0.0180095	0.131			0.0104221	-0.202	1.55171e-08	0.54	1.40755e-37	0.186
P2RX2	-4.54409	1.43963e-47	-2.18651	6.91373e-18	0.0282986	0.131			2.33783e-23	-0.277	5.24057e-08	-0.106	1.14035e-10	-0.164	0.00101019	0.307
PPP1R18	-2.14194	6.89504e-29	-1.76429	5.00676e-18	2.46482e-07	0.131	0.000147102	0.211
SORBS3	-3.80489	1.45061e-23	-2.78531	9.93408e-17	0.0181691	0.132	0.0212542	0.132			2.24467e-06	0.946
TMPO	2.09176	1.12377e-120	1.3097	3.30074e-16	4.50397e-06	0.133							6.5086e-93	-0.212	1.06786e-34	-0.215
MXD3	-2.8301	3.17168e-60	-3.65465	3.90915e-84	1.00814e-05	0.135			6.92756e-08	0.285					4.86426e-17	-0.108	1.8731e-09	0.834	0.000640445	0.664
ELF4	-2.29436	2.91646e-65	-1.42493	3.89149e-15	2.46467e-05	0.135	0.0238483	0.131
AFG3L1P	1.64457	1.21416e-23	1.53198	2.83544e-17	5.94109e-59	0.135	0.00295149	0.113							6.65697e-16	-0.202
RAB4A	1.69826	4.84666e-32	1.6861	6.46494e-28	0.000432389	0.135	4.91565e-19	0.107
PORCN	-1.71365	1.90217e-05	-1.47205	0.00145792	0.000714403	0.136	0.00165128	0.237
HACL1	1.91645	4.92525e-50	1.57449	3.00265e-22	3.07904e-68	0.138	2.72572e-54	0.173					0.0157172	0.388	2.1523e-52	0.153
GCOM1	5.39564	5.86786e-20	2.1596	0.000511884	5.01892e-21	0.139									1.82359e-30	-0.211
XPO1	1.95274	3.15586e-125	1.4622	2.36567e-40	8.87541e-50	0.14									2.69825e-148	0.12
TEAD2	3.87098	5.79581e-122	1.4929	9.23181e-09	2.04462e-08	0.142	0.000201037	0.139
PRDM6	-3.22355	9.63167e-41	-3.21373	8.15502e-41	0.00183657	0.143	0.00215925	0.143
TRPM4	-4.41989	5.53715e-115	-2.55828	6.71565e-58	0.000285166	0.143	1.9229e-07	0.116					1.03153e-43	0.169	2.60992e-05	0.228
NFIB	-1.55491	1.14493e-06	-1.3116	0.00264102	1.23958e-06	0.144	6.0072e-08	-0.242					0.0243846	-0.166			0.00114232	-0.147	7.96584e-05	-0.122
G3BP2	1.97594	3.65501e-94	1.50005	2.2146e-31	4.25804e-63	0.144	4.29586e-22	0.121
C1D	1.75891	2.62387e-27	1.43159	4.279e-11	5.57907e-05	0.145									4.44923e-46	-0.103					0.00668941	0.114	5.01349e-05	0.11
SAC3D1	-2.01745	7.67445e-18	-2.46206	2.2945e-24	0.000199042	0.146	0.000435552	0.13
DMWD	-3.4643	1.89768e-69	-2.37606	1.43663e-40	2.38306e-13	0.146	0.015467	0.316
IL17RC	-1.20379	0.000338476	-1.64215	4.57864e-20	1.0957e-86	0.146			0.000634813	0.162											0.0172921	0.109	0.0231445	0.161
KTN1	1.98337	1.17281e-112	1.39401	3.97718e-26	1.05926e-14	0.146	1.47672e-09	0.247
FAM49B	1.7041	1.1133e-77	1.37391	1.75249e-27	1.0287e-18	0.148	0	0.225					2.08235e-101	-0.122	1.48941e-31	-0.281	4.1215e-69	-0.174	1.17421e-22	-0.112
KLHL17	-2.89167	1.9773e-35	-1.70116	4.21118e-11	2.59131e-05	0.149	2.78131e-05	0.149									0.0127061	0.31
ENTPD6	-1.20276	3.5401e-06	-1.53728	6.42148e-26	4.96924e-187	0.149	0.000731111	-0.333					6.84895e-10	-0.23	5.44087e-08	-0.16
HSCB	2.33212	1.14748e-25	1.51646	5.03794e-06	0.00621641	0.149							4.66461e-17	-0.157	0.0108678	-0.115
PRPF39	1.41513	1.17668e-19	1.52986	1.07721e-30	1.04614e-11	0.15	5.13516e-51	0.137	0.0018574	0.134	4.50746e-13	0.117
MAST4	-2.87771	3.33078e-75	-2.20326	1.29245e-46	2.94588e-13	0.152							2.17347e-150	0.205	0.00203248	0.354							0.0077109	0.5
ERI2	1.65711	1.59108e-25	1.55857	3.97511e-19	0.00444719	0.153	2.51002e-05	0.203
PRKAR1A	1.39544	5.65826e-28	2.0049	6.52247e-116	0	0.153	0	0.233
NMU	3.42113	1.37358e-05	2.47162	0.00118781	1.03388e-07	0.153									8.41999e-11	-0.31
DCAF8	-1.77066	6.9238e-51	-2.01214	1.25823e-71	0.000162704	0.154	6.31681e-36	0.143
ACPL2	1.62659	5.51661e-12	1.25045	0.00326633	3.11025e-32	0.154	0.0296896	0.306
SYT12	3.24324	1.6014e-206	2.52225	4.97499e-112	3.884e-68	0.154	0.002467	0.102
RANBP3	-2.12741	1.38794e-48	-2.09812	2.45462e-49	0.0109343	0.155	0.000191372	0.26					1.88543e-08	0.1
RREB1	-1.8206	5.44901e-23	-1.8386	6.18629e-24	0.015531	0.157	7.25156e-07	0.412					1.32431e-06	0.184	1.09348e-60	-0.177
SFXN5	-1.79778	5.51316e-26	-1.4714	1.5492e-14	0.0246894	0.159							2.22293e-100	0.284	3.34517e-10	0.235
C15orf57	1.43236	3.44166e-06	1.85418	7.85642e-17	0.014942	0.159	2.87379e-119	0.222
MAP3K6	-2.34846	1.52944e-27	-1.26378	0.000786352	0.00126601	0.16	0.0479592	0.127	0.00737037	-0.131
PPP6R2	1.47158	1.3467e-15	1.62518	7.86449e-25	0.000122108	0.16	0.00207164	0.123					0.00958641	-0.121
OGFOD2	1.31746	0.0402228	1.90688	1.44865e-08	1.5961e-15	0.161			4.92748e-223	0.286	2.57835e-21	0.316					4.31939e-05	0.186	0.00120782	0.168			4.30585e-23	0.115
ANXA11	-1.61993	2.63373e-36	-1.63905	1.3605e-38	3.31221e-09	0.164	1.53139e-05	0.115							3.39757e-250	0.251
ZNF860	3.56124	3.25392e-111	1.78764	8.89836e-18	9.61545e-32	0.164	1.3527e-46	0.189
RNH1	-1.82767	4.479e-36	-1.53404	2.70701e-20	6.08121e-191	0.165	2.5829e-27	0.115													1.01407e-05	-0.107	5.93595e-92	-0.148
YAP1	2.35288	1.14965e-83	2.15706	1.78247e-68	4.22324e-56	0.165	2.2536e-32	0.124
PUSL1	-1.90586	1.08533e-15	-1.24218	0.00340982	0.000431202	0.166	0.000334952	0.166
C9orf3	1.70252	2.40966e-53	1.55739	1.19677e-37	0.0044545	0.166							1.6754e-06	-0.176	0.00196859	-0.158
SETD5	-2.07014	7.95452e-50	-1.64651	6.25378e-25	2.63005e-124	0.167	0.0170501	0.118													5.13817e-67	-0.142
HNRNPA1L2	2.28528	1.60426e-15	2.53558	3.78231e-21	0.00530408	0.167	0.0445195	0.153							4.45106e-49	-0.157
SLC25A19	1.71948	1.69322e-12	1.53424	7.82429e-09	0.0028182	0.168	4.00426e-18	0.129
HMGB1	2.06793	1.3386e-88	1.39349	1.10768e-18	5.3696e-164	0.169	4.95467e-131	0.155									1.84263e-10	-0.109	1.52206e-06	0.135
SLC6A14	-3.40485	1.60137e-60	-15.1635	2.77109e-128	4.87077e-05	0.17	0.00056549	0.17
LTBP4	-4.32698	1.04187e-68	-2.86254	1.31819e-43	0.000185306	0.17	0.0396297	-0.262					2.22129e-05	-0.177	6.60278e-05	-0.221
LIN7B	-1.679	0.000305984	-1.33281	0.0448581	0.0486618	0.174							4.91471e-06	-0.189	0.0052667	-0.117
ZNF587	1.50798	2.79759e-24	2.20811	6.58773e-96	0.000151972	0.174	1.36613e-05	0.26					0.00187413	-0.126
CBLB	-2.09484	1.2574e-34	-1.76917	5.7164e-25	0.0191883	0.175	3.23781e-05	0.145							0.0272304	0.115
NDUFS8	-1.7581	2.52125e-40	-1.68087	5.33892e-31	3.04909e-22	0.175	0	0.13					3.19221e-26	-0.58	1.05628e-51	-0.197
ZNF639	1.90047	3.65004e-48	1.39037	3.74513e-13	0.0318203	0.177	0.0113584	0.676
PID1	2.16635	2.07835e-08	2.73953	9.79693e-18	0.00348345	0.177	0.000297733	0.252
CYP4Z2P	-32.6845	1.3873e-88	-4.1115	1.99176e-58	0.0469266	0.18	0.00649184	0.413
EPB41L1	-1.39385	1.08388e-05	-2.34435	7.32606e-26	0.00342466	0.181	0.00521223	0.159					0.0412784	-0.258									4.29628e-15	0.215
MTMR2	1.71513	1.9873e-25	1.69092	9.5286e-25	0.010635	0.184							0.00156227	-0.165	0.00170105	-0.143							2.92619e-10	0.112
FILIP1L	-1.75987	3.40834e-35	-2.03019	8.56536e-51	0.00119017	0.185	2.94695e-44	0.254
TSNARE1	-1.48215	9.25634e-06	-1.56843	6.06189e-07	1.38084e-66	0.188	7.52272e-08	0.241					1.46095e-07	-0.102	2.97971e-05	-0.207					0.000198726	-0.246	1.32024e-15	0.166
ARMCX5	2.90596	9.69564e-105	2.83335	4.1902e-98	2.33716e-64	0.189													1.14465e-13	0.131
ATF7IP2	-1.86133	5.4035e-32	-1.61432	3.10497e-20	5.99842e-10	0.191	0.000255278	0.605					0.00321921	-0.198
DPP8	1.52608	3.61864e-25	1.33962	9.3553e-13	5.50152e-95	0.194	0.00137618	-0.395					5.55975e-56	0.13	0.000971245	0.14
ANKRD35	1.40697	0.0378681	1.5168	0.00867139	7.1622e-09	0.196	0.0114643	0.537
FAM193B	-1.84998	1.36525e-39	-1.49626	2.74479e-18	0.00483215	0.199	1.93329e-07	0.131
PTK2	1.53895	7.79773e-46	1.29767	5.22658e-17	7.2264e-123	0.199	0.00395842	0.135					0	-0.104
NUP62	-1.7107	3.51967e-32	-1.49324	2.55899e-19	3.5962e-83	0.202	2.09912e-21	0.132											0.00418118	-0.164
DTWD1	1.5384	5.06073e-21	1.5131	1.04707e-19	2.29025e-28	0.206															1.80703e-90	-0.366	0.00835419	-0.247
SYBU	-17.8715	9.34266e-160	-2.10507	1.82883e-35	0.000151828	0.211																	0.0403912	-0.319
GHR	-2.2721	9.91595e-27	-1.52502	1.26714e-09	0.00216853	0.211	2.01573e-05	0.15
RGS19	-2.94884	2.41481e-67	-1.30543	8.79049e-07	1.64568e-05	0.212	6.01983e-07	0.212
TPK1	1.66881	8.02181e-08	1.50758	2.52968e-05	0.032596	0.215	0.000101875	0.224					0.00058333	0.397	0.00193574	0.372
PTK6	-3.52327	1.45273e-66	-1.69448	5.31632e-17	7.6777e-05	0.217	3.42075e-05	0.217
SLC25A16	-2.09559	7.34826e-49	-1.6099	3.39698e-23	0.00294662	0.218	1.0717e-34	0.137
CSNK2A1	2.02178	6.69425e-101	1.21813	4.57313e-08	0.000854157	0.22	0.00284007	0.374
MGRN1	-2.94225	6.14946e-63	-2.94884	7.10498e-65	1.26842e-06	0.223									0.00466626	-0.124					1.05992e-81	0.433	0.00014298	0.414
RAP1A	1.95768	6.18816e-39	1.41878	4.47209e-11	0.0236956	0.223	0.0108227	0.119
LMF1	-2.57411	4.70627e-32	-2.4157	1.38269e-28	0.000322204	0.227									3.38281e-42	0.112
RTN3	-1.74589	2.55579e-61	-2.35446	4.85033e-126	0	0.235	7.47628e-41	0.273
ZNF142	-1.97946	9.56969e-28	-2.04171	5.74549e-29	1.65371e-41	0.236	0.000628247	0.229
AP3M2	1.7647	6.88505e-25	1.29121	1.19483e-05	2.30906e-10	0.241	3.08856e-27	0.132
SNTB2	-1.90658	3.37482e-61	-1.82521	4.64938e-56	1.365e-165	0.25	7.85556e-48	0.107
CS	-1.21702	2.90529e-08	-1.50108	2.60506e-29	0.00300052	0.25	0.00110737	0.409
PIGQ	-3.22586	5.77445e-91	-3.7307	2.81101e-108	0.00297046	0.251	0.00110966	0.557
CDK16	-1.32543	8.16962e-13	-1.62458	2.8716e-30	3.42663e-07	0.251	7.65666e-15	0.177	3.75174e-08	0.632	9.1503e-126	0.319
TMEM191A	-2.34731	2.78379e-12	-2.31218	2.41532e-12	1.08767e-31	0.259	0.029588	0.303	5.31303e-72	-0.566	1.55109e-17	-0.348					2.92144e-07	-0.177	8.32082e-36	0.279
TLE3	-3.90819	8.21667e-99	-1.99648	6.89905e-33	0.000195891	0.259											0.000191921	0.476	0.0387223	0.397	0.010121	0.175	2.72234e-12	-0.249
RARG	-1.72282	3.93066e-39	-1.71956	5.67751e-36	1.00597e-84	0.26	0.000821947	0.236					7.98465e-18	-0.279	4.42345e-21	-0.264							0.00107894	0.377
GAA	-2.13771	2.94104e-54	-1.8721	1.69556e-39	2.05926e-05	0.261			3.76784e-09	0.85	0.000492636	-0.15					3.26191e-07	0.46	4.18522e-100	0.32
SRPK2	-1.33068	1.05157e-19	-1.56113	7.51148e-43	1.05974e-125	0.262	1.6401e-145	-0.135					5.27263e-171	-0.359	1.79152e-44	-0.357
MAMDC4	-2.08394	4.91393e-22	-1.55218	4.05024e-09	0.00641019	0.264			6.93148e-06	-0.485	1.10105e-05	-0.576											0.00359113	-0.204
ZMIZ2	-3.14752	6.57308e-60	-2.33185	3.20286e-41	3.32768e-05	0.267	0.000139614	0.356			5.73864e-38	0.188
ZBTB7B	-1.67247	6.42094e-36	-1.46519	4.77491e-21	0.00270657	0.269	0.00602894	0.141
PFDN4	1.73152	4.72724e-53	1.54473	1.98708e-32	4.64245e-05	0.269	0.00219702	0.204
INTS12	2.26004	1.29521e-37	2.06291	8.93308e-33	7.51953e-101	0.27	0.0002161	0.313
GNPDA1	2.27373	1.05543e-78	1.39566	3.23677e-12	1.16068e-30	0.271	0.0194464	0.169
DNAJC10	1.74968	1.4152e-73	1.21822	3.12345e-09	3.61128e-06	0.279	0.0166848	0.32													1.1996e-28	0.121
RPP14	-26.6438	6.36156e-145	-25.7584	1.40045e-146	5.43118e-132	0.28	0.00151161	0.243													8.93542e-08	-1
C8orf59	2.60401	1.3932e-65	2.15518	9.8699e-43	0	0.28	9.62535e-101	0.19
LETMD1	1.57072	1.158e-27	1.22141	6.41087e-06	2.03425e-40	0.284	3.07358e-33	0.146					4.21772e-05	-0.194	2.75837e-17	-0.1	1.21342e-65	-0.198	0.00259098	-0.126
SLC25A26	1.32515	3.83854e-06	1.58422	2.17671e-14	2.88526e-12	0.284	1.32856e-67	0.238							8.20023e-49	0.174
RAB11FIP3	-2.35817	1.18275e-77	-2.4031	2.89521e-79	9.57664e-152	0.293	1.64946e-48	0.168					0	0.369	3.71828e-12	-0.12
SEC16A	-2.58962	3.5464e-13	-1.65948	8.02977e-05	1.03248e-05	0.296	0.000444891	0.118
DDX43	2.13091	3.57261e-23	1.868	1.33927e-14	1.8552e-42	0.299	2.46804e-15	0.301					6.01757e-20	-0.123
EPN3	-3.114	7.58355e-92	-3.0532	8.44432e-96	4.26595e-42	0.301	2.51505e-62	0.246									0.000639946	0.1	0.000472344	0.1
PLD3	-2.32076	1.58886e-66	-1.66345	6.4978e-28	8.30795e-13	0.308	4.36005e-14	0.267
PEX10	1.47339	4.30816e-10	1.83068	1.69433e-24	0.0202904	0.308	1.63608e-46	0.448
LPIN1	1.63598	5.99366e-24	1.39207	8.61394e-11	7.00814e-05	0.314	2.69326e-16	0.19
ZNF433	1.38541	2.57575e-10	1.54573	2.29497e-18	6.04619e-47	0.322	0.000445537	0.144
ZNF541	-4.1177	3.24514e-08	-1.60795	0.018881	0.0147693	0.323	0.0171396	0.323
UBAP2L	-1.47524	9.94277e-24	-1.67157	4.97547e-40	0.0285518	0.329																	7.92326e-14	0.176
TP53I11	-2.9564	1.54877e-90	-2.77127	2.1868e-86	2.0602e-24	0.331	4.39924e-58	0.472
INPP5K	-1.25433	0.000187676	-1.55839	3.47443e-12	2.50608e-216	0.331	7.86048e-14	0.223
CTSB	-2.35555	6.91298e-88	-2.27309	1.30831e-82	0.000417165	0.333	0.000692811	0.333											0.00603378	-0.558
CCDC136	-1.72834	3.40307e-07	-1.24107	0.032085	0.000100138	0.333					0.0433999	0.172
BMP7	2.30145	3.60221e-174	1.64061	1.08224e-58	2.86015e-82	0.333	1.77549e-11	0.156					6.79671e-88	0.126
HDAC10	2.79201	6.22985e-05	5.17499	6.26182e-16	0.000674932	0.333	7.49096e-19	-0.264	0.000745049	0.394	0.00117369	0.189	6.57948e-06	0.282							0.0216544	-0.128
TSPAN14	-2.236	4.58116e-82	-1.75295	4.31792e-45	8.69088e-120	0.334	3.43025e-14	0.301					0.0196887	-0.17	1.9059e-55	-0.2
ANKRD9	-1.59044	1.74308e-09	-2.10099	4.00572e-19	1.16514e-64	0.338	0.000179113	0.242
MACC1	-1.79092	2.51442e-82	-1.41659	9.85309e-30	4.82965e-30	0.339	3.11105e-48	0.122
NAALADL2	-1.99423	1.14121e-20	-1.849	2.42306e-17	1.39621e-07	0.342	3.04063e-05	0.526							6.42766e-28	0.167
RPS24	2.1266	1.87798e-112	1.53509	7.56805e-36	3.10692e-29	0.346	0.000562949	0.5
EPS8L2	-2.74553	1.687e-120	-1.24972	1.70259e-08	1.11896e-107	0.347	1.72765e-23	0.449					1.04489e-109	-0.145	1.55923e-13	-0.198
NBR2	-1.90093	2.44481e-09	-2.18258	8.78791e-13	3.75467e-45	0.351	0.000150511	0.18
C7orf63	-1.61259	5.07658e-06	-1.57815	1.27885e-05	0.000438823	0.359	1.68692e-12	0.112
MPST	-1.21725	0.00106829	-1.80155	2.03439e-19	0.00372757	0.36	0.00188173	0.36
SLC35E2B	-2.0307	5.32578e-68	-1.37275	5.3999e-16	0.000221635	0.361	7.13512e-114	0.607
PRR14	-2.88231	3.21668e-46	-1.44189	4.97691e-09	5.67455e-07	0.374	1.72804e-06	-0.205	6.24282e-20	0.31	2.84022e-37	0.329
CXXC5	-1.93426	2.13815e-74	-1.83682	7.13735e-62	2.02024e-07	0.377	7.99859e-153	0.3
HAGH	-1.25945	1.92222e-06	-1.72691	2.87984e-27	2.07662e-76	0.381	0.00218271	0.364
MAPK10	-4.02429	9.73898e-50	-1.6985	8.86206e-12	3.40298e-11	0.39	0.0139218	-0.277					2.65761e-05	0.188	1.71771e-65	0.365							4.51059e-06	0.147
EPN1	-7.44439	1.06094e-238	-4.29813	9.15972e-144	9.84778e-09	0.391	0.00382284	0.252													0.032993	-0.143
CD99P1	-1.53957	0.000859075	-1.74224	2.68792e-05	1.94367e-07	0.405	2.04999e-67	0.372
TMEM180	-2.32294	6.31769e-08	-1.86066	2.60496e-05	0.000143458	0.408	0.000147279	0.522
C1orf159	-3.78709	4.162e-56	-2.16452	2.42022e-25	8.62652e-07	0.413	3.47139e-13	0.136													5.86807e-34	0.273	0.000810649	0.258
BCAR1	-8.47795	0	-2.94107	1.48323e-175	2.79487e-08	0.421	8.5617e-62	0.259
CORO7	2.3976	1.2392e-19	1.89198	6.24241e-10	8.93045e-05	0.425	7.36194e-05	0.961
ITFG3	-1.8841	2.20738e-45	-2.10419	1.70329e-57	1.32818e-90	0.426	0.00082438	0.281
SLC25A45	-1.9198	5.82433e-10	-1.42996	0.000324137	0.00588475	0.429	0.00404418	0.315			0.0135648	0.346	8.37501e-32	0.205
C11orf49	-1.96251	2.97334e-31	-1.38239	1.71969e-09	0.00601034	0.434	2.91429e-10	0.101			0.0175916	0.121	0.000106787	-1
TMEM14B	1.82205	6.13425e-47	1.53746	8.05654e-23	0.012916	0.437	0.0121271	0.264					2.22303e-62	-0.252
NRK	-3.8501	3.33988e-52	-1.29481	0.000481651	0.000527373	0.44	7.74327e-22	0.193
C16orf46	-2.94616	5.64731e-11	-1.81845	4.48592e-05	2.35821e-06	0.467	1.09333e-76	0.288
CCDC92	-2.51147	1.41733e-45	-2.16434	1.34716e-33	1.89403e-07	0.476	0.000220212	0.362
MGAT1	-1.67901	1.30786e-36	-1.53076	1.82421e-25	9.62164e-08	0.489	8.87184e-08	0.342
ZNF652	-2.28735	3.64244e-79	-1.72141	2.95774e-35	1.46223e-65	0.495	0.0137074	0.233
PPL	-2.20486	2.42378e-86	-2.40683	3.27821e-103	0.000670727	0.5	0.00075878	0.5
TCF7L2	-1.44187	2.04822e-06	-1.77113	4.70199e-13	0.000280872	0.5	0.000119594	0.5					2.08324e-21	0.445	5.9206e-05	0.768					0.00853353	0.637
MUTYH	-1.51444	1.65098e-06	-1.22171	0.0200577	6.5512e-70	0.5	1.25274e-10	0.485													4.5918e-24	-0.147	3.73068e-126	-0.35
FBXL13	-2.1042	2.12033e-13	-1.5661	1.96206e-06	2.05858e-05	0.501	8.54311e-23	0.285					1.44558e-18	-0.278
TMEM129	-1.61569	7.35035e-20	-1.81901	1.2563e-27	6.77435e-263	0.518	3.16326e-278	0.827
SEC24D	-3.58031	1.92011e-118	-1.36827	1.14732e-10	0.0061736	0.519	0.00673596	0.519							3.45405e-09	-0.497
SAMD4B	-4.97469	1.61194e-116	-3.56037	2.16093e-85	2.95145e-08	0.521	2.59295e-12	0.201
ARRB2	-1.53091	2.33002e-09	-1.40199	1.88211e-06	1.07715e-43	0.531	6.69635e-09	0.229
MECP2	-1.99713	2.66157e-49	-2.14253	1.42806e-65	1.20891e-11	0.55	1.27259e-11	0.55					0.000569575	0.133
OAT	1.50912	5.46849e-22	1.82034	1.07548e-44	2.47293e-05	0.555	1.86818e-16	0.37
LRRC37A3	-1.75489	2.95595e-14	-1.53988	9.36059e-09	7.94304e-09	0.559	0.000345338	0.332
GIPC1	-2.25192	3.47591e-106	-1.63452	1.62902e-41	0.000140181	0.561	0.00016172	0.561					2.43795e-182	0.145
BRSK2	-2.47847	1.91635e-09	-1.33	0.0349208	2.00294e-05	0.582	0.000288777	0.582															4.60123e-22	0.405
PDPR	-1.7026	1.67719e-21	-1.71671	3.65163e-22	0.000297983	0.588	6.07334e-39	0.196
GAS5	2.30428	1.24904e-109	2.0166	2.80395e-75	0.0306988	0.628			1.32367e-12	-0.108			1.9762e-29	-0.165	1.53006e-29	-0.142
NEK6	-1.9489	1.0554e-46	-1.47005	8.6253e-18	2.95324e-06	0.629	1.1749e-06	0.554					3.30432e-10	-0.13
SLC22A23	-1.95588	4.93239e-18	-1.47657	1.58559e-07	7.10852e-75	0.634	0.000172415	0.48
NBPF11	-5.34593	1.92085e-43	-7.58391	9.78357e-52	5.89322e-09	0.678	0.0440497	0.477
CLN3	-2.96795	4.6106e-84	-3.69543	2.1597e-101	0.000373506	0.698	0.00328609	0.698			0.0013691	-0.219	0	-0.331	5.48226e-179	-0.245
FAM65A	-3.91951	1.26895e-41	-2.37485	5.11823e-23	0.000202783	0.735	2.7768e-08	0.433	0.000378139	-0.135	1.03947e-13	0.39									2.84264e-07	-0.18
TRPC6	5.53229	1.67147e-17	2.17768	0.00118113	0.0340769	0.739	0.0440635	0.739
ZNF195	1.40616	1.10291e-13	1.64648	4.30714e-30	0.00950978	0.758	0.0116445	0.758
RIMS2	17.0643	6.41261e-214	2.25585	2.63667e-09	0.000374056	0.768	0.000118896	1					8.74417e-05	0.375	1.8209e-05	0.643
FAM126B	-1.80759	1.15312e-40	-1.46903	8.65426e-20	6.05794e-05	0.833	5.90653e-05	0.833
TSNAXIP1	-9.22611	5.68161e-45	-1.48696	4.48312e-05	0.000297605	0.932	0.000673011	0.333	4.19728e-08	-0.756	1.5772e-08	0.125
SYNGR3	-1.80392	1.28161e-18	-1.71991	4.45612e-16	0.000130041	1	0.000343994	1
MAP2K3	-1.5668	9.86503e-09	-1.21574	0.0110689	0.000417165	1	0.000706023	1
MLH3	1.63951	3.15131e-35	1.45645	4.59945e-20	0.000280215	1							4.13827e-31	-0.112	0.0471512	-0.111
FBXL5	1.36272	4.80296e-16	1.59725	2.53714e-37	5.51315e-08	1	0.000330861	1
MAP3K5	2.95786	2.05202e-130	1.91324	1.22308e-40	0.000282215	1	7.34406e-05	1					8.40218e-54	-0.168	8.6711e-21	-0.236
LIME1	-49.8922	3.41324e-30	-18.19	1.34028e-35					0.00016116	0.927	1.03129e-09	0.701									0.00685919	0.356
NFIC	-16.6051	1.01402e-34	-14.0155	1.09809e-34			5.975e-05	-0.416					1.27876e-14	-0.129	9.83529e-05	-0.359
ZBTB8A	-2.96915	1.60835e-23	-5.7775	4.53507e-41									2.29464e-251	-0.176	5.47176e-13	-0.173
AHDC1	-10.6646	3.93705e-71	-5.51604	8.64917e-56																	0.00807099	0.68	0.00847462	0.68
FOXP4	-7.19929	7.69633e-90	-4.74908	2.61953e-69																	0.0151359	0.596	0.0232593	0.388
ACHE	-5.21853	2.85819e-101	-4.57142	1.98481e-91			0.011876	-0.138					2.80483e-13	0.533	7.18707e-134	0.479					4.02364e-17	-0.357
SLC6A9	-6.28871	2.52085e-43	-4.36794	2.08439e-34									0.00013035	-0.146	0.000102305	-0.146
HIATL2	-4.52049	1.84236e-35	-4.21635	1.53005e-33									1.39571e-28	-0.137	0.0356042	-0.182
HCFC1	-4.035	1.92214e-36	-3.64084	5.42798e-37																	0.00575976	0.818	0.00272762	0.818
RNPEPL1	-4.11848	8.44424e-89	-3.56398	8.34887e-77					3.47867e-32	-0.138			1.87973e-07	-0.26	2.18705e-06	-0.225
KIF18B	-2.85334	1.75661e-36	-3.44654	4.09023e-46																	1.99489e-24	-0.187	3.23933e-08	-0.754
PSG5	-3.67427	1.17594e-06	-3.42459	7.93755e-07			0.00049284	-0.69													0.0001404	-0.458
FNTB	-3.79177	2.20521e-30	-3.40366	3.53389e-28													0.00532422	-0.23	8.28048e-06	-0.73
CCDC120	-5.82508	5.24669e-89	-3.27417	8.81054e-56													6.25211e-41	0.136	0.000162269	0.31
WASH2P	-3.62219	3.60294e-34	-3.22642	2.34491e-30			5.03832e-96	0.376													2.70548e-35	0.124	0.000196739	0.14
TSC22D4	-4.24061	9.50798e-166	-3.17244	5.77469e-114									5.05526e-15	-0.209	5.59824e-11	-0.13
TCIRG1	-2.56498	1.73788e-22	-3.157	1.14385e-29			1.42938e-08	-0.21	4.20859e-06	0.34	5.98875e-06	0.34
FAM195A	-2.18797	5.8452e-36	-3.15407	1.1065e-63			1.07144e-16	-0.129					0	-0.168	3.79695e-47	-0.123
SPEG	-3.19746	2.38376e-21	-3.12705	1.62665e-22					6.16726e-05	0.891	0.00146745	0.422					1.43406e-07	0.352	2.67892e-08	0.852
JOSD2	-5.2334	1.94344e-75	-3.07135	5.44523e-45									1.22042e-38	0.323	2.11239e-173	0.473
SREBF1	-2.44322	1.37424e-116	-3.01354	8.34507e-169					6.59559e-39	0.12	9.41246e-48	0.134	9.84664e-147	-0.13					2.31216e-156	0.232
HAGHL	-2.13935	1.48895e-42	-2.94	4.13018e-74					1.99804e-15	0.177	2.37715e-06	0.907
PLEKHH3	-2.96747	4.56435e-76	-2.81614	7.46908e-73													0.000171831	0.181					8.00517e-07	-0.186
KRT80	-3.96461	0	-2.7303	3.19296e-258																	1.97776e-18	0.172	1.7003e-69	0.105
BCL3	-7.67513	9.52432e-54	-2.67119	3.40304e-23					7.45414e-05	0.734	3.65489e-12	0.734
MZF1	-4.75981	3.48957e-100	-2.67047	1.10893e-51									7.56705e-06	-0.187	4.54471e-07	-0.177
PNPLA7	-1.61856	1.40472e-06	-2.62473	3.69658e-18					0.00139763	0.558	0.000192376	0.657									0.00334193	-0.153
TP53I13	-3.70582	3.27237e-85	-2.61549	4.36376e-53									4.60789e-153	-0.283	5.96536e-124	-0.191
FBXW2	-2.19468	5.07835e-108	-2.59409	8.29605e-150													1.21979e-105	0.161	2.92504e-165	0.203
BCL9	-1.65168	2.2869e-16	-2.5673	1.2912e-47													2.10154e-121	-0.173	1.28134e-80	-0.216
MCOLN1	-3.51363	3.79584e-26	-2.5204	7.92783e-18					1.73092e-13	-0.143	0.00156568	-0.129
ACOX3	-3.03586	9.63223e-66	-2.51392	1.07919e-49									0.00557598	-0.183	1.35071e-71	-0.201
COBL	-2.34752	2.17976e-55	-2.49355	3.91078e-65			0.00207374	-0.146													6.13001e-79	0.314	2.52648e-07	0.45
LRCH4	-5.34619	7.77721e-201	-2.4837	2.56535e-82					8.69119e-17	0.146	1.84971e-06	0.442	8.55672e-08	-0.354	0	-0.356
CYP4B1	-1.74358	7.96341e-06	-2.41013	3.29797e-10			0.000334952	0.848													0.000255496	-0.145
TNK2	-2.21461	2.28936e-63	-2.35957	3.0497e-73			4.0007e-47	0.108													0.0474742	-0.721
SPDEF	-1.99879	3.94954e-82	-2.28956	1.56112e-110									9.29879e-47	-0.172	2.71813e-117	-0.141
WDR90	-2.88106	9.11535e-73	-2.26342	1.27523e-46					0.0163522	0.19	0.00126688	0.171					8.48593e-09	-0.264			2.62874e-30	0.399	0.00271274	-0.101
RPRD2	-1.75711	5.69589e-08	-2.26123	1.01343e-15			3.21561e-10	0.156					2.82145e-68	0.109
CELSR2	-1.84221	5.27137e-05	-2.26062	2.61523e-08					1.71386e-06	0.303	0.000125793	0.19
FOXM1	-1.23647	0.000139699	-2.25416	6.494e-39			3.77496e-10	0.123													1.42329e-21	0.115	5.23916e-10	0.357
NOXA1	-2.95309	1.32366e-35	-2.24891	6.69957e-23									2.39115e-37	-0.547	0.0280608	-0.263
KNDC1	-1.93867	1.05816e-14	-2.23264	3.09717e-19					1.2539e-16	0.549	6.13368e-90	0.549
LMLN	-3.07011	8.28078e-43	-2.2297	2.28574e-25			8.87184e-08	-0.215	0.0403977	0.31			2.75543e-08	-0.1	0.000607768	-0.156
TRIP6	-2.06323	2.34639e-87	-2.2172	3.69588e-102									0	-0.203	6.57632e-41	-0.153
CLMN	-4.69633	2.20033e-201	-2.21391	8.74666e-74									2.97548e-70	-0.164	0.003926	-0.13
RHBDF2	-1.83505	4.38207e-15	-2.21307	6.95594e-21					6.43117e-19	0.315	6.66436e-52	0.404
CLPP	-2.23364	4.97459e-35	-2.19923	2.84295e-34									5.82104e-08	-0.168	2.16578e-06	-0.152
VMP1	-4.10408	0	-2.19168	5.28371e-154			3.9695e-12	0.27					5.40095e-10	-0.1
IFT140	-1.79293	3.91438e-29	-2.19133	7.82358e-45					1.75345e-05	0.514	1.16044e-18	0.123			0.00886187	0.153
PITPNM1	-3.11074	1.53072e-89	-2.18835	9.56303e-50					1.47676e-16	0.28	1.3587e-119	0.148
MBD3	-2.39912	4.27765e-56	-2.18802	7.85775e-45									2.06459e-15	0.126	5.2587e-19	0.115
ATXN2L	-3.39977	5.75864e-70	-2.18417	3.65314e-32					0.00534301	-0.105	2.91192e-09	0.66	1.20356e-08	-0.119	0.00948261	-0.173					4.47297e-14	0.18	0.0386409	0.118
WBP2	-2.20339	5.90364e-51	-2.17445	1.54206e-49									4.99609e-15	-0.242	1.49926e-62	-0.172
BRAT1	-2.58403	1.96353e-82	-2.16806	4.57471e-59					1.8812e-101	0.226	3.55319e-07	0.155
CACNG4	-2.59356	8.92318e-129	-2.13053	6.93061e-85									1.07864e-72	-0.299	1.49986e-227	-0.288
PRRG2	-2.58015	3.14173e-17	-2.11928	2.99385e-12									3.48448e-18	0.179	1.17184e-12	0.181
SYTL1	-4.35805	4.7967e-122	-2.11851	6.9433e-45			0.00438975	-0.224			5.22177e-38	0.287	1.17312e-93	0.276	2.7883e-10	0.258
PODXL	-4.17118	1.43838e-134	-2.1041	6.45458e-42					2.60415e-05	0.14													0.000235886	0.101
ATP13A1	-2.75211	1.53907e-72	-2.09365	1.02103e-46					1.44851e-256	0.291	4.21123e-08	0.232
CELSR3	-2.64313	8.10349e-34	-2.08135	3.67926e-22									0.0131193	0.347	3.03031e-35	0.157
ARRDC1	-2.0066	3.00356e-82	-2.06787	1.04531e-85									6.39985e-16	-0.252	3.92262e-21	-0.28
FBXW5	-2.45039	5.80315e-96	-2.05731	3.90234e-63					4.92728e-10	-0.1							2.1042e-150	0.127	1.76752e-42	0.105
C2CD2L	-2.59084	3.0036e-64	-2.02314	1.65225e-38					4.14936e-07	0.24	7.05708e-33	0.258
DPP7	-2.04887	1.33863e-65	-2.02031	9.36784e-57					1.67299e-14	0.564	1.56341e-26	0.626	5.03639e-44	0.411	1.8419e-290	-0.208
CLCN7	-1.37478	3.62749e-09	-2.00549	6.65745e-32					0.000236231	0.226	0.00015492	0.188
TONSL	-2.10438	3.32754e-36	-1.9911	3.4733e-36					5.31197e-27	0.29	1.66795e-139	0.329
NUDT8	-1.71209	1.59036e-06	-1.98453	3.51769e-09					2.27164e-25	0.229	1.81465e-08	0.58
EML3	-2.36995	6.92547e-42	-1.98384	5.70879e-28			0.0120395	-0.5	1.18511e-38	0.294			0.00107959	-0.191	0.0262811	-0.105							0.00141032	-0.5
ZYX	-3.4154	1.96735e-66	-1.98134	1.79612e-25					2.16801e-06	-0.381	3.27042e-11	-0.406
SYVN1	-3.02564	4.28359e-47	-1.94148	2.38836e-22					2.12383e-08	0.345	0.000925805	0.299	0.00874459	0.168									5.44142e-09	0.152
HOTAIR	-2.8237	2.77181e-10	-1.92624	1.09225e-05			0.0115881	-0.302													0.000373268	1	0.0264283	0.429
COL18A1	-2.90594	6.4981e-145	-1.91504	2.99502e-59									1.6358e-37	-0.104									0.0106592	-0.108
PDXDC2P	-2.7317	1.27492e-70	-1.91187	1.10003e-34			0.00856927	0.138													1.0688e-27	-0.108	1.83795e-17	-0.226
SRRM1	-3.04641	1.94605e-122	-1.90591	4.20743e-46					2.02812e-82	0.107	9.87633e-202	0.162
RABAC1	-2.88124	3.12472e-69	-1.89742	6.06762e-29									1.42458e-37	0.253	0	0.227
NCKAP5L	-2.51331	5.81868e-52	-1.88304	2.88141e-29					2.89055e-143	0.563	1.27776e-09	0.551
GSN	-2.73611	2.06033e-189	-1.88166	9.27491e-77			4.17726e-19	0.208					8.71467e-09	-0.111	0.00325923	-0.152
C17orf70	-1.98983	1.81861e-31	-1.85509	1.38635e-26			7.12984e-06	0.157									2.75252e-21	0.109
CPSF7	-1.90755	3.01837e-48	-1.84925	1.3186e-48					1.21568e-58	-0.119									0.0126387	-0.174
SEMA4A	-2.15576	4.16412e-21	-1.84225	1.21163e-14													0.0200037	0.125	1.08293e-100	0.231			1.77165e-07	0.125
RELA	-2.36099	7.0422e-72	-1.84042	1.18202e-40									1.08659e-12	-0.243	0.000239862	-0.218					6.85302e-100	0.468	0.000244347	0.287
NXF1	-1.66731	3.46615e-26	-1.83617	3.31184e-36					1.53125e-131	-0.272	1.78213e-06	-0.135
RUSC1	-1.68562	1.89317e-32	-1.81477	7.28225e-43							2.7672e-05	-0.231	1.47178e-09	-0.222	2.48352e-05	-0.169							2.71165e-05	-0.177
STARD3	-1.84976	1.26061e-19	-1.77969	4.57798e-18							1.51857e-96	0.134	0	-0.409	2.4788e-235	-0.325	2.60175e-08	0.177	0.0448393	0.51	0.000725598	-0.111
TNRC6B	-1.22547	0.000179832	-1.77402	6.6053e-26			0.00139623	-0.256					0.0278134	-0.121
SLC12A9	-2.00551	6.25131e-73	-1.75693	5.07017e-50					8.88027e-08	0.136	5.82688e-115	0.135
CORO1B	-2.00327	1.83835e-94	-1.74875	1.21736e-61									0	-0.178	2.57408e-18	-0.153
AP2A2	-1.72262	7.16489e-21	-1.73988	1.93521e-22									5.93463e-243	0.333	3.5802e-283	0.358							0.000812045	0.254
ZNF592	-1.84409	3.34283e-35	-1.7272	8.22827e-28			1.24856e-33	0.101					3.41736e-05	-0.109	0.0260628	-0.14
IKZF2	-1.491	6.99324e-22	-1.71956	2.4058e-37			2.25906e-13	0.135									0.0102169	-0.187
TBC1D9B	-2.06774	7.9701e-111	-1.68947	5.76508e-63									3.75371e-09	0.153	2.99815e-09	0.152
PTPRF	-2.34523	9.06663e-22	-1.68548	2.89015e-09			6.7839e-155	-0.194					3.9694e-10	-0.153
ARSA	-1.95173	1.05575e-05	-1.68094	0.000187146					1.80601e-05	0.318	2.01574e-05	0.318
MIB2	-5.08801	5.96821e-90	-1.6808	7.62982e-16					0.0205107	0.347	4.51703e-56	0.349					1.42451e-05	-0.567	0.0293347	0.113			0.000794309	0.957
ABHD12	-1.32868	1.59828e-15	-1.66292	7.85609e-44									5.49171e-19	-0.201	4.26032e-42	-0.197
MLPH	-1.32145	1.03116e-21	-1.65824	9.43343e-67									3.25781e-86	0.263	0	0.181
TAF1C	-2.38022	4.45875e-51	-1.6578	3.7557e-20							2.65611e-15	0.431	6.69784e-63	-0.136	6.14832e-61	-0.116					1.17436e-06	0.255	0.0102103	0.14
PFKFB4	-2.25672	9.73998e-23	-1.64986	4.32136e-10									0.0043317	0.204	3.45773e-23	0.124
IRAK1	-1.37336	2.43196e-19	-1.63225	2.92489e-42							0.000266327	-0.189	2.31407e-05	0.113
RBM42	-2.06422	8.04408e-47	-1.62617	8.13644e-22																	1.50454e-105	0.437	2.911e-54	0.281
MCCC2	-1.79662	1.52905e-80	-1.62591	9.10092e-56									9.69563e-99	-0.185	0	-0.191
TREX1	-2.58462	1.31074e-10	-1.61655	0.000295435					3.70206e-09	0.541	5.72313e-11	0.151
C9orf142	-2.08313	1.09288e-52	-1.6146	3.11658e-23					7.45754e-126	0.195	1.12537e-08	0.212
ARHGEF16	-3.17925	2.55528e-107	-1.60783	6.15963e-24					1.78499e-27	-0.314	7.99806e-19	-0.229
ADC	-2.68452	0.000141196	-1.60778	0.0420795			0.000158795	0.5	9.76451e-17	0.456							0.011805	0.3
F12	-1.34421	0.00307013	-1.60051	4.40231e-06					1.15188e-05	0.422	0.00113621	0.412
APRT	-1.39187	3.97434e-16	-1.58206	7.02286e-29													9.31154e-142	-0.466	0.00462635	-0.33			1.48095e-153	-0.118
TIAL1	-1.88719	1.79249e-56	-1.57991	1.94016e-31							2.24054e-06	0.107									4.66404e-11	-0.142
VEGFB	-1.2412	0.00124129	-1.56296	9.38793e-10									0	-0.476	6.46238e-20	-0.346
MAP2K5	-2.15867	1.96792e-15	-1.55478	7.64997e-07									0.0111955	-0.317	1.01453e-05	-0.162
BCKDK	-1.72853	1.33168e-22	-1.55221	5.6e-15					0.0349205	0.153	0.000101889	0.205
FLYWCH2	-1.32673	5.23248e-08	-1.54969	5.8645e-17									3.97357e-07	-0.106	2.08683e-09	-0.123
FBP1	-1.37641	6.66411e-17	-1.547	6.03644e-30									2.9759e-122	-0.145	1.57675e-17	-0.121
TAF4	-2.23145	4.18447e-28	-1.53723	1.10875e-09									1.39729e-09	-0.171	6.37651e-06	-0.199
CTBP1	-1.55588	2.72623e-33	-1.52407	8.21186e-31									1.19912e-14	0.197	2.85738e-258	0.162
NPAS2	-1.6343	2.686e-07	-1.51738	1.14478e-05					9.31108e-07	0.266											4.65612e-22	0.225	0.000857738	0.352
TTC39A	-2.02173	7.28653e-97	-1.51712	5.66734e-37									7.46415e-253	-0.287	1.24809e-50	-0.119
DGAT1	-1.88207	1.0137e-18	-1.51393	3.42602e-09					1.63147e-20	0.113	9.18956e-11	0.203
TRAM2	-1.5033	6.60179e-15	-1.51075	7.55376e-15									0.0335772	0.129	0.0224751	0.119
MAP3K9	-2.16983	1.90407e-48	-1.50667	1.08698e-15													3.9288e-67	-0.127	0.00107267	-0.113
IZUMO4	-3.56452	3.9783e-10	-1.48417	0.0176824			3.13881e-11	0.309	0.00178101	-0.132	1.98988e-10	-0.1
CSNK1D	-2.08777	1.41634e-63	-1.47548	3.81828e-19									2.42655e-08	-0.164	7.9489e-36	-0.13
TRAF2	-1.84497	6.86306e-26	-1.46395	8.69064e-13									1.73422e-47	-0.165	1.28461e-53	-0.167
PTPN12	-1.6482	1.70349e-06	-1.45989	0.00027355			0.000218383	0.5					1.05648e-43	0.105
PRX	-1.51287	8.58212e-06	-1.45012	7.17258e-05					0.0079317	0.269	3.71172e-11	0.148
B9D2	-2.02022	9.62951e-07	-1.44845	0.00654008									1.38181e-53	0.221	0.0205537	0.163
SLC6A8	-2.48697	4.85982e-38	-1.44688	2.54736e-09									2.85327e-06	-0.4	0.000942186	-0.168
RNF123	-1.6494	2.72261e-12	-1.44574	1.53661e-07					1.24501e-19	0.22	1.80735e-11	0.103					0.0170073	-0.101
TM7SF2	-1.85159	4.18324e-49	-1.42582	6.48495e-18							2.77583e-10	0.104	1.11335e-34	-0.177	5.69597e-84	-0.117
STAP2	-1.64908	2.09301e-27	-1.41105	1.65485e-15									1.34673e-140	-0.165	3.335e-217	-0.184
NADK	-2.15879	9.13182e-82	-1.41083	3.87281e-19			2.88263e-09	-0.122					4.12058e-40	-0.237	1.9946e-251	-0.23	0.0427225	0.266
B4GALNT1	-2.84653	8.61561e-21	-1.41046	0.000328402					8.34862e-07	0.883	0.00156198	0.888	1.6996e-34	-0.145
PQLC2	-1.95847	9.7869e-16	-1.41041	1.19186e-05									6.23397e-05	-0.216	2.52922e-52	-0.143
MEGF8	-2.15685	4.94056e-15	-1.40733	0.000140636									6.58582e-09	0.2	0.00717407	0.258
OPLAH	-2.08824	5.56538e-17	-1.40684	4.2339e-05					3.72062e-29	-0.3	0.00731437	-0.199
LARP1	-1.54325	4.67543e-20	-1.39496	1.45168e-12													5.22911e-08	-0.218	2.27105e-23	-0.13
RPS6KA4	-1.89012	1.34835e-29	-1.37364	1.05725e-10																	5.47318e-05	-0.156	2.34502e-19	-0.18
NPHP4	-2.02149	4.85611e-20	-1.37267	4.02734e-06					0.000176502	0.171	4.76047e-23	0.158	7.53484e-14	-0.206
ZBTB17	-2.52311	5.9378e-50	-1.36805	1.96558e-08					6.02068e-71	-0.133	7.76371e-05	-0.117
MICALL2	-3.77747	1.1678e-102	-1.36309	7.14276e-09			0.0166583	0.111	2.3413e-70	-0.164	8.26811e-65	-0.121
CAST	-2.7369	7.25287e-211	-1.35295	9.99126e-22			1.90184e-39	-0.208					6.7366e-14	-0.221	2.99532e-76	-0.105
SMPD1	-2.14047	3.48374e-12	-1.34598	0.00338716																	0.00181325	0.153	1.13901e-28	0.134
MIIP	-2.10951	2.07743e-14	-1.32267	0.00248577					1.43714e-22	0.17	0.00616591	0.192
CASP9	-2.12287	1.04362e-15	-1.31579	0.0014306																	2.55707e-101	-0.121	0.00125688	-0.1
NUDT22	-2.17277	1.17398e-26	-1.30041	0.000123884			6.18705e-06	0.106					8.09023e-14	-0.268	1.82246e-14	-0.196
ANKRD13D	-1.6707	1.47e-36	-1.29742	1.28895e-10			0.000122429	0.193	1.70703e-06	-0.174	4.18077e-90	-0.133			2.78602e-75	-0.155
FBXL19	-2.05498	7.82489e-46	-1.28722	3.81462e-08									9.4121e-277	-0.399	5.42927e-119	-0.213	7.30163e-43	-0.127	0.0149768	-0.111
TSEN34	-1.62421	4.78771e-33	-1.28642	9.71223e-10									2.23891e-54	-0.122	1.60573e-59	-0.119			0.00336456	-0.147
PHF1	-1.54744	4.33328e-10	-1.282	0.000279422					0.0147293	0.332	1.86234e-28	0.222	2.85505e-24	-0.141							0.000859879	0.153
TYK2	-2.27794	2.26949e-80	-1.27962	2.246e-09									4.40447e-242	-0.249	1.29907e-129	-0.167
MICAL1	-1.58494	5.2249e-13	-1.27371	0.00013967			2.42235e-06	0.728	4.20071e-36	-0.126			0.0301618	-0.236	2.42791e-49	-0.278
TMEM134	-1.60323	3.04708e-14	-1.26987	0.000165141													1.17192e-05	-0.32	3.28759e-58	-0.443
KLC2	-2.18632	4.74801e-46	-1.24142	6.38055e-05									5.90379e-14	-0.374	2.24365e-35	-0.277
SCYL1	-1.71014	1.36343e-40	-1.24104	1.1401e-07																	1.76496e-11	0.25	1.40184e-24	0.29
DIP2A	-1.85457	1.28443e-54	-1.23896	2.30127e-08			0.0341322	-0.114					0.000250066	-0.15							0.00819363	-0.746
DMPK	-1.94356	1.21999e-15	-1.20406	0.0177305			3.19863e-134	-0.548									5.24906e-09	-0.144	2.38297e-17	-0.129
TBC1D14	1.67948	1.6098e-30	1.21319	7.85373e-05			3.05393e-40	-0.106					1.03846e-66	-0.109
PSMD4	1.78767	4.29762e-63	1.22215	3.38476e-08									9.49567e-11	0.139	5.62345e-09	0.115
MATR3	1.51001	1.0404e-39	1.24083	2.56976e-11			1.82325e-07	0.435	3.30266e-133	-0.126							0.0155825	-0.135	2.13633e-32	-0.139
GSTZ1	1.62685	6.45724e-29	1.24865	3.18439e-06									1.35345e-19	-0.132	2.55982e-31	-0.176
NPC2	2.22283	3.74906e-75	1.26144	1.683e-06									1.07731e-11	-0.103	1.06417e-230	-0.103
JMJD8	1.50063	1.75563e-11	1.26697	0.000312199					2.58724e-07	-0.186	1.99288e-165	-0.168			1.23937e-15	0.133			0.000861143	0.103
MRPL11	1.69362	3.35717e-33	1.27978	1.48086e-07													6.4923e-114	-0.195	3.67391e-298	-0.207
PCMT1	2.32122	3.41736e-119	1.2861	1.84635e-10									8.96125e-42	-0.205	2.03134e-68	-0.327
SLC37A3	2.06395	2.32064e-74	1.28821	9.1605e-08			0.00294319	0.333													0.000187489	-0.132
TCEA1	1.68292	9.01835e-56	1.30815	8.07892e-15																	5.80642e-19	-0.201	9.94834e-05	-0.212
TMEM107	1.89232	4.20947e-12	1.30869	0.0129132					5.82685e-39	0.203	5.86953e-14	0.397
PCID2	1.65049	1.76576e-28	1.32428	4.27229e-09															7.41783e-16	-0.102	4.77782e-15	0.123
PPP2R2A	1.85456	1.57902e-08	1.34947	0.00610516													1.46291e-47	0.21			0.00890225	-0.333	0.000388315	-0.756
C10orf2	2.50752	9.61121e-52	1.3533	2.88377e-05													0.00158444	-0.131	7.57554e-35	-0.162
HAUS2	1.6528	2.26028e-19	1.35679	1.40965e-07									1.41473e-33	0.118	0.00654738	0.144
MRPL45	1.7859	4.43437e-23	1.37554	3.23531e-07									4.52183e-14	0.111	0.00947186	0.129
LYPLA1	1.76501	3.28745e-63	1.37773	1.14726e-19									0.0198211	0.177	0.00219862	0.443
EPB41L5	2.05314	3.14017e-120	1.38725	4.94881e-25			8.51509e-06	-0.329					4.98009e-28	-0.1
COQ9	1.6277	1.40265e-19	1.39199	2.57916e-09									3.30731e-18	0.28	1.47217e-226	0.241
NUP54	1.79101	7.40216e-46	1.39522	3.16344e-15			4.17152e-110	0.12					5.12112e-26	-0.106
HIAT1	2.07349	1.47455e-60	1.39625	1.99793e-12									2.22788e-41	-0.102	4.20012e-16	-0.14
RPL7A	1.89671	2.18792e-68	1.3971	6.09507e-19													4.42956e-50	-0.186	2.90772e-05	-0.128
CHRD	3.2388	6.11554e-20	1.40253	0.0371025					8.85622e-05	-0.56							0.00535167	-0.466			1.02743e-05	-0.359	0.0167203	-0.376
EXOSC7	1.79342	4.67409e-23	1.42425	7.43325e-08									0.0027398	-0.105	0.000116609	-0.119
GLCE	2.07918	2.15011e-72	1.42957	5.79136e-16									3.09414e-100	-0.115	2.36433e-96	-0.113
MBOAT2	2.47913	1.41025e-162	1.43101	2.94114e-23			3.09473e-12	-0.337					2.08935e-15	0.125	7.96139e-18	0.106
FNTA	1.58011	3.50046e-20	1.44449	7.57704e-13													1.44621e-07	0.148	0.000353105	0.121
BDH2	1.82413	5.72941e-09	1.48326	0.000360213			2.96367e-25	0.113	9.62164e-36	0.134	4.00972e-25	0.26							4.20574e-132	0.228
KIAA1731	1.63628	1.32217e-45	1.4969	6.39415e-30									1.5347e-15	0.137					2.46761e-66	-0.191
TRUB1	1.70211	1.33643e-38	1.49722	1.88047e-21									2.55415e-07	-0.145	2.06795e-44	-0.106
ALG1L	4.12158	2.362e-54	1.49854	0.000665074									1.57201e-21	-0.175	3.93153e-06	-0.19
CDC5L	1.7141	1.91679e-46	1.49876	5.56725e-26									0	0.184	2.14181e-17	0.172
PKD2	1.31528	2.89988e-08	1.50457	8.11829e-18																	7.65318e-141	-0.204	3.9496e-84	-0.16
DDX55	1.60412	3.47791e-26	1.51019	1.65238e-20					4.19951e-141	-0.104			4.36009e-19	0.12	0.023069	0.114					1.23658e-29	0.153	0.0260773	0.124
B4GALT4	1.32519	1.92685e-08	1.52526	4.12554e-17									5.72648e-169	-0.14	9.73293e-09	-0.155			0.000370141	0.5
EIF3A	1.62558	1.8881e-47	1.53912	5.81508e-36									1.32114e-101	0.102	3.52193e-06	0.118
GAS8	1.44172	2.35129e-13	1.54131	3.14517e-19																	2.37384e-185	-0.218	5.9423e-85	-0.147
EWSR1	1.53326	1.40271e-36	1.54648	9.27288e-37					4.32146e-31	-0.256	0.00163818	-0.15			3.66593e-106	0.1
RPL3	1.64557	4.35573e-38	1.54727	7.39289e-29					2.65185e-68	-0.135	0.00533453	-0.106
KIAA0020	1.75164	2.65991e-40	1.566	3.83922e-25									2.81371e-33	0.118	3.48864e-05	0.167
RPL21	2.16149	1.42105e-107	1.57279	8.69079e-37									1.04597e-63	0.115	3.63692e-165	0.109
EXOC7	1.5413	8.01564e-38	1.58006	1.93975e-43			7.92927e-15	0.1	6.26661e-26	-0.15	1.10523e-17	-0.258									3.20245e-110	-0.321	5.82499e-08	-0.289
LDHA	2.49786	8.47663e-216	1.58026	1.16087e-50									1.58734e-24	-0.136	8.92104e-176	-0.122
GOPC	1.62572	5.75777e-37	1.59994	1.34582e-34									3.53632e-05	0.143	4.42457e-73	0.113
SKP1	1.52308	1.97239e-44	1.60326	1.44935e-56									9.18449e-08	0.108	1.80927e-33	0.177
CCT6A	1.85113	5.11051e-70	1.617	6.2924e-43									4.39064e-32	-0.215	0	-0.178
MTHFD1	2.82327	1.09112e-203	1.62048	8.68811e-41									0.00373686	0.148	3.07161e-86	0.266
BPHL	2.03695	4.84015e-20	1.62784	7.91278e-09			4.4985e-71	0.235													6.30421e-06	-0.186	0.0012585	-0.149
MAL2	1.7874	8.3256e-99	1.63723	5.89193e-70					2.36642e-63	0.102	4.3989e-103	0.135
DYNC2H1	2.2369	3.4131e-109	1.6532	1.88031e-43									0.00439269	-0.115	5.88963e-06	-0.105
TTC26	1.54985	2.04901e-09	1.65321	4.20052e-12											0.00390143	-0.195					0.00615922	-0.121
ZDHHC4	1.48895	1.29975e-17	1.65562	2.10418e-30			1.12585e-56	-0.156									4.43439e-24	-0.114	4.28688e-56	-0.148
BTN2A2	2.03267	1.1633e-12	1.67832	1.06481e-06									6.23953e-06	0.247	1.10433e-62	0.215
GPCPD1	2.12514	7.58125e-53	1.69394	9.99154e-24			1.58694e-07	0.101					1.96758e-05	0.114
C6orf52	2.63954	1.95582e-08	1.71022	0.00480715			4.08904e-08	1					0.0285614	0.107
RPL11	1.4229	1.41099e-19	1.71138	8.257e-43									3.58269e-12	0.143	3.18921e-09	0.109
NCK1	2.31157	2.95079e-75	1.71675	8.02168e-29			5.9767e-07	0.114									3.81166e-07	0.105
DDIT3	1.65684	2.18313e-08	1.73637	2.96094e-10																	0.0386623	-0.199	0.0310159	-0.104
SLC16A9	1.83106	4.38043e-17	1.74903	6.0158e-14			0.0114743	0.413					2.36318e-34	-0.122
TFIP11	1.8343	1.64555e-43	1.76871	1.52099e-36																	1.61226e-21	0.262	3.72434e-37	0.213
MED17	1.86812	1.67418e-40	1.78542	1.76274e-38					1.07117e-11	-0.119	0.000438554	-0.102
RPL22L1	4.90522	1.19145e-265	1.80572	1.10487e-28																	2.02247e-46	-0.322	3.13303e-50	-0.108
HAUS4	2.60617	2.45812e-69	1.80774	2.28279e-24													1.19982e-97	-0.174	0.0274688	-0.108
THNSL1	3.44214	7.54793e-140	1.87384	2.59216e-31													1.59108e-10	-0.2	2.59975e-14	-0.14
TPM2	1.64741	2.12928e-09	1.88802	2.32576e-14									4.60479e-58	-0.247	0.0063377	-0.187
CACNA2D2	1.73387	0.00841038	1.96288	0.000524826																	9.98037e-05	1	0.000199206	1
TOMM40L	1.66997	1.28341e-09	1.9995	6.00406e-18									0.0245339	0.184	3.39482e-08	0.178
C12orf75	2.11056	4.59362e-40	2.04045	9.61573e-36									3.11936e-38	-0.276	7.03087e-09	-0.275
ZNF311	1.94626	3.13934e-13	2.06278	1.03123e-15					0.0164215	-0.189	8.68026e-13	-0.214
NVL	2.12333	1.35734e-72	2.07769	1.16963e-70									5.25115e-08	0.121	0.00113249	0.185
NGFRAP1	3.0138	2.02648e-153	2.10171	7.68121e-65																	4.69751e-07	0.124	6.20168e-182	0.132
SLC25A15	2.60086	5.60339e-87	2.14494	2.17092e-53									2.98713e-28	-0.178	1.54265e-162	-0.168
FAM169A	2.48681	1.56388e-56	2.16375	1.13942e-38			1.76145e-48	-0.11					0.00138101	0.127
RHEBL1	2.87434	0.000212029	2.24153	0.00349478																	0.00229635	-0.243	0.000368472	-0.201
ZNF711	3.38669	8.69173e-60	2.30813	8.84778e-25			1.71336e-19	-0.365													2.61865e-11	-0.225	1.22993e-25	-0.37
HEXA	3.06147	2.45026e-128	2.35035	1.77685e-65											4.22246e-07	-0.101	6.17452e-39	0.16	0.0293605	0.193
PDCD2L	2.55516	6.47371e-23	2.35392	1.99916e-18									3.076e-177	-0.291	1.0408e-158	-0.166
CRELD2	1.70033	4.32998e-13	2.3682	4.10451e-39									4.75736e-05	-0.181	2.72034e-55	-0.199
RAI14	3.88346	3.77822e-65	2.43311	5.68169e-24			1.79685e-24	0.253									0.0299397	0.122
TXNRD1	3.65402	0	2.48006	9.1313e-201									1.35737e-110	0.176	0.00133589	0.319
ACY1	2.81195	4.61385e-08	2.60232	1.86197e-07									5.23797e-41	-0.108	5.48862e-05	-0.103
MRPL9	3.89606	1.15244e-266	2.66689	4.45349e-129									7.18203e-111	-0.114			6.19457e-26	-0.364	0.00136923	-0.454
RAPH1	2.61317	5.69877e-12	2.89184	6.29251e-15			0.0166275	0.173					3.62987e-06	0.208
STRADA	1.89098	6.5267e-20	2.99122	1.57665e-66			0.00734203	0.133									0.0102169	-0.175
WHAMMP3	1.9508	2.35007e-05	3.03294	1.90572e-16			0.00198892	0.473					3.20446e-14	0.502	2.56921e-06	0.458
BCKDHA	3.84979	5.74195e-09	3.58787	9.50423e-09									9.68169e-41	-0.214	1.356e-07	-0.182
B4GALNT3	9.85756	1.13843e-49	3.64745	1.63831e-12					2.63714e-43	0.411	1.22599e-14	0.261
ATP5O	3.99831	1.48429e-219	3.96535	1.2277e-213									0.0104025	-0.106	1.82481e-26	-0.154
ACOXL	1.38707	0.0448985	4.38175	7.18878e-36			1.23671e-14	-0.227					0.00023313	-0.7	0.0269009	-0.372
ARL6IP4	3.42779	4.7662e-07	4.5667	1.60132e-12					1.7566e-146	-0.1									1.5275e-08	-0.105
RPP21	4.48267	7.3607e-24	5.12301	1.63184e-31					1.59162e-16	-0.165	3.92971e-164	-0.166
ILK	7.58694	1.55043e-28	7.5808	1.34709e-30																	1.08124e-63	0.287	5.36811e-06	0.155
PILRB	4.83543	1.69204e-206	7.64116	0							0.000272649	0.123	1.54153e-59	-0.13							6.85302e-100	-0.178	7.26809e-12	-0.191
FYN	5.88422	1.00517e-23	7.86908	3.36113e-38									1.51439e-05	-0.272	2.93309e-06	-0.46
GMPPB	10.295	1.47737e-10	8.85074	4.40012e-13			0.00594237	-0.111					9.28585e-05	0.168	0.000128994	0.167
IPO4	8.79291	7.67437e-55	9.44789	1.07374e-61					1.22268e-08	0.28	9.95498e-26	0.458			4.00523e-88	0.128
FDX1L	83.4172	1.37134e-59	95.2992	5.59827e-93					5.01772e-10	0.297	1.12857e-09	0.203
