# Supplementary material for: The nuclear receptor ERβ engages AGO2 in regulation of gene transcription, RNA splicing and RISC loading
Source: Genome Biol. 2017 Oct 6;18:189. doi: 10.1186/s13059-017-1321-0 (PMC5634881; doi:10.1186/s13059-017-1321-0)
Supplement: Supplementary file 5 — Mapping of ERβ binding sites to the BC cell genome. Table S3a. ERβ binding sites. Table S3b. Differentially expressed transcripts with ERβ binding sites in promoter regions. Table S3c Differentially expressed transcripts harboring ERβ binding sites in the transcriptional unit. (XLSX 1334 kb) [file 13059_2017_1321_MOESM5_ESM.xlsx]

## Sheet: Summary
Summary
Additional file 5: Table S3
Table S3A: ERbeta binding sites
Table S3B: Differentially expressed transcripts with ERbeta binding sites in promoter regions
Table S3C: Differentially expressed transcripts harboring ERbeta binding sites in the transcriptional unit

## Sheet: ERB BS
Table S3A: ERbeta binding sites
Chromosome	start	end	ERβ_BS_id
chr1	569716	570139	ERB_BS1
chr1	1301197	1301818	ERB_BS2
chr1	1730818	1731351	ERB_BS3
chr1	1784154	1784781	ERB_BS4
chr1	1789826	1790293	ERB_BS5
chr1	1802998	1803410	ERB_BS6
chr1	2585958	2586588	ERB_BS7
chr1	2628625	2629472	ERB_BS8
chr1	2854340	2854916	ERB_BS9
chr1	3768177	3768681	ERB_BS10
chr1	3812956	3813309	ERB_BS11
chr1	5658313	5658712	ERB_BS12
chr1	6280198	6280823	ERB_BS13
chr1	6656445	6656757	ERB_BS14
chr1	6842077	6842600	ERB_BS15
chr1	7105614	7106156	ERB_BS16
chr1	7393040	7393681	ERB_BS17
chr1	8029934	8030494	ERB_BS18
chr1	8101257	8101600	ERB_BS19
chr1	8116717	8117076	ERB_BS20
chr1	8118237	8118719	ERB_BS21
chr1	8121737	8122162	ERB_BS22
chr1	8176490	8177277	ERB_BS23
chr1	8194939	8195427	ERB_BS24
chr1	8468279	8468827	ERB_BS25
chr1	8469316	8469735	ERB_BS26
chr1	8793525	8794227	ERB_BS27
chr1	8891139	8891681	ERB_BS28
chr1	8930176	8930669	ERB_BS29
chr1	8931420	8932103	ERB_BS30
chr1	8947649	8948493	ERB_BS31
chr1	8949147	8949543	ERB_BS32
chr1	8969657	8970596	ERB_BS33
chr1	9227828	9228235	ERB_BS34
chr1	9240995	9241381	ERB_BS35
chr1	9267617	9267910	ERB_BS36
chr1	9318261	9318983	ERB_BS37
chr1	9319975	9320654	ERB_BS38
chr1	9529260	9529755	ERB_BS39
chr1	9882792	9883129	ERB_BS40
chr1	10106598	10107167	ERB_BS41
chr1	10271519	10272210	ERB_BS42
chr1	10418241	10418641	ERB_BS43
chr1	10554831	10555525	ERB_BS44
chr1	10661317	10661808	ERB_BS45
chr1	10721450	10722096	ERB_BS46
chr1	10837496	10838002	ERB_BS47
chr1	11175430	11175934	ERB_BS48
chr1	11610537	11610924	ERB_BS49
chr1	12534992	12535526	ERB_BS50
chr1	12545945	12546519	ERB_BS51
chr1	12680174	12680659	ERB_BS52
chr1	15442436	15443205	ERB_BS53
chr1	15476882	15477521	ERB_BS54
chr1	15488300	15488809	ERB_BS55
chr1	15586008	15586615	ERB_BS56
chr1	15598498	15599093	ERB_BS57
chr1	15605867	15606323	ERB_BS58
chr1	15678778	15679366	ERB_BS59
chr1	16335294	16335980	ERB_BS60
chr1	16445882	16446226	ERB_BS61
chr1	16507172	16507866	ERB_BS62
chr1	16694462	16695060	ERB_BS63
chr1	16700569	16701197	ERB_BS64
chr1	16708947	16709386	ERB_BS65
chr1	16711155	16711539	ERB_BS66
chr1	16717876	16718474	ERB_BS67
chr1	16840371	16840991	ERB_BS68
chr1	16842499	16842905	ERB_BS69
chr1	16863205	16863705	ERB_BS70
chr1	16886189	16886867	ERB_BS71
chr1	16887080	16887409	ERB_BS72
chr1	16891132	16891589	ERB_BS73
chr1	16891800	16892722	ERB_BS74
chr1	16893083	16893948	ERB_BS75
chr1	16901094	16901594	ERB_BS76
chr1	16902003	16903058	ERB_BS77
chr1	16914636	16915000	ERB_BS78
chr1	16918336	16919066	ERB_BS79
chr1	16919709	16920136	ERB_BS80
chr1	16920935	16921445	ERB_BS81
chr1	16922196	16922641	ERB_BS82
chr1	16926997	16927768	ERB_BS83
chr1	16928913	16929416	ERB_BS84
chr1	16929437	16930203	ERB_BS85
chr1	16930209	16931045	ERB_BS86
chr1	16933111	16933510	ERB_BS87
chr1	16933824	16936042	ERB_BS88
chr1	16937026	16937569	ERB_BS89
chr1	16937699	16938067	ERB_BS90
chr1	16938428	16939471	ERB_BS91
chr1	16940776	16941566	ERB_BS92
chr1	16942897	16943438	ERB_BS93
chr1	16943522	16944154	ERB_BS94
chr1	16947261	16949343	ERB_BS95
chr1	16949821	16950350	ERB_BS96
chr1	16952919	16953245	ERB_BS97
chr1	16953822	16954247	ERB_BS98
chr1	16955189	16956523	ERB_BS99
chr1	16957604	16957938	ERB_BS100
chr1	16958215	16958736	ERB_BS101
chr1	16958977	16962124	ERB_BS102
chr1	16962488	16962976	ERB_BS103
chr1	16963297	16964283	ERB_BS104
chr1	16964894	16966099	ERB_BS105
chr1	16966775	16967334	ERB_BS106
chr1	16969694	16971057	ERB_BS107
chr1	16971357	16972103	ERB_BS108
chr1	17013848	17014591	ERB_BS109
chr1	17014747	17015492	ERB_BS110
chr1	17029700	17031035	ERB_BS111
chr1	17032684	17033824	ERB_BS112
chr1	17034993	17035506	ERB_BS113
chr1	17035960	17036723	ERB_BS114
chr1	17037345	17038098	ERB_BS115
chr1	17039440	17040437	ERB_BS116
chr1	17041071	17041511	ERB_BS117
chr1	17043540	17044365	ERB_BS118
chr1	17047097	17047719	ERB_BS119
chr1	17048763	17049222	ERB_BS120
chr1	17053806	17055021	ERB_BS121
chr1	17056169	17056570	ERB_BS122
chr1	17084140	17084638	ERB_BS123
chr1	17231114	17231698	ERB_BS124
chr1	17233543	17234749	ERB_BS125
chr1	17234761	17235310	ERB_BS126
chr1	17278050	17278508	ERB_BS127
chr1	17464435	17464997	ERB_BS128
chr1	17559469	17560366	ERB_BS129
chr1	17703751	17704102	ERB_BS130
chr1	17754426	17755132	ERB_BS131
chr1	17802467	17802825	ERB_BS132
chr1	18416341	18416692	ERB_BS133
chr1	18806388	18806806	ERB_BS134
chr1	18911130	18911705	ERB_BS135
chr1	18934767	18935319	ERB_BS136
chr1	19055429	19055868	ERB_BS137
chr1	19274628	19275169	ERB_BS138
chr1	19335857	19336650	ERB_BS139
chr1	19728510	19729020	ERB_BS140
chr1	19922725	19923416	ERB_BS141
chr1	20281586	20282042	ERB_BS142
chr1	20322088	20322540	ERB_BS143
chr1	20683438	20684390	ERB_BS144
chr1	20901534	20901898	ERB_BS145
chr1	20985751	20986278	ERB_BS146
chr1	21015450	21015879	ERB_BS147
chr1	21059582	21060156	ERB_BS148
chr1	21066163	21066494	ERB_BS149
chr1	21357562	21358028	ERB_BS150
chr1	21634912	21635512	ERB_BS151
chr1	21664492	21665092	ERB_BS152
chr1	21731434	21732346	ERB_BS153
chr1	21837371	21837661	ERB_BS154
chr1	22248616	22249018	ERB_BS155
chr1	22371316	22371827	ERB_BS156
chr1	22623447	22624355	ERB_BS157
chr1	22851032	22851668	ERB_BS158
chr1	23302465	23303296	ERB_BS159
chr1	23809392	23809750	ERB_BS160
chr1	23818803	23819374	ERB_BS161
chr1	23882005	23882342	ERB_BS162
chr1	23901451	23901813	ERB_BS163
chr1	24113910	24114488	ERB_BS164
chr1	24329917	24330494	ERB_BS165
chr1	24537273	24538069	ERB_BS166
chr1	25044518	25044958	ERB_BS167
chr1	25224805	25225536	ERB_BS168
chr1	25333384	25333974	ERB_BS169
chr1	25558913	25559469	ERB_BS170
chr1	26060982	26061345	ERB_BS171
chr1	26098401	26098759	ERB_BS172
chr1	26825548	26826253	ERB_BS173
chr1	26845935	26846581	ERB_BS174
chr1	26856764	26858430	ERB_BS175
chr1	26866749	26867293	ERB_BS176
chr1	27089445	27090462	ERB_BS177
chr1	27098547	27099175	ERB_BS178
chr1	27152433	27153029	ERB_BS179
chr1	27188494	27189135	ERB_BS180
chr1	27215704	27216173	ERB_BS181
chr1	27362955	27363281	ERB_BS182
chr1	27448983	27449414	ERB_BS183
chr1	27471805	27472189	ERB_BS184
chr1	27476293	27476899	ERB_BS185
chr1	27648968	27649593	ERB_BS186
chr1	28844015	28844435	ERB_BS187
chr1	29111290	29111796	ERB_BS188
chr1	29137847	29138444	ERB_BS189
chr1	29342523	29342862	ERB_BS190
chr1	29575050	29575557	ERB_BS191
chr1	31180530	31181083	ERB_BS192
chr1	31646557	31646901	ERB_BS193
chr1	31887693	31888205	ERB_BS194
chr1	31960619	31961202	ERB_BS195
chr1	31976226	31976896	ERB_BS196
chr1	31976995	31977631	ERB_BS197
chr1	32049196	32049599	ERB_BS198
chr1	32059511	32060003	ERB_BS199
chr1	32323095	32323754	ERB_BS200
chr1	32549267	32549607	ERB_BS201
chr1	32647585	32648015	ERB_BS202
chr1	32866287	32866960	ERB_BS203
chr1	33006135	33006612	ERB_BS204
chr1	33220111	33220438	ERB_BS205
chr1	33631248	33631614	ERB_BS206
chr1	33725840	33726374	ERB_BS207
chr1	35349080	35349744	ERB_BS208
chr1	35996323	35996777	ERB_BS209
chr1	36947015	36947398	ERB_BS210
chr1	37939380	37939886	ERB_BS211
chr1	37980765	37981128	ERB_BS212
chr1	39211194	39211811	ERB_BS213
chr1	39492275	39492766	ERB_BS214
chr1	39853247	39853942	ERB_BS215
chr1	40362654	40363120	ERB_BS216
chr1	40559740	40560253	ERB_BS217
chr1	40771830	40772288	ERB_BS218
chr1	41313112	41313702	ERB_BS219
chr1	41364564	41365112	ERB_BS220
chr1	41781426	41781990	ERB_BS221
chr1	41812987	41813470	ERB_BS222
chr1	41814268	41814817	ERB_BS223
chr1	41820223	41821281	ERB_BS224
chr1	42087453	42087955	ERB_BS225
chr1	42155742	42156192	ERB_BS226
chr1	42354825	42355370	ERB_BS227
chr1	43601124	43601515	ERB_BS228
chr1	43609822	43610500	ERB_BS229
chr1	43703115	43703783	ERB_BS230
chr1	43831585	43832050	ERB_BS231
chr1	43975075	43975756	ERB_BS232
chr1	44017829	44018322	ERB_BS233
chr1	44036809	44037184	ERB_BS234
chr1	45723808	45724191	ERB_BS235
chr1	45791215	45791687	ERB_BS236
chr1	45793573	45794092	ERB_BS237
chr1	45958411	45959537	ERB_BS238
chr1	46186809	46187253	ERB_BS239
chr1	46647425	46647891	ERB_BS240
chr1	46714871	46715455	ERB_BS241
chr1	46769258	46770047	ERB_BS242
chr1	46861015	46861527	ERB_BS243
chr1	47201309	47201865	ERB_BS244
chr1	47213858	47214230	ERB_BS245
chr1	47215630	47216125	ERB_BS246
chr1	47918041	47918664	ERB_BS247
chr1	47993278	47993621	ERB_BS248
chr1	51782519	51783136	ERB_BS249
chr1	52123409	52123735	ERB_BS250
chr1	52362642	52362961	ERB_BS251
chr1	53192668	53193169	ERB_BS252
chr1	53686934	53687577	ERB_BS253
chr1	55261009	55261470	ERB_BS254
chr1	55349084	55349773	ERB_BS255
chr1	59041432	59041817	ERB_BS256
chr1	59054470	59054880	ERB_BS257
chr1	59348645	59349150	ERB_BS258
chr1	59350892	59351435	ERB_BS259
chr1	60920659	60921228	ERB_BS260
chr1	62209393	62209891	ERB_BS261
chr1	62737454	62738028	ERB_BS262
chr1	64809358	64809900	ERB_BS263
chr1	65038492	65038899	ERB_BS264
chr1	65271813	65272177	ERB_BS265
chr1	66708343	66708802	ERB_BS266
chr1	67385841	67386217	ERB_BS267
chr1	67882556	67882870	ERB_BS268
chr1	71239262	71240041	ERB_BS269
chr1	80619229	80619883	ERB_BS270
chr1	84092278	84092702	ERB_BS271
chr1	84852967	84853493	ERB_BS272
chr1	85219132	85219486	ERB_BS273
chr1	85313578	85314067	ERB_BS274
chr1	85763341	85763630	ERB_BS275
chr1	85983859	85984399	ERB_BS276
chr1	85986877	85987611	ERB_BS277
chr1	85992092	85992497	ERB_BS278
chr1	85992812	85993125	ERB_BS279
chr1	85995132	85995554	ERB_BS280
chr1	85995974	85996574	ERB_BS281
chr1	86004828	86005466	ERB_BS282
chr1	91852689	91853178	ERB_BS283
chr1	107395556	107396115	ERB_BS284
chr1	107979189	107979553	ERB_BS285
chr1	108023502	108024139	ERB_BS286
chr1	108114323	108116228	ERB_BS287
chr1	108116350	108117193	ERB_BS288
chr1	108117737	108119721	ERB_BS289
chr1	108128065	108128786	ERB_BS290
chr1	108143308	108144002	ERB_BS291
chr1	108149571	108150333	ERB_BS292
chr1	108169577	108169921	ERB_BS293
chr1	108175938	108176577	ERB_BS294
chr1	108184950	108185454	ERB_BS295
chr1	108191420	108191996	ERB_BS296
chr1	108203750	108204102	ERB_BS297
chr1	108208919	108209353	ERB_BS298
chr1	108212673	108213050	ERB_BS299
chr1	108223158	108223609	ERB_BS300
chr1	108231697	108232756	ERB_BS301
chr1	108233226	108233615	ERB_BS302
chr1	108236364	108237069	ERB_BS303
chr1	108241587	108242334	ERB_BS304
chr1	108248736	108249198	ERB_BS305
chr1	108263094	108263539	ERB_BS306
chr1	108274845	108276143	ERB_BS307
chr1	108282005	108283018	ERB_BS308
chr1	108283734	108284437	ERB_BS309
chr1	108297043	108297668	ERB_BS310
chr1	108305553	108305893	ERB_BS311
chr1	108312546	108312879	ERB_BS312
chr1	108326065	108326432	ERB_BS313
chr1	108327953	108328428	ERB_BS314
chr1	108332509	108333106	ERB_BS315
chr1	108336531	108336936	ERB_BS316
chr1	108348457	108349016	ERB_BS317
chr1	108360195	108360893	ERB_BS318
chr1	108366092	108366791	ERB_BS319
chr1	108377760	108378661	ERB_BS320
chr1	108387335	108388204	ERB_BS321
chr1	108390480	108390876	ERB_BS322
chr1	108397489	108397862	ERB_BS323
chr1	108398293	108398832	ERB_BS324
chr1	108399355	108400033	ERB_BS325
chr1	108400988	108401425	ERB_BS326
chr1	108407403	108408038	ERB_BS327
chr1	108417968	108418525	ERB_BS328
chr1	108422725	108423319	ERB_BS329
chr1	108430802	108431356	ERB_BS330
chr1	108448692	108449070	ERB_BS331
chr1	108459634	108460092	ERB_BS332
chr1	108468647	108469098	ERB_BS333
chr1	108469428	108471074	ERB_BS334
chr1	108479147	108480140	ERB_BS335
chr1	108480558	108481093	ERB_BS336
chr1	108486266	108486732	ERB_BS337
chr1	108502642	108503453	ERB_BS338
chr1	108506040	108507264	ERB_BS339
chr1	108508018	108508895	ERB_BS340
chr1	108510660	108511075	ERB_BS341
chr1	108525066	108525641	ERB_BS342
chr1	108533299	108533765	ERB_BS343
chr1	108536540	108537009	ERB_BS344
chr1	108543260	108543813	ERB_BS345
chr1	108545695	108546149	ERB_BS346
chr1	108547393	108548043	ERB_BS347
chr1	108553966	108554333	ERB_BS348
chr1	108555387	108556051	ERB_BS349
chr1	108557233	108557784	ERB_BS350
chr1	108558376	108558901	ERB_BS351
chr1	108562820	108564392	ERB_BS352
chr1	108564845	108565337	ERB_BS353
chr1	108566441	108566752	ERB_BS354
chr1	108568583	108569133	ERB_BS355
chr1	108571623	108571994	ERB_BS356
chr1	108572537	108572908	ERB_BS357
chr1	108582217	108582535	ERB_BS358
chr1	108586499	108587261	ERB_BS359
chr1	108587760	108588168	ERB_BS360
chr1	108589436	108590261	ERB_BS361
chr1	108590809	108591277	ERB_BS362
chr1	108594194	108594866	ERB_BS363
chr1	108614176	108614512	ERB_BS364
chr1	108622228	108622787	ERB_BS365
chr1	108627811	108628357	ERB_BS366
chr1	108639406	108639859	ERB_BS367
chr1	108645918	108646446	ERB_BS368
chr1	108653388	108654609	ERB_BS369
chr1	108656012	108656380	ERB_BS370
chr1	108656658	108657319	ERB_BS371
chr1	108660467	108661412	ERB_BS372
chr1	108662178	108662646	ERB_BS373
chr1	108664616	108665355	ERB_BS374
chr1	108667972	108668480	ERB_BS375
chr1	108669052	108669648	ERB_BS376
chr1	108669688	108670079	ERB_BS377
chr1	108672284	108672830	ERB_BS378
chr1	108674394	108675226	ERB_BS379
chr1	108675916	108676593	ERB_BS380
chr1	108679028	108679499	ERB_BS381
chr1	108679794	108680280	ERB_BS382
chr1	108680518	108680977	ERB_BS383
chr1	108681566	108682081	ERB_BS384
chr1	108690376	108690959	ERB_BS385
chr1	108714885	108715485	ERB_BS386
chr1	108715677	108716202	ERB_BS387
chr1	108716499	108717475	ERB_BS388
chr1	108733282	108733682	ERB_BS389
chr1	108733751	108734114	ERB_BS390
chr1	108736803	108737219	ERB_BS391
chr1	108740081	108740772	ERB_BS392
chr1	108741300	108741740	ERB_BS393
chr1	108741881	108742414	ERB_BS394
chr1	108743194	108743671	ERB_BS395
chr1	108750999	108751649	ERB_BS396
chr1	108751723	108752490	ERB_BS397
chr1	108763860	108764527	ERB_BS398
chr1	108765651	108766153	ERB_BS399
chr1	108869725	108870701	ERB_BS400
chr1	108888894	108889379	ERB_BS401
chr1	108906523	108907509	ERB_BS402
chr1	108907606	108908002	ERB_BS403
chr1	109040032	109040340	ERB_BS404
chr1	109045208	109045679	ERB_BS405
chr1	109062897	109063459	ERB_BS406
chr1	109182434	109183181	ERB_BS407
chr1	109222252	109222930	ERB_BS408
chr1	109234467	109234909	ERB_BS409
chr1	109247804	109248475	ERB_BS410
chr1	109251453	109252355	ERB_BS411
chr1	109255274	109255647	ERB_BS412
chr1	109277100	109277386	ERB_BS413
chr1	109327583	109328172	ERB_BS414
chr1	109357316	109357697	ERB_BS415
chr1	109376630	109377138	ERB_BS416
chr1	109387771	109388559	ERB_BS417
chr1	109388955	109389857	ERB_BS418
chr1	109393799	109394450	ERB_BS419
chr1	109432267	109432564	ERB_BS420
chr1	109449305	109449833	ERB_BS421
chr1	109610498	109611087	ERB_BS422
chr1	109618301	109618657	ERB_BS423
chr1	109631637	109632535	ERB_BS424
chr1	109632704	109633104	ERB_BS425
chr1	109636868	109637263	ERB_BS426
chr1	109653750	109654357	ERB_BS427
chr1	109654987	109655919	ERB_BS428
chr1	109656035	109656477	ERB_BS429
chr1	109656859	109657528	ERB_BS430
chr1	109667336	109667691	ERB_BS431
chr1	109676484	109677327	ERB_BS432
chr1	109680629	109681182	ERB_BS433
chr1	109694623	109695198	ERB_BS434
chr1	109697071	109697786	ERB_BS435
chr1	109698289	109698667	ERB_BS436
chr1	109705335	109705949	ERB_BS437
chr1	109710198	109711004	ERB_BS438
chr1	109724156	109724742	ERB_BS439
chr1	109736360	109736712	ERB_BS440
chr1	109736930	109737326	ERB_BS441
chr1	109747793	109748216	ERB_BS442
chr1	109749876	109750296	ERB_BS443
chr1	109752812	109753447	ERB_BS444
chr1	109781899	109783249	ERB_BS445
chr1	109783900	109785427	ERB_BS446
chr1	109788510	109788852	ERB_BS447
chr1	109797962	109799272	ERB_BS448
chr1	109799677	109800541	ERB_BS449
chr1	109807334	109808078	ERB_BS450
chr1	109818388	109818960	ERB_BS451
chr1	109820065	109820876	ERB_BS452
chr1	109826205	109826970	ERB_BS453
chr1	109838122	109838871	ERB_BS454
chr1	109932527	109933003	ERB_BS455
chr1	109960580	109961228	ERB_BS456
chr1	109969151	109969544	ERB_BS457
chr1	109992668	109992965	ERB_BS458
chr1	110000111	110000431	ERB_BS459
chr1	110012554	110013190	ERB_BS460
chr1	110030143	110030673	ERB_BS461
chr1	110035424	110036082	ERB_BS462
chr1	110036150	110036587	ERB_BS463
chr1	110042176	110042988	ERB_BS464
chr1	110043751	110044172	ERB_BS465
chr1	110044289	110044826	ERB_BS466
chr1	110049063	110049638	ERB_BS467
chr1	110070657	110071574	ERB_BS468
chr1	110080284	110080825	ERB_BS469
chr1	110087001	110087446	ERB_BS470
chr1	110161968	110162375	ERB_BS471
chr1	110162931	110163538	ERB_BS472
chr1	110169192	110169763	ERB_BS473
chr1	110178605	110179071	ERB_BS474
chr1	110183735	110184498	ERB_BS475
chr1	110187237	110187782	ERB_BS476
chr1	110209952	110210294	ERB_BS477
chr1	110212159	110212651	ERB_BS478
chr1	110231467	110232378	ERB_BS479
chr1	110232798	110233349	ERB_BS480
chr1	110233884	110234730	ERB_BS481
chr1	110240190	110240662	ERB_BS482
chr1	110256212	110256759	ERB_BS483
chr1	110260110	110260826	ERB_BS484
chr1	110261162	110261723	ERB_BS485
chr1	110265796	110266532	ERB_BS486
chr1	110269383	110270015	ERB_BS487
chr1	110273365	110273855	ERB_BS488
chr1	110273893	110274544	ERB_BS489
chr1	110276371	110276993	ERB_BS490
chr1	110277737	110278170	ERB_BS491
chr1	110280531	110281245	ERB_BS492
chr1	110291564	110291980	ERB_BS493
chr1	110298156	110298556	ERB_BS494
chr1	110314218	110314651	ERB_BS495
chr1	110315622	110316555	ERB_BS496
chr1	110318741	110319721	ERB_BS497
chr1	110325257	110325722	ERB_BS498
chr1	110325746	110326270	ERB_BS499
chr1	110329113	110329936	ERB_BS500
chr1	110331789	110332821	ERB_BS501
chr1	110334482	110335263	ERB_BS502
chr1	110335469	110336140	ERB_BS503
chr1	110336292	110336782	ERB_BS504
chr1	110339852	110340197	ERB_BS505
chr1	110358487	110359018	ERB_BS506
chr1	110360033	110360845	ERB_BS507
chr1	110361086	110362007	ERB_BS508
chr1	110363568	110364246	ERB_BS509
chr1	110364263	110365168	ERB_BS510
chr1	110372186	110372570	ERB_BS511
chr1	110420889	110421730	ERB_BS512
chr1	110434800	110435519	ERB_BS513
chr1	110438779	110439414	ERB_BS514
chr1	110443303	110443816	ERB_BS515
chr1	110448532	110449275	ERB_BS516
chr1	110451596	110452475	ERB_BS517
chr1	110452599	110453172	ERB_BS518
chr1	110456137	110457014	ERB_BS519
chr1	110476335	110476777	ERB_BS520
chr1	110489086	110489580	ERB_BS521
chr1	110518569	110519001	ERB_BS522
chr1	110522219	110522759	ERB_BS523
chr1	110524070	110524734	ERB_BS524
chr1	110525138	110525724	ERB_BS525
chr1	110527941	110528361	ERB_BS526
chr1	110536327	110537074	ERB_BS527
chr1	110546753	110547270	ERB_BS528
chr1	110561032	110561360	ERB_BS529
chr1	110563552	110564208	ERB_BS530
chr1	110594124	110594678	ERB_BS531
chr1	110599006	110599637	ERB_BS532
chr1	110603452	110604063	ERB_BS533
chr1	110609506	110610087	ERB_BS534
chr1	110625129	110625623	ERB_BS535
chr1	110648748	110649156	ERB_BS536
chr1	110659764	110660524	ERB_BS537
chr1	110667944	110668786	ERB_BS538
chr1	110676134	110676798	ERB_BS539
chr1	110732212	110732654	ERB_BS540
chr1	110745764	110746263	ERB_BS541
chr1	110796773	110797200	ERB_BS542
chr1	110854755	110855469	ERB_BS543
chr1	110877493	110878695	ERB_BS544
chr1	110881360	110882023	ERB_BS545
chr1	110890100	110890476	ERB_BS546
chr1	110933394	110933991	ERB_BS547
chr1	110942279	110942766	ERB_BS548
chr1	110951127	110951519	ERB_BS549
chr1	110953496	110954017	ERB_BS550
chr1	110968301	110968924	ERB_BS551
chr1	110979653	110980088	ERB_BS552
chr1	110998184	110998662	ERB_BS553
chr1	111005796	111006567	ERB_BS554
chr1	111009901	111010786	ERB_BS555
chr1	111017905	111018935	ERB_BS556
chr1	111022057	111022752	ERB_BS557
chr1	111028080	111028489	ERB_BS558
chr1	111076431	111077052	ERB_BS559
chr1	111173336	111174031	ERB_BS560
chr1	111367063	111367755	ERB_BS561
chr1	111681929	111682360	ERB_BS562
chr1	111735568	111736178	ERB_BS563
chr1	111739909	111740781	ERB_BS564
chr1	111742399	111743475	ERB_BS565
chr1	111743881	111744689	ERB_BS566
chr1	111747275	111748257	ERB_BS567
chr1	111761891	111762280	ERB_BS568
chr1	111764922	111765496	ERB_BS569
chr1	111765894	111766298	ERB_BS570
chr1	111875559	111876226	ERB_BS571
chr1	111884900	111885354	ERB_BS572
chr1	111911688	111912400	ERB_BS573
chr1	112045839	112046543	ERB_BS574
chr1	112046571	112047299	ERB_BS575
chr1	112113209	112113821	ERB_BS576
chr1	112135057	112135825	ERB_BS577
chr1	112145574	112146166	ERB_BS578
chr1	112146600	112147058	ERB_BS579
chr1	112161538	112162172	ERB_BS580
chr1	112190863	112192004	ERB_BS581
chr1	112250447	112250898	ERB_BS582
chr1	112279284	112279967	ERB_BS583
chr1	112297554	112298122	ERB_BS584
chr1	112328529	112329089	ERB_BS585
chr1	112371111	112371941	ERB_BS586
chr1	112374656	112374992	ERB_BS587
chr1	112375442	112376293	ERB_BS588
chr1	112377348	112377878	ERB_BS589
chr1	112386341	112386893	ERB_BS590
chr1	112394954	112395578	ERB_BS591
chr1	112396959	112397882	ERB_BS592
chr1	112399222	112399786	ERB_BS593
chr1	112407107	112407736	ERB_BS594
chr1	112449205	112449804	ERB_BS595
chr1	112478787	112479314	ERB_BS596
chr1	112483220	112483850	ERB_BS597
chr1	112502952	112503385	ERB_BS598
chr1	112517386	112518522	ERB_BS599
chr1	112519247	112519925	ERB_BS600
chr1	112529413	112530060	ERB_BS601
chr1	112530077	112531637	ERB_BS602
chr1	112533870	112534608	ERB_BS603
chr1	112547837	112548275	ERB_BS604
chr1	112572734	112573231	ERB_BS605
chr1	112593203	112593621	ERB_BS606
chr1	112867932	112868260	ERB_BS607
chr1	112887490	112887971	ERB_BS608
chr1	112899119	112899713	ERB_BS609
chr1	112901344	112902092	ERB_BS610
chr1	112905625	112906234	ERB_BS611
chr1	112916506	112916923	ERB_BS612
chr1	112925783	112926189	ERB_BS613
chr1	112933676	112933993	ERB_BS614
chr1	112936253	112937148	ERB_BS615
chr1	112937936	112938588	ERB_BS616
chr1	113019302	113019681	ERB_BS617
chr1	113047031	113048454	ERB_BS618
chr1	113048723	113049568	ERB_BS619
chr1	113069426	113069852	ERB_BS620
chr1	113154700	113155482	ERB_BS621
chr1	113161663	113162303	ERB_BS622
chr1	113241976	113242726	ERB_BS623
chr1	113242758	113243335	ERB_BS624
chr1	113243402	113243968	ERB_BS625
chr1	113246248	113246759	ERB_BS626
chr1	113247612	113248948	ERB_BS627
chr1	113251763	113252388	ERB_BS628
chr1	113265962	113266412	ERB_BS629
chr1	113272330	113272939	ERB_BS630
chr1	113313470	113314305	ERB_BS631
chr1	113325356	113325857	ERB_BS632
chr1	113347015	113347702	ERB_BS633
chr1	113356570	113356920	ERB_BS634
chr1	113383123	113383633	ERB_BS635
chr1	113396334	113396726	ERB_BS636
chr1	113416686	113417172	ERB_BS637
chr1	113422111	113422714	ERB_BS638
chr1	113445747	113446334	ERB_BS639
chr1	113466199	113466784	ERB_BS640
chr1	113487652	113488090	ERB_BS641
chr1	113545680	113546351	ERB_BS642
chr1	113589717	113590070	ERB_BS643
chr1	113601509	113602024	ERB_BS644
chr1	113616202	113616578	ERB_BS645
chr1	113683002	113683653	ERB_BS646
chr1	113689062	113689779	ERB_BS647
chr1	113691429	113691865	ERB_BS648
chr1	113711570	113711973	ERB_BS649
chr1	113713764	113714577	ERB_BS650
chr1	113737392	113737902	ERB_BS651
chr1	113742485	113743310	ERB_BS652
chr1	113749601	113750119	ERB_BS653
chr1	113753650	113754043	ERB_BS654
chr1	113757385	113757829	ERB_BS655
chr1	113766513	113767092	ERB_BS656
chr1	113785057	113785474	ERB_BS657
chr1	113788062	113788470	ERB_BS658
chr1	113790974	113791305	ERB_BS659
chr1	113793700	113794287	ERB_BS660
chr1	113797864	113798389	ERB_BS661
chr1	113812748	113813424	ERB_BS662
chr1	113854324	113854791	ERB_BS663
chr1	113900903	113901396	ERB_BS664
chr1	113933993	113934677	ERB_BS665
chr1	113969709	113970349	ERB_BS666
chr1	114031059	114031558	ERB_BS667
chr1	114036727	114037026	ERB_BS668
chr1	114332087	114332488	ERB_BS669
chr1	114333486	114333853	ERB_BS670
chr1	114353864	114354460	ERB_BS671
chr1	114368028	114368576	ERB_BS672
chr1	114371293	114371613	ERB_BS673
chr1	114379112	114379593	ERB_BS674
chr1	114409369	114409757	ERB_BS675
chr1	114424227	114424712	ERB_BS676
chr1	114427840	114428677	ERB_BS677
chr1	114447037	114447486	ERB_BS678
chr1	114519236	114519861	ERB_BS679
chr1	114542149	114542579	ERB_BS680
chr1	114575715	114576118	ERB_BS681
chr1	114635886	114636383	ERB_BS682
chr1	114650345	114650850	ERB_BS683
chr1	114659535	114660452	ERB_BS684
chr1	114683617	114684083	ERB_BS685
chr1	114686437	114687202	ERB_BS686
chr1	114687264	114687762	ERB_BS687
chr1	114688488	114689336	ERB_BS688
chr1	114690074	114691273	ERB_BS689
chr1	114691424	114691863	ERB_BS690
chr1	114692004	114692573	ERB_BS691
chr1	114692949	114693427	ERB_BS692
chr1	114693498	114694555	ERB_BS693
chr1	114696653	114697343	ERB_BS694
chr1	114697379	114698687	ERB_BS695
chr1	114698905	114700338	ERB_BS696
chr1	114700414	114701103	ERB_BS697
chr1	114701638	114702120	ERB_BS698
chr1	114702393	114702885	ERB_BS699
chr1	114703623	114704091	ERB_BS700
chr1	114706435	114709078	ERB_BS701
chr1	114709279	114709768	ERB_BS702
chr1	114709768	114710446	ERB_BS703
chr1	114710632	114711388	ERB_BS704
chr1	114711706	114712461	ERB_BS705
chr1	114712712	114713379	ERB_BS706
chr1	114713525	114714057	ERB_BS707
chr1	114716307	114717084	ERB_BS708
chr1	114717113	114717449	ERB_BS709
chr1	114720202	114720753	ERB_BS710
chr1	114721470	114722143	ERB_BS711
chr1	114723204	114724540	ERB_BS712
chr1	114724641	114725021	ERB_BS713
chr1	114730111	114731511	ERB_BS714
chr1	114731628	114733052	ERB_BS715
chr1	114733467	114734079	ERB_BS716
chr1	114734342	114735025	ERB_BS717
chr1	114736552	114737122	ERB_BS718
chr1	114738490	114739123	ERB_BS719
chr1	114739444	114740034	ERB_BS720
chr1	114740563	114741867	ERB_BS721
chr1	114742944	114743506	ERB_BS722
chr1	114743754	114744403	ERB_BS723
chr1	114744767	114745119	ERB_BS724
chr1	114745137	114746131	ERB_BS725
chr1	114746135	114747217	ERB_BS726
chr1	114749015	114749931	ERB_BS727
chr1	114750594	114751951	ERB_BS728
chr1	114752050	114753096	ERB_BS729
chr1	114753925	114754569	ERB_BS730
chr1	114755926	114756640	ERB_BS731
chr1	114756735	114757095	ERB_BS732
chr1	114757574	114758169	ERB_BS733
chr1	114758258	114758816	ERB_BS734
chr1	114758927	114759673	ERB_BS735
chr1	114761022	114761883	ERB_BS736
chr1	114761928	114762777	ERB_BS737
chr1	114765831	114766352	ERB_BS738
chr1	114766883	114767664	ERB_BS739
chr1	114769486	114770237	ERB_BS740
chr1	114770267	114770979	ERB_BS741
chr1	114771933	114772839	ERB_BS742
chr1	114773890	114774556	ERB_BS743
chr1	114774986	114775774	ERB_BS744
chr1	114777350	114778292	ERB_BS745
chr1	114778574	114779029	ERB_BS746
chr1	114780254	114781176	ERB_BS747
chr1	114781505	114783354	ERB_BS748
chr1	114790838	114792049	ERB_BS749
chr1	114793648	114794196	ERB_BS750
chr1	114794552	114795010	ERB_BS751
chr1	114796683	114797148	ERB_BS752
chr1	114799097	114799493	ERB_BS753
chr1	114800952	114801736	ERB_BS754
chr1	114804376	114805061	ERB_BS755
chr1	114813290	114813681	ERB_BS756
chr1	114814654	114815546	ERB_BS757
chr1	114817930	114818272	ERB_BS758
chr1	114821497	114821980	ERB_BS759
chr1	114824254	114825095	ERB_BS760
chr1	114825443	114825755	ERB_BS761
chr1	114828639	114829097	ERB_BS762
chr1	114829413	114829984	ERB_BS763
chr1	114832464	114832961	ERB_BS764
chr1	114833061	114833435	ERB_BS765
chr1	114833983	114834514	ERB_BS766
chr1	114835949	114836497	ERB_BS767
chr1	114839055	114839410	ERB_BS768
chr1	114840733	114841181	ERB_BS769
chr1	114842187	114842944	ERB_BS770
chr1	114843125	114843504	ERB_BS771
chr1	114846589	114847599	ERB_BS772
chr1	114853261	114853920	ERB_BS773
chr1	114853980	114854675	ERB_BS774
chr1	114856677	114857576	ERB_BS775
chr1	114864817	114865171	ERB_BS776
chr1	114866731	114867439	ERB_BS777
chr1	114872660	114873596	ERB_BS778
chr1	114874385	114874850	ERB_BS779
chr1	114880084	114880671	ERB_BS780
chr1	114881775	114882890	ERB_BS781
chr1	114884435	114885479	ERB_BS782
chr1	114885963	114886386	ERB_BS783
chr1	114888282	114888770	ERB_BS784
chr1	114888913	114889259	ERB_BS785
chr1	114889356	114889773	ERB_BS786
chr1	114889886	114890750	ERB_BS787
chr1	114891805	114892307	ERB_BS788
chr1	114892521	114893109	ERB_BS789
chr1	114893474	114894268	ERB_BS790
chr1	114894957	114895669	ERB_BS791
chr1	114899105	114899664	ERB_BS792
chr1	114900476	114901015	ERB_BS793
chr1	114903777	114904160	ERB_BS794
chr1	114904965	114906023	ERB_BS795
chr1	114907194	114908295	ERB_BS796
chr1	114910483	114911041	ERB_BS797
chr1	114911119	114912199	ERB_BS798
chr1	114916410	114916826	ERB_BS799
chr1	114917429	114918014	ERB_BS800
chr1	114921402	114921748	ERB_BS801
chr1	114923774	114924167	ERB_BS802
chr1	114926496	114927240	ERB_BS803
chr1	114929345	114929765	ERB_BS804
chr1	114945908	114946583	ERB_BS805
chr1	114948020	114948421	ERB_BS806
chr1	114953668	114954226	ERB_BS807
chr1	114957631	114958086	ERB_BS808
chr1	114960568	114961069	ERB_BS809
chr1	114961306	114962108	ERB_BS810
chr1	114965071	114965420	ERB_BS811
chr1	114972769	114973180	ERB_BS812
chr1	114987792	114988425	ERB_BS813
chr1	114988439	114988817	ERB_BS814
chr1	114992767	114993240	ERB_BS815
chr1	114995443	114996028	ERB_BS816
chr1	114996187	114996551	ERB_BS817
chr1	115001707	115002219	ERB_BS818
chr1	115002459	115002990	ERB_BS819
chr1	115008926	115009553	ERB_BS820
chr1	115010741	115011162	ERB_BS821
chr1	115012973	115014066	ERB_BS822
chr1	115015000	115015432	ERB_BS823
chr1	115015822	115016241	ERB_BS824
chr1	115016519	115017533	ERB_BS825
chr1	115023880	115024267	ERB_BS826
chr1	115027006	115027728	ERB_BS827
chr1	115028071	115028399	ERB_BS828
chr1	115028605	115028972	ERB_BS829
chr1	115029030	115029746	ERB_BS830
chr1	115031081	115031745	ERB_BS831
chr1	115031984	115032662	ERB_BS832
chr1	115034499	115034793	ERB_BS833
chr1	115036028	115036948	ERB_BS834
chr1	115037479	115037907	ERB_BS835
chr1	115042485	115042930	ERB_BS836
chr1	115047812	115048525	ERB_BS837
chr1	115050429	115050782	ERB_BS838
chr1	115052414	115052973	ERB_BS839
chr1	115054259	115054818	ERB_BS840
chr1	115054946	115055442	ERB_BS841
chr1	115061986	115062316	ERB_BS842
chr1	115064434	115065063	ERB_BS843
chr1	115069952	115070621	ERB_BS844
chr1	115075349	115075784	ERB_BS845
chr1	115076671	115077389	ERB_BS846
chr1	115078096	115079760	ERB_BS847
chr1	115080441	115081193	ERB_BS848
chr1	115084169	115084903	ERB_BS849
chr1	115086729	115087194	ERB_BS850
chr1	115090257	115090760	ERB_BS851
chr1	115090872	115091224	ERB_BS852
chr1	115092596	115093448	ERB_BS853
chr1	115094831	115095150	ERB_BS854
chr1	115098417	115098862	ERB_BS855
chr1	115101778	115102216	ERB_BS856
chr1	115106833	115107568	ERB_BS857
chr1	115109450	115110015	ERB_BS858
chr1	115111217	115111689	ERB_BS859
chr1	115113460	115114294	ERB_BS860
chr1	115115291	115115739	ERB_BS861
chr1	115121565	115121927	ERB_BS862
chr1	115122175	115122835	ERB_BS863
chr1	115123888	115125356	ERB_BS864
chr1	115126809	115127259	ERB_BS865
chr1	115129415	115130117	ERB_BS866
chr1	115132726	115133054	ERB_BS867
chr1	115133532	115133876	ERB_BS868
chr1	115138657	115138993	ERB_BS869
chr1	115149272	115150191	ERB_BS870
chr1	115150559	115150969	ERB_BS871
chr1	115159154	115159801	ERB_BS872
chr1	115164476	115164981	ERB_BS873
chr1	115166724	115167486	ERB_BS874
chr1	115175716	115176143	ERB_BS875
chr1	115178933	115179360	ERB_BS876
chr1	115179587	115180028	ERB_BS877
chr1	115192576	115193087	ERB_BS878
chr1	115194245	115194779	ERB_BS879
chr1	115205268	115205637	ERB_BS880
chr1	115206514	115207109	ERB_BS881
chr1	115212928	115213377	ERB_BS882
chr1	115213706	115214178	ERB_BS883
chr1	115214403	115214864	ERB_BS884
chr1	115218176	115218683	ERB_BS885
chr1	115220588	115221005	ERB_BS886
chr1	115223831	115224352	ERB_BS887
chr1	115225968	115226569	ERB_BS888
chr1	115231218	115231778	ERB_BS889
chr1	115233826	115234590	ERB_BS890
chr1	115234929	115235380	ERB_BS891
chr1	115237115	115237470	ERB_BS892
chr1	115238324	115238651	ERB_BS893
chr1	115239790	115240153	ERB_BS894
chr1	115242430	115242806	ERB_BS895
chr1	115243558	115244504	ERB_BS896
chr1	115248045	115248493	ERB_BS897
chr1	115251680	115252035	ERB_BS898
chr1	115252053	115252756	ERB_BS899
chr1	115253623	115254421	ERB_BS900
chr1	115258599	115259409	ERB_BS901
chr1	115259467	115260084	ERB_BS902
chr1	115261580	115261963	ERB_BS903
chr1	115262143	115262521	ERB_BS904
chr1	115263054	115263403	ERB_BS905
chr1	115263632	115264841	ERB_BS906
chr1	115268196	115268671	ERB_BS907
chr1	115274000	115274624	ERB_BS908
chr1	115275208	115276008	ERB_BS909
chr1	115278690	115279093	ERB_BS910
chr1	115279581	115279932	ERB_BS911
chr1	115281249	115281750	ERB_BS912
chr1	115285747	115286562	ERB_BS913
chr1	115286835	115287400	ERB_BS914
chr1	115290193	115290529	ERB_BS915
chr1	115293386	115293755	ERB_BS916
chr1	115294493	115295577	ERB_BS917
chr1	115296149	115296600	ERB_BS918
chr1	115298356	115298863	ERB_BS919
chr1	115299203	115300110	ERB_BS920
chr1	115300237	115300990	ERB_BS921
chr1	115303578	115303969	ERB_BS922
chr1	115305411	115306024	ERB_BS923
chr1	115306350	115307666	ERB_BS924
chr1	115311193	115311719	ERB_BS925
chr1	115313488	115313797	ERB_BS926
chr1	115318032	115318416	ERB_BS927
chr1	115321173	115322000	ERB_BS928
chr1	115323137	115323812	ERB_BS929
chr1	115324252	115324776	ERB_BS930
chr1	115326502	115327034	ERB_BS931
chr1	115334204	115335511	ERB_BS932
chr1	115336692	115337056	ERB_BS933
chr1	115337777	115338596	ERB_BS934
chr1	115340613	115341172	ERB_BS935
chr1	115342126	115342549	ERB_BS936
chr1	115342592	115343093	ERB_BS937
chr1	115348855	115349203	ERB_BS938
chr1	115351231	115351715	ERB_BS939
chr1	115352012	115352780	ERB_BS940
chr1	115362583	115362976	ERB_BS941
chr1	115369986	115370431	ERB_BS942
chr1	115371407	115372103	ERB_BS943
chr1	115374252	115376858	ERB_BS944
chr1	115382528	115382862	ERB_BS945
chr1	115383245	115383591	ERB_BS946
chr1	115386771	115387351	ERB_BS947
chr1	115389003	115389435	ERB_BS948
chr1	115389538	115389942	ERB_BS949
chr1	115394475	115394972	ERB_BS950
chr1	115396005	115397084	ERB_BS951
chr1	115397474	115398279	ERB_BS952
chr1	115399502	115399875	ERB_BS953
chr1	115401658	115402157	ERB_BS954
chr1	115404916	115405353	ERB_BS955
chr1	115405824	115406431	ERB_BS956
chr1	115407053	115407441	ERB_BS957
chr1	115413762	115414718	ERB_BS958
chr1	115415939	115416985	ERB_BS959
chr1	115417891	115418325	ERB_BS960
chr1	115420125	115420468	ERB_BS961
chr1	115421122	115421585	ERB_BS962
chr1	115422821	115423451	ERB_BS963
chr1	115424088	115424478	ERB_BS964
chr1	115434521	115435727	ERB_BS965
chr1	115439362	115441137	ERB_BS966
chr1	115443986	115444538	ERB_BS967
chr1	115444727	115445240	ERB_BS968
chr1	115445424	115445810	ERB_BS969
chr1	115448506	115448945	ERB_BS970
chr1	115457193	115457829	ERB_BS971
chr1	115465064	115465479	ERB_BS972
chr1	115470140	115471049	ERB_BS973
chr1	115475030	115475715	ERB_BS974
chr1	115475732	115476224	ERB_BS975
chr1	115482615	115483050	ERB_BS976
chr1	115489252	115489739	ERB_BS977
chr1	115491561	115491984	ERB_BS978
chr1	115492613	115492921	ERB_BS979
chr1	115495564	115496085	ERB_BS980
chr1	115497219	115497583	ERB_BS981
chr1	115498188	115499851	ERB_BS982
chr1	115504557	115504972	ERB_BS983
chr1	115508257	115508639	ERB_BS984
chr1	115509178	115509866	ERB_BS985
chr1	115511271	115512826	ERB_BS986
chr1	115513147	115514171	ERB_BS987
chr1	115525729	115526422	ERB_BS988
chr1	115529461	115530218	ERB_BS989
chr1	115531435	115531912	ERB_BS990
chr1	115544828	115545284	ERB_BS991
chr1	115547109	115547628	ERB_BS992
chr1	115547971	115548636	ERB_BS993
chr1	115549745	115552312	ERB_BS994
chr1	115554496	115555997	ERB_BS995
chr1	115561383	115562821	ERB_BS996
chr1	115565233	115565670	ERB_BS997
chr1	115578370	115578936	ERB_BS998
chr1	115582526	115583029	ERB_BS999
chr1	115583334	115584819	ERB_BS1000
chr1	115588068	115588613	ERB_BS1001
chr1	115593556	115594004	ERB_BS1002
chr1	115594230	115595412	ERB_BS1003
chr1	115598884	115601551	ERB_BS1004
chr1	115604236	115604658	ERB_BS1005
chr1	115604808	115605263	ERB_BS1006
chr1	115605831	115606429	ERB_BS1007
chr1	115606618	115608185	ERB_BS1008
chr1	115610114	115611395	ERB_BS1009
chr1	115611465	115612863	ERB_BS1010
chr1	115613587	115614123	ERB_BS1011
chr1	115615162	115617168	ERB_BS1012
chr1	115617335	115619927	ERB_BS1013
chr1	115620896	115621684	ERB_BS1014
chr1	115622904	115623542	ERB_BS1015
chr1	115623725	115624171	ERB_BS1016
chr1	115625561	115626725	ERB_BS1017
chr1	115627377	115628617	ERB_BS1018
chr1	115629545	115630270	ERB_BS1019
chr1	115630510	115631335	ERB_BS1020
chr1	115632644	115633506	ERB_BS1021
chr1	115634303	115634774	ERB_BS1022
chr1	115636160	115636490	ERB_BS1023
chr1	115638235	115638641	ERB_BS1024
chr1	115639858	115640535	ERB_BS1025
chr1	115640878	115641306	ERB_BS1026
chr1	115641403	115642565	ERB_BS1027
chr1	115642721	115643209	ERB_BS1028
chr1	115645263	115645793	ERB_BS1029
chr1	115646052	115647118	ERB_BS1030
chr1	115647450	115647968	ERB_BS1031
chr1	115648412	115649380	ERB_BS1032
chr1	115649442	115649888	ERB_BS1033
chr1	115650067	115650997	ERB_BS1034
chr1	115651060	115653599	ERB_BS1035
chr1	115654101	115654512	ERB_BS1036
chr1	115654517	115657419	ERB_BS1037
chr1	115657510	115658890	ERB_BS1038
chr1	115659029	115659530	ERB_BS1039
chr1	115660009	115660687	ERB_BS1040
chr1	115661148	115664479	ERB_BS1041
chr1	115664730	115665439	ERB_BS1042
chr1	115665481	115666365	ERB_BS1043
chr1	115667228	115667626	ERB_BS1044
chr1	115669017	115669828	ERB_BS1045
chr1	115670747	115682359	ERB_BS1046
chr1	115682432	115684956	ERB_BS1047
chr1	115685059	115687708	ERB_BS1048
chr1	115687736	115688255	ERB_BS1049
chr1	115688294	115688614	ERB_BS1050
chr1	115697393	115698214	ERB_BS1051
chr1	115699148	115700149	ERB_BS1052
chr1	115700667	115701243	ERB_BS1053
chr1	115701273	115702607	ERB_BS1054
chr1	115704398	115704982	ERB_BS1055
chr1	115707081	115707995	ERB_BS1056
chr1	115708520	115709637	ERB_BS1057
chr1	115709672	115710216	ERB_BS1058
chr1	115711129	115711708	ERB_BS1059
chr1	115712446	115712909	ERB_BS1060
chr1	115712938	115713341	ERB_BS1061
chr1	115713467	115713938	ERB_BS1062
chr1	115714086	115714544	ERB_BS1063
chr1	115714915	115717617	ERB_BS1064
chr1	115717671	115720188	ERB_BS1065
chr1	115720412	115724359	ERB_BS1066
chr1	115724910	115728354	ERB_BS1067
chr1	115728456	115728817	ERB_BS1068
chr1	115728901	115732062	ERB_BS1069
chr1	115732636	115733214	ERB_BS1070
chr1	115733260	115734753	ERB_BS1071
chr1	115734852	115735522	ERB_BS1072
chr1	115735627	115739239	ERB_BS1073
chr1	115739295	115741301	ERB_BS1074
chr1	115741377	115741989	ERB_BS1075
chr1	115742089	115742751	ERB_BS1076
chr1	115744177	115744708	ERB_BS1077
chr1	115746622	115746966	ERB_BS1078
chr1	115749976	115750609	ERB_BS1079
chr1	115750850	115751661	ERB_BS1080
chr1	115752793	115755471	ERB_BS1081
chr1	115755501	115755984	ERB_BS1082
chr1	115756093	115756433	ERB_BS1083
chr1	115756535	115757077	ERB_BS1084
chr1	115757670	115758299	ERB_BS1085
chr1	115758552	115761412	ERB_BS1086
chr1	115761446	115761902	ERB_BS1087
chr1	115761927	115762334	ERB_BS1088
chr1	115762342	115767048	ERB_BS1089
chr1	115767276	115767957	ERB_BS1090
chr1	115768094	115770399	ERB_BS1091
chr1	115770404	115770991	ERB_BS1092
chr1	115771421	115774120	ERB_BS1093
chr1	115774152	115774934	ERB_BS1094
chr1	115774985	115776064	ERB_BS1095
chr1	115776107	115776756	ERB_BS1096
chr1	115777677	115778183	ERB_BS1097
chr1	115778312	115779106	ERB_BS1098
chr1	115779425	115782830	ERB_BS1099
chr1	115783927	115784423	ERB_BS1100
chr1	115784501	115785145	ERB_BS1101
chr1	115786162	115786693	ERB_BS1102
chr1	115789097	115790807	ERB_BS1103
chr1	115793518	115794212	ERB_BS1104
chr1	115794468	115795047	ERB_BS1105
chr1	115795244	115795630	ERB_BS1106
chr1	115797589	115798924	ERB_BS1107
chr1	115799496	115801583	ERB_BS1108
chr1	115801870	115802629	ERB_BS1109
chr1	115803074	115805150	ERB_BS1110
chr1	115807292	115807843	ERB_BS1111
chr1	115808242	115808745	ERB_BS1112
chr1	115808905	115810068	ERB_BS1113
chr1	115810892	115813341	ERB_BS1114
chr1	115813461	115814543	ERB_BS1115
chr1	115814637	115815386	ERB_BS1116
chr1	115815855	115816518	ERB_BS1117
chr1	115816868	115819309	ERB_BS1118
chr1	115819425	115820493	ERB_BS1119
chr1	115820880	115823409	ERB_BS1120
chr1	115823772	115824696	ERB_BS1121
chr1	115825259	115829223	ERB_BS1122
chr1	115829225	115830192	ERB_BS1123
chr1	115830369	115831898	ERB_BS1124
chr1	115831972	115833609	ERB_BS1125
chr1	115834061	115835672	ERB_BS1126
chr1	115835731	115837007	ERB_BS1127
chr1	115837009	115838360	ERB_BS1128
chr1	115838657	115839254	ERB_BS1129
chr1	115839649	115841713	ERB_BS1130
chr1	115841790	115843622	ERB_BS1131
chr1	115843748	115846687	ERB_BS1132
chr1	115846839	115847669	ERB_BS1133
chr1	115847864	115848333	ERB_BS1134
chr1	115848682	115850186	ERB_BS1135
chr1	115850712	115851792	ERB_BS1136
chr1	115852704	115853343	ERB_BS1137
chr1	115853727	115854356	ERB_BS1138
chr1	115855663	115856188	ERB_BS1139
chr1	115856459	115857297	ERB_BS1140
chr1	115857352	115858253	ERB_BS1141
chr1	115858320	115859089	ERB_BS1142
chr1	115859625	115862926	ERB_BS1143
chr1	115862970	115864181	ERB_BS1144
chr1	115864354	115865537	ERB_BS1145
chr1	115865646	115867494	ERB_BS1146
chr1	115867679	115869611	ERB_BS1147
chr1	115869849	115870572	ERB_BS1148
chr1	115870635	115872912	ERB_BS1149
chr1	115873024	115876343	ERB_BS1150
chr1	115876383	115879946	ERB_BS1151
chr1	115881461	115885491	ERB_BS1152
chr1	115885559	115886451	ERB_BS1153
chr1	115886497	115888268	ERB_BS1154
chr1	115888371	115888820	ERB_BS1155
chr1	115888821	115890550	ERB_BS1156
chr1	115890857	115891781	ERB_BS1157
chr1	115893392	115893794	ERB_BS1158
chr1	115894078	115898205	ERB_BS1159
chr1	115898297	115900477	ERB_BS1160
chr1	115900494	115900915	ERB_BS1161
chr1	115903584	115904695	ERB_BS1162
chr1	115905734	115907991	ERB_BS1163
chr1	115908222	115909498	ERB_BS1164
chr1	115910433	115910760	ERB_BS1165
chr1	115910957	115911497	ERB_BS1166
chr1	115911509	115911957	ERB_BS1167
chr1	115912090	115912652	ERB_BS1168
chr1	115915810	115916296	ERB_BS1169
chr1	115916697	115917730	ERB_BS1170
chr1	115919449	115920166	ERB_BS1171
chr1	115920801	115921382	ERB_BS1172
chr1	115922492	115923215	ERB_BS1173
chr1	115923631	115924075	ERB_BS1174
chr1	115926064	115926456	ERB_BS1175
chr1	115928209	115928771	ERB_BS1176
chr1	115929636	115930628	ERB_BS1177
chr1	115930629	115932155	ERB_BS1178
chr1	115932565	115933275	ERB_BS1179
chr1	115933930	115934392	ERB_BS1180
chr1	115934515	115934826	ERB_BS1181
chr1	115937091	115939616	ERB_BS1182
chr1	115940664	115941170	ERB_BS1183
chr1	115941196	115942687	ERB_BS1184
chr1	115942936	115944175	ERB_BS1185
chr1	115944326	115944998	ERB_BS1186
chr1	115945336	115946617	ERB_BS1187
chr1	115949304	115949751	ERB_BS1188
chr1	115949858	115951509	ERB_BS1189
chr1	115951811	115952488	ERB_BS1190
chr1	115952973	115953446	ERB_BS1191
chr1	115953950	115954709	ERB_BS1192
chr1	115954995	115956538	ERB_BS1193
chr1	115956654	115957288	ERB_BS1194
chr1	115958615	115959528	ERB_BS1195
chr1	115961893	115962671	ERB_BS1196
chr1	115965895	115969428	ERB_BS1197
chr1	115969528	115969980	ERB_BS1198
chr1	115970278	115970729	ERB_BS1199
chr1	115971180	115972043	ERB_BS1200
chr1	115972148	115973903	ERB_BS1201
chr1	115974052	115975550	ERB_BS1202
chr1	115975765	115976600	ERB_BS1203
chr1	115977065	115978239	ERB_BS1204
chr1	115978315	115979688	ERB_BS1205
chr1	115979899	115980935	ERB_BS1206
chr1	115981024	115982017	ERB_BS1207
chr1	115982571	115983836	ERB_BS1208
chr1	115983909	115985426	ERB_BS1209
chr1	115987426	115988092	ERB_BS1210
chr1	115989157	115990270	ERB_BS1211
chr1	115990778	115992714	ERB_BS1212
chr1	115992845	115995166	ERB_BS1213
chr1	115995193	115995787	ERB_BS1214
chr1	115995790	115996416	ERB_BS1215
chr1	115996733	115997303	ERB_BS1216
chr1	115997310	115998348	ERB_BS1217
chr1	115998422	116003903	ERB_BS1218
chr1	116003964	116006319	ERB_BS1219
chr1	116007177	116021735	ERB_BS1220
chr1	116021954	116025162	ERB_BS1221
chr1	116025179	116026661	ERB_BS1222
chr1	116026681	116028108	ERB_BS1223
chr1	116028921	116029306	ERB_BS1224
chr1	116033787	116041758	ERB_BS1225
chr1	116041822	116043084	ERB_BS1226
chr1	116043451	116043833	ERB_BS1227
chr1	116043898	116046982	ERB_BS1228
chr1	116047472	116048408	ERB_BS1229
chr1	116049139	116050736	ERB_BS1230
chr1	116051348	116053088	ERB_BS1231
chr1	116053181	116058770	ERB_BS1232
chr1	116063527	116064143	ERB_BS1233
chr1	116065788	116067545	ERB_BS1234
chr1	116068009	116068594	ERB_BS1235
chr1	116068815	116069295	ERB_BS1236
chr1	116070286	116071271	ERB_BS1237
chr1	116071390	116072390	ERB_BS1238
chr1	116072723	116073455	ERB_BS1239
chr1	116073895	116075109	ERB_BS1240
chr1	116076019	116076555	ERB_BS1241
chr1	116076619	116078269	ERB_BS1242
chr1	116078734	116080010	ERB_BS1243
chr1	116080084	116080768	ERB_BS1244
chr1	116080850	116081561	ERB_BS1245
chr1	116081677	116084368	ERB_BS1246
chr1	116084540	116086430	ERB_BS1247
chr1	116086729	116087169	ERB_BS1248
chr1	116087437	116089763	ERB_BS1249
chr1	116089913	116091446	ERB_BS1250
chr1	116091734	116093309	ERB_BS1251
chr1	116093319	116095245	ERB_BS1252
chr1	116095799	116096253	ERB_BS1253
chr1	116096751	116097343	ERB_BS1254
chr1	116098050	116098934	ERB_BS1255
chr1	116099127	116099495	ERB_BS1256
chr1	116099527	116099958	ERB_BS1257
chr1	116100514	116101461	ERB_BS1258
chr1	116102354	116103579	ERB_BS1259
chr1	116103987	116105164	ERB_BS1260
chr1	116107070	116107452	ERB_BS1261
chr1	116107609	116108083	ERB_BS1262
chr1	116108412	116108985	ERB_BS1263
chr1	116110129	116110963	ERB_BS1264
chr1	116111498	116112088	ERB_BS1265
chr1	116113707	116114470	ERB_BS1266
chr1	116114588	116114977	ERB_BS1267
chr1	116114998	116117281	ERB_BS1268
chr1	116118117	116118864	ERB_BS1269
chr1	116119806	116120742	ERB_BS1270
chr1	116122752	116123530	ERB_BS1271
chr1	116125404	116125774	ERB_BS1272
chr1	116126130	116127758	ERB_BS1273
chr1	116127955	116128959	ERB_BS1274
chr1	116129389	116131083	ERB_BS1275
chr1	116131110	116131464	ERB_BS1276
chr1	116132871	116133530	ERB_BS1277
chr1	116133549	116135972	ERB_BS1278
chr1	116136358	116137089	ERB_BS1279
chr1	116137134	116139984	ERB_BS1280
chr1	116139992	116141555	ERB_BS1281
chr1	116141732	116142343	ERB_BS1282
chr1	116142956	116143595	ERB_BS1283
chr1	116143718	116144197	ERB_BS1284
chr1	116147324	116147779	ERB_BS1285
chr1	116148005	116148834	ERB_BS1286
chr1	116148980	116149762	ERB_BS1287
chr1	116150075	116150567	ERB_BS1288
chr1	116150619	116153487	ERB_BS1289
chr1	116153642	116155046	ERB_BS1290
chr1	116155136	116157094	ERB_BS1291
chr1	116157285	116161132	ERB_BS1292
chr1	116164083	116165537	ERB_BS1293
chr1	116165769	116166432	ERB_BS1294
chr1	116166537	116168404	ERB_BS1295
chr1	116170308	116171357	ERB_BS1296
chr1	116171387	116172646	ERB_BS1297
chr1	116172954	116173562	ERB_BS1298
chr1	116174241	116176464	ERB_BS1299
chr1	116178298	116178811	ERB_BS1300
chr1	116180124	116180798	ERB_BS1301
chr1	116180954	116182983	ERB_BS1302
chr1	116183059	116184459	ERB_BS1303
chr1	116185338	116186278	ERB_BS1304
chr1	116186322	116187896	ERB_BS1305
chr1	116188726	116189212	ERB_BS1306
chr1	116189230	116190031	ERB_BS1307
chr1	116190114	116193097	ERB_BS1308
chr1	116193392	116195677	ERB_BS1309
chr1	116195800	116200001	ERB_BS1310
chr1	116200077	116200811	ERB_BS1311
chr1	116200822	116201829	ERB_BS1312
chr1	116202165	116204045	ERB_BS1313
chr1	116204123	116207515	ERB_BS1314
chr1	116207624	116228636	ERB_BS1315
chr1	116230058	116230574	ERB_BS1316
chr1	116230849	116231360	ERB_BS1317
chr1	116231847	116236263	ERB_BS1318
chr1	116236807	116237863	ERB_BS1319
chr1	116238044	116240787	ERB_BS1320
chr1	116240978	116244414	ERB_BS1321
chr1	116244535	116246787	ERB_BS1322
chr1	116247200	116248505	ERB_BS1323
chr1	116248644	116250833	ERB_BS1324
chr1	116250902	116252067	ERB_BS1325
chr1	116252119	116262563	ERB_BS1326
chr1	116262702	116263504	ERB_BS1327
chr1	116263588	116265746	ERB_BS1328
chr1	116266093	116269297	ERB_BS1329
chr1	116269913	116272189	ERB_BS1330
chr1	116272228	116273096	ERB_BS1331
chr1	116273188	116274278	ERB_BS1332
chr1	116274467	116275354	ERB_BS1333
chr1	116275824	116276468	ERB_BS1334
chr1	116276599	116277570	ERB_BS1335
chr1	116278404	116278816	ERB_BS1336
chr1	116279540	116281196	ERB_BS1337
chr1	116281787	116285471	ERB_BS1338
chr1	116285822	116286206	ERB_BS1339
chr1	116286295	116287136	ERB_BS1340
chr1	116287194	116288302	ERB_BS1341
chr1	116290797	116291361	ERB_BS1342
chr1	116291804	116293489	ERB_BS1343
chr1	116294098	116296246	ERB_BS1344
chr1	116296255	116301564	ERB_BS1345
chr1	116301863	116302248	ERB_BS1346
chr1	116302335	116303451	ERB_BS1347
chr1	116303619	116304014	ERB_BS1348
chr1	116304087	116306751	ERB_BS1349
chr1	116307042	116308201	ERB_BS1350
chr1	116308279	116309004	ERB_BS1351
chr1	116309135	116309505	ERB_BS1352
chr1	116309631	116315813	ERB_BS1353
chr1	116315855	116316576	ERB_BS1354
chr1	116317406	116318051	ERB_BS1355
chr1	116318198	116319201	ERB_BS1356
chr1	116319899	116321650	ERB_BS1357
chr1	116323174	116323911	ERB_BS1358
chr1	116324001	116325973	ERB_BS1359
chr1	116328844	116329385	ERB_BS1360
chr1	116332474	116333291	ERB_BS1361
chr1	116333316	116334949	ERB_BS1362
chr1	116334958	116336898	ERB_BS1363
chr1	116337226	116338374	ERB_BS1364
chr1	116339486	116339986	ERB_BS1365
chr1	116340026	116340764	ERB_BS1366
chr1	116340805	116341118	ERB_BS1367
chr1	116341738	116342664	ERB_BS1368
chr1	116343881	116344194	ERB_BS1369
chr1	116345027	116345401	ERB_BS1370
chr1	116345809	116347459	ERB_BS1371
chr1	116347501	116348210	ERB_BS1372
chr1	116348211	116349025	ERB_BS1373
chr1	116349686	116350770	ERB_BS1374
chr1	116351311	116351742	ERB_BS1375
chr1	116351854	116352838	ERB_BS1376
chr1	116352935	116354887	ERB_BS1377
chr1	116355453	116356677	ERB_BS1378
chr1	116356694	116359702	ERB_BS1379
chr1	116359712	116360216	ERB_BS1380
chr1	116363152	116363592	ERB_BS1381
chr1	116365105	116365912	ERB_BS1382
chr1	116366157	116366604	ERB_BS1383
chr1	116367999	116369860	ERB_BS1384
chr1	116369927	116370931	ERB_BS1385
chr1	116371449	116373255	ERB_BS1386
chr1	116373412	116373973	ERB_BS1387
chr1	116374393	116375016	ERB_BS1388
chr1	116375071	116376301	ERB_BS1389
chr1	116376386	116378333	ERB_BS1390
chr1	116379916	116380448	ERB_BS1391
chr1	116382279	116382731	ERB_BS1392
chr1	116382802	116383976	ERB_BS1393
chr1	116384682	116386017	ERB_BS1394
chr1	116388557	116389298	ERB_BS1395
chr1	116392712	116393190	ERB_BS1396
chr1	116393648	116394489	ERB_BS1397
chr1	116395060	116395986	ERB_BS1398
chr1	116399252	116400630	ERB_BS1399
chr1	116401595	116402839	ERB_BS1400
chr1	116403577	116404424	ERB_BS1401
chr1	116404967	116407451	ERB_BS1402
chr1	116407479	116408651	ERB_BS1403
chr1	116411135	116411928	ERB_BS1404
chr1	116412742	116413153	ERB_BS1405
chr1	116413561	116414223	ERB_BS1406
chr1	116414448	116417858	ERB_BS1407
chr1	116418221	116418902	ERB_BS1408
chr1	116419636	116421385	ERB_BS1409
chr1	116421498	116421992	ERB_BS1410
chr1	116422304	116424168	ERB_BS1411
chr1	116424210	116425277	ERB_BS1412
chr1	116425517	116427628	ERB_BS1413
chr1	116427725	116428136	ERB_BS1414
chr1	116428908	116429387	ERB_BS1415
chr1	116429658	116431024	ERB_BS1416
chr1	116431223	116432107	ERB_BS1417
chr1	116432295	116432725	ERB_BS1418
chr1	116432805	116435134	ERB_BS1419
chr1	116435459	116436200	ERB_BS1420
chr1	116436268	116436782	ERB_BS1421
chr1	116438154	116438560	ERB_BS1422
chr1	116439812	116441555	ERB_BS1423
chr1	116442363	116442986	ERB_BS1424
chr1	116443731	116444364	ERB_BS1425
chr1	116444902	116445351	ERB_BS1426
chr1	116446747	116447226	ERB_BS1427
chr1	116447972	116449908	ERB_BS1428
chr1	116450142	116450641	ERB_BS1429
chr1	116451138	116452144	ERB_BS1430
chr1	116452267	116455650	ERB_BS1431
chr1	116455803	116456410	ERB_BS1432
chr1	116456686	116458111	ERB_BS1433
chr1	116458178	116458891	ERB_BS1434
chr1	116459021	116459537	ERB_BS1435
chr1	116460051	116460428	ERB_BS1436
chr1	116460508	116460918	ERB_BS1437
chr1	116462003	116462642	ERB_BS1438
chr1	116462880	116463260	ERB_BS1439
chr1	116464124	116464728	ERB_BS1440
chr1	116464885	116466000	ERB_BS1441
chr1	116466517	116467926	ERB_BS1442
chr1	116468099	116468583	ERB_BS1443
chr1	116468882	116469508	ERB_BS1444
chr1	116470488	116471054	ERB_BS1445
chr1	116471501	116472139	ERB_BS1446
chr1	116472500	116472918	ERB_BS1447
chr1	116473164	116475107	ERB_BS1448
chr1	116475201	116476011	ERB_BS1449
chr1	116476180	116477403	ERB_BS1450
chr1	116477425	116478141	ERB_BS1451
chr1	116479316	116480508	ERB_BS1452
chr1	116480666	116481072	ERB_BS1453
chr1	116481213	116481858	ERB_BS1454
chr1	116482048	116482398	ERB_BS1455
chr1	116483051	116483558	ERB_BS1456
chr1	116483630	116486357	ERB_BS1457
chr1	116486426	116486945	ERB_BS1458
chr1	116486970	116487509	ERB_BS1459
chr1	116487677	116488461	ERB_BS1460
chr1	116488610	116489368	ERB_BS1461
chr1	116489446	116489869	ERB_BS1462
chr1	116489962	116490312	ERB_BS1463
chr1	116490470	116491246	ERB_BS1464
chr1	116491411	116491986	ERB_BS1465
chr1	116492032	116492730	ERB_BS1466
chr1	116493093	116493925	ERB_BS1467
chr1	116493974	116494464	ERB_BS1468
chr1	116494574	116495053	ERB_BS1469
chr1	116495127	116496106	ERB_BS1470
chr1	116496144	116496891	ERB_BS1471
chr1	116497326	116497806	ERB_BS1472
chr1	116497845	116498832	ERB_BS1473
chr1	116499048	116500246	ERB_BS1474
chr1	116502312	116502985	ERB_BS1475
chr1	116503617	116505316	ERB_BS1476
chr1	116505904	116506380	ERB_BS1477
chr1	116507535	116508033	ERB_BS1478
chr1	116508111	116508744	ERB_BS1479
chr1	116508764	116509262	ERB_BS1480
chr1	116509289	116510197	ERB_BS1481
chr1	116510263	116510774	ERB_BS1482
chr1	116512079	116512870	ERB_BS1483
chr1	116513350	116513931	ERB_BS1484
chr1	116514182	116514576	ERB_BS1485
chr1	116514732	116515896	ERB_BS1486
chr1	116516197	116516787	ERB_BS1487
chr1	116516870	116517330	ERB_BS1488
chr1	116518065	116518995	ERB_BS1489
chr1	116519503	116520704	ERB_BS1490
chr1	116520741	116522090	ERB_BS1491
chr1	116523554	116524949	ERB_BS1492
chr1	116525891	116526718	ERB_BS1493
chr1	116527897	116528457	ERB_BS1494
chr1	116529011	116529777	ERB_BS1495
chr1	116530678	116531905	ERB_BS1496
chr1	116532037	116532481	ERB_BS1497
chr1	116532647	116533063	ERB_BS1498
chr1	116533163	116533759	ERB_BS1499
chr1	116534385	116535001	ERB_BS1500
chr1	116535220	116536063	ERB_BS1501
chr1	116536089	116536847	ERB_BS1502
chr1	116539611	116540027	ERB_BS1503
chr1	116542009	116542494	ERB_BS1504
chr1	116544373	116546571	ERB_BS1505
chr1	116546666	116547144	ERB_BS1506
chr1	116548880	116549647	ERB_BS1507
chr1	116549711	116550269	ERB_BS1508
chr1	116550457	116550984	ERB_BS1509
chr1	116551053	116552331	ERB_BS1510
chr1	116553089	116554807	ERB_BS1511
chr1	116555309	116556151	ERB_BS1512
chr1	116556281	116557034	ERB_BS1513
chr1	116557444	116558485	ERB_BS1514
chr1	116558660	116560576	ERB_BS1515
chr1	116562414	116562855	ERB_BS1516
chr1	116563131	116563878	ERB_BS1517
chr1	116564181	116565706	ERB_BS1518
chr1	116567239	116568429	ERB_BS1519
chr1	116568453	116570074	ERB_BS1520
chr1	116571142	116572477	ERB_BS1521
chr1	116572550	116572999	ERB_BS1522
chr1	116573915	116575036	ERB_BS1523
chr1	116575101	116575795	ERB_BS1524
chr1	116575905	116576219	ERB_BS1525
chr1	116576893	116577502	ERB_BS1526
chr1	116578366	116579434	ERB_BS1527
chr1	116580542	116580962	ERB_BS1528
chr1	116581047	116582200	ERB_BS1529
chr1	116582504	116582891	ERB_BS1530
chr1	116583060	116583835	ERB_BS1531
chr1	116583980	116584912	ERB_BS1532
chr1	116587547	116588473	ERB_BS1533
chr1	116588997	116591769	ERB_BS1534
chr1	116593097	116593437	ERB_BS1535
chr1	116594191	116595577	ERB_BS1536
chr1	116597075	116597399	ERB_BS1537
chr1	116600717	116601908	ERB_BS1538
chr1	116602659	116603165	ERB_BS1539
chr1	116603447	116604291	ERB_BS1540
chr1	116604483	116604973	ERB_BS1541
chr1	116605198	116605773	ERB_BS1542
chr1	116606104	116606582	ERB_BS1543
chr1	116606777	116607587	ERB_BS1544
chr1	116607900	116609453	ERB_BS1545
chr1	116609519	116610556	ERB_BS1546
chr1	116613987	116614461	ERB_BS1547
chr1	116616557	116617123	ERB_BS1548
chr1	116617263	116618146	ERB_BS1549
chr1	116618643	116619089	ERB_BS1550
chr1	116619259	116619722	ERB_BS1551
chr1	116621342	116621690	ERB_BS1552
chr1	116622792	116623929	ERB_BS1553
chr1	116624701	116625424	ERB_BS1554
chr1	116627146	116627708	ERB_BS1555
chr1	116627709	116629019	ERB_BS1556
chr1	116629436	116630111	ERB_BS1557
chr1	116633677	116636419	ERB_BS1558
chr1	116637195	116637598	ERB_BS1559
chr1	116638581	116639733	ERB_BS1560
chr1	116640727	116641360	ERB_BS1561
chr1	116641479	116642889	ERB_BS1562
chr1	116643495	116644102	ERB_BS1563
chr1	116645991	116648101	ERB_BS1564
chr1	116648768	116650638	ERB_BS1565
chr1	116650692	116652054	ERB_BS1566
chr1	116652206	116655714	ERB_BS1567
chr1	116656018	116656884	ERB_BS1568
chr1	116657008	116659559	ERB_BS1569
chr1	116659973	116663001	ERB_BS1570
chr1	116663247	116665010	ERB_BS1571
chr1	116665537	116667620	ERB_BS1572
chr1	116668456	116668785	ERB_BS1573
chr1	116668911	116669492	ERB_BS1574
chr1	116669610	116673495	ERB_BS1575
chr1	116673807	116677616	ERB_BS1576
chr1	116680691	116682847	ERB_BS1577
chr1	116682877	116683625	ERB_BS1578
chr1	116684696	116685134	ERB_BS1579
chr1	116687373	116689220	ERB_BS1580
chr1	116689652	116691977	ERB_BS1581
chr1	116692142	116694781	ERB_BS1582
chr1	116694984	116696626	ERB_BS1583
chr1	116696641	116700232	ERB_BS1584
chr1	116701496	116702811	ERB_BS1585
chr1	116703282	116703807	ERB_BS1586
chr1	116703959	116707391	ERB_BS1587
chr1	116707476	116710368	ERB_BS1588
chr1	116711247	116713272	ERB_BS1589
chr1	116713471	116714801	ERB_BS1590
chr1	116715097	116717106	ERB_BS1591
chr1	116717202	116717585	ERB_BS1592
chr1	116717672	116720438	ERB_BS1593
chr1	116720492	116724565	ERB_BS1594
chr1	116724577	116724958	ERB_BS1595
chr1	116724972	116726836	ERB_BS1596
chr1	116726864	116727273	ERB_BS1597
chr1	116727723	116728253	ERB_BS1598
chr1	116729541	116729941	ERB_BS1599
chr1	116730019	116731050	ERB_BS1600
chr1	116732917	116734105	ERB_BS1601
chr1	116734153	116734528	ERB_BS1602
chr1	116734580	116735988	ERB_BS1603
chr1	116737255	116737920	ERB_BS1604
chr1	116739036	116739411	ERB_BS1605
chr1	116740386	116740890	ERB_BS1606
chr1	116740919	116741614	ERB_BS1607
chr1	116741720	116744959	ERB_BS1608
chr1	116745598	116747220	ERB_BS1609
chr1	116747271	116748560	ERB_BS1610
chr1	116748615	116749325	ERB_BS1611
chr1	116750552	116756535	ERB_BS1612
chr1	116759619	116762084	ERB_BS1613
chr1	116762298	116765878	ERB_BS1614
chr1	116765963	116766442	ERB_BS1615
chr1	116766462	116769047	ERB_BS1616
chr1	116769157	116769620	ERB_BS1617
chr1	116769644	116770099	ERB_BS1618
chr1	116770142	116773329	ERB_BS1619
chr1	116773346	116774414	ERB_BS1620
chr1	116774438	116775445	ERB_BS1621
chr1	116775630	116778346	ERB_BS1622
chr1	116779576	116780394	ERB_BS1623
chr1	116781296	116781775	ERB_BS1624
chr1	116782017	116787102	ERB_BS1625
chr1	116787318	116789736	ERB_BS1626
chr1	116789755	116790860	ERB_BS1627
chr1	116790977	116791771	ERB_BS1628
chr1	116791834	116792916	ERB_BS1629
chr1	116793284	116794557	ERB_BS1630
chr1	116795373	116796967	ERB_BS1631
chr1	116797131	116797574	ERB_BS1632
chr1	116797623	116801196	ERB_BS1633
chr1	116801358	116804311	ERB_BS1634
chr1	116804314	116807018	ERB_BS1635
chr1	116807194	116808234	ERB_BS1636
chr1	116808276	116811323	ERB_BS1637
chr1	116811352	116811838	ERB_BS1638
chr1	116812258	116812815	ERB_BS1639
chr1	116812928	116813572	ERB_BS1640
chr1	116813966	116815006	ERB_BS1641
chr1	116815491	116817688	ERB_BS1642
chr1	116817702	116820149	ERB_BS1643
chr1	116820235	116821498	ERB_BS1644
chr1	116821507	116822423	ERB_BS1645
chr1	116822497	116823018	ERB_BS1646
chr1	116824241	116824564	ERB_BS1647
chr1	116826440	116826801	ERB_BS1648
chr1	116827442	116827981	ERB_BS1649
chr1	116827984	116829696	ERB_BS1650
chr1	116829927	116832714	ERB_BS1651
chr1	116832715	116833502	ERB_BS1652
chr1	116833560	116835316	ERB_BS1653
chr1	116835477	116836765	ERB_BS1654
chr1	116837080	116837928	ERB_BS1655
chr1	116837997	116840674	ERB_BS1656
chr1	116841225	116842660	ERB_BS1657
chr1	116842927	116843288	ERB_BS1658
chr1	116843634	116844485	ERB_BS1659
chr1	116844513	116844925	ERB_BS1660
chr1	116845792	116846293	ERB_BS1661
chr1	116849347	116849960	ERB_BS1662
chr1	116851407	116852577	ERB_BS1663
chr1	116852706	116856634	ERB_BS1664
chr1	116856769	116857482	ERB_BS1665
chr1	116858883	116862151	ERB_BS1666
chr1	116862680	116863658	ERB_BS1667
chr1	116864121	116864860	ERB_BS1668
chr1	116864950	116865330	ERB_BS1669
chr1	116865434	116865906	ERB_BS1670
chr1	116866881	116867757	ERB_BS1671
chr1	116868177	116869614	ERB_BS1672
chr1	116870614	116874379	ERB_BS1673
chr1	116874806	116875627	ERB_BS1674
chr1	116875765	116878220	ERB_BS1675
chr1	116878227	116880832	ERB_BS1676
chr1	116880966	116881348	ERB_BS1677
chr1	116882222	116883528	ERB_BS1678
chr1	116884295	116889058	ERB_BS1679
chr1	116889484	116890757	ERB_BS1680
chr1	116891224	116891714	ERB_BS1681
chr1	116892070	116892576	ERB_BS1682
chr1	116895009	116895901	ERB_BS1683
chr1	116896289	116896667	ERB_BS1684
chr1	116898147	116898984	ERB_BS1685
chr1	116899733	116900596	ERB_BS1686
chr1	116902433	116903245	ERB_BS1687
chr1	116904295	116904626	ERB_BS1688
chr1	116904719	116906034	ERB_BS1689
chr1	116906075	116908483	ERB_BS1690
chr1	116908506	116908888	ERB_BS1691
chr1	116909056	116909843	ERB_BS1692
chr1	116909937	116910508	ERB_BS1693
chr1	116910634	116911405	ERB_BS1694
chr1	116911466	116913206	ERB_BS1695
chr1	116913303	116915339	ERB_BS1696
chr1	116916706	116919710	ERB_BS1697
chr1	116920055	116920627	ERB_BS1698
chr1	116921622	116922323	ERB_BS1699
chr1	116922367	116924039	ERB_BS1700
chr1	116924507	116924884	ERB_BS1701
chr1	116925417	116925968	ERB_BS1702
chr1	116927033	116927342	ERB_BS1703
chr1	116927504	116927881	ERB_BS1704
chr1	116928090	116929097	ERB_BS1705
chr1	116929236	116932658	ERB_BS1706
chr1	116932785	116933863	ERB_BS1707
chr1	116934802	116936770	ERB_BS1708
chr1	116937197	116938174	ERB_BS1709
chr1	116938305	116939018	ERB_BS1710
chr1	116939172	116939641	ERB_BS1711
chr1	116951939	116952641	ERB_BS1712
chr1	116959964	116960563	ERB_BS1713
chr1	116960573	116961156	ERB_BS1714
chr1	116961509	116962306	ERB_BS1715
chr1	116971508	116972021	ERB_BS1716
chr1	116976223	116977079	ERB_BS1717
chr1	116983436	116984145	ERB_BS1718
chr1	116985502	116985977	ERB_BS1719
chr1	116996421	116997940	ERB_BS1720
chr1	117003026	117003722	ERB_BS1721
chr1	117008334	117009202	ERB_BS1722
chr1	117014025	117014585	ERB_BS1723
chr1	117016263	117016821	ERB_BS1724
chr1	117021066	117021823	ERB_BS1725
chr1	117025985	117026711	ERB_BS1726
chr1	117027436	117028468	ERB_BS1727
chr1	117030664	117031244	ERB_BS1728
chr1	117036865	117037545	ERB_BS1729
chr1	117087996	117088350	ERB_BS1730
chr1	117100247	117100700	ERB_BS1731
chr1	117111849	117112394	ERB_BS1732
chr1	117117549	117118289	ERB_BS1733
chr1	117118861	117119252	ERB_BS1734
chr1	117125742	117126306	ERB_BS1735
chr1	117131452	117132733	ERB_BS1736
chr1	117153175	117153752	ERB_BS1737
chr1	117153863	117154318	ERB_BS1738
chr1	117174427	117176080	ERB_BS1739
chr1	117177091	117177693	ERB_BS1740
chr1	117186603	117187111	ERB_BS1741
chr1	117190982	117191437	ERB_BS1742
chr1	117191523	117191933	ERB_BS1743
chr1	117192959	117193428	ERB_BS1744
chr1	117195375	117195828	ERB_BS1745
chr1	117197945	117198343	ERB_BS1746
chr1	117199740	117200249	ERB_BS1747
chr1	117201130	117201607	ERB_BS1748
chr1	117206519	117207055	ERB_BS1749
chr1	117207127	117207652	ERB_BS1750
chr1	117208104	117209484	ERB_BS1751
chr1	117213158	117213835	ERB_BS1752
chr1	117216377	117217120	ERB_BS1753
chr1	117236035	117237105	ERB_BS1754
chr1	117239170	117239815	ERB_BS1755
chr1	117249982	117250441	ERB_BS1756
chr1	117250458	117251131	ERB_BS1757
chr1	117251831	117252248	ERB_BS1758
chr1	117254073	117254420	ERB_BS1759
chr1	117255902	117256670	ERB_BS1760
chr1	117262371	117263050	ERB_BS1761
chr1	117265989	117266433	ERB_BS1762
chr1	117268378	117268704	ERB_BS1763
chr1	117273173	117273729	ERB_BS1764
chr1	117279260	117279734	ERB_BS1765
chr1	117280055	117281078	ERB_BS1766
chr1	117283048	117283740	ERB_BS1767
chr1	117289651	117290058	ERB_BS1768
chr1	117297627	117298591	ERB_BS1769
chr1	117299269	117299618	ERB_BS1770
chr1	117302022	117302691	ERB_BS1771
chr1	117303115	117303529	ERB_BS1772
chr1	117306250	117307633	ERB_BS1773
chr1	117327650	117328674	ERB_BS1774
chr1	117337850	117339023	ERB_BS1775
chr1	117339030	117340361	ERB_BS1776
chr1	117341388	117341834	ERB_BS1777
chr1	117368183	117369025	ERB_BS1778
chr1	117377211	117378179	ERB_BS1779
chr1	117378218	117379318	ERB_BS1780
chr1	117380262	117381213	ERB_BS1781
chr1	117388660	117389374	ERB_BS1782
chr1	117390321	117390723	ERB_BS1783
chr1	117394144	117395895	ERB_BS1784
chr1	117396329	117396769	ERB_BS1785
chr1	117412723	117413435	ERB_BS1786
chr1	117430421	117431240	ERB_BS1787
chr1	117434128	117434639	ERB_BS1788
chr1	117443155	117443856	ERB_BS1789
chr1	117444939	117445700	ERB_BS1790
chr1	117450374	117450729	ERB_BS1791
chr1	117451937	117452313	ERB_BS1792
chr1	117453338	117454697	ERB_BS1793
chr1	117461049	117462078	ERB_BS1794
chr1	117462502	117463186	ERB_BS1795
chr1	117466062	117466720	ERB_BS1796
chr1	117467123	117467771	ERB_BS1797
chr1	117471586	117472296	ERB_BS1798
chr1	117472312	117472703	ERB_BS1799
chr1	117484708	117485291	ERB_BS1800
chr1	117487716	117488368	ERB_BS1801
chr1	117532358	117532741	ERB_BS1802
chr1	117555907	117556578	ERB_BS1803
chr1	117568097	117568544	ERB_BS1804
chr1	117576509	117576926	ERB_BS1805
chr1	117578901	117579518	ERB_BS1806
chr1	117591471	117592153	ERB_BS1807
chr1	117599468	117600088	ERB_BS1808
chr1	117602506	117603159	ERB_BS1809
chr1	117603299	117603762	ERB_BS1810
chr1	117635301	117635682	ERB_BS1811
chr1	117637497	117637910	ERB_BS1812
chr1	117642127	117642434	ERB_BS1813
chr1	117649580	117649972	ERB_BS1814
chr1	117660524	117661035	ERB_BS1815
chr1	117661076	117661504	ERB_BS1816
chr1	117663196	117664128	ERB_BS1817
chr1	117672720	117673161	ERB_BS1818
chr1	117685283	117685651	ERB_BS1819
chr1	117686204	117687477	ERB_BS1820
chr1	117690072	117690417	ERB_BS1821
chr1	117699219	117699591	ERB_BS1822
chr1	117724108	117724747	ERB_BS1823
chr1	117725029	117725581	ERB_BS1824
chr1	117732519	117733359	ERB_BS1825
chr1	117740185	117740691	ERB_BS1826
chr1	117743805	117744792	ERB_BS1827
chr1	117750098	117750825	ERB_BS1828
chr1	117750915	117751503	ERB_BS1829
chr1	117751530	117753189	ERB_BS1830
chr1	117753258	117754699	ERB_BS1831
chr1	117755197	117756561	ERB_BS1832
chr1	117758471	117759157	ERB_BS1833
chr1	117759381	117760177	ERB_BS1834
chr1	117767175	117767709	ERB_BS1835
chr1	117772460	117772856	ERB_BS1836
chr1	117779609	117780430	ERB_BS1837
chr1	117783049	117784011	ERB_BS1838
chr1	117794424	117794936	ERB_BS1839
chr1	117795382	117795778	ERB_BS1840
chr1	117800940	117801698	ERB_BS1841
chr1	117802859	117803174	ERB_BS1842
chr1	117803885	117804345	ERB_BS1843
chr1	117804537	117805210	ERB_BS1844
chr1	117805320	117806526	ERB_BS1845
chr1	117810156	117812085	ERB_BS1846
chr1	117817025	117817578	ERB_BS1847
chr1	117818110	117818640	ERB_BS1848
chr1	117821124	117821529	ERB_BS1849
chr1	117826570	117827388	ERB_BS1850
chr1	117839216	117839671	ERB_BS1851
chr1	117848020	117848410	ERB_BS1852
chr1	117851632	117852139	ERB_BS1853
chr1	117856191	117856584	ERB_BS1854
chr1	117866003	117866567	ERB_BS1855
chr1	117871112	117871702	ERB_BS1856
chr1	117879741	117880275	ERB_BS1857
chr1	117887872	117888295	ERB_BS1858
chr1	117893078	117893397	ERB_BS1859
chr1	117901733	117902263	ERB_BS1860
chr1	117903217	117903540	ERB_BS1861
chr1	117908566	117909213	ERB_BS1862
chr1	117910337	117911173	ERB_BS1863
chr1	117992323	117992747	ERB_BS1864
chr1	118077324	118078044	ERB_BS1865
chr1	118101176	118102018	ERB_BS1866
chr1	118105205	118106917	ERB_BS1867
chr1	118108653	118109133	ERB_BS1868
chr1	118113354	118114076	ERB_BS1869
chr1	118116904	118117312	ERB_BS1870
chr1	118121943	118122679	ERB_BS1871
chr1	118130239	118131106	ERB_BS1872
chr1	118131390	118132371	ERB_BS1873
chr1	118134434	118135363	ERB_BS1874
chr1	118136252	118136610	ERB_BS1875
chr1	118136728	118137815	ERB_BS1876
chr1	118149335	118149654	ERB_BS1877
chr1	118155209	118155585	ERB_BS1878
chr1	118165794	118166920	ERB_BS1879
chr1	118168868	118169346	ERB_BS1880
chr1	118175116	118175833	ERB_BS1881
chr1	118181172	118181717	ERB_BS1882
chr1	118193429	118193744	ERB_BS1883
chr1	118195987	118196563	ERB_BS1884
chr1	118197746	118198252	ERB_BS1885
chr1	118198374	118199048	ERB_BS1886
chr1	118205803	118206176	ERB_BS1887
chr1	118212111	118212440	ERB_BS1888
chr1	118213593	118215093	ERB_BS1889
chr1	118216778	118217879	ERB_BS1890
chr1	118218600	118219732	ERB_BS1891
chr1	118225868	118227051	ERB_BS1892
chr1	118238491	118239338	ERB_BS1893
chr1	118246250	118247244	ERB_BS1894
chr1	118252609	118253563	ERB_BS1895
chr1	118256460	118256836	ERB_BS1896
chr1	118257839	118258849	ERB_BS1897
chr1	118259522	118260391	ERB_BS1898
chr1	118274468	118275123	ERB_BS1899
chr1	118275883	118276506	ERB_BS1900
chr1	118276552	118277433	ERB_BS1901
chr1	118294821	118295252	ERB_BS1902
chr1	118301078	118301983	ERB_BS1903
chr1	118311809	118312592	ERB_BS1904
chr1	118314538	118314957	ERB_BS1905
chr1	118338536	118339055	ERB_BS1906
chr1	118355786	118356287	ERB_BS1907
chr1	118360772	118362001	ERB_BS1908
chr1	118362584	118363332	ERB_BS1909
chr1	118455911	118456502	ERB_BS1910
chr1	120265433	120266269	ERB_BS1911
chr1	120267890	120268579	ERB_BS1912
chr1	120273897	120274297	ERB_BS1913
chr1	120278152	120279617	ERB_BS1914
chr1	120280864	120281320	ERB_BS1915
chr1	120282475	120283359	ERB_BS1916
chr1	120285548	120286081	ERB_BS1917
chr1	120286412	120287211	ERB_BS1918
chr1	120309585	120310227	ERB_BS1919
chr1	120321662	120322299	ERB_BS1920
chr1	120322332	120323200	ERB_BS1921
chr1	120340343	120340778	ERB_BS1922
chr1	120343986	120344462	ERB_BS1923
chr1	120369238	120369753	ERB_BS1924
chr1	120375087	120375485	ERB_BS1925
chr1	120402798	120403235	ERB_BS1926
chr1	120413287	120414234	ERB_BS1927
chr1	120428673	120429196	ERB_BS1928
chr1	120429475	120429937	ERB_BS1929
chr1	120430311	120430765	ERB_BS1930
chr1	120438630	120439024	ERB_BS1931
chr1	120452988	120453843	ERB_BS1932
chr1	120466200	120466894	ERB_BS1933
chr1	120468671	120468994	ERB_BS1934
chr1	120490864	120491774	ERB_BS1935
chr1	120508896	120509657	ERB_BS1936
chr1	120512008	120512540	ERB_BS1937
chr1	120520586	120521518	ERB_BS1938
chr1	120542150	120542557	ERB_BS1939
chr1	120598277	120598590	ERB_BS1940
chr1	120623965	120624373	ERB_BS1941
chr1	121132936	121133405	ERB_BS1942
chr1	121484347	121485475	ERB_BS1943
chr1	142631594	142632010	ERB_BS1944
chr1	143770436	143771017	ERB_BS1945
chr1	143983587	143984269	ERB_BS1946
chr1	143988990	143989372	ERB_BS1947
chr1	143996985	143997425	ERB_BS1948
chr1	144005814	144006248	ERB_BS1949
chr1	144006497	144007105	ERB_BS1950
chr1	144007604	144008020	ERB_BS1951
chr1	144008032	144009153	ERB_BS1952
chr1	144009477	144010391	ERB_BS1953
chr1	144010392	144010977	ERB_BS1954
chr1	144012084	144013182	ERB_BS1955
chr1	144013401	144014365	ERB_BS1956
chr1	144015024	144016099	ERB_BS1957
chr1	144028945	144029739	ERB_BS1958
chr1	144056222	144056649	ERB_BS1959
chr1	144528304	144528898	ERB_BS1960
chr1	144529121	144529590	ERB_BS1961
chr1	144529794	144531775	ERB_BS1962
chr1	144532267	144533055	ERB_BS1963
chr1	144533115	144533946	ERB_BS1964
chr1	144534030	144534579	ERB_BS1965
chr1	144535203	144535650	ERB_BS1966
chr1	144536027	144536457	ERB_BS1967
chr1	144537512	144537971	ERB_BS1968
chr1	144538689	144540132	ERB_BS1969
chr1	144544638	144544941	ERB_BS1970
chr1	144546731	144547183	ERB_BS1971
chr1	144548193	144548547	ERB_BS1972
chr1	144592438	144592993	ERB_BS1973
chr1	144696993	144697321	ERB_BS1974
chr1	144811135	144811492	ERB_BS1975
chr1	144814861	144815367	ERB_BS1976
chr1	144832410	144832869	ERB_BS1977
chr1	144839572	144840068	ERB_BS1978
chr1	144840685	144841617	ERB_BS1979
chr1	144843243	144843846	ERB_BS1980
chr1	144849939	144850735	ERB_BS1981
chr1	144852192	144853142	ERB_BS1982
chr1	144854185	144854885	ERB_BS1983
chr1	144855247	144855909	ERB_BS1984
chr1	144858183	144858629	ERB_BS1985
chr1	144863080	144863807	ERB_BS1986
chr1	144864125	144864874	ERB_BS1987
chr1	144865132	144865545	ERB_BS1988
chr1	144866544	144867076	ERB_BS1989
chr1	144867108	144868068	ERB_BS1990
chr1	144869637	144870159	ERB_BS1991
chr1	144870243	144871207	ERB_BS1992
chr1	144871552	144871896	ERB_BS1993
chr1	144873777	144874893	ERB_BS1994
chr1	144878819	144879610	ERB_BS1995
chr1	144880577	144881141	ERB_BS1996
chr1	144881570	144882233	ERB_BS1997
chr1	144882392	144883230	ERB_BS1998
[truncated: 35,306 more rows]

## Sheet: diff exp mRNA with ERB BS
Table S3B: Differentially expressed transcripts with ERbeta binding sites in promoter regions.
Gene	Fold-Change	FDR
SEPHS2	-180.983	5.47e-177
KCNJ15	-37.023	4.58e-20
NME1-NME2	-35.206	2.16e-19
SYBU	-17.872	9.34e-160
PLA2G1B	-15.404	1.71e-11
GDF15	-13.921	5.47e-177
CYP4F12	-13.089	7.3e-12
ESPNP	-11.242	5.46e-08
SNTB1	-9.591	9.8e-46
P2RY6	-9.539	9.87e-53
MIR296	-9.349	5.7e-20
CIC	-9.077	5.46e-53
BCAR1	-8.478	0
KLHDC7A	-8.286	5.92e-14
SHANK2-AS1	-7.982	1.37e-19
FXYD2	-7.739	9.69e-06
BCL3	-7.675	9.52e-54
CUEDC1	-6.899	8.03e-163
PSCA	-6.791	2.47e-78
CALCR	-6.415	2.63e-45
CCDC85B	-5.817	7.84e-102
MYPOP	-5.794	5.16e-30
SHANK2-AS3	-5.542	7.64e-09
FAM65C	-5.433	7.41e-111
ARHGAP33	-5.328	4.76e-23
RAB3A	-5.079	1.58e-23
N4BP3	-5.067	0
C19orf60	-5.001	2.22e-120
PHLDB3	-4.947	8.03e-116
CRTC1	-4.886	4.58e-55
CEACAM5	-4.822	1.18e-132
MIR326	-4.626	0.00015
P2RX2	-4.544	1.44e-47
ERN1	-4.525	1.18e-98
MBD6	-4.434	1.63e-46
BMPR1B	-4.312	2.9e-215
PRR7	-4.2	1.11e-55
VMP1	-4.104	0
MOSPD3	-4.09	1.13e-48
ITGB4	-3.946	2.04e-184
ISYNA1	-3.88	2.27e-95
NOTCH3	-3.874	2.42e-100
TMEM104	-3.815	2.83e-52
FAM71F2	-3.792	2.96e-07
ARHGAP39	-3.705	2.95e-75
LRRC46	-3.703	2.71e-16
LRRN2	-3.699	7.6e-12
PHACTR3	-3.676	4.84e-50
SP2	-3.637	7.48e-29
ZC3H3	-3.558	1.9e-54
PM20D1	-3.554	4.35e-20
MIR640	-3.547	0.00686
RRAS	-3.476	2.24e-41
CLCF1	-3.474	5.66e-41
DMWD	-3.464	1.9e-69
PGM2L1	-3.443	2.33e-86
SIPA1	-3.4	2.53e-38
CAPN1	-3.376	1.41e-227
C5orf63	-3.376	6.77e-36
TSPAN16	-3.355	0.000343
CTNND2	-3.292	3.17e-152
SAMD10	-3.171	5.12e-44
ARHGEF37	-3.129	2.06e-59
PITPNM1	-3.111	1.53e-89
LMLN	-3.07	8.28e-43
CCDC106	-2.975	3.59e-22
ATF5	-2.94	1.07e-53
CPEB4	-2.906	1.53e-142
MAST4	-2.878	3.33e-75
MIR1205	-2.875	8.97e-05
COPZ2	-2.856	5.24e-07
ZFP36L1	-2.854	2.28e-91
MIR645	-2.843	0.013
PLCD3	-2.839	6.27e-100
PLOD3	-2.828	5.22e-87
CBLL1	-2.824	3.19e-149
TBC1D10C	-2.816	1.39e-06
FHL2	-2.811	2.39e-25
SPC24	-2.75	7.51e-96
MARK4	-2.738	1.75e-42
MFSD3	-2.694	1.34e-50
MED15	-2.678	6.75e-46
CDK2AP2	-2.675	5.06e-66
PHF12	-2.673	8.65e-64
PTPRCAP	-2.63	8.91e-11
TMEM121	-2.621	3.03e-10
PODNL1	-2.612	0.00331
ZNF668	-2.603	5.24e-35
C2CD2L	-2.591	3e-64
GALK1	-2.587	1.55e-59
ELL	-2.529	4.4e-36
TRIM7	-2.519	7.98e-16
SERPINE1	-2.508	0.000217
CSF1	-2.5	5.16e-11
S100A11	-2.49	7.55e-96
ZC3H12D	-2.487	0.0261
BCAS4	-2.487	1.39e-66
TNFAIP8L2	-2.424	0.0247
SP6	-2.405	6.09e-06
PXN	-2.396	9.4e-97
SAMD12	-2.395	2.42e-62
FOXA1	-2.38	5.06e-197
UPK2	-2.379	4.62e-16
F2	-2.355	0.0444
H2AFX	-2.287	5.73e-74
C19orf54	-2.28	1.21e-08
MUC3A	-2.226	0.00185
MGLL	-2.224	8.41e-34
STMN3	-2.207	1.65e-38
CYB561	-2.175	3.5e-140
SF3B4	-2.164	7.52e-78
STK11	-2.162	2.76e-87
MEGF8	-2.157	4.94e-15
MAP3K11	-2.151	1.25e-79
MIR554	-2.127	0.00635
PITPNC1	-2.121	4.86e-65
DSCAML1	-2.12	1.03e-07
SHANK2	-2.112	3.1e-09
TONSL	-2.104	3.33e-36
FBXL13	-2.104	2.12e-13
MBLAC1	-2.081	2.58e-06
LYST	-2.075	4.41e-34
RAPGEF6	-2.05	4.56e-66
BCAS3	-2.037	2.83e-127
SGSH	-2.024	5.43e-25
CARD14	-2.024	1.58e-16
B9D2	-2.02	9.63e-07
EPS8L1	-2.015	1.76e-34
SLC12A9	-2.006	6.25e-73
IL18BP	-2.004	7.95e-19
PCDHGC3	-1.995	2.38e-13
KLF7	-1.991	2.33e-10
ZNF142	-1.979	9.57e-28
DNAJC5	-1.977	5.67e-101
SLC7A6	-1.973	1.66e-34
CEBPB	-1.972	2.3e-40
C11orf49	-1.963	2.97e-31
NFE2L1	-1.934	7.9e-75
CELF3	-1.93	0.00847
SEZ6L2	-1.928	3.49e-14
XRRA1	-1.923	1.01e-23
SNORA74A	-1.92	1.81e-26
SLC25A45	-1.92	5.82e-10
UNC93B1	-1.918	1.2e-37
NOSIP	-1.916	3.85e-33
LYSMD1	-1.915	4e-25
PRR15L	-1.915	5.28e-45
NCALD	-1.913	0.00122
AKAP9	-1.902	8.13e-129
MAB21L3	-1.895	2.67e-31
LMTK2	-1.856	4.5e-31
RNF38	-1.846	1.87e-33
PPP1R12B	-1.842	7.36e-42
C11orf24	-1.837	9.86e-29
ARRB1	-1.837	9.53e-46
RHBDF2	-1.835	4.38e-15
TCEA2	-1.832	1.03e-22
ZHX3	-1.823	2.28e-43
SH2B1	-1.823	1.43e-31
HN1	-1.812	7.41e-57
KIF21B	-1.811	0.0363
TAF6	-1.81	1.09e-26
C1orf106	-1.803	0.000259
DNAJC28	-1.796	2.71e-06
KALRN	-1.785	6.98e-18
ZIC4	-1.781	3.9e-17
ATG4D	-1.78	1.52e-13
SYCP2	-1.779	9.93e-76
ARID5B	-1.779	6.37e-56
VTCN1	-1.769	3.04e-10
LINC00176	-1.762	3.7e-08
RPRD2	-1.757	5.7e-08
SLC6A6	-1.751	8.01e-31
UCKL1	-1.74	5.29e-30
DIDO1	-1.74	1.09e-50
VEZF1	-1.74	2.69e-59
SNORD15B	-1.734	9.08e-31
ZNF408	-1.733	3.37e-14
SLC44A2	-1.732	2.97e-53
RGMB	-1.731	1.01e-26
PRCC	-1.723	7.42e-34
MRPS12	-1.717	7.95e-25
FAM63A	-1.692	1.08e-25
ERCC2	-1.689	6.62e-15
XYLT2	-1.683	1.8e-27
IRF3	-1.678	3.11e-30
AKT1S1	-1.678	1.31e-26
PRICKLE2	-1.677	1.19e-35
BACE1	-1.677	1.1e-28
ZDHHC18	-1.676	2.39e-21
SFN	-1.658	4.93e-23
TERC	-1.653	1.85e-38
MAPK8IP1	-1.652	5.83e-11
SLC29A2	-1.645	3.14e-15
GATAD2A	-1.637	5.43e-34
ALDH3B2	-1.635	5.86e-17
RTKN2	-1.633	4.32e-33
NFATC2	-1.629	0.025
POGZ	-1.621	3.25e-23
ANXA11	-1.62	2.63e-36
YTHDF1	-1.615	1.08e-44
DPAGT1	-1.615	5.12e-27
FKBP2	-1.614	1.17e-17
TMEM134	-1.603	3.05e-14
PRR11	-1.6	3.06e-37
TFAP2C	-1.59	1.65e-44
CCDC94	-1.586	6.3e-12
CALCOCO2	-1.581	2.15e-29
C2CD3	-1.576	2.94e-23
RAB30	-1.573	5.22e-30
IFRD1	-1.554	4.68e-29
PHLDA3	-1.545	2.92e-25
LARP1	-1.543	4.68e-20
RHOD	-1.543	5.04e-25
MADD	-1.54	3.18e-23
HIP1R	-1.52	1.07e-29
CLTB	-1.511	1.07e-23
GNAS	-1.51	3.7e-49
FAM214B	-1.506	1.39e-06
ENSA	1.496	2.88e-34
C20orf27	1.497	1.2e-16
GPATCH4	1.501	4.56e-16
KIAA0040	1.501	7.42e-16
ACSF2	1.502	9.23e-12
DENND1B	1.505	1.6e-28
NRAS	1.506	8.42e-44
IAH1	1.509	5.64e-18
MRPL21	1.512	5.26e-22
BPNT1	1.513	7.06e-16
PIGB	1.513	8.16e-12
NR1H3	1.515	3.36e-06
MIS18BP1	1.521	9.46e-36
NBPF10	1.525	2.63e-25
PCF11	1.527	1.27e-45
FGFR4	1.528	3.51e-09
RBBP5	1.532	7.83e-34
PAPSS2	1.533	8.48e-17
CLNS1A	1.538	6.28e-30
POLR2K	1.54	9.38e-24
EXOC7	1.541	8.02e-38
LRRC49	1.545	0.00721
SPCS2	1.552	1.96e-24
MTSS1	1.553	4.04e-08
TES	1.555	2.92e-24
MRPL24	1.555	3.17e-22
KPNB1	1.557	1.23e-49
BCLAF1	1.566	2.52e-47
CPSF3	1.566	3.28e-34
CCNC	1.57	6.72e-38
CSDE1	1.572	1.34e-52
PLCG2	1.574	1.33e-07
USP32	1.575	1.07e-55
TTC32	1.586	1.39e-09
LRRC20	1.59	5.15e-12
FAM84B	1.593	1.05e-57
NUP160	1.597	4.13e-35
HIST2H2AB	1.598	2.27e-29
ERCC3	1.607	1.82e-40
CCDC47	1.622	2.97e-64
PSMB4	1.623	8.12e-40
SLC25A32	1.627	1.73e-39
PRPF3	1.635	1.38e-58
MCL1	1.635	8.39e-77
AFG3L1P	1.645	1.21e-23
STX2	1.65	4.32e-14
TSEN2	1.654	3.09e-22
RAB40B	1.662	1.13e-12
ST3GAL5	1.664	1.6e-16
VPS72	1.67	3.11e-44
EHBP1	1.68	4.37e-24
TCEA1	1.683	9.02e-56
CACYBP	1.684	1.25e-49
MRPL11	1.694	3.36e-33
KIAA0196	1.696	1.09e-69
PSMC5	1.696	2.12e-64
HBP1	1.697	6.13e-54
CDK18	1.698	7.33e-11
SLC25A24	1.699	9.95e-71
YOD1	1.701	0.0107
CD47	1.703	1.95e-74
PGAM5	1.708	8.91e-53
NLN	1.719	1.42e-47
POLR3C	1.724	8.12e-44
CGREF1	1.727	1.8e-27
IVNS1ABP	1.727	1.22e-55
SLC25A12	1.729	8.1e-18
ZNF839	1.731	5.73e-26
ITGB1	1.733	3.66e-78
SPTSSB	1.735	1.21e-70
SQLE	1.746	4.15e-87
METTL17	1.761	7.47e-27
PSMD4	1.788	4.3e-63
SRSF1	1.79	1.82e-68
ATAD2	1.79	1.37e-80
RUVBL1	1.791	1.13e-50
RNF139	1.798	5.24e-87
GNPAT	1.801	3.94e-48
RPP38	1.819	2.54e-23
NARS2	1.823	1.81e-34
TEX14	1.828	3.07e-08
NGDN	1.838	1.33e-44
PRELID1	1.839	2.8e-39
DNAJC25	1.839	8.86e-15
SNORA14B	1.851	0.000827
RPL26L1	1.853	7.74e-42
RPS3	1.857	1.86e-64
RPL37A	1.861	1.2e-67
ZNF140	1.862	1.75e-58
ZNF605	1.879	3.25e-50
RASGEF1A	1.884	0.00065
C10orf35	1.89	1.13e-15
UTP23	1.894	5.5e-70
S100A16	1.897	1.35e-48
DZIP3	1.904	1.34e-65
NSMCE2	1.908	3.08e-64
SLC39A10	1.909	1.04e-72
DHX9	1.913	5.33e-95
PABPN1	1.916	1.37e-53
ZNF26	1.922	1.79e-53
PANK2	1.934	4.51e-47
C8orf33	1.936	3.9e-59
GABPB1	1.937	5.05e-59
ARV1	1.943	6.44e-32
TATDN1	1.949	1.03e-63
TDRKH	1.955	1.09e-66
RAP1A	1.958	6.19e-39
RPS27	1.962	8.07e-81
NPM1	1.965	3.74e-80
DSTYK	1.966	4.35e-89
RPL32	1.968	2.59e-75
BBS1	1.97	7.98e-07
HLTF	1.981	1.19e-107
CD3EAP	1.996	2.94e-18
DENND2C	2.002	2.5e-44
PPP1CB	2.006	4.18e-110
PPM1E	2.016	3.93e-31
PSMB10	2.026	6.62e-23
TGIF1	2.038	5.76e-83
HMGB3	2.044	2.69e-105
ATP1A1	2.049	6.09e-85
NUDT17	2.065	3.83e-14
MCM10	2.076	4.47e-69
DARS2	2.092	2.92e-106
CREB3L4	2.098	2.85e-64
PLEKHO1	2.098	4.77e-19
NDUFC2	2.104	1.3e-58
ARMC4	2.121	0.0413
ONECUT1	2.14	0.00278
TNNI1	2.144	9.85e-13
PFKFB2	2.16	1.7e-84
SLC22A15	2.16	7.54e-53
TOMM20	2.181	3.08e-132
CHD1L	2.182	6.91e-128
MRPS21	2.19	1.72e-108
UBE2T	2.219	3.62e-82
DGAT2	2.223	2.52e-25
ATP5L	2.223	2.55e-83
VTI1B	2.231	4.54e-97
MECOM	2.25	5.06e-33
RPL24	2.251	1.65e-128
MYBPH	2.281	0.0169
PAFAH1B2	2.285	2.82e-117
GOLT1A	2.297	6.4e-32
TXNIP	2.299	8.07e-180
NOP16	2.314	1.65e-61
SH2D5	2.325	1.34e-05
MYC	2.335	2.77e-72
NDUFB9	2.367	2.52e-110
RPS25	2.376	1.13e-127
C7orf49	2.378	1.11e-68
SNRPE	2.379	9.86e-146
CAPN8	2.456	3.25e-25
GBAS	2.456	3.94e-87
SOAT1	2.468	2.17e-85
NFATC4	2.496	2.9e-15
IFIH1	2.512	1.37e-69
GEM	2.539	3.74e-20
BASP1	2.571	1.08e-144
MYO7A	2.648	7.02e-06
LRP12	2.666	2.78e-103
C19orf66	2.681	2.84e-40
CAPN2	2.681	7.46e-190
MX1	2.684	2.37e-19
PKP1	2.686	2.48e-70
MAP2K6	2.74	1.95e-07
RBM8A	2.822	2.41e-182
MRPL30	2.829	0.00313
PLSCR1	2.841	8.75e-160
FDXACB1	2.854	2.54e-11
SNORA7B	2.856	5.67e-33
U2AF1L4	2.863	1.82e-11
FOXP2	2.92	2.82e-11
IL1RN	2.966	8.76e-05
ALKBH8	2.99	1.05e-53
MINOS1	3.033	3.69e-69
LIX1L	3.09	6.99e-13
PPFIA4	3.144	6.5e-18
RBM43	3.149	4.04e-50
SYT12	3.243	1.6e-206
NUCKS1	3.312	0
ADAMTS9	3.387	5.37e-13
SRGAP3	3.55	1.93e-43
GREB1	3.674	9.68e-125
PARP9	3.769	2.19e-273
SEMA3A	3.779	1.42e-08
TEAD2	3.871	5.8e-122
MRPL9	3.896	1.15e-266
CYP4F22	4.274	0.000262
BIRC5	4.453	5.16e-275
COX16	4.82	7.72e-227
FXYD6	4.835	0.000228
RPL22L1	4.905	1.19e-265
C14orf132	6.214	0
CAMK1	6.43	7.27e-37
TNFRSF11B	6.505	0
C7orf55	6.591	1.14e-41
PDZK1	6.951	1.16e-109
TFF1	7.773	0
SNORD15A	8.658	8.37e-10
ADORA1	10.806	1.56e-61
CMPK2	14.912	3.55e-187
IL20	30.772	1.15e-83
MDP1	39.923	3e-30
SLC30A8	61.06	8.62e-37
MIR21	112.123	1.54e-39
SNORA68	267.169	8.52e-158

## Sheet: dif exp mRNA with ERB BS and AS
Table S3C: Differentially expressed transcripts harboring an ERbeta binding sites in the transcriptional unit. Higlighted in red those having at least one alternative splicing event
Gene Symbol	Fold-Change	padj
FLVCR2	-204.938	2.2923e-89
SEPHS2	-180.983	5.47e-177
ERBB4	-52.8543	0
NECAB1	-44.0298	0
ADCY5	-38.4162	2.33291e-217
KCNJ15	-37.023	4.58e-20
NME1-NME2	-35.2056	2.16101e-19
HIST2H2BC	-34.9688	5.76015e-26
MICAL3	-33.5194	1.89181e-120
BAIAP2L1	-22.283	1.61358e-20
AFF3	-22.2295	9.29661e-44
TTC34	-22.2091	2.10595e-15
TGFBI	-18.1084	2.86178e-148
SYBU	-17.8715	9.34266e-160
B3GALT1	-17.4672	1.68742e-23
PLA2G1B	-15.404	1.71e-11
BCAN	-14.6034	1.27653e-16
GDF15	-13.921	5.47e-177
LEKR1	-13.7942	1.28794e-24
ZFPM2	-13.7664	4.51467e-20
SERINC2	-13.7564	9.71718e-55
SLC9A1	-13.6199	3.68134e-51
CYP4F12	-13.0888	7.30426e-12
ALK	-12.3743	7.49542e-20
EPS8L3	-11.4326	1.24903e-37
ESPNP	-11.242	5.46e-08
DAGLA	-10.8117	1.97694e-77
GPR37L1	-10.2015	2.19601e-78
RNF43	-10.1948	1.08698e-124
TSC22D3	-9.93764	0
EPAS1	-9.91052	0
SNTB1	-9.59146	9.8036e-46
P2RY6	-9.53948	9.8735e-53
MIR296	-9.349	5.7e-20
NCKAP5	-9.18789	3.96474e-153
CIC	-9.077	5.46e-53
REG4	-8.75987	5.82346e-07
BCL9L	-8.55659	2.02346e-77
PLXND1	-8.51275	0
BCAR1	-8.47795	0
CLIP4	-8.45648	0
KLHDC7A	-8.286	5.92e-14
SHANK2-AS1	-7.982	1.37e-19
TET3	-7.77699	5.9394e-70
FXYD2	-7.739	9.69e-06
BCL3	-7.67513	9.52432e-54
WIZ	-7.46805	1.31633e-131
CNFN	-7.39104	2.92076e-10
CREB3L1	-7.33499	7.61754e-10
CUEDC1	-6.89861	8.02656e-163
HSPG2	-6.86827	3.41593e-46
PSCA	-6.791	2.47e-78
LAMA5	-6.74032	2.86193e-281
CALCR	-6.41527	2.63495e-45
KIAA1522	-6.37272	3.63708e-199
PLXNA4	-6.29505	3.989e-49
AAK1	-6.27872	2.75675e-90
NOS3	-6.26567	2.1861e-05
TSHZ2	-6.26262	2.89013e-43
CDH4	-6.23656	1.88967e-09
SIPA1L3	-6.1503	1.40385e-192
FRAS1	-6.10734	1.27491e-34
MYPN	-6.07604	5.27046e-10
GABBR2	-5.89484	2.83523e-184
SOX9	-5.86031	5.75173e-23
CCDC85B	-5.817	7.84e-102
MYPOP	-5.794	5.16e-30
HCAR1	-5.73106	2.25377e-186
PACS1	-5.67391	1.13218e-220
ZFPM1	-5.62005	1.56457e-38
SHANK2-AS3	-5.542	7.64e-09
CAPN5	-5.52159	1.1233e-52
DGKI	-5.47215	0.000212973
CLEC3A	-5.46594	0
SEMA5A	-5.44942	2.95042e-26
FAM65C	-5.433	7.41e-111
CLDN3	-5.41812	0
FAM83E	-5.41607	8.90931e-08
FSTL4	-5.41086	5.09688e-87
RFX1	-5.37366	2.40473e-32
LRCH4	-5.34619	7.77721e-201
TMEM160	-5.34069	2.05763e-52
ARHGAP33	-5.328	4.76e-23
SPATA2	-5.32556	9.99392e-162
HS6ST2	-5.27153	8.54203e-78
UPP2	-5.23182	1.44711e-07
ZMIZ1	-5.22919	1.06667e-17
GSTM5	-5.2275	0.000200441
ACHE	-5.21853	2.85819e-101
PKHD1L1	-5.16998	8.33638e-11
EEF1A2	-5.16236	0
CC2D1A	-5.10756	2.19073e-150
SYT15	-5.09468	2.13446e-82
RAB3A	-5.079	1.58e-23
N4BP3	-5.06684	0
NRP2	-5.02809	1.04517e-11
C19orf60	-5.001	2.22e-120
SAMD4B	-4.97469	1.61194e-116
CRLF1	-4.96706	2.26219e-35
CSTA	-4.96072	7.39417e-07
TRIM62	-4.95232	4.32731e-66
PHLDB3	-4.94684	8.02504e-116
GRAMD1A	-4.93578	3.58086e-146
CRTC1	-4.8862	4.57769e-55
P2RY2	-4.85518	9.12975e-114
LINC00312	-4.82601	1.2052e-08
CEACAM5	-4.822	1.18e-132
PRKACA	-4.80182	3.18473e-99
MZF1	-4.75981	3.48957e-100
CLMN	-4.69633	2.20033e-201
RFTN2	-4.64413	1.12404e-19
ZNF608	-4.64109	0.00040578
MIR326	-4.626	0.00015
ZBTB45	-4.61557	1.37542e-40
GRIN2D	-4.59665	3.10279e-07
P2RX2	-4.544	1.44e-47
PCDHGA12	-4.53972	2.16715e-15
CYP19A1	-4.53734	4.52202e-28
COL1A1	-4.53093	6.15227e-13
ERN1	-4.5252	1.18358e-98
ELF3	-4.52117	1.00583e-156
EPPK1	-4.4833	9.58784e-49
NCOR2	-4.48141	8.7966e-32
WNT3A	-4.47546	0.00142793
LAMB4	-4.46507	1.42341e-06
MBD6	-4.434	1.63e-46
SLC35C1	-4.42818	1.28743e-144
COL5A3	-4.42349	3.72818e-26
ALDH16A1	-4.42122	1.51953e-96
TRPM4	-4.41989	5.53715e-115
CD1A	-4.41457	0.00108027
CASZ1	-4.39734	8.12227e-77
ABCA5	-4.36834	4.56912e-303
GFOD2	-4.35656	2.59913e-171
C1orf116	-4.34376	0.00120918
ARID1A	-4.3312	2.39411e-23
LTBP4	-4.32698	1.04187e-68
FIGN	-4.32552	2.47072e-62
CROCC	-4.31268	1.05289e-53
BMPR1B	-4.312	2.9e-215
PCLO	-4.30297	3.27666e-21
C6orf10	-4.29163	0.00200139
CASKIN2	-4.25743	5.55173e-99
TSPAN1	-4.25711	1.06406e-80
MYOM1	-4.24997	3.7372e-09
METRNL	-4.24523	1.53865e-256
SLC24A3	-4.23006	9.914e-106
LGALS4	-4.20994	0.00284327
DNM1	-4.20415	5.64264e-76
TBKBP1	-4.20301	3.09179e-25
PRR7	-4.20047	1.10642e-55
PLEC	-4.19095	9.03856e-180
PODXL	-4.17118	1.43838e-134
TMEM151A	-4.15078	0.000450255
EHD1	-4.12291	2.64248e-128
DOCK6	-4.10838	4.89001e-134
MIR548K	-4.10438	0.00202554
VMP1	-4.10408	0
CREB3L2	-4.1028	1.69843e-26
MOSPD3	-4.09	1.13e-48
LLGL2	-4.06279	0
MAPK10	-4.02429	9.73898e-50
ZNF444	-4.01474	4.26858e-79
FBRSL1	-4.00919	1.99669e-95
TGM2	-3.99079	2.83267e-06
CEP89	-3.97505	1.15972e-107
OSBPL7	-3.96651	9.83348e-89
DAB2	-3.96519	1.33047e-35
KRT80	-3.96461	0
MAP3K10	-3.96319	9.31463e-42
PITPNM2	-3.96139	1.05295e-31
ITGB4	-3.94599	2.03732e-184
ZNF503	-3.93519	6.20657e-16
CAPN12	-3.92493	1.00909e-05
TLE3	-3.90819	8.21667e-99
C17orf67	-3.90673	2.07263e-40
SLC30A3	-3.8973	8.3729e-13
ISYNA1	-3.88	2.27e-95
NOTCH3	-3.87413	2.41846e-100
CCDC159	-3.87406	1.38603e-74
TTYH1	-3.86677	1.60685e-17
CACNG1	-3.84438	5.92013e-07
KCNK12	-3.84025	4.21325e-07
TMEM132A	-3.8393	1.2052e-264
EPHA6	-3.8323	1.34623e-33
RHPN1	-3.81816	8.54342e-183
TMEM104	-3.81525	2.82793e-52
C17orf82	-3.80632	1.23414e-31
NEAT1	-3.7947	7.52268e-23
FAM71F2	-3.79171	2.96066e-07
MNX1	-3.7607	1.1222e-59
ADAMTS18	-3.75222	4.99092e-07
ZFHX3	-3.73162	3.01077e-15
CEACAM6	-3.72349	6.82316e-235
NFAT5	-3.72179	6.57767e-25
ARHGAP39	-3.70464	2.95079e-75
LRRC46	-3.703	2.71e-16
LRRN2	-3.69946	7.59578e-12
NAV1	-3.69521	5.28677e-23
UNK	-3.68414	7.95954e-135
MARK2	-3.678	4.79383e-146
PHACTR3	-3.67595	4.83776e-50
DOCK8	-3.65916	9.21999e-50
SH3GL1	-3.64357	1.15932e-134
SP2	-3.637	7.48e-29
SLC8A3	-3.61751	0.00301137
JUND	-3.60681	1.60093e-204
FIZ1	-3.60319	1.89241e-36
PEX14	-3.58953	5.07675e-47
KPNA7	-3.58696	4.33913e-10
IFT122	-3.58477	3.74192e-179
ZSWIM4	-3.57368	1.23037e-25
KIF1A	-3.57014	1.14654e-50
SLC4A9	-3.56592	1.49999e-06
TACR1	-3.55848	5.45938e-11
ZC3H3	-3.558	1.89643e-54
PM20D1	-3.55433	4.35177e-20
APCDD1L	-3.55193	6.19859e-10
MIR640	-3.547	0.00686
TINAGL1	-3.53669	0.00361136
PTK6	-3.52327	1.45273e-66
SBK1	-3.50981	1.10437e-38
ZBTB37	-3.50412	6.90359e-237
TACSTD2	-3.49838	1.00589e-278
CACNB4	-3.48854	2.53964e-08
LYNX1	-3.47992	0.00580296
BRD4	-3.47937	9.75907e-20
RRAS	-3.476	2.24e-41
MLXIP	-3.47541	2.49548e-17
CLCF1	-3.47447	5.65715e-41
KLHL26	-3.47103	9.06462e-22
MIR1207	-3.46972	4.91215e-06
SLC26A5	-3.46868	4.50082e-05
DMWD	-3.464	1.9e-69
TNFAIP8L3	-3.44549	2.44307e-25
IL1B	-3.44526	0.00154652
PGM2L1	-3.44345	2.32595e-86
APOD	-3.4309	6.29705e-12
DYNLL2	-3.41988	1.09219e-247
SETD1B	-3.41263	5.64114e-64
SIPA1	-3.39984	2.53193e-38
BAALC	-3.39406	0.000297987
MAMSTR	-3.39373	4.04039e-07
CAPN1	-3.376	1.41e-227
C5orf63	-3.376	6.77e-36
C19orf68	-3.37457	2.61982e-06
CNOT3	-3.36454	8.90226e-69
TNS1	-3.35924	2.64065e-12
TSPAN16	-3.35509	0.000343428
CSMD3	-3.34894	0.000804545
VAC14	-3.33743	1.04337e-103
CREG2	-3.30014	2.25481e-16
CTNND2	-3.29154	3.1663e-152
COL9A2	-3.28589	4.08981e-17
MEF2D	-3.28442	9.94485e-60
SYT7	-3.27784	3.73564e-72
TBX6	-3.25785	6.65798e-11
LMX1B	-3.25015	9.36514e-90
CA4	-3.24633	3.39906e-98
PRDM6	-3.22355	9.63167e-41
CDC42BPG	-3.20619	4.13994e-127
MYT1	-3.20279	2.33324e-06
GRIA3	-3.20274	0.00474807
RUNX1	-3.19203	5.32592e-22
HRASLS2	-3.19042	0.00218667
CABLES2	-3.18995	1.62859e-102
ITPK1-AS1	-3.18761	5.77335e-06
TMUB1	-3.18095	2.08898e-61
NCOA6	-3.17965	1.84788e-21
SUFU	-3.17175	7.30529e-23
SAMD10	-3.17083	5.12459e-44
MTSS1L	-3.16701	3.24975e-74
CYP3A5	-3.1549	3.20498e-21
DYRK1B	-3.14898	1.56297e-34
RAVER1	-3.14668	4.4877e-30
SLIT1	-3.14109	0.00364811
ARHGEF37	-3.12881	2.05752e-59
EPN3	-3.114	7.58355e-92
CCNO	-3.1139	2.87087e-14
PITPNM1	-3.11074	1.53072e-89
CDH26	-3.10954	0.00629646
WIPF1	-3.10705	1.94321e-42
FBXO46	-3.10053	5.5194e-42
RFTN1	-3.09976	2.83478e-129
CD22	-3.08824	0.00727353
TG	-3.07686	0.00201864
TBC1D16	-3.0725	1.00811e-206
LMLN	-3.07	8.28e-43
IQSEC1	-3.06999	2.19885e-17
PRSS8	-3.06796	1.52682e-143
RHOF	-3.05843	3.43744e-08
MAST3	-3.05543	9.47416e-32
LTBP3	-3.04843	6.81911e-82
CYFIP2	-3.0461	7.10569e-110
LRRD1	-3.04302	0.00490939
BTG2	-3.02718	4.17086e-75
SYVN1	-3.02564	4.28359e-47
ZNF837	-3.00522	1.46555e-14
CXCL17	-2.99793	0.010588
EDARADD	-2.99784	0.00510381
CCDC106	-2.975	3.59e-22
KSR1	-2.9721	1.09628e-25
PLEKHA7	-2.97201	5.51026e-81
ZBTB8A	-2.96915	1.60835e-23
CLN3	-2.96795	4.6106e-84
PLEKHH3	-2.96747	4.56435e-76
TEKT5	-2.95243	0.00170357
BIN1	-2.95005	2.17602e-06
PCOLCE	-2.94954	2.79006e-20
RGS19	-2.94884	2.41481e-67
SCRIB	-2.94804	4.62526e-135
DBP	-2.9434	2.30193e-37
ATF5	-2.94	1.07e-53
LIPE	-2.93849	4.97656e-06
DTNA	-2.93549	1.53549e-167
FAM102A	-2.9269	2.87578e-123
PCDHB4	-2.90892	4.83338e-11
CPEB4	-2.90641	1.53446e-142
COL18A1	-2.90594	6.4981e-145
MGAT5B	-2.90436	2.30239e-10
NPHP3-AS1	-2.89622	0.0175721
PRR14	-2.88231	3.21668e-46
UCP2	-2.88199	6.95658e-90
MAST4	-2.87771	3.33078e-75
C9orf16	-2.87712	4.92448e-84
GAN	-2.87523	7.09991e-220
STAT4	-2.87502	3.58583e-16
MIR1205	-2.875	8.97e-05
TSHR	-2.87084	0.000179436
ANO1	-2.86313	0.00229179
COPZ2	-2.85559	5.24233e-07
MYH14	-2.85437	5.52598e-144
ZFP36L1	-2.85407	2.27727e-91
GPN2	-2.85065	4.93546e-72
MIR645	-2.843	0.013
PLCD3	-2.839	6.27e-100
GRM3	-2.83734	0.00692561
SMARCA4	-2.83201	5.11526e-91
TECPR1	-2.8302	2.75809e-55
MXD3	-2.8301	3.17168e-60
PLOD3	-2.82844	5.21792e-87
CBLL1	-2.82399	3.18973e-149
CD200R1	-2.81636	1.38725e-11
TBC1D10C	-2.81622	1.38663e-06
FHL2	-2.8109	2.38575e-25
ROPN1L	-2.80601	0.00945997
ECM1	-2.79952	5.90057e-05
UPF1	-2.79871	6.87463e-98
MAN1C1	-2.7802	4.23238e-12
SAMD14	-2.76937	0.00027709
RHBDD2	-2.76806	5.41823e-105
HIPK2	-2.7619	3.87252e-10
AGFG2	-2.76094	5.21768e-46
ABCC6	-2.75969	0.00210149
TANC2	-2.75131	1.15104e-17
SPC24	-2.75	7.51e-96
AHRR	-2.74537	3.78926e-38
PDE4D	-2.74519	3.82131e-30
ZNF551	-2.74262	2.40411e-40
NTN4	-2.74131	2.82373e-13
P2RY14	-2.73858	9.5612e-15
MARK4	-2.73793	1.7498e-42
CAST	-2.7369	7.25287e-211
SLC7A5	-2.73184	3.68941e-62
SYT2	-2.72554	1.18333e-07
DNAH7	-2.71878	2.638e-54
MAST1	-2.71288	2.00821e-05
MFSD3	-2.694	1.34e-50
LHFPL2	-2.69311	3.15916e-93
COBLL1	-2.68723	7.41345e-185
SIN3B	-2.68702	1.73813e-70
NFKBID	-2.68432	9.59384e-15
SLC9A5	-2.6831	2.04945e-11
TMEM161A	-2.68177	3.82577e-32
MED15	-2.678	6.75e-46
CDK2AP2	-2.67497	5.06312e-66
PHF12	-2.673	8.65e-64
ABCB8	-2.66574	6.97777e-62
TMEM132B	-2.65474	4.32595e-05
TBX2	-2.6527	6.77625e-147
COL9A3	-2.64365	6.81441e-28
DDAH1	-2.63697	1.8437e-85
PTPRCAP	-2.63	8.91e-11
TMEM121	-2.621	3.03e-10
TACC2	-2.61923	3.34928e-40
SH2B2	-2.61469	2.88216e-08
PODNL1	-2.612	0.00331
RNF44	-2.61165	3.94761e-43
ZNF668	-2.60258	5.23655e-35
GYS1	-2.60133	9.38002e-84
RANBP10	-2.60071	4.92281e-49
CDYL2	-2.59992	6.88312e-117
RAPSN	-2.59888	0.00313683
CACNG4	-2.59356	8.92318e-129
WNK2	-2.59291	1.16107e-18
KLHDC1	-2.59222	5.49185e-06
C2CD2L	-2.59084	3.0036e-64
GALK1	-2.587	1.55e-59
PDLIM7	-2.58235	4.47909e-50
GNB1	-2.57914	3.7981e-191
SLC39A13	-2.56947	1.02642e-56
TCIRG1	-2.56498	1.73788e-22
RIN3	-2.55384	0.000159272
NDUFB7	-2.54863	1.35568e-70
GRIP2	-2.54231	0.0042985
ARHGAP1	-2.53028	2.79275e-84
ELL	-2.52879	4.39536e-36
PRKD2	-2.52753	1.19965e-44
LMCD1	-2.52616	1.76479e-71
CTU1	-2.5223	2.76637e-09
TRIM7	-2.519	7.98e-16
CCDC89	-2.5186	1.82249e-22
ICAM1	-2.51814	2.39719e-14
SERPINE1	-2.50809	0.000217285
CSF1	-2.50017	5.16014e-11
C7orf43	-2.49509	1.8927e-58
SLC29A3	-2.49372	5.60896e-42
S100A11	-2.48995	7.54881e-96
PHC3	-2.48848	2.20659e-133
ZC3H12D	-2.487	0.0261
BCAS4	-2.48654	1.38866e-66
STAG3	-2.48474	7.07984e-47
ZCCHC14	-2.48264	2.34315e-08
KLHL29	-2.47719	1.47674e-16
TIGD3	-2.47662	5.48924e-07
FAAH	-2.4755	1.22424e-47
PVRIG	-2.47315	1.7804e-08
IFFO2	-2.46307	6.81228e-23
SLC9A3R1	-2.45838	5.95005e-151
SPATA2L	-2.45755	1.20952e-47
SAP130	-2.44616	2.69942e-49
ZDHHC24	-2.44194	3.31187e-52
CNTN2	-2.43874	5.05797e-05
MSI2	-2.4363	9.16264e-135
CYP46A1	-2.43138	6.67423e-10
PDE9A	-2.42968	2.33512e-21
CCDC151	-2.42769	0.000449076
DNAH11	-2.42542	1.09279e-20
TNFAIP8L2	-2.424	0.0247
GMIP	-2.42147	1.21005e-33
SRCAP	-2.4144	4.10941e-08
VRK3	-2.41289	5.10438e-59
SERPINH1	-2.41105	2.07357e-111
DGKZ	-2.40941	2.05037e-89
CCR7	-2.40679	6.16255e-06
TACR2	-2.40662	5.25836e-06
KIAA1671	-2.40648	1.69816e-14
SP6	-2.40465	6.09018e-06
ZNF704	-2.40047	3.54893e-39
NACC1	-2.39871	1.08918e-104
PXN	-2.39551	9.40478e-97
OGFR	-2.39549	5.66127e-131
SAMD12	-2.395	2.42e-62
IL1R1	-2.39268	4.27379e-104
TMEM51	-2.39156	3.78356e-18
CREBBP	-2.3833	2.28888e-07
TAF1C	-2.38022	4.45875e-51
FOXA1	-2.38	5.06e-197
MYO15B	-2.37973	5.65645e-40
UPK2	-2.37901	4.62352e-16
SRRM3	-2.37646	6.10217e-25
DCAF7	-2.37047	2.16926e-109
VPS37C	-2.36901	6.47828e-71
LHFPL3	-2.36875	0.0385113
AGRP	-2.36718	0.00983999
MAGI2	-2.36646	2.36901e-09
LRP5	-2.36588	1.45209e-95
HOOK2	-2.3656	3.14999e-62
VAMP5	-2.36332	7.64427e-17
RELA	-2.36099	7.0422e-72
EHD2	-2.35984	0.000201577
F2	-2.35544	0.0444372
COBL	-2.34752	2.17976e-55
PLCL1	-2.34736	0.0111362
PTPRF	-2.34523	9.06663e-22
EXOC3L1	-2.33833	4.36452e-05
FAM83H	-2.33718	2.45964e-93
SOS1	-2.3361	8.12667e-66
CNNM2	-2.33591	2.59659e-20
C8orf31	-2.33286	0.0079364
RAB11FIP5	-2.32943	2.8688e-16
EVL	-2.329	2.09402e-135
PLD3	-2.32076	1.58886e-66
KAT2B	-2.3202	8.22966e-75
ARFGAP1	-2.32001	1.32372e-111
SDK1	-2.31929	2.45447e-28
MED26	-2.31918	3.26433e-26
B3GNTL1	-2.31524	6.14625e-14
EP400	-2.31221	4.86122e-05
SDK2	-2.31188	0.0489458
TMEM40	-2.30747	1.30856e-06
KIAA1217	-2.30665	9.50788e-36
MAU2	-2.30605	1.84675e-83
FA2H	-2.30434	1.28787e-10
PPM1L	-2.30075	9.17346e-58
ARHGEF33	-2.29651	0.000184282
RERE	-2.29108	1.10805e-13
ZNF652	-2.28735	3.64244e-79
H2AFX	-2.287	5.73e-74
CUX1	-2.28419	2.6137e-81
SYNPO	-2.28372	6.60033e-24
NTSR1	-2.28294	1.53414e-05
C19orf54	-2.28013	1.21464e-08
AP1M1	-2.27999	1.36953e-50
MAGI1	-2.27714	6.58788e-65
SIRT4	-2.2761	2.87267e-05
MAPRE3	-2.27357	1.02227e-16
GHR	-2.2721	9.91595e-27
TRAPPC12	-2.26746	6.36071e-44
CTNNA3	-2.26385	2.09301e-08
SMPD3	-2.25894	2.50636e-06
IGDCC4	-2.25679	0.0290421
CHFR	-2.25642	5.15954e-80
SH3RF2	-2.25593	0.000327618
GIPC1	-2.25192	3.47591e-106
BLOC1S3	-2.23936	3.0562e-21
TSPAN14	-2.236	4.58116e-82
ITGB2	-2.23563	7.83858e-05
OXTR	-2.23344	6.88577e-29
RABGEF1	-2.23338	4.81337e-07
TAF4	-2.23145	4.18447e-28
MBD5	-2.22775	4.26574e-62
MUC3A	-2.22552	0.00185185
TPCN1	-2.22428	1.8096e-31
MGLL	-2.22421	8.41031e-34
KLHL3	-2.22004	0.0153874
TRRAP	-2.21799	2.20866e-05
TNK2	-2.21461	2.28936e-63
MYO5A	-2.2113	6.58739e-101
GRIK5	-2.21033	0.0459959
STMN3	-2.20742	1.65454e-38
PPL	-2.20486	2.42378e-86
WBP2	-2.20339	5.90364e-51
ATXN2	-2.20171	4.02016e-56
WDR62	-2.19911	4.89178e-32
CBL	-2.19532	2.641e-07
NPL	-2.19501	0.000219173
TMEM106A	-2.19303	6.14103e-05
CMIP	-2.18649	1.86063e-17
SYMPK	-2.1864	3.85786e-58
KLC2	-2.18632	4.74801e-46
PGPEP1	-2.18579	7.2045e-63
EEF2	-2.18156	2.56472e-103
CYB561	-2.17505	3.50156e-140
MAP3K9	-2.16983	1.90407e-48
PPP6R1	-2.16854	6.7498e-76
SF3B4	-2.1638	7.52465e-78
DHCR24	-2.16214	1.46615e-103
STK11	-2.162	2.76e-87
LRGUK	-2.16155	0.002895
CAPNS1	-2.1586	2.33444e-91
MEGF8	-2.15685	4.94056e-15
ACP6	-2.15415	4.53586e-54
ITGA3	-2.15381	4.17307e-84
PBX1	-2.15233	9.94866e-78
MAP3K11	-2.1513	1.25149e-79
DNAH5	-2.15124	1.09882e-20
PEX16	-2.1494	1.97953e-41
CDK14	-2.14441	6.86265e-07
NBPF1	-2.14362	4.21214e-100
BDKRB2	-2.1413	4.20683e-12
GAA	-2.13771	2.94104e-54
HELZ	-2.13204	1.40961e-80
AXIN2	-2.12983	0.00830402
CAV3	-2.12936	0.0415359
KIAA1614	-2.12742	2.41368e-09
MIR554	-2.127	0.00635
KIAA0513	-2.12505	1.16468e-104
FARP2	-2.12202	1.21278e-64
PITPNC1	-2.12139	4.85626e-65
DSCAML1	-2.12018	1.02563e-07
DAP	-2.11974	7.33396e-45
TMEM109	-2.11856	1.84321e-55
SHANK2	-2.11183	3.10413e-09
ADNP	-2.10563	2.13633e-07
TONSL	-2.10438	3.32754e-36
FBXL13	-2.1042	2.12033e-13
ATXN7L1	-2.10216	2.21979e-26
CDHR2	-2.10189	0.000172578
MYH16	-2.0979	5.92229e-05
FOXK1	-2.09785	1.61241e-49
TMEM131	-2.09726	1.9966e-44
ZBTB46	-2.09504	3.98354e-30
KSR2	-2.09309	0.00176347
RAB40C	-2.09141	3.00375e-48
RASGRF2	-2.08287	7.26049e-05
AGPAT3	-2.08258	1.59201e-79
KRT32	-2.08152	0.000100346
MBLAC1	-2.081	2.58e-06
MACROD1	-2.07874	1.59794e-33
TMEM25	-2.07871	2.45881e-13
SLC9A2	-2.077	4.69917e-94
SNED1	-2.07607	6.41935e-27
LYST	-2.07499	4.41051e-34
PATE4	-2.07411	7.28871e-05
SETD5	-2.07014	7.95452e-50
MRPL41	-2.06978	5.52641e-67
TBC1D9B	-2.06774	7.9701e-111
AKNAD1	-2.06638	0.0336952
GATAD2B	-2.06541	3.06644e-07
C10orf113	-2.06468	1.38925e-06
TRIP6	-2.06323	2.34639e-87
YLPM1	-2.06201	3.61808e-09
ESYT3	-2.06025	5.04752e-13
HSF1	-2.05547	6.69783e-49
FBXL19	-2.05498	7.82489e-46
WDR34	-2.05411	3.70551e-72
RAPGEF6	-2.04988	4.56354e-66
PPP1R37	-2.04958	5.55889e-63
SEC24A	-2.04602	2.94209e-47
SLC35E4	-2.04131	1.70335e-05
SSH3	-2.04033	1.61755e-68
DYNC1I1	-2.03935	0.0349411
BCAS3	-2.03688	2.83107e-127
PRKCA	-2.03203	1.66998e-17
ADCK5	-2.03167	5.09715e-20
CLDN4	-2.03135	9.91186e-104
UNC5A	-2.02925	0.000131486
PDZD2	-2.02857	2.44322e-12
EIF4G3	-2.02473	4.33677e-69
SGSH	-2.024	5.43e-25
CARD14	-2.024	1.58e-16
TTC39A	-2.02173	7.28653e-97
B9D2	-2.02	9.63e-07
RNASE10	-2.01965	0.0053044
ZC3H4	-2.01821	5.68294e-42
EPS8L1	-2.015	1.76e-34
UCP3	-2.01362	0.00367527
POR	-2.01023	7.65455e-66
FCHO1	-2.00905	4.39175e-22
CIZ1	-2.00798	2.22621e-70
GDAP2	-2.00792	2.37213e-67
ARRDC1	-2.0066	3.00356e-82
TPD52L2	-2.00629	7.73693e-90
PCDHGB1	-2.00614	5.12295e-12
TAOK1	-2.00605	8.66123e-50
SLC12A9	-2.00551	6.25131e-73
IL18BP	-2.004	7.95e-19
CORO1B	-2.00327	1.83835e-94
SPDEF	-1.99879	3.94954e-82
SPRED2	-1.99855	5.94703e-23
MECP2	-1.99713	2.66157e-49
PCDHGC3	-1.995	2.38e-13
NAALADL2	-1.99423	1.14121e-20
AFF1	-1.99387	6.02514e-25
KLF7	-1.991	2.33e-10
ASAP1	-1.98882	2.18775e-45
TMEM214	-1.98345	1.77636e-37
PHF21A	-1.98303	2.01955e-24
VPS13D	-1.98169	5.39771e-49
FUK	-1.9809	1.43717e-29
TNRC6C	-1.98086	3.68203e-21
ZNF142	-1.979	9.57e-28
POMT2	-1.97747	3.43285e-39
DNAJC5	-1.97715	5.6667e-101
DLGAP3	-1.97378	0.0419394
DNM3	-1.97338	3.40101e-18
SLC7A6	-1.9728	1.66359e-34
UNC5B	-1.97234	1.50534e-05
CEBPB	-1.972	2.3e-40
ERVH48-1	-1.9715	0.000305244
ZBTB38	-1.96976	1.27028e-08
UBE4B	-1.96312	9.18075e-51
DCAKD	-1.9631	8.57296e-29
C11orf49	-1.96251	2.97334e-31
FGD5	-1.95598	0.0136855
TCHHL1	-1.95504	0.0456605
BBS5	-1.95294	6.93371e-12
TBC1D9	-1.95234	3.31916e-56
SLC25A42	-1.95037	2.01191e-10
GCNT7	-1.94747	1.25917e-13
ARHGAP26	-1.94623	1.23163e-12
RBM14	-1.94544	3.76644e-44
NAA40	-1.94269	4.25802e-46
AKT2	-1.94221	7.47546e-81
DNM2	-1.94078	4.3528e-73
NDST1	-1.93912	6.84722e-44
EFNA5	-1.93802	8.73485e-10
KRT83	-1.93524	4.39612e-07
NFE2L1	-1.93435	7.90222e-75
CXXC5	-1.93426	2.13815e-74
ZNF787	-1.93297	4.02043e-24
PACS2	-1.93279	1.81084e-53
TMEM138	-1.93172	1.36708e-26
CELF3	-1.9296	0.00846958
SEZ6L2	-1.928	3.49e-14
RGS6	-1.92717	4.0667e-16
DNAJB1	-1.92301	2.6137e-73
XRRA1	-1.92293	1.01043e-23
EMCN	-1.92188	1.00185e-21
FER1L6	-1.92052	0.0162541
SNORA74A	-1.92	1.81e-26
SLC25A45	-1.92	5.82e-10
UNC93B1	-1.91825	1.20369e-37
AMZ1	-1.9169	5.94473e-12
BCAS1	-1.91682	6.93243e-107
RGS14	-1.91617	0.00101516
NOSIP	-1.91603	3.8463e-33
TMEM189	-1.91603	5.53912e-51
ZNF362	-1.91572	8.77266e-14
LYSMD1	-1.91548	4.00184e-25
TMEM63A	-1.91541	4.18432e-36
PLEKHM3	-1.91539	1.46849e-12
KCNK6	-1.91505	1.78522e-30
PRR15L	-1.91491	5.27917e-45
NCALD	-1.91326	0.00121893
CRY2	-1.91205	3.50954e-48
KCND3	-1.9112	3.67661e-09
JAG1	-1.91058	1.16004e-28
LAMB1	-1.91001	4.5918e-21
SNTB2	-1.90658	3.37482e-61
RMND5B	-1.90458	1.53797e-91
ST3GAL4	-1.90274	1.40288e-48
SLC22A5	-1.90233	6.9095e-45
AKAP9	-1.90221	8.12912e-129
KIF26B	-1.89987	0.00749206
SNAI1	-1.89839	0.0305264
SIDT1	-1.89726	1.58303e-66
ZNF792	-1.896	7.69357e-19
MAB21L3	-1.89524	2.67162e-31
TECPR2	-1.89394	5.39988e-26
ADCK1	-1.8927	2.47594e-11
CACNG8	-1.88913	0.00975945
CNGB3	-1.88735	0.00758185
KIRREL3	-1.88581	0.00821875
DNAL1	-1.88528	2.82429e-24
ATG16L2	-1.88362	3.34028e-22
INPPL1	-1.88235	5.68916e-83
LIMD2	-1.8821	8.02223e-05
ZNF101	-1.88068	2.64313e-35
SIX2	-1.88052	0.0412886
PTPN22	-1.87924	2.40677e-14
SNX27	-1.87584	1.11665e-47
NPAS1	-1.87543	0.0180777
EEFSEC	-1.8737	4.24889e-15
RNF26	-1.87345	1.53639e-19
CFLAR	-1.87316	1.47883e-48
ZFYVE1	-1.87255	1.3655e-32
RECQL5	-1.87206	4.59217e-36
SHB	-1.86961	4.20737e-10
INCENP	-1.86914	1.9592e-34
WNT9A	-1.86704	4.35916e-11
WDR78	-1.86596	7.77197e-14
TBX19	-1.86182	0.00409988
PRRT3	-1.86058	2.69677e-24
LMTK2	-1.85583	4.50366e-31
DIP2A	-1.85457	1.28443e-54
TM7SF2	-1.85159	4.18324e-49
FAM193B	-1.84998	1.36525e-39
RALGAPA2	-1.84642	1.49073e-56
RNF38	-1.846	1.87e-33
GRINA	-1.84322	2.8287e-63
PPP1R12B	-1.84234	7.35978e-42
CELSR2	-1.84221	5.27137e-05
CCDC9	-1.84146	4.21661e-12
C11orf24	-1.83729	9.8574e-29
ARRB1	-1.83722	9.52986e-46
RHBDF2	-1.83505	4.38207e-15
CNOT4	-1.83269	2.20079e-39
TCEA2	-1.8321	1.02853e-22
AP1B1	-1.83059	5.66834e-48
CDC25B	-1.82888	9.25689e-32
TIGD5	-1.82873	1.84777e-13
ZHX3	-1.82345	2.28179e-43
SH2B1	-1.823	1.43e-31
TPM4	-1.82287	7.03318e-61
IQCA1	-1.82228	0.00129392
ARCN1	-1.82024	6.8401e-83
TBX3	-1.81954	5.39257e-11
IGSF3	-1.81858	1.27822e-52
KIAA1549	-1.81763	2.3804e-15
TTC36	-1.81742	0.0304144
IGF1R	-1.81369	0.000595999
HN1	-1.812	7.41e-57
KIF21B	-1.81115	0.0362576
TAF6	-1.81022	1.08556e-26
C14orf159	-1.80837	3.01914e-05
FAM126B	-1.80759	1.15312e-40
USP20	-1.8056	1.05813e-25
C1orf106	-1.80292	0.000258561
STAU1	-1.80222	2.86208e-64
TMEM91	-1.8011	0.000716612
SFXN5	-1.79778	5.51316e-26
MCCC2	-1.79662	1.52905e-80
DNAJC28	-1.796	2.71e-06
PLAC9	-1.79537	0.0310173
ITPKC	-1.79508	7.41462e-38
TTC21A	-1.79368	7.44059e-09
MAP1B	-1.79229	6.71375e-13
GGA3	-1.79134	7.55182e-27
PPP4R1L	-1.79118	3.31849e-27
ACTN4	-1.78892	2.80925e-40
KIAA0319L	-1.78821	1.49495e-50
KALRN	-1.78541	6.9825e-18
RINL	-1.78438	3.72253e-05
STXBP5L	-1.78346	0.00113378
CLEC16A	-1.78299	2.07361e-22
ZIC4	-1.781	3.9e-17
RNFT2	-1.78003	4.32006e-10
ATG4D	-1.78	1.52e-13
EPS15L1	-1.77972	1.06202e-24
ZNF324	-1.77916	1.41656e-19
SYCP2	-1.77892	9.92507e-76
ARID5B	-1.77855	6.37178e-56
RPTOR	-1.77819	2.08384e-16
SMAD3	-1.77671	3.06733e-34
DUSP1	-1.7716	1.47322e-34
TSEN54	-1.77033	2.79763e-50
ABCC3	-1.77016	4.57189e-42
PRRC2C	-1.76943	1.71653e-10
RGS16	-1.76889	1.29758e-10
VTCN1	-1.76885	3.0386e-10
SIRT2	-1.7681	2.76525e-20
ZNF91	-1.76623	2.03315e-70
MYO9B	-1.76623	3.20481e-26
ATP6V0D1	-1.76572	9.61466e-49
EXD3	-1.76366	2.91055e-14
DIAPH1	-1.76337	9.74708e-06
LINC00176	-1.762	3.7e-08
NRG3	-1.76176	0.0025044
FILIP1L	-1.75987	3.40834e-35
NDUFS8	-1.7581	2.52125e-40
ASTN2	-1.7574	1.53268e-16
RPRD2	-1.75711	5.69589e-08
MUC1	-1.75612	0.00443611
BCL2L1	-1.75347	1.75656e-51
SLC6A6	-1.75137	8.00937e-31
KIAA0895L	-1.74976	2.32032e-11
ANKH	-1.74818	2.5817e-10
ECH1	-1.74749	1.0826e-23
MZT2B	-1.74576	9.56969e-28
IGHMBP2	-1.74482	1.44652e-16
WDR66	-1.7445	3.80629e-10
HIVEP3	-1.74421	1.86261e-10
KIAA1324L	-1.7438	1.58777e-25
TBC1D10B	-1.7431	8.43734e-32
WTIP	-1.74247	1.45673e-08
UCKL1	-1.74	5.29e-30
DIDO1	-1.73991	1.08728e-50
VEZF1	-1.73981	2.68912e-59
PPME1	-1.73925	4.42446e-32
WWP2	-1.73855	1.39029e-39
BPTF	-1.73711	2.37329e-47
NCEH1	-1.73571	1.85513e-17
BCL2L15	-1.73563	1.79492e-09
SNORD15B	-1.734	9.08e-31
TCHH	-1.73389	2.16409e-13
ZNF408	-1.73297	3.37142e-14
SLC44A2	-1.73188	2.9695e-53
DPY19L2P2	-1.73142	5.72908e-05
RGMB	-1.731	1.01e-26
ECE1	-1.73046	9.79668e-17
LRRC8A	-1.72629	1.19762e-33
INPP5J	-1.72467	0.000658466
GLI4	-1.72394	1.93465e-11
SPAG1	-1.72307	6.04587e-31
RARG	-1.72282	3.93066e-39
PRCC	-1.72264	7.41787e-34
SNX11	-1.72241	2.9153e-22
ACSS1	-1.72031	9.54093e-38
G6PD	-1.71931	1.01358e-36
MRPS12	-1.717	7.95e-25
HPDL	-1.71609	2.81454e-07
NUDT8	-1.71209	1.59036e-06
NUP62	-1.7107	3.51967e-32
SCYL1	-1.71014	1.36343e-40
RELT	-1.70739	1.15715e-11
GHRL	-1.70636	0.00486003
AMBRA1	-1.70595	1.08565e-29
PDPR	-1.7026	1.67719e-21
KANK2	-1.70111	1.60212e-32
ARHGEF17	-1.69988	2.91725e-23
ZNF780B	-1.69857	4.30799e-33
NUCB1	-1.69752	1.57048e-31
TXLNA	-1.69701	3.07956e-44
PCDHAC1	-1.69618	3.15144e-10
MLXIPL	-1.6952	0.000776046
RAB15	-1.69436	1.41788e-37
HNRNPUL1	-1.69264	1.05566e-50
ENGASE	-1.6921	2.27351e-13
FAM63A	-1.692	1.08e-25
ERCC2	-1.68947	6.62046e-15
NUMBL	-1.6891	1.20729e-06
CLIP2	-1.68696	0.00054961
RILPL1	-1.68629	9.58247e-11
RFX7	-1.68424	0.00019248
ASXL2	-1.68403	1.87953e-20
XYLT2	-1.683	1.8e-27
ACP2	-1.68254	1.01149e-17
MGAT1	-1.67901	1.30786e-36
IRF3	-1.678	3.11e-30
AKT1S1	-1.67752	1.31055e-26
PTPRU	-1.67751	1.55029e-28
PRICKLE2	-1.67714	1.189e-35
BACE1	-1.677	1.09742e-28
ZNF771	-1.6767	2.5632e-07
ZDHHC18	-1.676	2.39e-21
FAM20A	-1.67555	2.85883e-11
ZNF512B	-1.67367	5.24949e-49
DGKE	-1.67359	1.26069e-38
HPCAL1	-1.67349	7.66724e-21
USP36	-1.67345	3.51674e-24
ST3GAL1	-1.67175	2.76555e-51
TNFRSF12A	-1.66964	2.63732e-43
SLC37A1	-1.66761	2.83616e-32
ZER1	-1.66744	3.24896e-28
PLCB1	-1.66702	1.71014e-44
CNNM4	-1.66489	2.88684e-23
PAK2	-1.66428	1.54121e-29
TSPAN15	-1.66334	6.79289e-47
SLC26A11	-1.66207	2.8191e-10
ZBTB40	-1.66087	5.95815e-32
ZNF132	-1.65919	0.00132698
RUNDC3A	-1.6589	0.0022625
SFN	-1.658	4.93e-23
TERC	-1.653	1.85e-38
MAPK8IP1	-1.65244	5.83369e-11
BCL9	-1.65168	2.2869e-16
CIT	-1.65093	2.35727e-20
SLC41A1	-1.65063	2.47445e-21
C7orf50	-1.64975	1.1919e-43
MAP3K8	-1.64851	2.92446e-10
SLC29A2	-1.64494	3.14164e-15
CACHD1	-1.64442	0.0338057
RNF10	-1.64236	4.86509e-35
TRAPPC9	-1.64164	0.000412582
MORC4	-1.64119	8.47231e-24
WIPI1	-1.63906	4.37697e-27
LDB3	-1.63724	0.00878014
TTC7A	-1.63715	5.95195e-19
GATAD2A	-1.63668	5.42807e-34
ANKRD44	-1.63605	3.53973e-13
KLHL21	-1.63594	4.29943e-17
ALDH3B2	-1.63486	5.86462e-17
NPAS2	-1.6343	2.686e-07
RTKN2	-1.63343	4.31842e-33
CYHR1	-1.63133	3.13898e-32
MED12L	-1.63087	3.43077e-21
PEPD	-1.62982	2.7745e-17
STARD10	-1.62954	2.05394e-45
VGF	-1.62932	4.46789e-07
NFATC2	-1.6286	0.0250025
TSEN34	-1.62421	4.78771e-33
CCDC87	-1.62273	0.00122382
POGZ	-1.62139	3.25329e-23
PPP2R5E	-1.62012	5.27679e-30
ANXA11	-1.61993	2.63373e-36
GMEB2	-1.61978	1.37697e-23
CAMTA1	-1.61974	2.59258e-23
EIF4EBP2	-1.61923	9.85433e-27
LDHD	-1.61895	2.73386e-05
PNPLA7	-1.61856	1.40472e-06
YTHDF1	-1.61487	1.08244e-44
DENND3	-1.6147	6.82409e-13
DPAGT1	-1.61464	5.11967e-27
PTPRT	-1.61427	0.0150374
FKBP2	-1.614	1.17e-17
CCDC83	-1.60999	1.39695e-09
EIF1AD	-1.60863	7.97487e-24
KIF3C	-1.60862	1.22775e-11
PXDN	-1.60595	1.18019e-23
FER1L5	-1.60529	0.00473297
TMEM134	-1.60323	3.04708e-14
C11orf68	-1.60175	8.51831e-12
INO80D	-1.60164	0.000199222
TMEM39B	-1.6015	3.21844e-06
PRR11	-1.60019	3.05746e-37
ATP6V0A1	-1.59678	3.13045e-17
MED13	-1.59548	5.39892e-51
ATXN7L2	-1.59417	1.52666e-10
TFAP2C	-1.58989	1.64553e-44
CPSF1	-1.58722	5.61779e-34
RORC	-1.58689	0.0102711
CCDC94	-1.58644	6.29948e-12
SH3GLB2	-1.58627	5.46402e-39
MICAL1	-1.58494	5.2249e-13
CATSPERG	-1.58329	3.19776e-07
CALCOCO2	-1.58093	2.15474e-29
ATP8B2	-1.57723	5.67756e-45
CLSTN1	-1.57701	1.44273e-19
MED29	-1.57677	3.3202e-24
C2CD3	-1.57628	2.94103e-23
FAM189B	-1.576	0.000105208
RPS6KA1	-1.57486	1.1179e-22
EDC4	-1.57358	2.81623e-23
RAB30	-1.57306	5.2239e-30
BANP	-1.57008	1.52155e-14
PARD3B	-1.56842	5.47864e-15
SHROOM3	-1.56715	2.66852e-25
MAP2K3	-1.5668	9.86503e-09
TRIM24	-1.56667	3.91926e-42
SCRN2	-1.56101	4.73511e-15
SDC1	-1.55977	2.92914e-47
STXBP4	-1.55869	1.31717e-15
NUTF2	-1.55789	4.04253e-25
KIF1B	-1.5556	6.63504e-19
TTC6	-1.55531	2.18824e-14
NFIB	-1.55491	1.14493e-06
IFRD1	-1.55358	4.68443e-29
PI4KA	-1.55177	7.60966e-17
MAD1L1	-1.55141	2.50366e-15
TYW1B	-1.55012	3.23719e-05
EPHB4	-1.55005	2.59538e-41
PHLDA3	-1.54541	2.91941e-25
TMEM63C	-1.54521	0.000729086
LARP1	-1.54325	4.67543e-20
LSM14B	-1.54277	1.18261e-30
RHOD	-1.54273	5.03641e-25
WWOX	-1.54223	2.21064e-27
MTOR	-1.54038	3.65689e-28
LSM12	-1.54037	3.07369e-21
ANKRD17	-1.54028	3.32018e-18
MADD	-1.54006	3.17784e-23
MRAS	-1.53976	0.000274566
UBN1	-1.53969	1.18114e-26
SNX29	-1.53714	2.29505e-16
SWSAP1	-1.53531	1.27827e-05
GDPD5	-1.53389	0.00138379
SAMD4A	-1.53375	2.90586e-28
SS18L1	-1.53362	8.15111e-29
USP35	-1.53354	2.97241e-07
TRIM4	-1.53213	8.43686e-29
H6PD	-1.532	1.09421e-19
SLC9A4	-1.53149	1.75168e-07
CCDC149	-1.53138	9.66211e-15
VASP	-1.53118	1.05919e-28
RALGDS	-1.53035	7.03643e-22
TBC1D8	-1.52951	1.31591e-16
PRRC1	-1.52471	6.74592e-29
OXA1L	-1.52454	1.55525e-25
CLDN11	-1.52342	0.0227444
HIP1R	-1.52	1.07e-29
PLEKHH1	-1.51977	4.63686e-13
COG1	-1.51861	5.35744e-16
D2HGDH	-1.51859	7.49343e-13
TEX261	-1.51648	2.37387e-26
IGSF10	-1.5141	0.0395398
DLG5	-1.51296	4.60339e-21
PRX	-1.51287	8.58212e-06
SPINT1	-1.51159	4.34615e-24
CLTB	-1.511	1.07e-23
MOK	-1.51085	2.41381e-08
OSBPL2	-1.51044	1.87865e-29
GNAS	-1.50964	3.69792e-49
EPHA3	-1.50875	0.0469556
CYP4F11	-1.50872	0.000930841
GNA12	-1.50783	1.00443e-21
ORAI2	-1.50602	3.27603e-23
FAM214B	-1.506	1.39e-06
RGS20	-1.50356	0.0188352
CAMKMT	-1.50303	1.84599e-08
TRIO	-1.503	3.61081e-23
FAM110C	-1.50246	8.56915e-20
CARNS1	-1.4999	0.0114278
CLDN15	-1.49932	4.48177e-05
GPR61	-1.49804	0.0386059
AQP11	-1.49794	0.000147718
INPP4A	-1.49762	3.19496e-16
MAPK1	1.49565	3.2255e-37
RTN2	1.49586	0.000151611
ENSA	1.49612	2.87589e-34
C20orf27	1.49747	1.20409e-16
STARD7	1.49852	6.14225e-41
EIF3H	1.4993	4.16225e-31
C2CD2	1.49947	2.43425e-10
TRAPPC4	1.49949	3.13128e-25
ZC3H11A	1.49976	4.54321e-38
GPATCH4	1.501	4.56e-16
DNPEP	1.50122	3.05331e-34
LMBR1	1.50134	1.21358e-34
KIAA0040	1.50147	7.41704e-16
EEF1D	1.50186	2.27458e-36
ACSF2	1.50199	9.22578e-12
NR2C2AP	1.50451	4.40167e-15
DENND1B	1.50452	1.60325e-28
NCAPH	1.50495	1.18117e-17
NRAS	1.50556	8.41744e-44
GART	1.50665	4.48792e-31
C14orf166	1.507	2.98304e-26
RAB3GAP2	1.50756	1.36954e-27
EML4	1.50765	2.50689e-36
SRP68	1.50769	3.49182e-18
IAH1	1.509	5.64e-18
CEP68	1.50912	5.3285e-18
FRMD4B	1.50923	7.4096e-08
MATR3	1.51001	1.0404e-39
ADK	1.51034	5.27593e-30
GALNT10	1.51179	1.26955e-40
MRPL21	1.51206	5.25871e-22
BPNT1	1.513	7.06e-16
PIGB	1.513	8.16e-12
CRBN	1.51304	1.4079e-26
LUC7L3	1.51305	2.69551e-26
RAB1B	1.5142	1.67467e-26
NR1H3	1.515	3.36e-06
MIS18BP1	1.521	9.46e-36
DDX50	1.52134	9.4543e-26
NBPF10	1.52507	2.62939e-25
PTS	1.52724	5.39423e-12
PCF11	1.52735	1.26815e-45
FGFR4	1.52839	3.50568e-09
NCAPG2	1.52935	5.72088e-35
PLAUR	1.52962	0.000992864
DNAJC18	1.52988	6.66033e-06
RBBP5	1.53205	7.83216e-34
TASP1	1.53272	7.46329e-20
PAPSS2	1.53279	8.47635e-17
EWSR1	1.53326	1.40271e-36
ATP6V1C2	1.53499	0.0106898
FAM86C1	1.53592	1.6638e-08
CLNS1A	1.53761	6.27564e-30
ZNF7	1.53805	5.10823e-27
PTK2	1.53895	7.79773e-46
POLR2K	1.54	9.38e-24
FBXO21	1.54081	6.87292e-38
EXOC7	1.5413	8.01564e-38
ADAM17	1.54179	5.21082e-31
LRRC49	1.545	0.00721
TPST1	1.54669	4.30416e-10
INO80C	1.5473	6.90827e-07
ACACB	1.54777	1.26872e-06
LARP4	1.54916	1.81446e-33
EAF1	1.54922	9.19011e-29
SORL1	1.55022	4.21481e-16
SPCS2	1.55161	1.96431e-24
FBXO28	1.55249	3.41663e-32
MTSS1	1.55281	4.03547e-08
FMNL2	1.5535	9.20069e-10
TES	1.555	2.92e-24
MRPL24	1.555	3.17e-22
RPL15	1.55527	4.43526e-45
ARL8B	1.55552	3.71278e-41
NSUN6	1.5568	2.05051e-07
KPNB1	1.55703	1.23291e-49
MED6	1.56404	1.13483e-21
BCLAF1	1.566	2.52e-47
CPSF3	1.566	3.28e-34
CENPN	1.56821	9.57221e-26
CCNC	1.57	6.72e-38
ZNF250	1.57091	2.14135e-27
CSDE1	1.57158	1.33815e-52
GLRX2	1.57164	1.19037e-15
TWSG1	1.57301	2.73742e-30
COX7A2L	1.57372	2.80925e-40
PLCG2	1.57412	1.33163e-07
USP32	1.5746	1.06571e-55
NUSAP1	1.57491	6.69341e-36
CCT7	1.57552	5.24565e-43
PCCB	1.57654	5.28507e-30
MTDH	1.57744	6.52089e-56
MIA3	1.57804	7.86328e-44
MOV10	1.5788	1.53302e-32
ZNF891	1.57917	4.70004e-13
SNF8	1.58063	8.6309e-26
PRDX3	1.58305	3.44632e-38
FN3KRP	1.58396	1.54739e-21
TTC32	1.586	1.39e-09
LRRC20	1.59	5.15e-12
FAM84B	1.59345	1.04598e-57
NUP160	1.59686	4.12541e-35
TOPBP1	1.59774	2.86971e-45
HIST2H2AB	1.598	2.27e-29
SLC44A1	1.59846	2.8363e-60
NUDCD1	1.59921	4.24793e-41
FAM149B1	1.60195	1.07211e-26
CADM1	1.60203	2.26954e-41
FGF12	1.60347	1.20094e-11
GRHL1	1.60408	1.06606e-25
DDX55	1.60412	3.47791e-26
PPP1R15B	1.60499	1.55433e-55
THTPA	1.60691	2.86963e-06
ERCC3	1.607	1.82e-40
BRI3BP	1.61126	3.023e-48
SENP8	1.61493	1.1194e-09
PAXIP1	1.61668	5.09866e-29
C1orf43	1.61711	2.67122e-42
SMC4	1.6174	1.11155e-58
PPP1R7	1.61879	8.67269e-37
SETD3	1.61934	1.79206e-49
SOCS5	1.61999	3.25851e-27
RPS13	1.62008	5.91393e-35
GALNT2	1.62052	7.64342e-27
CCDC47	1.6225	2.97389e-64
PSMB4	1.62304	8.12028e-40
SLC25A32	1.627	1.73e-39
GEMIN5	1.62706	5.01415e-42
PPP2CA	1.62849	2.82115e-57
LMNB1	1.63017	5.07235e-52
ARAP2	1.63022	3.84115e-39
ANXA7	1.63069	1.89271e-45
GPD2	1.63196	3.7674e-53
PRPF3	1.63541	1.38488e-58
MCL1	1.63543	8.39145e-77
LPIN1	1.63598	5.99366e-24
MTR	1.63607	3.6714e-43
ASPM	1.63795	2.62223e-55
RNF214	1.63903	1.0537e-14
HSP90AA1	1.63936	1.08625e-38
NUDT5	1.64384	1.40066e-42
CNKSR3	1.64481	1.24548e-06
AFG3L1P	1.645	1.21e-23
MMADHC	1.64541	6.54658e-44
NBPF15	1.64639	5.84215e-29
MCM4	1.64726	3.87427e-61
PTCD1	1.64839	2.50684e-10
STX2	1.65036	4.31639e-14
OAS3	1.65185	4.08434e-19
FAM120B	1.65237	6.02304e-30
PSMB1	1.65326	8.77408e-51
TSEN2	1.65402	3.09495e-22
PCMTD1	1.65408	5.98345e-52
PMVK	1.65462	1.1691e-16
RAB40B	1.66167	1.13022e-12
ARID4B	1.66178	1.49255e-55
ST3GAL5	1.664	1.6e-16
BUD31	1.66476	1.0149e-33
EZH2	1.6655	1.74321e-47
TROVE2	1.66668	4.87268e-73
MRI1	1.66676	6.10531e-21
FANCL	1.66747	5.78606e-27
COG2	1.66902	2.72524e-36
RNASEH1	1.66943	1.84288e-26
VPS72	1.66994	3.11191e-44
DHX36	1.67013	1.60121e-32
IGSF5	1.67136	0.0183394
ABCB4	1.67243	0.000150247
PDCL3	1.67328	4.26919e-24
RFX5	1.67368	2.35364e-46
RRN3	1.67807	2.42377e-50
EHBP1	1.68	4.37e-24
ASCC1	1.68144	1.69702e-34
ZNF816	1.68264	1.14942e-15
TCEA1	1.683	9.02e-56
CACYBP	1.684	1.25e-49
MRPS25	1.68489	7.0282e-48
ATAD1	1.68594	4.62867e-40
ZNF124	1.68866	3.16381e-52
KRT23	1.69303	0.00453917
MRPL11	1.694	3.36e-33
KIAA0196	1.696	1.09e-69
PSMC5	1.69643	2.11803e-64
HBP1	1.69663	6.13191e-54
KLHL12	1.69751	1.17559e-51
CDK18	1.69793	7.32678e-11
SLC25A24	1.69925	9.94606e-71
YOD1	1.701	0.0107
SLC12A8	1.70156	3.10907e-05
C9orf3	1.70252	2.40966e-53
CD47	1.70336	1.95078e-74
NDRG2	1.70661	9.29929e-06
ZNF490	1.70736	5.73867e-15
PPP4R2	1.70786	2.72322e-60
PGAM5	1.70792	8.90664e-53
ISY1	1.70956	6.89454e-20
SLC4A7	1.71001	9.34836e-61
EIF4E2	1.71009	1.66733e-42
TARS2	1.71017	2.23665e-40
STX6	1.71297	3.69381e-60
RPS14	1.71298	9.77133e-43
TIPARP	1.71378	3.0232e-39
PDE6A	1.7147	0.0280568
TMEM126B	1.71702	1.66524e-38
PHGDH	1.71813	2.81217e-17
NLN	1.719	1.42e-47
SLC25A19	1.71948	1.69322e-12
SMARCD3	1.72079	1.7744e-10
PLCB4	1.72155	3.1599e-23
PES1	1.72165	8.46549e-43
FAM46C	1.7223	1.7961e-22
POLR3C	1.72411	8.11998e-44
CRIM1	1.72537	3.78023e-46
ZNF84	1.72564	4.48476e-65
KDM5B	1.72566	4.80987e-64
TRANK1	1.72627	8.18114e-13
IVNS1ABP	1.727	1.22e-55
CGREF1	1.72701	1.79748e-27
SLC25A12	1.729	8.1e-18
C17orf80	1.73065	1.57635e-33
ZNF839	1.731	5.73e-26
PFDN4	1.73152	4.72724e-53
ITGB1	1.73332	3.66409e-78
SPTSSB	1.7347	1.20842e-70
NOP10	1.73738	2.2051e-36
PDSS1	1.74254	6.5717e-16
NBPF9	1.74272	3.59245e-46
RNF168	1.7451	2.79156e-52
SQLE	1.74636	4.15278e-87
BTBD3	1.74957	1.05415e-49
RNF13	1.75275	3.09987e-63
DCPS	1.75276	2.82954e-17
CNIH4	1.75455	1.25945e-42
LNP1	1.75566	0.000379409
RDH11	1.7563	9.16823e-51
VRK1	1.75704	8.27609e-33
LYPD6	1.75777	1.2467e-28
CCT5	1.75789	2.29339e-81
METTL17	1.761	7.47e-27
FN1	1.76102	3.98062e-25
LYPLA1	1.76501	3.28745e-63
PARD6B	1.76575	5.05065e-94
PISD	1.7662	1.96006e-45
ANP32B	1.7668	1.41376e-26
POU2F3	1.77431	0.000285187
RHEB	1.77472	3.98503e-49
ENAH	1.77498	5.85466e-75
CDH18	1.77513	0.00492366
METAP1D	1.77545	6.86908e-10
TAF1B	1.77573	3.72618e-39
MPHOSPH10	1.77914	3.78079e-36
C2orf76	1.78075	9.42537e-15
MMRN2	1.78117	0.00166146
ZGPAT	1.78429	4.75273e-17
MAL2	1.7874	8.3256e-99
PSMD4	1.78767	4.29762e-63
CHST11	1.78859	7.11902e-19
IMMP2L	1.7894	5.23527e-20
SRSF1	1.79	1.82e-68
ATAD2	1.79013	1.37026e-80
ZNF114	1.79073	3.06602e-17
RUVBL1	1.791	1.13e-50
ZNF572	1.79334	2.73446e-33
RMND5A	1.79453	2.0988e-80
ACOX1	1.79585	3.13679e-78
RNF139	1.79815	5.236e-87
ZNF485	1.79909	5.54383e-22
TET1	1.79922	6.69057e-20
GNPAT	1.80088	3.93848e-48
PDIA4	1.80151	1.23979e-62
PRDX6	1.8019	1.63437e-66
UBE2E1	1.80231	2.78993e-52
ATIC	1.80653	1.6155e-07
S100A10	1.80659	1.29442e-70
ID2	1.807	3.76087e-60
TMEM38B	1.80826	1.02255e-32
ALDH9A1	1.80984	3.0593e-32
THEM4	1.81075	6.14629e-32
AHNAK	1.81248	2.22784e-37
DCAF4	1.81387	1.55676e-50
BEND3	1.81521	1.56318e-12
SNX32	1.81743	9.47419e-07
SETDB1	1.81787	6.76811e-74
FAM102B	1.81874	1.61048e-94
RPP38	1.819	2.54e-23
RAB37	1.82011	0.000642127
NARS2	1.82349	1.80956e-34
ZNF627	1.82403	4.62257e-50
PARL	1.82471	1.86151e-36
EIF2A	1.82567	5.99396e-61
TEX14	1.82777	3.06834e-08
HOMER1	1.82893	3.6747e-56
SLC16A9	1.83106	4.38043e-17
EXOC8	1.8331	5.61729e-49
CHCHD4	1.83601	7.14642e-25
NGDN	1.838	1.33e-44
APLP2	1.83873	5.79475e-88
PRELID1	1.839	2.8e-39
DNAJC25	1.839	8.86e-15
CERS2	1.84219	8.94786e-97
ZNF410	1.84298	8.80827e-14
SNORA14B	1.851	0.000827
YJEFN3	1.85276	0.0036327
RPL26L1	1.853	7.74e-42
FMO5	1.85606	5.5672e-17
PDCD11	1.85628	4.38154e-59
RPS3	1.85677	1.85506e-64
LAPTM4B	1.85769	5.95249e-67
RPL37A	1.861	1.2e-67
GAL	1.8615	0.000735347
ZNF140	1.86217	1.75291e-58
EIF4A3	1.8671	6.70638e-65
S1PR2	1.86952	1.42872e-05
SEPHS1	1.86973	3.38623e-80
XRCC2	1.87545	1.89003e-42
ECHDC3	1.87709	7.12728e-07
ZNF605	1.87892	3.25144e-50
RASGEF1A	1.884	0.00065
POLR2D	1.8842	5.35897e-51
ATP1B1	1.88633	9.57242e-88
C10orf35	1.89	1.13e-15
TTC27	1.89021	3.56296e-33
STRADA	1.89098	6.5267e-20
UTP23	1.89358	5.50256e-70
MPP5	1.89499	1.31634e-49
S100A16	1.89674	1.34653e-48
APH1A	1.90075	4.00923e-71
RPL6	1.90152	7.66426e-84
BLNK	1.90178	1.43815e-10
DZIP3	1.90362	1.33707e-65
MET	1.90443	6.316e-52
C8orf76	1.9053	3.90432e-23
DLEC1	1.9073	0.00395016
NSMCE2	1.90769	3.08462e-64
SLC39A10	1.909	1.04e-72
LBR	1.91034	1.06247e-53
DHX9	1.913	5.33e-95
PABPN1	1.916	1.37e-53
C3orf33	1.91694	3.39334e-13
TRIM67	1.91856	0.0475171
OAZ3	1.92156	2.61745e-06
NBPF20	1.92212	1.48389e-31
ZNF26	1.92231	1.79176e-53
FASTKD1	1.92274	1.67116e-36
PUS7	1.92876	1.85701e-78
NOL10	1.93149	1.78331e-66
ADAR	1.93177	1.24973e-90
PANK2	1.934	4.51e-47
C8orf33	1.93573	3.9022e-59
GPR39	1.93621	6.06747e-09
GRB14	1.93713	1.11842e-43
EIF2D	1.93737	1.35109e-60
GABPB1	1.93742	5.05109e-59
CDK4	1.94094	2.52858e-60
SRSF5	1.94197	1.92691e-101
ARV1	1.943	6.44e-32
KANK1	1.94495	1.30033e-31
TATDN1	1.94851	1.02522e-63
TDRKH	1.95501	1.08857e-66
RAP1A	1.95768	6.18816e-39
WNT11	1.95776	0.000214541
ACBD3	1.95814	1.53883e-79
RPS27	1.962	8.07e-81
GOLIM4	1.96487	3.18122e-56
NPM1	1.965	3.74e-80
DSTYK	1.96619	4.34741e-89
RPL32	1.968	2.59e-75
ABCA1	1.96833	2.19502e-39
BBS1	1.96958	7.97565e-07
C2orf48	1.97182	0.0474073
BCL11B	1.97312	3.15088e-16
FAM104A	1.9748	1.33228e-53
COL14A1	1.97526	0.0467809
PDIA6	1.97686	6.21135e-85
HLTF	1.981	1.19e-107
EIF3E	1.98102	2.75237e-94
HECW2	1.98513	2.22934e-30
TMEM45B	1.98836	2.03107e-53
KCNIP3	1.99289	0.000345488
FADD	1.99442	3.1104e-21
CD3EAP	1.996	2.94e-18
PARP1	1.99709	6.24946e-104
EGLN2	2.00056	1.7161e-30
DENND2C	2.00205	2.50206e-44
TTC13	2.00521	9.62468e-42
PPP1CB	2.006	4.18e-110
SEMA3C	2.01163	6.05637e-131
PPM1E	2.01559	3.93348e-31
SUV39H2	2.02008	1.6069e-64
SNORD104	2.02524	1.54319e-09
PSMB10	2.026	6.62e-23
GPR176	2.02786	2.06504e-17
SET	2.03089	3.83484e-119
WDHD1	2.03755	2.03819e-65
TGIF1	2.03812	5.75536e-83
VKORC1	2.03824	8.94027e-23
HMGB3	2.044	2.69e-105
DIABLO	2.0444	1.60583e-30
ATP1A1	2.04924	6.09302e-85
THBS1	2.05355	1.16504e-58
DTD1	2.05416	3.49922e-73
C1orf54	2.05436	5.4681e-05
SIPA1L2	2.05478	1.067e-95
RRP15	2.05484	2.20244e-86
DHX32	2.0556	6.47317e-74
USH2A	2.05927	4.14204e-14
SLC37A3	2.06395	2.32064e-74
KIAA1462	2.06398	1.07468e-10
NUDT17	2.06473	3.83468e-14
ATP5J2	2.06598	4.11683e-57
DARS	2.07113	1.07715e-99
GALNT13	2.07222	0.00621835
MCM10	2.07582	4.47223e-69
KAT6B	2.07929	2.78427e-81
TMEM123	2.09048	1.99606e-105
DARS2	2.092	2.92e-106
CREB3L4	2.09754	2.85143e-64
PLEKHO1	2.09847	4.77052e-19
CHEK2	2.10024	6.73712e-38
NDUFC2	2.10372	1.30018e-58
UGT2B15	2.10523	0.0175956
NAB1	2.10877	2.65362e-63
INPP4B	2.11266	4.58113e-170
ARMC4	2.12062	0.0413169
NVL	2.12333	1.35734e-72
RPS24	2.1266	1.87798e-112
LGALSL	2.13864	2.01619e-35
ONECUT1	2.14	0.00278
TNNI1	2.14391	9.84865e-13
PFKFB2	2.15967	1.70446e-84
SLC22A15	2.15978	7.53918e-53
SH3TC2	2.16968	6.22649e-22
FDPS	2.1778	6.23181e-111
TOMM20	2.181	3.08e-132
CHD1L	2.18247	6.91434e-128
IRF9	2.18961	3.14182e-18
MRPS21	2.19008	1.71842e-108
ANKRD6	2.19511	2.08155e-09
SMPDL3A	2.19868	1.63985e-48
FAM171A1	2.20256	0.0389189
HMGB2	2.20846	1.38871e-88
HNRNPF	2.20938	2.98682e-114
FLT4	2.2159	0.00428233
URB2	2.21761	1.90998e-71
UBE2T	2.21862	3.62281e-82
DGAT2	2.22273	2.51854e-25
ATP5L	2.22336	2.55238e-83
KCTD3	2.22433	1.86203e-166
DNAH14	2.22455	9.90711e-68
RDH14	2.2248	3.15481e-57
VTI1B	2.231	4.54e-97
NOP14	2.23222	1.29563e-68
WDR43	2.23889	1.2657e-136
RPRD1A	2.244	2.18734e-151
RASGEF1C	2.24492	0.0118635
MECOM	2.24953	5.06309e-33
HNRNPL	2.25042	3.00603e-146
RPL24	2.251	1.65e-128
ACBD7	2.25305	9.61882e-20
OSBPL10	2.26097	1.226e-73
TMEM183A	2.26217	1.1937e-157
MRPS9	2.26455	1.14642e-52
ABCB10	2.26459	3.39209e-75
MYBPH	2.28107	0.0169237
PAFAH1B2	2.285	2.82e-117
CASP8	2.2877	1.54423e-56
NPR3	2.29123	1.99402e-23
GOLT1A	2.29661	6.40366e-32
TXNIP	2.29908	8.06934e-180
BMP7	2.30145	3.60221e-174
RAB8A	2.30414	3.05266e-88
NOP16	2.31442	1.65273e-61
SH2D5	2.325	1.34e-05
FABP6	2.32872	0.0188552
MYC	2.33454	2.77103e-72
LRIG1	2.33866	9.63444e-67
HEATR1	2.34386	3.32306e-154
IGF2BP1	2.35302	5.51356e-07
MSH2	2.36539	7.02897e-155
NDUFB9	2.3667	2.52045e-110
RPS25	2.37562	1.13105e-127
C7orf49	2.37767	1.10548e-68
SNRPE	2.379	9.86e-146
VPS26A	2.39584	1.19626e-96
MLKL	2.4052	2.93732e-29
VEPH1	2.40931	5.0529e-26
SLC39A6	2.42038	1.73212e-228
CEP112	2.43033	0.0036327
ODC1	2.43693	5.41521e-91
GBAS	2.456	3.94e-87
CAPN8	2.45628	3.25059e-25
RARRES3	2.45771	0.000202581
SLC25A21	2.46396	1.50425e-11
SOAT1	2.468	2.17e-85
TIAM1	2.47208	2.28036e-89
MBOAT2	2.47913	1.41025e-162
KCNK2	2.48099	3.76908e-09
PLAC1	2.4935	0.000165773
NFATC4	2.496	2.9e-15
UCK2	2.50922	2.57947e-108
RNU5F-1	2.50993	0.0190926
GPR87	2.51018	2.53819e-39
IFIH1	2.512	1.37e-69
CD74	2.52056	0.00125023
GEM	2.539	3.74e-20
MRPL15	2.54966	2.86059e-106
C18orf21	2.55798	9.98341e-118
VSNL1	2.55936	2.74354e-06
FBL	2.56946	2.38369e-136
BASP1	2.57137	1.07977e-144
OSBPL6	2.60061	7.67874e-62
GOSR2	2.60088	4.09183e-128
RAPH1	2.61317	5.69877e-12
AK7	2.63143	0.00010857
MYO7A	2.64781	7.01993e-06
S100A13	2.65263	3.81836e-156
PSIP1	2.66324	7.44802e-148
LRP12	2.66613	2.77851e-103
TNFAIP8	2.66721	1.03703e-53
NTSR2	2.67529	0.00211518
CAPN2	2.68087	7.45632e-190
C19orf66	2.681	2.84e-40
MX1	2.684	2.37e-19
PKP1	2.68566	2.48454e-70
THEM5	2.68581	3.15428e-09
NPNT	2.69647	9.29901e-243
STAT1	2.6971	1.50264e-148
RMND1	2.71002	2.00057e-169
PNP	2.72285	9.84136e-92
MAP2K6	2.74	1.95e-07
TM4SF4	2.748	0.00324646
DISC1	2.76706	1.43049e-23
SLC4A5	2.76744	2.2305e-08
CDKL3	2.77315	8.94184e-14
FKBP1B	2.79349	0.00277672
MATN2	2.81883	3.48057e-153
RBM8A	2.822	2.41e-182
MRPL30	2.829	0.00313
EYA2	2.83545	7.47938e-11
PLSCR1	2.841	8.75e-160
HNMT	2.84273	3.94012e-83
ABCG1	2.84677	4.66684e-157
FDXACB1	2.854	2.54e-11
SNORA7B	2.856	5.67e-33
U2AF1L4	2.863	1.82e-11
DLGAP1	2.87902	0.000259034
B3GALNT2	2.90653	1.38454e-156
FOXP2	2.92	2.82e-11
TFB2M	2.94745	7.93064e-81
BHLHE40	2.95737	6.48628e-163
IL1RN	2.966	8.76e-05
ZNF268	2.97753	1.27181e-196
ALKBH8	2.99	1.05e-53
ZNF354C	2.99074	4.02476e-38
ETFB	2.99978	9.10924e-89
RAB5C	3.01037	6.67368e-130
PCBP1	3.02052	4.62575e-105
PPM1J	3.02257	4.45215e-21
MINOS1	3.033	3.69e-69
DPH3P1	3.0403	0.00873395
ACAT1	3.07325	1.34377e-132
LIX1L	3.08971	6.99009e-13
PPFIA4	3.14432	6.49725e-18
RBM43	3.149	4.04e-50
SLC27A2	3.21555	3.28677e-68
SYT12	3.24324	1.6014e-206
CTSO	3.26294	6.75201e-39
PLEK2	3.28277	4.45758e-40
NUCKS1	3.31207	0
MOB4	3.35435	6.58547e-218
PRTFDC1	3.3556	7.93738e-14
TATDN2	3.37969	2.44594e-123
ADAMTS9	3.38706	5.36699e-13
GULP1	3.41105	5.19535e-132
TNNT2	3.45653	1.58518e-15
MREG	3.47333	5.52575e-269
PARP10	3.4755	3.87089e-77
DOCK2	3.48571	0.00261841
PADI6	3.4895	0.000458724
HMCN1	3.50318	1.82888e-197
ALDH2	3.51878	0.00303537
SRGAP3	3.54996	1.93205e-43
PLEKHG1	3.5742	3.23801e-07
IL24	3.63888	3.61115e-05
AMACR	3.65372	5.64357e-19
ANP32E	3.65382	3.73753e-291
GREB1	3.67398	9.67527e-125
SELENBP1	3.68497	5.65405e-212
PRPF18	3.6976	5.4349e-140
CMTM8	3.7057	3.12435e-13
SOCS3	3.73422	8.9643e-131
PARP9	3.76916	2.19469e-273
SEMA3A	3.77927	1.41994e-08
NBPF4	3.79639	2.14765e-26
METTL7A	3.83683	6.36394e-09
RAPGEF4	3.84065	6.93124e-14
TNNT1	3.84255	1.734e-128
BCKDHA	3.84979	5.74195e-09
FAM49A	3.87047	1.95191e-19
TEAD2	3.87098	5.79581e-122
ETNK2	3.88327	1.3703e-116
RAI14	3.88346	3.77822e-65
PLOD2	3.88928	0
MRPL9	3.896	1.15e-266
RNF144A	3.94076	2.55e-56
CRHR1	3.95314	0.000865044
ZNF385B	3.95581	2.2484e-05
HHIPL2	3.95715	2.8132e-07
SEMA5B	4.01995	0.00116094
EPHA4	4.0307	3.8697e-274
BMF	4.03415	3.55235e-156
TRAP1	4.07333	9.51027e-268
CHST3	4.15786	5.91219e-19
SLC16A1	4.19049	2.02596e-121
DUSP13	4.19374	5.26122e-05
CYP4F22	4.27389	0.000261789
NTNG1	4.27575	3.65598e-08
MKX	4.31101	7.28621e-08
PGBD5	4.35649	3.33953e-24
SNTG2	4.38262	0.0014771
LRP2	4.42603	1.86959e-45
BIRC5	4.453	5.16e-275
PDE1A	4.46055	3.01074e-15
CAPG	4.46796	1.44938e-99
PRKAR2B	4.48597	1.07993e-175
MAML2	4.53917	4.89066e-13
PXMP2	4.59502	6.80783e-126
OASL	4.65529	6.57017e-83
ZHX1-C8orf76	4.69569	4.25425e-16
GNG4	4.7374	1.10614e-15
CXCL12	4.74694	2.97182e-50
NMI	4.75175	9.87241e-139
SUSD4	4.7964	1.6973e-120
COX16	4.82	7.72e-227
FXYD6	4.83524	0.000228346
PILRB	4.83543	1.69204e-206
RPL22L1	4.90522	1.19145e-265
FLRT2	5.25577	6.75685e-06
PKIB	5.33961	3.22601e-253
LRRN1	5.58974	2.89072e-42
ATP5I	5.6613	1.03059e-224
EFEMP1	5.72792	0
C4orf19	5.74794	2.04851e-159
RAB31	5.97528	0
RPL30	6.01791	0
MYOZ1	6.12259	2.92352e-09
C14orf132	6.214	0
OGDHL	6.21773	2.62751e-88
CAMK1	6.42975	7.2712e-37
DDIT4	6.43108	0
SNX15	6.48672	2.26954e-41
TNFRSF11B	6.50477	0
C7orf55	6.591	1.14e-41
AFAP1L2	6.75736	0
PTPMT1	6.82851	3.13476e-177
PDZK1	6.95078	1.15638e-109
CA11	7.01648	2.645e-49
CERKL	7.09468	4.15796e-34
SAMD9	7.63799	0
COLEC10	7.76501	9.674e-102
TFF1	7.773	0
ZNF8	8.02358	7.16707e-99
GPR158	8.09553	0
ROR2	8.19531	6.04823e-10
SNORD15A	8.658	8.37e-10
FOLR1	8.93784	6.46164e-07
NEDD8-MDP1	9.00346	1.72248e-06
NR5A2	9.11474	3.23862e-57
GFRA1	9.96732	0
ADORA1	10.8063	1.55997e-61
TIMM23B	11.2213	6.42475e-20
SAMD9L	11.4322	7.313e-32
FAM184B	11.5562	2.88734e-74
SNAP25	11.6359	4.47698e-27
ZNF564	12.68	2.89048e-296
PDE4B	13.1888	2.13295e-23
DEXI	13.453	2.54182e-44
EEF1G	14.708	1.22433e-11
CMPK2	14.912	3.55e-187
SLC1A3	16.464	6.98756e-26
RIMS2	17.0643	6.41261e-214
SLC4A10	20.5088	2.27513e-143
RBM14-RBM4	24.0785	4.16019e-46
STXBP6	29.5672	2.68052e-44
IL20	30.7716	1.14965e-83
NDST2	36.5473	8.28525e-181
MDP1	39.923	3e-30
SLC30A8	61.0596	8.61653e-37
MIR21	112.123	1.54e-39
IFI30	171.446	6.71847e-167
NME2	204.963	1.90352e-54
SNORA68	267.169	8.52e-158
SDHAP2	476.414	7.0366e-81
LUC7L2	1558.4	1.31414e-130
