# Supplementary material for: The nuclear receptor ERβ engages AGO2 in regulation of gene transcription, RNA splicing and RISC loading
Source: Genome Biol. 2017 Oct 6;18:189. doi: 10.1186/s13059-017-1321-0 (PMC5634881; doi:10.1186/s13059-017-1321-0)
Supplement: Supplementary file 7 — Proteins interacting with ERβ in MCF-7 cell nuclei in the absence of estrogen stimuli (including Mascot search files). (XLSX 1010 kb) [file 13059_2017_1321_MOESM7_ESM.xlsx]

## Sheet: Ct-ERβ interacting partners
Table S4: Proteins identified in partially purified CTAP-ERβ expressing MCF-7 cell nuclear extracts in absence of estrogen stimuli.
Protein ID	Protein_Name	Gene Name	Peptides matched	Mowse score	AGO2 interactors*
Q92731	Estrogen receptor beta	ESR2	11	194
O14950	Myosin regulatory light chain 12B	MYL12B	1	58
O15042	U2-associated protein SR140	SR140	11	142
O95758	Regulator of differentiation 1	ROD1	8	124	X
P12882	Myosin-1	MYH1	30	192
P16989	DNA-binding protein A	CSDA	7	210
P18621	60S ribosomal protein L17	RPL17	7	119	X
P35609	Alpha-actinin-2	ACTN2	12	45
P41091	Eukaryotic translation initiation factor 2 subunit 3	EIF2S3	17	80
P48634	Large proline-rich protein BAT2	BAT2	18	49
P58876	Histone H2B type 1-D	HIST1H2BD	5	128
P60842	Eukaryotic initiation factor 4A-I	EIF4A1	8	172
P62249	40S ribosomal protein S16	RPS16	7	348
P62854	40S ribosomal protein S26	RPS26	5	301	X
P62979	Ubiquitin-40S ribosomal protein S27a	RPS27A	10	294
P63000	Ras-related C3 botulinum toxin substrate 1	RAC1	6	266
Q02539	Histone H1.1	HIST1H1A	10	60
Q15019	Septin-2	SEPT2	2	4
Q16181	Septin-7	SEPT7	5	47
Q1KMD3	Heterogeneous nuclear ribonucleoprotein U-like protein 2	HNRNPUL2	4	63	X
Q4VXU2	Polyadenylate-binding protein 1-like	PABPC1L	3	43
Q5T2N8	ATPase family AAA domain-containing protein 3C	ATAD3C	11	51
Q5TCX8	Mitogen-activated protein kinase kinase kinase MLK4	MLK4	10	34
Q6PJG2	Uncharacterized protein C14orf43	C14orf43	15	80
Q8WUY1	UPF0670 protein C8orf55	C8orf55	5	76
Q92599	Septin-8	SEPT8	4	44
Q9NVA2	Septin-11	SEPT11	5	60
Q9UNX3	60S ribosomal protein L26-like 1	RPL26L1	8	76
Q9Y3I0	UPF0027 protein C22orf28	C22orf28	16	221
Q9Y623	Myosin-4	MYH4	18	45
Q9Y678	Coatomer subunit gamma	COPG	13	69
Q709F0	Acyl-CoA dehydrogenase family member 11	ACAD11	5	50
P12814	Alpha-actinin-1	ACTN1	18	276
P61160	Actin-related protein 2	ACTR2	10	74
P61158	Actin-related protein 3	ACTR3	23	402
P55265	Double-stranded RNA-specific adenosine deaminase	ADAR	20	70	X
Q9UKV8	Protein argonaute-2	AGO2	12	37
Q9UJX6	Anaphase-promoting complex subunit 2	ANAPC2	7	36
O95782	AP-2 complex subunit alpha-1	AP2A1	23	243
P63010	AP-2 complex subunit beta	AP2B1	13	170
Q96CW1	AP-2 complex subunit mu	AP2M1	17	169
P48444	Coatomer subunit delta	ARCN1	12	48
O15143	Actin-related protein 2/3 complex subunit 1B	ARPC1B	6	46
O15144	Actin-related protein 2/3 complex subunit 2	ARPC2	8	36
Q93050	V-type proton ATPase 116 kDa subunit a isoform 1	ATP6V0A1	6	32
Q9UQB8	Brain-specific angiogenesis inhibitor 1-associated protein 2	BAIAP2	9	70
Q9NYF8	Bcl-2-associated transcription factor 1	BCLAF1	10	39
Q02338	D-beta-hydroxybutyrate dehydrogenase, mitochondrial	BDH1	4	31
Q14137	Ribosome biogenesis protein BOP1	BOP1	10	109
Q8TDN6	Ribosome biogenesis protein BRX1 homolog	BRIX1	5	39
Q5T280	Uncharacterized protein C9orf114	C9orf114	8	141
Q14004	Cell division protein kinase 13	CDK13	13	127
Q9P2M7	Cingulin	CGN	15	42
Q8IWX8	Calcium homeostasis endoplasmic reticulum protein	CHERP	11	44
Q14011	Cold-inducible RNA-binding protein	CIRBP	4	162
P62633	Cellular nucleic acid-binding protein	CNBP	3	153
A5YKK6	CCR4-NOT transcription complex subunit 1	CNOT1	16	46	X
P38432	Coilin	COIL	7	85
P53621	Coatomer subunit alpha	COPA	23	85	X
P53618	Coatomer subunit beta	COPB1	11	59
P35606	Coatomer subunit beta'	COPB2	11	34
Q9P2I0	Cleavage and polyadenylation specificity factor subunit 2	CPSF2	12	72
Q16630	Cleavage and polyadenylation specificity factor subunit 6	CPSF6	6	82
P50416	Carnitine O-palmitoyltransferase 1, liver isoform	CPT1A	6	144
Q05048	Cleavage stimulation factor subunit 1	CSTF1	4	52
Q13948	Protein CASP	CUX1	28	59
Q9Y4D1	Disheveled-associated activator of morphogenesis 1	DAAM1	17	36
P51398	28S ribosomal protein S29, mitochondrial	DAP3	5	32
Q92499	ATP-dependent RNA helicase DDX1	DDX1	17	76
Q9NVP1	ATP-dependent RNA helicase DDX18	DDX18	12	76	X
Q9BUQ8	Probable ATP-dependent RNA helicase DDX23	DDX23	15	72
Q9GZR7	ATP-dependent RNA helicase DDX24	DDX24	11	29
Q86XP3	ATP-dependent RNA helicase DDX42	DDX42	11	100
Q9H0S4	Probable ATP-dependent RNA helicase DDX47	DDX47	11	164	X
Q9BQ39	ATP-dependent RNA helicase DDX50	DDX50	16	95	X
Q8N8A6	ATP-dependent RNA helicase DDX51	DDX51	7	50
P26196	Probable ATP-dependent RNA helicase DDX6	DDX6	22	219	X
Q13268	Dehydrogenase/reductase SDR family member 2	DHRS2	14	235
O43143	Putative pre-mRNA-splicing factor ATP-dependent RNA helicase DHX15	DHX15	11	46	X
Q9BTC0	Death-inducer obliterator 1	DIDO1	50	326
Q9NPF5	DNA methyltransferase 1-associated protein 1	DMAP1	6	35
Q96EY1	DnaJ homolog subfamily A member 3, mitochondrial	DNAJA3	12	77
Q96HP0	Dedicator of cytokinesis protein 6	DOCK6	14	52
Q99848	Probable rRNA-processing protein EBP2	EBNA1BP2	7	131	X
P29692	Elongation factor 1-delta	EEF1D	7	74
P26641	Elongation factor 1-gamma	EEF1G	7	74
Q15029	116 kDa U5 small nuclear ribonucleoprotein component	EFTUD2	14	155
P38919	Eukaryotic initiation factor 4A-III	EIF4A3	13	144	X
P56537	Eukaryotic translation initiation factor 6	EIF6	7	247
Q9HCM4	Band 4.1-like protein 5	EPB41L5	14	209
Q9Y3B2	3'-5' exoribonuclease CSL4 homolog	EXOSC1	8	212
Q01780	Exosome component 10	EXOSC10	13	93
Q13868	Exosome complex exonuclease RRP4	EXOSC2	9	115
Q9NQT4	Exosome complex exonuclease RRP46	EXOSC5	7	33
Q15024	Exosome complex exonuclease RRP42	EXOSC7	6	162
Q96B26	Exosome complex exonuclease RRP43	EXOSC8	5	123
Q9NZB2	Constitutive coactivator of PPAR-gamma-like protein 1	FAM120A	17	35
Q8NCA5	Protein FAM98A	FAM98A	3	48
P49327	Fatty acid synthase	FASN	23	34
Q6UN15	Pre-mRNA 3'-end-processing factor FIP1	FIP1L1	5	72
O75955	Flotillin-1	FLOT1	8	51
Q14254	Flotillin-2	FLOT2	7	29
Q06787	Fragile X mental retardation 1 protein	FMR1	7	35
Q9H334	Forkhead box protein P1	FOXP1	4	31
P51114	Fragile X mental retardation syndrome-related protein 1	FXR1	8	54	X
Q49A26	Putative oxidoreductase GLYR1	GLYR1	11	86
Q14344	Guanine nucleotide-binding protein subunit alpha-13	GNA13	8	44
P63244	Guanine nucleotide-binding protein subunit beta-2-like 1	GNB2L1	6	60	X
Q13823	Nucleolar GTP-binding protein 2	GNL2	7	60
Q9BVP2	Guanine nucleotide-binding protein-like 3	GNL3	10	56	X
Q14789	Golgin subfamily B member 1	GOLGB1	36	100
Q9BQ67	Glutamate-rich WD repeat-containing protein 1	GRWD1	5	185
Q12789	General transcription factor 3C polypeptide 1	GTF3C1	17	179
Q8WUA4	General transcription factor 3C polypeptide 2	GTF3C2	10	82
Q9Y5Q9	General transcription factor 3C polypeptide 3	GTF3C3	4	71
Q9UKN8	General transcription factor 3C polypeptide 4	GTF3C4	12	140
Q9Y5Q8	General transcription factor 3C polypeptide 5	GTF3C5	11	50
Q9BZE4	Nucleolar GTP-binding protein 1	GTPBP4	13	31
Q92522	Histone H1x	H1FX	9	61
P51610	Host cell factor 1	HCFC1	14	33
O15379	Histone deacetylase 3	HDAC3	3	51
O95714	E3 ubiquitin-protein ligase HERC2	HERC2	34	35
P16401	Histone H1.5	HIST1H1B	20	83
P55795	Heterogeneous nuclear ribonucleoprotein H2	HNRNPH2	12	535
Q9BUJ2	Heterogeneous nuclear ribonucleoprotein U-like protein 1	HNRNPUL1	19	137
Q8N201	Integrator complex subunit 1	INTS1	17	39
Q96CB8	Integrator complex subunit 12	INTS12	6	58
Q9NV88	Integrator complex subunit 9	INTS9	7	74
Q69YN4	Protein virilizer homolog	KIAA1429	11	48
P52292	Importin subunit alpha-2	KPNA2	8	80
Q8N9T8	Protein KRI1 homolog	KRI1	9	78
Q13601	KRR1 small subunit processome component homolog	KRR1	14	109
P83111	Serine beta-lactamase-like protein LACTB, mitochondrial	LACTB	16	340
O00515	Ladinin-1	LAD1	16	62
Q71RC2	La-related protein 4	LARP4	9	75
Q9Y4W2	Protein LAS1 homolog	LAS1L	15	68
P49916	DNA ligase 3	LIG3	17	122
Q9BX40	Protein LSM14 homolog B	LSM14B	4	38
Q9Y383	Putative RNA-binding protein Luc7-like 2	LUC7L2	4	83
Q9NX58	Cell growth-regulating nucleolar protein	LYAR	12	198
Q13724	Mannosyl-oligosaccharide glucosidase	MOGS	7	46
P82650	28S ribosomal protein S22, mitochondrial	MRPS22	5	37	X
Q92552	28S ribosomal protein S27, mitochondrial	MRPS27	10	37
O94776	Metastasis-associated protein MTA2	MTA2	7	38	X
P00403	Cytochrome c oxidase subunit 2	MT-CO2	1	40
Q9H0A0	N-acetyltransferase 10	NAT10	17	118
Q9Y6Q9	Nuclear receptor coactivator 3	NCOA3	12	99
O75376	Nuclear receptor corepressor 1	NCOR1	27	91
Q9NX24	H/ACA ribonucleoprotein complex subunit 2	NHP2	2	42
Q9H6R4	Nucleolar protein 6	NOL6	17	74
Q5SY16	Nucleolar protein 9	NOL9	5	29
O00567	Nucleolar protein 56	NOP56	6	35	X
P24468	COUP transcription factor 2	NR2F2	6	98
Q96P11	Putative methyltransferase NSUN5	NSUN5	10	73
Q9UBU9	Nuclear RNA export factor 1	NXF1	4	40
Q14690	Protein RRP5 homolog	PDCD11	20	92
Q9NTI5	Sister chromatid cohesion protein PDS5 homolog B	PDS5B	17	55
O00443	Phosphatidylinositol-4-phosphate 3-kinase C2 domain-containing subunit alpha	PIK3C2A	13	34
Q9Y446	Plakophilin-3	PKP3	13	71
Q14651	Plastin-1	PLS1	6	29
O15160	DNA-directed RNA polymerases I and III subunit RPAC1	POLR1C	5	123
Q9GZS1	DNA-directed RNA polymerase I subunit RPA49	POLR1E	9	116
Q99575	Ribonucleases P/MRP protein subunit POP1	POP1	23	36
O75817	Ribonuclease P protein subunit p20	POP7	3	34
P62937	Peptidyl-prolyl cis-trans isomerase A	PPIA	9	73
P62140	Serine/threonine-protein phosphatase PP1-beta catalytic subunit	PPP1CB	13	209
O14974	Protein phosphatase 1 regulatory subunit 12A	PPP1R12A	14	58
P32119	Peroxiredoxin-2	PRDX2	5	80
P13861	cAMP-dependent protein kinase type II-alpha regulatory subunit	PRKAR2A	4	73
P78527	DNA-dependent protein kinase catalytic subunit	PRKDC	42	78
O75569	Interferon-inducible double stranded RNA-dependent protein kinase activator A	PRKRA	4	84	X
O75400	Pre-mRNA-processing factor 40 homolog A	PRPF40A	13	75
Q6P2Q9	Pre-mRNA-processing-splicing factor 8	PRPF8	31	232	X
O75475	PC4 and SFRS1-interacting protein	PSIP1	12	70
Q00577	Transcriptional activator protein Pur-alpha	PURA	12	106
Q96QR8	Transcriptional activator protein Pur-beta	PURB	11	83
Q15269	Periodic tryptophan protein 2 homolog	PWP2	14	101
Q96PU8	Protein quaking	QKI	5	32
O00194	Ras-related protein Rab-27B	RAB27B	5	84
P54727	UV excision repair protein RAD23 homolog B	RAD23B	5	82
Q16576	Histone-binding protein RBBP7	RBBP7	11	166
P98175	RNA-binding protein 10	RBM10	16	60	X
Q96I25	Splicing factor 45	RBM17	9	77
Q9Y4C8	Probable RNA-binding protein 19	RBM19	10	39
Q9NW13	RNA-binding protein 28	RBM28	14	69
P42696	RNA-binding protein 34	RBM34	19	199
P18754	Regulator of chromosome condensation	RCC1	13	53
Q9Y2P8	RNA 3'-terminal phosphate cyclase-like protein	RCL1	6	94
P35251	Replication factor C subunit 1	RFC1	19	40
P35250	Replication factor C subunit 2	RFC2	8	166
P35249	Replication factor C subunit 4	RFC4	5	44
Q06587	E3 ubiquitin-protein ligase RING1	RING1	6	70
Q99496	E3 ubiquitin-protein ligase RING2	RNF2	7	56
Q15287	RNA-binding protein with serine-rich domain 1	RNPS1	6	74
P62906	60S ribosomal protein L10a	RPL10A	11	78	X
Q02543	60S ribosomal protein L18a	RPL18A	11	764	X
P62829	60S ribosomal protein L23	RPL23	11	482	X
P62750	60S ribosomal protein L23a	RPL23A	7	222	X
P47914	60S ribosomal protein L29	RPL29	5	118	X
P62910	60S ribosomal protein L32	RPL32	3	93
Q9Y3U8	60S ribosomal protein L36	RPL36	5	62
P62424	60S ribosomal protein L7a	RPL7A	15	185	X
P05386	60S acidic ribosomal protein P1	RPLP1	2	100
Q5VT52	Regulation of nuclear pre-mRNA domain-containing protein 2	RPRD2	23	87
P62280	40S ribosomal protein S11	RPS11	13	319	X
P62277	40S ribosomal protein S13	RPS13	7	90	X
P62841	40S ribosomal protein S15	RPS15	11	144
P62244	40S ribosomal protein S15a	RPS15A	11	144	X
P08708	40S ribosomal protein S17	RPS17	3	83
P62269	40S ribosomal protein S18	RPS18	15	374	X
P39019	40S ribosomal protein S19	RPS19	5	76
P63220	40S ribosomal protein S21	RPS21	3	167
P62847	40S ribosomal protein S24	RPS24	8	133
P62851	40S ribosomal protein S25	RPS25	4	95
P62857	40S ribosomal protein S28	RPS28	3	62
P23396	40S ribosomal protein S3	RPS3	18	253	X
P46782	40S ribosomal protein S5	RPS5	8	176	X
P62081	40S ribosomal protein S7	RPS7	11	175
Q9P2E9	Ribosome-binding protein 1	RRBP1	29	119
P56182	Ribosomal RNA processing protein 1 homolog A	RRP1	12	86
Q14684	Ribosomal RNA processing protein 1 homolog B	RRP1B	16	30
O43818	U3 small nucleolar RNA-interacting protein 2	RRP9	3	45
Q15050	Ribosome biogenesis regulatory protein homolog	RRS1	12	191
Q6PCB5	Round spermatid basic protein 1-like protein	RSBN1L	7	35
O00422	Histone deacetylase complex subunit SAP18	SAP18	4	57
O15027	Protein transport protein Sec16A	SEC16A	15	34
Q8NC51	Plasminogen activator inhibitor 1 RNA-binding protein	SERBP1	9	58
Q15459	Splicing factor 3A subunit 1	SF3A1	4	30	X
Q15393	Splicing factor 3B subunit 3	SF3B3	14	128	X
P42285	Superkiller viralicidic activity 2-like 2	SKIV2L2	10	30	X
Q92504	Zinc transporter SLC39A7	SLC39A7	1	32
P51531	Probable global transcription activator SNF2L2	SMARCA2	14	42
Q7KZF4	Staphylococcal nuclease domain-containing protein 1	SND1	15	70
O75643	U5 small nuclear ribonucleoprotein 200 kDa helicase	SNRNP200	22	101
Q96DI7	U5 small nuclear ribonucleoprotein 40 kDa protein	SNRNP40	4	45	X
P09012	U1 small nuclear ribonucleoprotein A	SNRPA	5	51
P62318	Small nuclear ribonucleoprotein Sm D3	SNRPD3	5	204	X
P62306	Small nuclear ribonucleoprotein F	SNRPF	1	90
Q13813	Spectrin alpha chain, brain	SPTAN1	37	304
O15020	Spectrin beta chain, brain 2	SPTBN2	39	264
Q8N5C6	S1 RNA-binding domain-containing protein 1	SRBD1	11	29
P78362	Serine/threonine-protein kinase SRPK2	SRPK2	7	33
Q9UQ35	Serine/arginine repetitive matrix protein 2	SRRM2	44	187
Q13243	Serine/arginine-rich splicing factor 5	SRSF5	6	64
Q08945	FACT complex subunit SSRP1	SSRP1	7	62
O95793	Double-stranded RNA-binding protein Staufen homolog 1	STAU1	10	108
O75486	Transcription initiation protein SPT3 homolog	SUPT3H	2	32
Q92804	TATA-binding protein-associated factor 2N	TAF15	8	156
Q9Y4P3	Transducin beta-like protein 2	TBL2	18	281
Q9NXF1	Testis-expressed sequence 10 protein	TEX10	12	206
Q8NI27	THO complex subunit 2	THOC2	16	69
Q86W42	THO complex subunit 6 homolog	THOC6	5	145
Q01085	Nucleolysin TIAR	TIAL1	7	82
Q07157	Tight junction protein ZO-1	TJP1	13	81
P42167	Lamina-associated polypeptide 2, isoforms beta/gamma	TMPO	6	125
Q9C0C2	182 kDa tankyrase-1-binding protein	TNKS1BP1	15	65
Q9Y4A5	Transformation/transcription domain-associated protein	TRRAP	42	126
Q3B726	DNA-directed RNA polymerase I subunit RPA43	TWISTNB	4	65
Q9H3U1	Protein unc-45 homolog A	UNC45A	17	104
O60287	Nucleolar pre-ribosomal-associated protein 1	URB1	15	33
Q9GZL7	Ribosome biogenesis protein WDR12	WDR12	7	105
Q9BV38	WD repeat-containing protein 18	WDR18	9	173
Q8NI36	WD repeat-containing protein 36	WDR36	10	94
Q15007	Pre-mRNA-splicing regulator WTAP	WTAP	5	164
P18887	DNA repair protein XRCC1	XRCC1	13	53
Q9Y2T7	Y-box-binding protein 2	YBX2	7	146
P49750	YLP motif-containing protein 1	YLPM1	16	59
Q96MU7	YTH domain-containing protein 1	YTHDC1	9	32
O15156	Zinc finger and BTB domain-containing protein 7B	ZBTB7B	4	31
Q5T200	Zinc finger CCCH domain-containing protein 13	ZC3H13	25	42
Q9UPT8	Zinc finger CCCH domain-containing protein 4	ZC3H4	4	32
Q96KR1	Zinc finger RNA-binding protein	ZFR	19	85
O15231	Zinc finger protein 185	ZNF185	18	38
Q96KM6	Zinc finger protein 512B	ZNF512B	14	45
Q14966	Zinc finger protein 638	ZNF638	25	78
Q8N1G0	Zinc finger protein 687	ZNF687	12	63
Q6DD87	Zinc finger protein 787	ZNF787	7	101
Q9UL18♯	Protein argonaute-1	AGO1			X
* data obtained integrating PINA and UNIHI database and informations from Ameyar-Zazoua et al, 2012.
♯ protein identified in the new set of samples (identification results are reported in the additional file 8)

## Sheet: Mascot Search Results_ERbeta
Mascot Search Results of partially C-TAP ERb sample (including peptide sequences)
Database : SwissProt 2010 (523151 sequences; 184678199 residues)
Taxonomy : Homo sapiens (human) (20259 sequences)
Enzyme : Trypsin
Fixed modifications : Carbamidomethyl (C)
Variable modifications : Oxidation (M),Phospho (ST),Phospho (Y)
Mass values : Monoisotopic
Protein Mass : Unrestricted
Peptide Mass Tolerance : ± 50 ppm
Fragment Mass Tolerance: ± 0.2 Da
Max Missed Cleavages : 1
Instrument type : ESI-QUAD-TOF
Number of queries : 35684
1. P63261|ACTG_HUMAN Mass: 42108 Score: 16683 Queries matched: 1172 emPAI: 426.78
Actin, cytoplasmic 2 OS=Homo sapiens GN=ACTG1 PE=1 SV=1
Query Observed Mr(expt) Mr(calc) ppm Miss Score Expect Rank Peptide
1746 400.7725 799.5304 799.5280 3.07 1 34 0.0062 1 K.RGILTLK.Y 1736 1737 1738 1739 1740 1741 1742 1743 22 1744 1745
3715 436.7606 871.5066 871.5127 -6.98 1 18 0.63 5 R.EIVRDIK.E
4261 453.2339 904.4533 904.4436 10.7 1 34 0.023 1 K.CDVDIRK.D 4258 4259
4526 462.2849 922.5551 922.5600 -5.22 1 33 0.0069 1 K.IIAPPERK.Y 4519 4520 741 4522 4523 4524 4525 4527 4528
5662 488.7039 975.3933 975.4410 -48.92 0 81 2.9e-007 1 K.AGFAGDDAPR.A 5663 5664 5665 5666 5667 5668 5669 5670 5671 5672
6127 499.7445 997.4745 997.4790 -4.52 0 38 0.0083 1 R.DLTDYLMK.I 6125 6129 6130 6132 6133 6134 6135 6137 6138 6141
6398 507.7508 1013.4870 1013.4739 12.9 0 (31) 0.036 1 R.DLTDYLMK.I 6394 6395 6396 6397 6399 6400 6401
6875 518.8251 1035.6356 1035.6440 -8.09 1 52 4.8e-005 1 K.IKIIAPPER.K 6874 6876 6877 6878 6879 6880 6881 6882
8670 566.7649 1131.5153 1131.5197 -3.84 0 61 5.2e-005 1 R.GYSFTTTAER.E 8653 8654 8655 8656 8657 8658 1250 8659 8660 8661
9193 581.3137 1160.6128 1160.6111 1.49 0 55 0.00014 1 K.EITALAPSTMK.I 9109 9110 9111 9112 9114 9117 9121 9122 9123 9124
9532 586.2885 1170.5624 1170.5638 -1.15 0 55 0.0002 1 R.HQGVMVGMGQK.D 9526 9529 9530 9531 9533 9534 9536 9540
9637 589.3082 1176.6019 1176.6060 -3.51 0 (41) 0.0042 1 K.EITALAPSTMK.I 9633 9634 1352 9635 9636 9638 9639 9640 9643 9644
9975 594.2815 1186.5484 1186.5587 -8.65 0 (26) 0.15 1 R.HQGVMVGMGQK.D 9976
9980 594.2934 1186.5723 1186.5587 11.4 0 (45) 0.002 1 R.HQGVMVGMGQK.D 9974 9977 9978 9979
10144 599.7611 1197.5076 1197.5150 -6.10 0 56 0.00013 1 K.DSYVGDEAQSK.R 10145 10146
10153 599.8313 1197.6480 1197.6982 -41.91 0 65 1.2e-005 1 R.AVFPSIVGRPR.H 10155 10156 10157 10163 10164 7 10165 10168 10169
10398 401.8570 1202.5492 1202.5536 -3.66 0 (40) 0.0062 1 R.HQGVMVGMGQK.D 10395 10396 10397
11210 621.3043 1240.5941 1240.5774 13.4 0 (15) 1.8 1 K.EITALAPSTMK.I 11209
11213 621.3149 1240.6152 1240.5774 30.5 0 (2) 36 1 K.EITALAPSTMK.I
12516 639.8315 1277.6485 1277.6646 -12.57 0 (13) 2.5 1 R.AVFPSIVGRPR.H 12511 12522
15386 677.8099 1353.6052 1353.6161 -8.05 1 87 1.2e-007 1 K.DSYVGDEAQSKR.G 15382 15383 15384 15385 15387 15388 15389 15395
16335 468.2662 1401.7767 1401.7901 -9.59 1 (25) 0.1 1 K.EITALAPSTMKIK.I 16333 16336
16590 473.6008 1417.7805 1417.7850 -3.18 1 27 0.056 1 K.EITALAPSTMKIK.I
16819 717.7881 1433.5616 1433.5824 -14.48 1 (38) 0.009 1 K.DSYVGDEAQSKR.G
17934 505.9290 1514.7653 1514.7419 15.4 0 41 0.0046 1 K.IWHHTFYNELR.V 17935
17951 506.2357 1515.6853 1515.6954 -6.66 0 (52) 0.00043 1 K.QEYDESGPSIVHR.K 17948 17949 17950 17952 17954 17955 17956 17957
18436 774.9088 1547.8030 1547.8051 -1.34 1 59 5.8e-005 1 R.MQKEITALAPSTMK.I 18431 18432 18434 18435 18437 18438 18439
18622 782.9101 1563.8057 1563.8000 3.65 1 (44) 0.0016 1 R.MQKEITALAPSTMK.I 18613 18614 18615 18616 18617 18618 18619
18624 522.2776 1563.8109 1563.8000 6.95 1 (30) 0.045 1 R.MQKEITALAPSTMK.I 18612 18627 18628 18629 18632
18794 790.9101 1579.8057 1579.7949 6.83 1 (27) 0.096 1 R.MQKEITALAPSTMK.I 18791 18792 18793 18795 18796 18797
19032 798.8124 1595.6102 1595.6617 -32.26 0 55 0.00014 1 K.QEYDESGPSIVHR.K
19373 537.6288 1609.8645 1609.8385 16.1 1 33 0.017 1 R.DLTDYLMKILTER.G
19545 812.4275 1622.8403 1622.8338 4.05 1 (35) 0.016 1 R.LDLAGRDLTDYLMK.I 19541 19542 19543 19544 19546 19548 19549
19704 813.9468 1625.8790 1625.8334 28.1 1 (5) 10 2 R.DLTDYLMKILTER.G
19868 814.8971 1627.7796 1627.7714 5.05 1 (25) 0.22 1 R.MQKEITALAPSTMK.I 19857 19862
19895 543.9554 1628.8445 1628.8158 17.6 1 34 0.021 1 R.GYSFTTTAEREIVR.D 19883 19884 19885 19887 19889 19890 19893
20026 547.2994 1638.8764 1638.8287 29.1 1 38 0.0049 1 R.LDLAGRDLTDYLMK.I 20006 20007 20008 20013 20014 20015 20016
20111 548.9299 1643.7680 1643.7903 -13.59 1 46 0.0017 1 K.QEYDESGPSIVHRK.C 20113 20114 20115 20116
20262 830.8945 1659.7745 1659.7613 7.96 1 (2) 46 5 R.MQKEITALAPSTMK.I
20899 852.4217 1702.8288 1702.8001 16.8 1 (28) 0.1 1 R.LDLAGRDLTDYLMK.I 20900
21575 872.9424 1743.8701 1743.8792 -5.16 1 44 0.0023 1 K.ILTERGYSFTTTAER.E 21577 21580 21581 21582 21583 21584
22339 895.9368 1789.8590 1789.8846 -14.32 0 121 5.2e-011 1 K.SYELPDGQVITIGNER.F 22331 22332 22333 22334 22335 22337 22338
22987 912.9410 1823.8674 1823.8455 12.0 1 (15) 2.1 1 K.ILTERGYSFTTTAER.E
23109 918.4109 1834.8072 1834.8441 -20.08 0 (54) 0.00033 1 M.EEEIAALVIDNGSGMCK.A 23110 23111 23112
23311 926.4014 1850.7882 1850.8390 -27.46 0 55 0.00022 1 M.EEEIAALVIDNGSGMCK.A 23312
23616 935.9371 1869.8595 1869.8510 4.60 0 (32) 0.044 1 K.SYELPDGQVITIGNER.F 23617
25553 652.0309 1953.0708 1953.0571 7.02 0 56 5.4e-005 1 R.VAPEEHPVLLTEAPLNPK.A 25504 25505 25506 25507 25508 25509 25510
26416 1017.4945 2032.9744 2033.0234 -24.09 0 (26) 0.16 1 R.VAPEEHPVLLTEAPLNPK.A 26417 26418 26419
26880 698.7063 2093.0971 2093.0542 20.5 1 24 0.16 1 K.SYELPDGQVITIGNERFR.C 26877 26878 26879 26881 26882
27690 739.0471 2214.1195 2214.0627 25.6 0 (63) 2.5e-005 1 K.DLYANTVLSGGTTMYPGIADR.M 27677 27678 27679 27680 27681 27682
28091 744.3732 2230.0977 2230.0576 18.0 0 64 2.3e-005 1 K.DLYANTVLSGGTTMYPGIADR.M 28092 28093
28727 574.5620 2294.2188 2294.2382 -8.48 1 20 0.27 1 R.VAPEEHPVLLTEAPLNPKANR.E 28728 28729 28734
29075 781.7444 2342.2112 2342.1576 22.9 1 61 3.1e-005 1 R.KDLYANTVLSGGTTMYPGIADR.M 29074
29144 784.3667 2350.0781 2350.0682 4.23 1 (72) 4.6e-006 1 R.HQGVMVGMGQKDSYVGDEAQSK.R 29140 29142 29143 29145 29146 29147
29206 787.0659 2358.1759 2358.1526 9.91 1 (48) 0.00084 1 R.KDLYANTVLSGGTTMYPGIADR.M
29249 789.6842 2366.0307 2366.0631 -13.69 1 73 4.6e-006 1 R.HQGVMVGMGQKDSYVGDEAQSK.R 29251 29252 29253 29254
29250 592.5188 2366.0462 2366.0631 -7.16 1 (48) 0.0014 1 R.HQGVMVGMGQKDSYVGDEAQSK.R
29340 795.0265 2382.0576 2382.0580 -0.18 1 (67) 1.7e-005 1 R.HQGVMVGMGQKDSYVGDEAQSK.R 29338 29339 29341
29515 811.0076 2430.0009 2430.0345 -13.82 1 (50) 0.00072 1 R.HQGVMVGMGQKDSYVGDEAQSK.R
29516 811.0179 2430.0320 2430.0345 -1.04 1 (46) 0.0022 1 R.HQGVMVGMGQKDSYVGDEAQSK.R
30602 850.7415 2549.2027 2549.1665 14.2 0 123 3.3e-011 1 K.LCYVALDFEQEMATAASSSSLEK.S 30535 30536 30537 30538 30539 30540
30767 856.0676 2565.1810 2565.1614 7.62 0 (54) 0.00034 1 K.LCYVALDFEQEMATAASSSSLEK.S 30766 30768 30769 30771
32204 936.4633 2806.3682 2806.3041 22.9 1 58 8.6e-005 1 K.EKLCYVALDFEQEMATAASSSSLEK.S 32205
33607 1061.9056 3182.6950 3182.6071 27.6 0 85 8e-008 1 R.TTGIVMDSGDGVTHTVPIYEGYALPHAILR.L 33535 33537 33538 33539
33736 800.6728 3198.6622 3198.6020 18.8 0 (63) 1.5e-005 1 R.TTGIVMDSGDGVTHTVPIYEGYALPHAILR.L 33734 33735 33737 33738
33839 1077.8580 3230.5523 3230.4545 30.3 0 38 0.011 1 R.CPEALFQPSFLGMESCGIHETTFNSIMK.C 33836 33837 33838 33840 33841
33897 1083.1763 3246.5070 3246.4494 17.8 0 (16) 1.7 1 R.CPEALFQPSFLGMESCGIHETTFNSIMK.C 33898
33900 1083.1843 3246.5311 3246.4494 25.2 0 (13) 3.2 1 R.CPEALFQPSFLGMESCGIHETTFNSIMK.C 33896 33899 33901 33902
33946 1088.5499 3262.6280 3262.5734 16.7 0 (32) 0.035 1 R.TTGIVMDSGDGVTHTVPIYEGYALPHAILR.L
33947 1088.5505 3262.6296 3262.5734 17.2 0 (31) 0.041 1 R.TTGIVMDSGDGVTHTVPIYEGYALPHAILR.L
33948 1088.5525 3262.6357 3262.5734 19.1 0 (21) 0.36 1 R.TTGIVMDSGDGVTHTVPIYEGYALPHAILR.L
33949 1088.5550 3262.6431 3262.5734 21.4 0 (11) 3.9 1 R.TTGIVMDSGDGVTHTVPIYEGYALPHAILR.L
33950 1088.5579 3262.6518 3262.5734 24.0 0 (41) 0.0034 1 R.TTGIVMDSGDGVTHTVPIYEGYALPHAILR.L
34431 1143.9041 3428.6904 3428.5297 46.9 0 0 49 4 K.MTQIMFETFNTPAMYVAIQAVLSLYASGR.T
34575 884.4412 3533.7356 3533.6240 31.6 1 24 0.21 1 R.FRCPEALFQPSFLGMESCGIHETTFNSIMK.C 34574 34576 34577 34578
34614 888.4365 3549.7167 3549.6189 27.5 1 (9) 7.7 1 R.FRCPEALFQPSFLGMESCGIHETTFNSIMK.C 34613
34615 888.4373 3549.7201 3549.6189 28.5 1 (6) 12 1 R.FRCPEALFQPSFLGMESCGIHETTFNSIMK.C 34617
34639 892.4282 3565.6835 3565.6139 19.5 1 (5) 19 1 R.FRCPEALFQPSFLGMESCGIHETTFNSIMK.C
2. Q6S8J3|POTEE_HUMAN Mass: 122882 Score: 11299 Queries matched: 453 emPAI: 0.70
POTE ankyrin domain family member E OS=Homo sapiens GN=POTEE PE=1 SV=3
Query Observed Mr(expt) Mr(calc) ppm Miss Score Expect Rank Peptide
1746 400.7725 799.5304 799.5280 3.07 1 34 0.0062 1 K.RGILTLK.Y 1736 1737 1738 1739 1740 1741 1742 1743 22 1744 1745
3715 436.7606 871.5066 871.5127 -6.98 1 18 0.63 5 R.EIVRDIK.E
5662 488.7039 975.3933 975.4410 -48.92 0 81 2.9e-007 1 K.AGFAGDDAPR.A 5663 5664 5665 5666 5667 5668 5669 5670 5671 5672
5921 494.2857 986.5568 986.5947 -38.38 1 4 16 9 R.KDLIVMLR.D
6422 507.7904 1013.5662 1013.5618 4.44 1 3 20 6 K.KANLNALDR.Y
8200 554.2730 1106.5315 1106.5277 3.37 0 12 4.3 3 K.MSQELEINK.D 8196 8197 8198 1191 8199 8201 8202 8203 8205
9150 581.3095 1160.6045 1160.5933 9.65 0 7 11 10 K.EIAALAPSMMK.I 9151 9158 9216 9219 9263 1310 9342 9352
9647 589.3205 1176.6264 1176.5882 32.5 0 (0) 42 7 K.EIAALAPSMMK.I
9821 593.8133 1185.6120 1185.5989 11.1 1 13 2.6 1 R.LKGSENGQPEK.R 9795 9800 9801 9819 9831 9833 1377 9861 9877 9886
10065 597.3052 1192.5959 1192.5831 10.7 0 (2) 34 3 K.EIAALAPSMMK.I 10063
10153 599.8313 1197.6480 1197.6982 -41.91 0 65 1.2e-005 1 R.AVFPSIVGRPR.Q 10155 10156 10157 10163 10164 7 10165 10168 10169
11613 624.3152 1246.6159 1246.5764 31.6 1 12 3.6 2 R.GYRFTTMAER.E
12516 639.8315 1277.6485 1277.6646 -12.57 0 (13) 2.5 1 R.AVFPSIVGRPR.Q 12511 12522
13701 652.3367 1302.6588 1302.6108 36.8 1 3 29 5 K.KYLEDIESVK.K
17934 505.9290 1514.7653 1514.7419 15.4 0 41 0.0046 1 K.IWHHTFYNELR.V 17935
17951 506.2357 1515.6853 1515.6954 -6.66 0 (52) 0.00043 1 K.QEYDESGPSIVHR.K 17948 17949 17950 17952 17954 17955 17956 17957
18146 763.8790 1525.7433 1525.7397 2.38 1 3 29 3 K.EIAALAPSMMKIR.I
18436 774.9088 1547.8030 1547.7873 10.1 1 14 1.7 3 R.MQKEIAALAPSMMK.I 18431 18437 18439
18515 777.8170 1553.6194 1553.6610 -26.77 0 13 2.5 2 K.ISSENSNPEQELK.L 18514
18622 782.9101 1563.8057 1563.7822 15.0 1 (6) 11 4 R.MQKEIAALAPSMMK.I
18794 790.9101 1579.8057 1579.7772 18.1 1 (5) 16 2 R.MQKEIAALAPSMMK.I
19032 798.8124 1595.6102 1595.6617 -32.26 0 55 0.00014 1 K.QEYDESGPSIVHR.K
20111 548.9299 1643.7680 1643.7903 -13.59 1 46 0.0017 1 K.QEYDESGPSIVHRK.C 20113 20114 20115 20116
20176 825.4250 1648.8354 1648.8494 -8.47 1 9 7.2 2 R.LDLAGRELPDYLMK.I
22286 894.4642 1786.9138 1786.8246 50.0 1 4 20 8 R.EEIAMLRLELDTMK.H 22285
22339 895.9368 1789.8590 1789.8846 -14.32 0 121 5.2e-011 1 K.SYELPDGQVITIGNER.F 22331 22332 22333 22334 22335 22337 22338
23616 935.9371 1869.8595 1869.8510 4.60 0 (32) 0.044 1 K.SYELPDGQVITIGNER.F 23617
25828 656.6957 1967.0654 1967.0727 -3.72 0 23 0.11 1 R.VAPEEHPILLTEAPLNPK.A 25824 25825 25826 25827 25829
26880 698.7063 2093.0971 2093.0542 20.5 1 24 0.16 1 K.SYELPDGQVITIGNERFR.C 26877 26878 26879 26881 26882
30602 850.7415 2549.2027 2549.1665 14.2 0 123 3.3e-011 1 K.LCYVALDFEQEMATAASSSSLEK.S 30535 30536 30537 30538 30539 30540
30767 856.0676 2565.1810 2565.1614 7.62 0 (54) 0.00034 1 K.LCYVALDFEQEMATAASSSSLEK.S 30766 30768 30769 30771
32204 936.4633 2806.3682 2806.3041 22.9 1 58 8.6e-005 1 K.EKLCYVALDFEQEMATAASSSSLEK.S 32205
3. P01834|IGKC_HUMAN Mass: 11773 Score: 8216 Queries matched: 439 emPAI: 802.35
Ig kappa chain C region OS=Homo sapiens GN=IGKC PE=1 SV=1
Query Observed Mr(expt) Mr(calc) ppm Miss Score Expect Rank Peptide
3557 435.1829 868.3513 868.3497 1.75 1 15 1.3 1 K.SFNRGEC.- 3555 3558 3559
17777 751.8755 1501.7364 1501.7512 -9.81 0 101 4.9e-009 1 K.DSTYSLSSTLTLSK.A 17774 17776 17778 17779 17780
22547 899.4485 1796.8824 1796.8880 -3.06 0 115 2.1e-010 1 K.SGTASVVCLLNNFYPR.E 22517 22518 22519 22521 22522 22523 22524
23896 938.4420 1874.8694 1874.9197 -26.78 0 89 9.6e-008 1 K.VYACEVTHQGLSSPVTK.S 23897 23898 23899 23900 23901 23902 23903
24016 939.4238 1876.8331 1876.8543 -11.30 0 (74) 3e-006 1 K.SGTASVVCLLNNFYPR.E 24012 24013 24023 24031 24046
24020 939.4260 1876.8375 1876.8543 -8.93 0 (91) 6e-008 1 K.SGTASVVCLLNNFYPR.E 24014 24017 24018 24021 24025 24027
25239 973.5015 1944.9884 1945.0197 -16.09 0 71 3.8e-006 1 -.TVAAPSVFIFPPSDEQLK.S 25229 25230 25232 25233 25234 25235 25237
25657 978.4390 1954.8635 1954.8860 -11.52 0 (50) 0.0007 1 K.VYACEVTHQGLSSPVTK.S 25656 25658
26341 1013.4858 2024.9570 2024.9860 -14.34 0 (31) 0.057 1 -.TVAAPSVFIFPPSDEQLK.S 26340
26342 1013.4919 2024.9693 2024.9860 -8.24 0 (32) 0.043 1 -.TVAAPSVFIFPPSDEQLK.S 26343
26344 1013.5049 2024.9951 2024.9860 4.51 0 (32) 0.038 1 -.TVAAPSVFIFPPSDEQLK.S
27094 1068.4931 2134.9717 2134.9614 4.79 0 130 8e-012 1 K.VDNALQSGNSQESVTEQDSK.D 27083 27084 27085 27086 27087 27088
27159 536.0202 2140.0516 2140.0735 -10.26 1 57 0.00012 1 K.HKVYACEVTHQGLSSPVTK.S 27156 27157 27158 27161 27162 27163
27772 741.0154 2220.0244 2220.0399 -6.96 1 (29) 0.092 1 K.HKVYACEVTHQGLSSPVTK.S 27771
31466 893.0878 2676.2414 2676.2627 -7.95 1 79 9e-007 1 K.VQWKVDNALQSGNSQESVTEQDSK.D 31468
34733 1207.2451 3618.7136 3618.7020 3.18 1 73 3e-006 1 K.VDNALQSGNSQESVTEQDSKDSTYSLSSTLTLSK.A 34706 34707 34708 34709
35021 1233.8856 3698.6351 3698.6684 -8.99 1 (21) 0.69 1 K.VDNALQSGNSQESVTEQDSKDSTYSLSSTLTLSK.A
35022 1233.9096 3698.7070 3698.6684 10.5 1 (58) 0.00012 1 K.VDNALQSGNSQESVTEQDSKDSTYSLSSTLTLSK.A
35056 932.0155 3724.0328 3723.8971 36.5 1 36 0.005 1 -.TVAAPSVFIFPPSDEQLKSGTASVVCLLNNFYPR.E 35041 35042 35043 35044
4. P01857|IGHG1_HUMAN Mass: 36596 Score: 7733 Queries matched: 936 emPAI: 17.76
Ig gamma-1 chain C region OS=Homo sapiens GN=IGHG1 PE=1 SV=1
Query Observed Mr(expt) Mr(calc) ppm Miss Score Expect Rank Peptide
2152 409.7501 817.4856 817.4658 24.3 1 30 0.026 1 K.LTVDKSR.W 2146 2148 2150 2151 2153
2605 418.2246 834.4346 834.4269 9.18 0 (34) 0.02 1 K.DTLMISR.T 2561 2562 2567 2568 2569 2570 2571 2572 2573 2574
2735 419.7581 837.5016 837.4960 6.71 0 39 0.0013 1 K.ALPAPIEK.T 2695 2696 2697 2698 2699 2701 2702 2703 2704 285
3276 426.2245 850.4345 850.4218 14.8 0 44 0.0018 1 K.DTLMISR.T 3249 3250 3251 3252 3253 3254 3255 3256 3258 3259
9309 581.3252 1160.6359 1160.6223 11.7 0 64 1.6e-005 1 K.NQVSLTCLVK.G 1306 9108 9109 9110 9113 9114 9115 9117 9119 9120
9811 593.8111 1185.6075 1185.6394 -26.84 0 86 1.4e-007 1 K.GPSVFPLAPSSK.S 9792 9795 9796 9797 9798 9800 9801 9803 9804
11207 621.3033 1240.5921 1240.5887 2.74 0 (22) 0.36 1 K.NQVSLTCLVK.G 11204 11205 11213
12033 633.7934 1265.5722 1265.6057 -26.43 0 (22) 0.37 1 K.GPSVFPLAPSSK.S 12036 12037
12055 422.9175 1265.7308 1265.7343 -2.77 1 35 0.005 1 K.VSNKALPAPIEK.T
12783 643.8303 1285.6460 1285.6666 -16.03 0 58 9.9e-005 1 R.EPQVYTLPPSR.D 12776 12778 12780 12784 12785 12786 12789 12790
14191 661.3447 1320.6749 1320.6708 3.12 0 98 8.2e-009 1 K.STSGGTAALGCLVK.D 14172 14173 14174 14175 14176 14177 14178
15287 674.3569 1346.6993 1346.7210 -16.14 1 5 14 1 K.ALPAPIEKTISK.A
16297 701.3079 1400.6013 1400.6371 -25.57 0 (24) 0.24 1 K.STSGGTAALGCLVK.D
20498 559.9327 1676.7763 1676.7947 -10.96 0 45 0.0022 1 K.FNWYVDGVEVHNAK.T 20496 20497 20499 20500 20502 20504 20506
21290 575.6498 1723.9276 1723.9006 15.7 1 35 0.011 1 K.GQPREPQVYTLPPSR.D 21292
21670 583.3383 1746.9929 1746.9186 42.6 1 16 0.3 1 R.DELTKNQVSLTCLVK.G
22734 603.3563 1807.0470 1806.9992 26.4 0 57 1.5e-005 1 R.VVSVLTVLHQDWLNGK.E 22730 22731 22732 22733 22735
23670 624.9997 1871.9773 1871.9629 7.71 1 32 0.028 1 R.EPQVYTLPPSRDELTK.N 23644 23647 23648 23649 23651 23653 23655
23766 937.4767 1872.9388 1872.9146 12.9 0 89 7.5e-008 1 K.TTPPVLDSDGSFFLYSK.L 23707 23708 23709 23710 23711 23712 23713
25503 977.4710 1952.9275 1952.8809 23.9 0 (32) 0.046 1 K.TTPPVLDSDGSFFLYSK.L
27125 713.6765 2138.0078 2138.0202 -5.80 0 83 3.9e-007 1 R.TPEVTCVVVDVSHEDPEVK.F 27124 27126 27127 27128 27129 27130
27918 743.4169 2227.2289 2227.2001 12.9 1 37 0.0031 1 R.VVSVLTVLHQDWLNGKEYK.C 27902 27917 27919 27922 27923 27924
29962 830.4460 2488.3162 2488.2996 6.67 1 31 0.027 1 K.GPSVFPLAPSSKSTSGGTAALGCLVK.D 29960 29965
30435 1272.5902 2543.1658 2543.1241 16.4 0 61 5.9e-005 1 K.GFYPSDIAVEWESNGQPENNYK.T 30432 30433 30436 30437 30438 30439
31066 432.5170 2589.0582 2589.1693 -42.89 1 4 30 7 K.TTPPVLDSDGSFFLYSKLTVDK.S
31277 875.3912 2623.1518 2623.0904 23.4 0 (8) 15 1 K.GFYPSDIAVEWESNGQPENNYK.T
32152 701.0848 2800.3101 2800.2598 18.0 0 18 1.2 1 R.WQQGNVFSCSVMHEALHNHYTQK.S 32139 32141 32144 32145 32147 32148
32254 705.0791 2816.2871 2816.2548 11.5 0 (17) 1.5 1 R.WQQGNVFSCSVMHEALHNHYTQK.S 32252
32340 711.8844 2843.5087 2843.4503 20.5 0 33 0.012 1 K.THTCPPCPAPELLGGPSVFLFPPKPK.D 32338 32339 32341 32342 32343
32986 761.8631 3043.4232 3043.3930 9.92 1 20 0.75 1 K.SRWQQGNVFSCSVMHEALHNHYTQK.S 32987
34190 834.4357 3333.7138 3333.6349 23.7 1 38 0.006 1 K.SCDKTHTCPPCPAPELLGGPSVFLFPPKPK.D 34169 34171 34172 34173
34421 854.4249 3413.6707 3413.6012 20.4 1 (11) 4.8 1 K.SCDKTHTCPPCPAPELLGGPSVFLFPPKPK.D
34935 733.0020 3659.9735 3659.8667 29.2 1 5 5.8 1 K.THTCPPCPAPELLGGPSVFLFPPKPKDTLMISR.T
35140 950.2255 3796.8730 3796.8043 18.1 1 22 0.31 1 R.TPEVTCVVVDVSHEDPEVKFNWYVDGVEVHNAK.T 35137 35138 35141 35142
5. P68032|ACTC_HUMAN Mass: 42334 Score: 7267 Queries matched: 670 emPAI: 44.61
Actin, alpha cardiac muscle 1 OS=Homo sapiens GN=ACTC1 PE=1 SV=1
Query Observed Mr(expt) Mr(calc) ppm Miss Score Expect Rank Peptide
1746 400.7725 799.5304 799.5280 3.07 1 34 0.0062 1 K.RGILTLK.Y 1736 1737 1738 1739 1740 1741 1742 1743 22 1744 1745
3715 436.7606 871.5066 871.5127 -6.98 1 18 0.63 5 R.EIVRDIK.E
4526 462.2849 922.5551 922.5600 -5.22 1 33 0.0069 1 K.IIAPPERK.Y 4519 4520 741 4522 4523 4524 4525 4527 4528
5662 488.7039 975.3933 975.4410 -48.92 0 81 2.9e-007 1 K.AGFAGDDAPR.A 5663 5664 5665 5666 5667 5668 5669 5670 5671 5672
6127 499.7445 997.4745 997.4790 -4.52 0 38 0.0083 1 R.DLTDYLMK.I 6125 6129 6130 6132 6133 6134 6135 6137 6138 6141
6398 507.7508 1013.4870 1013.4739 12.9 0 (31) 0.036 1 R.DLTDYLMK.I 6394 6395 6396 6397 6399 6400 6401
6875 518.8251 1035.6356 1035.6440 -8.09 1 52 4.8e-005 1 K.IKIIAPPER.K 6874 6876 6877 6878 6879 6880 6881 6882
9193 581.3137 1160.6128 1160.6111 1.49 0 55 0.00014 1 K.EITALAPSTMK.I 9109 9110 9111 9112 9114 9117 9121 9122 9123 9124
9532 586.2885 1170.5624 1170.5638 -1.15 0 55 0.0002 1 R.HQGVMVGMGQK.D 9526 9529 9530 9531 9533 9534 9536 9540
9637 589.3082 1176.6019 1176.6060 -3.51 0 (41) 0.0042 1 K.EITALAPSTMK.I 9633 9634 1352 9635 9636 9638 9639 9640 9643 9644
9975 594.2815 1186.5484 1186.5587 -8.65 0 (26) 0.15 1 R.HQGVMVGMGQK.D 9976
9980 594.2934 1186.5723 1186.5587 11.4 0 (45) 0.002 1 R.HQGVMVGMGQK.D 9974 9977 9978 9979
10144 599.7611 1197.5076 1197.5150 -6.10 0 56 0.00013 1 K.DSYVGDEAQSK.R 10145 10146
10153 599.8313 1197.6480 1197.6982 -41.91 0 65 1.2e-005 1 R.AVFPSIVGRPR.H 10155 10156 10157 10163 10164 7 10165 10168 10169
10398 401.8570 1202.5492 1202.5536 -3.66 0 (40) 0.0062 1 R.HQGVMVGMGQK.D 10395 10396 10397
11210 621.3043 1240.5941 1240.5774 13.4 0 (15) 1.8 1 K.EITALAPSTMK.I 11209
11213 621.3149 1240.6152 1240.5774 30.5 0 (2) 36 1 K.EITALAPSTMK.I
12516 639.8315 1277.6485 1277.6646 -12.57 0 (13) 2.5 1 R.AVFPSIVGRPR.H 12511 12522
15386 677.8099 1353.6052 1353.6161 -8.05 1 87 1.2e-007 1 K.DSYVGDEAQSKR.G 15382 15383 15384 15385 15387 15388 15389 15395
16335 468.2662 1401.7767 1401.7901 -9.59 1 (25) 0.1 1 K.EITALAPSTMKIK.I 16333 16336
16590 473.6008 1417.7805 1417.7850 -3.18 1 27 0.056 1 K.EITALAPSTMKIK.I
16819 717.7881 1433.5616 1433.5824 -14.48 1 (38) 0.009 1 K.DSYVGDEAQSKR.G
17934 505.9290 1514.7653 1514.7419 15.4 0 41 0.0046 1 K.IWHHTFYNELR.V 17935
18436 774.9088 1547.8030 1547.8051 -1.34 1 59 5.8e-005 1 R.MQKEITALAPSTMK.I 18431 18432 18434 18435 18437 18438 18439 18440
18622 782.9101 1563.8057 1563.8000 3.65 1 (44) 0.0016 1 R.MQKEITALAPSTMK.I 18613 18614 18615 18616 18617 18618 18619 18621
18624 522.2776 1563.8109 1563.8000 6.95 1 (30) 0.045 1 R.MQKEITALAPSTMK.I 18612 18627 18628 18629 18632
18794 790.9101 1579.8057 1579.7949 6.83 1 (27) 0.096 1 R.MQKEITALAPSTMK.I 18791 18792 18793 18795 18796 18797
19373 537.6288 1609.8645 1609.8385 16.1 1 33 0.017 1 R.DLTDYLMKILTER.G
19545 812.4275 1622.8403 1622.8338 4.05 1 (35) 0.016 1 R.LDLAGRDLTDYLMK.I 19541 19542 19543 19544 19546 19548 19549 19550
19704 813.9468 1625.8790 1625.8334 28.1 1 (5) 10 2 R.DLTDYLMKILTER.G
19868 814.8971 1627.7796 1627.7714 5.05 1 (25) 0.22 1 R.MQKEITALAPSTMK.I 19857 19862
20026 547.2994 1638.8764 1638.8287 29.1 1 38 0.0049 1 R.LDLAGRDLTDYLMK.I 20006 20007 20008 20013 20014 20015 20016 20017
20262 830.8945 1659.7745 1659.7613 7.96 1 (2) 46 5 R.MQKEITALAPSTMK.I
20899 852.4217 1702.8288 1702.8001 16.8 1 (28) 0.1 1 R.LDLAGRDLTDYLMK.I 20900
22339 895.9368 1789.8590 1789.8846 -14.32 0 121 5.2e-011 1 K.SYELPDGQVITIGNER.F 22331 22332 22333 22334 22335 22337 22338
23616 935.9371 1869.8595 1869.8510 4.60 0 (32) 0.044 1 K.SYELPDGQVITIGNER.F 23617
25687 654.3241 1959.9504 1959.9036 23.9 0 24 0.26 1 K.YPIEHGIITNWDDMEK.I 25688
26880 698.7063 2093.0971 2093.0542 20.5 1 24 0.16 1 K.SYELPDGQVITIGNERFR.C 26877 26878 26879 26881 26882
29144 784.3667 2350.0781 2350.0682 4.23 1 (72) 4.6e-006 1 R.HQGVMVGMGQKDSYVGDEAQSK.R 29140 29142 29143 29145 29146 29147
29249 789.6842 2366.0307 2366.0631 -13.69 1 73 4.6e-006 1 R.HQGVMVGMGQKDSYVGDEAQSK.R 29251 29252 29253 29254
29250 592.5188 2366.0462 2366.0631 -7.16 1 (48) 0.0014 1 R.HQGVMVGMGQKDSYVGDEAQSK.R
29340 795.0265 2382.0576 2382.0580 -0.18 1 (67) 1.7e-005 1 R.HQGVMVGMGQKDSYVGDEAQSK.R 29338 29339 29341
29515 811.0076 2430.0009 2430.0345 -13.82 1 (50) 0.00072 1 R.HQGVMVGMGQKDSYVGDEAQSK.R
29516 811.0179 2430.0320 2430.0345 -1.04 1 (46) 0.0022 1 R.HQGVMVGMGQKDSYVGDEAQSK.R
Proteins matching the same set of peptides:
P68133|ACTS_HUMAN Mass: 42366 Score: 7267 Queries matched: 670
Actin, alpha skeletal muscle OS=Homo sapiens GN=ACTA1 PE=1 SV=1
6. P01860|IGHG3_HUMAN Mass: 42287 Score: 5597 Queries matched: 746 emPAI: 8.09
Ig gamma-3 chain C region OS=Homo sapiens GN=IGHG3 PE=1 SV=2
Query Observed Mr(expt) Mr(calc) ppm Miss Score Expect Rank Peptide
2152 409.7501 817.4856 817.4658 24.3 1 30 0.026 1 K.LTVDKSR.W 2146 2148 2150 2151 2153
2605 418.2246 834.4346 834.4269 9.18 0 (34) 0.02 1 K.DTLMISR.T 2561 2562 2567 2568 2569 2570 2571 2572 2573 2574 2575
2735 419.7581 837.5016 837.4960 6.71 0 39 0.0013 1 K.ALPAPIEK.T 2695 2696 2697 2698 2699 2701 2702 2703 2704 285 2706
3276 426.2245 850.4345 850.4218 14.8 0 44 0.0018 1 K.DTLMISR.T 3249 3250 3251 3252 3253 3254 3255 3256 3258 3259 3260
9309 581.3252 1160.6359 1160.6223 11.7 0 64 1.6e-005 1 K.NQVSLTCLVK.G 1306 9108 9109 9110 9113 9114 9115 9117 9119 9120
9782 593.7452 1185.4758 1185.4907 -12.57 0 57 0.00011 1 K.SCDTPPPCPR.C 9779 9780 9781 9783 9784 9785 9786 9787 9788
11207 621.3033 1240.5921 1240.5887 2.74 0 (22) 0.36 1 K.NQVSLTCLVK.G 11204 11205 11213
12055 422.9175 1265.7308 1265.7343 -2.77 1 35 0.005 1 K.VSNKALPAPIEK.T
12783 643.8303 1285.6460 1285.6666 -16.03 0 58 9.9e-005 1 R.EPQVYTLPPSR.E 12776 12778 12780 12784 12785 12786 12789 12790
12854 644.3254 1286.6362 1286.6442 -6.14 0 73 2.8e-006 1 K.GPSVFPLAPCSR.S 12828 12829 12830 12832 12833 12834 12835 12837
14191 661.3447 1320.6749 1320.6708 3.12 0 98 8.2e-009 1 R.STSGGTAALGCLVK.D 14172 14173 14174 14175 14176 14177 14178 14179
15287 674.3569 1346.6993 1346.7210 -16.14 1 5 14 1 K.ALPAPIEKTISK.T
15423 678.3139 1354.6133 1354.6300 -12.30 0 84 2.3e-007 1 K.TPLGDTTHTCPR.C 15422 15424 15425 15426 15427 15428 15429 15430
15695 684.2987 1366.5828 1366.6105 -20.21 0 (37) 0.012 1 K.GPSVFPLAPCSR.S 15696 15697 15698 15699
16297 701.3079 1400.6013 1400.6371 -25.57 0 (24) 0.24 1 R.STSGGTAALGCLVK.D
16554 472.9099 1415.7078 1415.6834 17.3 0 23 0.27 1 K.WYVDGVEVHNAK.T 783 16551 16555 16556 16557
16839 718.2961 1434.5777 1434.5963 -12.96 0 (61) 4.1e-005 1 K.TPLGDTTHTCPR.C
21290 575.6498 1723.9276 1723.9006 15.7 1 35 0.011 1 K.GQPREPQVYTLPPSR.E 21292
22083 593.9742 1778.9009 1778.8906 5.76 1 10 4.8 3 R.EEMTKNQVSLTCLVK.G
22734 603.3563 1807.0470 1806.9992 26.4 0 57 1.5e-005 1 R.VVSVLTVLHQDWLNGK.E 22730 22731 22732 22733 22735
22993 608.9840 1823.9301 1823.9200 5.53 1 56 0.00011 1 R.VELKTPLGDTTHTCPR.C 22989 22991 22992 22994 22997 22999
23514 465.7247 1858.8699 1858.8570 6.96 1 (3) 34 2 R.EEMTKNQVSLTCLVK.G
24526 635.6589 1903.9548 1903.9349 10.4 1 47 0.00099 1 R.EPQVYTLPPSREEMTK.N 24476 24478 24480 24481 24482 24483 24484
24915 640.9885 1919.9437 1919.9299 7.21 1 (18) 1 1 R.EPQVYTLPPSREEMTK.N 24899 24900 24902 24904 24905 24906 24907
25975 992.9391 1983.8636 1983.9013 -18.96 1 (9) 11 1 R.EPQVYTLPPSREEMTK.N
27218 717.7258 2150.1556 2150.1598 -1.96 0 76 6.1e-007 1 R.CPAPELLGGPSVFLFPPKPK.D 27217 27219 27220 27222 27224 27225
27918 743.4169 2227.2289 2227.2001 12.9 1 37 0.0031 1 R.VVSVLTVLHQDWLNGKEYK.C 27902 27917 27919 27922 27923 27924 27925
28855 579.2844 2313.1084 2313.0531 23.9 0 16 1.8 1 R.WQQGNIFSCSVMHEALHNR.F
29461 805.4047 2413.1924 2413.1472 18.7 0 19 0.69 1 R.TPEVTCVVVDVSHEDPEVQFK.W
32263 705.3533 2817.3841 2817.3228 21.8 1 0 54 1 R.WQQGNIFSCSVMHEALHNRFTQK.S
7. P01859|IGHG2_HUMAN Mass: 36505 Score: 5449 Queries matched: 785 emPAI: 10.59
Ig gamma-2 chain C region OS=Homo sapiens GN=IGHG2 PE=1 SV=2
Query Observed Mr(expt) Mr(calc) ppm Miss Score Expect Rank Peptide
2152 409.7501 817.4856 817.4658 24.3 1 30 0.026 1 K.LTVDKSR.W 2146 2148 2150 2151 2153
2309 412.7499 823.4853 823.4803 6.04 0 39 0.0015 1 K.GLPAPIEK.T 2236 2239 2240 2242 2243 2244 2250 2251 2252 2253
2605 418.2246 834.4346 834.4269 9.18 0 (34) 0.02 1 K.DTLMISR.T 2561 2562 2567 2568 2569 2570 2571 2572 2573 2574 2575
3276 426.2245 850.4345 850.4218 14.8 0 44 0.0018 1 K.DTLMISR.T 3249 3250 3251 3252 3253 3254 3255 3256 3258 3259 3260
9309 581.3252 1160.6359 1160.6223 11.7 0 64 1.6e-005 1 K.NQVSLTCLVK.G 1306 9108 9109 9110 9113 9114 9115 9117 9119 9120
11207 621.3033 1240.5921 1240.5887 2.74 0 (22) 0.36 1 K.NQVSLTCLVK.G 11204 11205 11213
11730 418.2342 1251.6807 1251.7187 -30.36 1 47 0.00074 1 K.VSNKGLPAPIEK.T 198 11727 11728 199 11731 11732 11733 11734 11735
12783 643.8303 1285.6460 1285.6666 -16.03 0 58 9.9e-005 1 R.EPQVYTLPPSR.E 12776 12778 12780 12784 12785 12786 12789 12790
12854 644.3254 1286.6362 1286.6442 -6.14 0 73 2.8e-006 1 K.GPSVFPLAPCSR.S 12828 12829 12830 12832 12833 12834 12835 12837
15695 684.2987 1366.5828 1366.6105 -20.21 0 (37) 0.012 1 K.GPSVFPLAPCSR.S 15696 15697 15698 15699
16655 712.3598 1422.7051 1422.7024 1.85 0 110 5.9e-010 1 R.STSESTAALGCLVK.D 16644 1652 1653 16646 1654 1655 1656 16649
17785 752.3307 1502.6468 1502.6688 -14.64 0 (80) 6.9e-007 1 R.STSESTAALGCLVK.D 17786 17787 17788 17790 17791
17789 752.3488 1502.6831 1502.6688 9.53 0 (17) 1.4 1 R.STSESTAALGCLVK.D
21290 575.6498 1723.9276 1723.9006 15.7 1 35 0.011 1 K.GQPREPQVYTLPPSR.E 21292
22083 593.9742 1778.9009 1778.8906 5.76 1 10 4.8 3 R.EEMTKNQVSLTCLVK.G
22482 598.6708 1792.9906 1792.9836 3.91 0 44 0.00091 1 R.VVSVLTVVHQDWLNGK.E 22481 22484
23514 465.7247 1858.8699 1858.8570 6.96 1 (3) 34 2 R.EEMTKNQVSLTCLVK.G
24526 635.6589 1903.9548 1903.9349 10.4 1 47 0.00099 1 R.EPQVYTLPPSREEMTK.N 24476 24478 24480 24481 24482 24483 24484
24623 953.4628 1904.9110 1904.8866 12.8 0 79 9.2e-007 1 K.TTPPMLDSDGSFFLYSK.L 24610 24615 24617 24618 24619 24620 24622
24915 640.9885 1919.9437 1919.9299 7.21 1 (18) 1 1 R.EPQVYTLPPSREEMTK.N 24899 24900 24902 24904 24905 24906 24907
24954 961.4663 1920.9181 1920.8815 19.0 0 (67) 1.5e-005 1 K.TTPPMLDSDGSFFLYSK.L 24953 24955 24956 24958 24959
25975 992.9391 1983.8636 1983.9013 -18.96 1 (9) 11 1 R.EPQVYTLPPSREEMTK.N
27646 738.7318 2213.1735 2213.1845 -4.93 1 38 0.0051 1 R.VVSVLTVVHQDWLNGKEYK.C 27644 27651 27652 27654 27655 27660 27663
30716 854.0833 2559.2279 2559.1190 42.6 0 26 0.17 1 K.GFYPSDISVEWESNGQPENNYK.T 30714 30715 30717
32152 701.0848 2800.3101 2800.2598 18.0 0 18 1.2 1 R.WQQGNVFSCSVMHEALHNHYTQK.S 32139 32141 32144 32145 32147 32148
32254 705.0791 2816.2871 2816.2548 11.5 0 (17) 1.5 1 R.WQQGNVFSCSVMHEALHNHYTQK.S 32252
32380 713.8435 2851.3448 2851.2687 26.7 1 1 52 10 K.GPSVFPLAPCSRSTSESTAALGCLVK.D
32526 970.1399 2907.3979 2907.3944 1.18 0 38 0.01 1 K.CCVECPPCPAPPVAGPSVFLFPPKPK.D 32528 32529 32531 32532 32533
32958 759.8933 3035.5439 3035.4894 18.0 1 42 0.0027 1 R.KCCVECPPCPAPPVAGPSVFLFPPKPK.D 32956 32957 32959 32960 32962
32986 761.8631 3043.4232 3043.3930 9.92 1 20 0.75 1 K.SRWQQGNVFSCSVMHEALHNHYTQK.S 32987
35040 931.9672 3723.8396 3723.8108 7.74 1 24 0.21 1 K.CCVECPPCPAPPVAGPSVFLFPPKPKDTLMISR.T
35140 950.2255 3796.8730 3796.7680 27.7 0 22 0.31 1 R.TPEVTCVVVDVSHEDPEVQFNWYVDGVEVHNAK.T 35137 35138 35141 35142
8. A5A3E0|POTEF_HUMAN Mass: 123020 Score: 4890 Queries matched: 324 emPAI: 0.47
POTE ankyrin domain family member F OS=Homo sapiens GN=POTEF PE=1 SV=2
Query Observed Mr(expt) Mr(calc) ppm Miss Score Expect Rank Peptide
1746 400.7725 799.5304 799.5280 3.07 1 34 0.0062 1 K.RGILTLK.Y 1736 1737 1738 1739 1740 1741 1742 1743 22 1744 1745
3715 436.7606 871.5066 871.5127 -6.98 1 18 0.63 5 R.EIVRDIK.E
5662 488.7039 975.3933 975.4410 -48.92 0 81 2.9e-007 1 K.AGFAGDDAPR.A 5663 5664 5665 5666 5667 5668 5669 5670 5671 5672
5921 494.2857 986.5568 986.5947 -38.38 1 4 16 9 R.KDLIVMLR.D
5938 494.7490 987.4835 987.5138 -30.66 0 6 14 3 K.ILTEHGYR.F
6422 507.7904 1013.5662 1013.5618 4.44 1 3 20 6 K.KANLNALDR.Y
9150 581.3095 1160.6045 1160.5933 9.65 0 7 11 10 K.EIAALAPSMMK.I 9151 9158 9216 9219 9263 1310 9342 9352
9647 589.3205 1176.6264 1176.5882 32.5 0 (0) 42 7 K.EIAALAPSMMK.I
9821 593.8133 1185.6120 1185.5989 11.1 1 13 2.6 1 R.LKGSENGQPEK.R 9795 9800 9801 9819 9831 9833 1377 9861 9877 9886
10065 597.3052 1192.5959 1192.5831 10.7 0 (2) 34 3 K.EIAALAPSMMK.I 10063
10153 599.8313 1197.6480 1197.6982 -41.91 0 65 1.2e-005 1 R.AVFPSIVGRPR.Q 10155 10156 10157 10163 10164 7 10165 10168 10169
12516 639.8315 1277.6485 1277.6646 -12.57 0 (13) 2.5 1 R.AVFPSIVGRPR.Q 12511 12522
13701 652.3367 1302.6588 1302.6108 36.8 1 3 29 5 K.KYLEDIESVK.K
17934 505.9290 1514.7653 1514.7419 15.4 0 41 0.0046 1 K.IWHHTFYNELR.V 17935
17951 506.2357 1515.6853 1515.6954 -6.66 0 (52) 0.00043 1 K.QEYDESGPSIVHR.K 17948 17949 17950 17952 17954 17955 17956 17957
18146 763.8790 1525.7433 1525.7397 2.38 1 3 29 3 K.EIAALAPSMMKIR.I
18436 774.9088 1547.8030 1547.7873 10.1 1 14 1.7 3 R.MQKEIAALAPSMMK.I 18431 18437 18439
18622 782.9101 1563.8057 1563.7822 15.0 1 (6) 11 4 R.MQKEIAALAPSMMK.I
18794 790.9101 1579.8057 1579.7772 18.1 1 (5) 16 2 R.MQKEIAALAPSMMK.I
19032 798.8124 1595.6102 1595.6617 -32.26 0 55 0.00014 1 K.QEYDESGPSIVHR.K
20111 548.9299 1643.7680 1643.7903 -13.59 1 46 0.0017 1 K.QEYDESGPSIVHRK.C 20113 20114 20115 20116
20176 825.4250 1648.8354 1648.8494 -8.47 1 9 7.2 2 R.LDLAGRELPDYLMK.I
22286 894.4642 1786.9138 1786.8246 50.0 1 4 20 8 R.EEIAMLRLELDTMK.H 22285
22339 895.9368 1789.8590 1789.8846 -14.32 0 121 5.2e-011 1 K.SYELPDGQVITIGNER.F 22331 22332 22333 22334 22335 22337 22338
23616 935.9371 1869.8595 1869.8510 4.60 0 (32) 0.044 1 K.SYELPDGQVITIGNER.F 23617
26482 510.9938 2039.9461 2039.9234 11.1 1 2 52 10 K.QMLKISSENSNPEQDLK.L 26485
26880 698.7063 2093.0971 2093.0542 20.5 1 24 0.16 1 K.SYELPDGQVITIGNERFR.C 26877 26878 26879 26881 26882
35087 1244.5062 3730.4968 3730.4291 18.2 0 1 54 9 K.MTQIMFETFNTPAMYVAIQAVLSLYTSGR.T
9. P19338|NUCL_HUMAN Mass: 76625 Score: 4766 Queries matched: 219 emPAI: 1.97
Nucleolin OS=Homo sapiens GN=NCL PE=1 SV=3
Query Observed Mr(expt) Mr(calc) ppm Miss Score Expect Rank Peptide
1810 403.7240 805.4334 805.4334 -0.03 0 3 19 6 K.VFGNEIK.L
2001 406.7304 811.4463 811.4552 -10.94 0 35 0.0063 1 R.LELQGPR.G 2004
2220 412.7117 823.4087 823.4205 -14.22 1 3 23 7 K.KTVTPAK.A
3171 422.7694 843.5242 843.5065 20.9 0 43 0.001 1 K.ALELTGLK.V 3166 416 3168
3922 442.7857 883.5568 883.5491 8.69 1 22 0.079 1 K.ALVATPGKK.G
4742 469.2519 936.4893 936.4917 -2.53 0 64 2e-005 1 K.TGISDVFAK.N 4741 4744 4746 4747 4748 4749 4750 4752
4779 470.7739 939.5333 939.5065 28.4 0 27 0.04 1 K.GIAYIEFK.T
5181 482.7784 963.5423 963.5154 27.9 1 1 18 4 K.KVAVATPAK.K
6175 500.7760 999.5374 999.5349 2.48 0 79 5.1e-007 1 K.NDLAVVDVR.I 6172 6173 6174 6177 6179 6180 6181
8977 576.8547 1151.6949 1151.6775 15.1 1 28 0.015 1 R.AIRLELQGPR.G 8972 8975 8978
9095 580.7992 1159.5839 1159.5761 6.72 0 41 0.0042 1 R.SISLYYTGEK.G 9092 9093 9094 9097 9100
9661 589.8003 1177.5860 1177.5615 20.8 0 26 0.13 1 K.EVFEDAAEIR.L
10057 596.8137 1191.6129 1191.6095 2.82 1 15 1.6 1 R.IVTDRETGSSK.G
13189 647.8229 1293.6312 1293.5771 41.8 1 3 35 4 R.SQPSKTLFVK.G
16314 467.9409 1400.8010 1400.8027 -1.25 1 3 9.3 4 K.VFGNEIKLEKPK.G 16313
16940 482.2718 1443.7934 1443.7834 6.94 1 20 0.25 1 K.ATFIKVPQNQNGK.S 16937 16939
17303 492.2498 1473.7275 1473.7089 12.6 1 7 13 1 R.LELQGPRGSPNAR.S
17859 503.9103 1508.7090 1508.7107 -1.09 1 8 12 1 K.TFEEKQGTEIDGR.S
18580 781.3658 1560.7170 1560.6733 28.0 0 66 2e-005 1 K.GFGFVDFNSEEDAK.A 18582 18583 18584
18600 521.6355 1561.8846 1561.8352 31.7 1 14 0.62 1 K.SAPELKTGISDVFAK.N
20162 824.8935 1647.7725 1647.7304 25.5 0 64 2.7e-005 1 K.FGYVDFESAEDLEK.A
22045 592.9786 1775.9140 1775.8254 49.9 1 45 0.0015 1 R.KFGYVDFESAEDLEK.A 22039
23075 611.3164 1830.9275 1830.8424 46.5 1 12 2.9 1 K.GFGFVDFNSEEDAKAAK.E
24863 640.3699 1918.0877 1918.0160 37.4 1 110 1.2e-010 1 K.TGISDVFAKNDLAVVDVR.I 24853 24854 24855 24856 24857 24858 24859
26085 664.6954 1991.0643 1990.9847 40.0 1 59 3.3e-005 1 K.VTQDELKEVFEDAAEIR.L 26078 26079 26080 26081 26083 26086 26087
26313 674.6745 2021.0018 2020.9490 26.1 1 30 0.059 1 R.SISLYYTGEKGQNQDYR.G
27502 734.0343 2199.0811 2199.0179 28.7 1 69 8.1e-006 1 K.GLSEDTTEETLKESFDGSVR.A 27486 27487 27488 27489 27490 27491
28842 771.4072 2311.1996 2311.1485 22.1 0 44 0.0014 1 K.VEGTEPTTAFNLFVGNLNFNK.S
29103 587.3086 2345.2054 2345.1209 36.0 1 33 0.024 1 K.EAMEDGEIDGNKVTLDWAKPK.G 29102 29105
29232 591.3100 2361.2109 2361.1158 40.3 1 (7) 8.4 1 K.EAMEDGEIDGNKVTLDWAKPK.G
29897 825.4466 2473.3181 2473.2264 37.1 1 35 0.0077 1 K.FGYVDFESAEDLEKALELTGLK.V 29899
30051 834.4458 2500.3155 2500.2584 22.8 0 108 4.6e-010 1 K.TLVLSNLSYSATEETLQEVFEK.A 30043 30044 30046 30047 30048 30049
30928 856.8126 2567.4161 2567.3020 44.5 1 64 4.9e-006 1 K.QKVEGTEPTTAFNLFVGNLNFNK.S 30888 30929
33079 1021.2467 3060.7183 3060.5907 41.7 1 6 2.4 1 K.TLVLSNLSYSATEETLQEVFEKATFIK.V
35336 1373.8436 4118.5088 4118.4356 17.8 1 104 1.8e-009 1 K.KEDSDEEEDDDSEEDEEDDEDEDEDEDEIEPAAMK.A 35337
10. P01861|IGHG4_HUMAN Mass: 36431 Score: 3942 Queries matched: 498 emPAI: 3.82
Ig gamma-4 chain C region OS=Homo sapiens GN=IGHG4 PE=1 SV=1
Query Observed Mr(expt) Mr(calc) ppm Miss Score Expect Rank Peptide
2152 409.7501 817.4856 817.4658 24.3 1 30 0.026 1 R.LTVDKSR.W 2146 2148 2150 2151 2153
2478 415.7337 829.4527 829.4545 -2.13 0 27 0.12 1 K.GLPSSIEK.T 2470 144 2479
2605 418.2246 834.4346 834.4269 9.18 0 (34) 0.02 1 K.DTLMISR.T 2561 2562 2567 2568 2569 2570 2571 2572 2573 2574
3276 426.2245 850.4345 850.4218 14.8 0 44 0.0018 1 K.DTLMISR.T 3249 3250 3251 3252 3253 3254 3255 3256 3258 3259
9309 581.3252 1160.6359 1160.6223 11.7 0 64 1.6e-005 1 K.NQVSLTCLVK.G 1306 9108 9109 9110 9113 9114 9115 9117 9119 9120
11207 621.3033 1240.5921 1240.5887 2.74 0 (22) 0.36 1 K.NQVSLTCLVK.G 11204 11205 11213
12854 644.3254 1286.6362 1286.6442 -6.14 0 73 2.8e-006 1 K.GPSVFPLAPCSR.S 12828 12829 12830 12832 12833 12834 12835 12837
660 447.2377 1338.6912 1338.6796 8.70 1 4 51 3 K.GLPSSIEKTISK.A
15695 684.2987 1366.5828 1366.6105 -20.21 0 (37) 0.012 1 K.GPSVFPLAPCSR.S 15696 15697 15698 15699
16655 712.3598 1422.7051 1422.7024 1.85 0 110 5.9e-010 1 R.STSESTAALGCLVK.D 16644 1652 1653 16646 1654 1655 1656 16649
17785 752.3307 1502.6468 1502.6688 -14.64 0 (80) 6.9e-007 1 R.STSESTAALGCLVK.D 17786 17787 17788 17790 17791
17789 752.3488 1502.6831 1502.6688 9.53 0 (17) 1.4 1 R.STSESTAALGCLVK.D
20342 555.5988 1663.7746 1663.7624 7.32 0 35 0.023 1 K.TYTCNVDHKPSNTK.V 20338 20339 20340 20341 20343 1197
22734 603.3563 1807.0470 1806.9992 26.4 0 57 1.5e-005 1 R.VVSVLTVLHQDWLNGK.E 22730 22731 22732 22733 22735
24440 951.4776 1900.9407 1900.9207 10.5 0 68 8.7e-006 1 K.TTPPVLDSDGSFFLYSR.L 24445
26198 502.4896 2005.9291 2005.9527 -11.79 1 16 1.7 1 K.TYTCNVDHKPSNTKVDK.R 26199 26200 26201
27918 743.4169 2227.2289 2227.2001 12.9 1 37 0.0031 1 R.VVSVLTVLHQDWLNGKEYK.C 27902 27917 27919 27922 27923 27924
30435 1272.5902 2543.1658 2543.1241 16.4 0 61 5.9e-005 1 K.GFYPSDIAVEWESNGQPENNYK.T 30432 30433 30436 30437 30438 30439
31277 875.3912 2623.1518 2623.0904 23.4 0 (8) 15 1 K.GFYPSDIAVEWESNGQPENNYK.T
32181 561.2577 2801.2521 2801.2439 2.93 0 14 3.4 1 R.WQEGNVFSCSVMHEALHNHYTQK.S
32380 713.8435 2851.3448 2851.2687 26.7 1 1 52 10 K.GPSVFPLAPCSRSTSESTAALGCLVK.D
11. Q562R1|ACTBL_HUMAN Mass: 42318 Score: 3786 Queries matched: 393 emPAI: 4.46
Beta-actin-like protein 2 OS=Homo sapiens GN=ACTBL2 PE=1 SV=2
Query Observed Mr(expt) Mr(calc) ppm Miss Score Expect Rank Peptide
3537 433.7454 865.4762 865.4786 -2.78 1 3 19 2 K.RGVLTLK.Y
4261 453.2339 904.4533 904.4436 10.7 1 34 0.023 1 K.CDVDIRK.D 4258 4259
4526 462.2849 922.5551 922.5600 -5.22 1 33 0.0069 1 K.IIAPPERK.Y 4519 4520 741 4522 4523 4524 4525 4527 4528
6127 499.7445 997.4745 997.4790 -4.52 0 38 0.0083 1 R.DLTDYLMK.I 6125 6129 6130 6132 6133 6134 6135 6137 6138 6141
6398 507.7508 1013.4870 1013.4739 12.9 0 (31) 0.036 1 R.DLTDYLMK.I 6394 6395 6396 6397 6399 6400 6401
6875 518.8251 1035.6356 1035.6440 -8.09 1 52 4.8e-005 1 K.IKIIAPPER.K 6874 6876 6877 6878 6879 6880 6881 6882
9532 586.2885 1170.5624 1170.5638 -1.15 0 55 0.0002 1 R.HQGVMVGMGQK.D 9526 9529 9530 9531 9533 9534 9536 9540
9975 594.2815 1186.5484 1186.5587 -8.65 0 (26) 0.15 1 R.HQGVMVGMGQK.D 9976
9980 594.2934 1186.5723 1186.5587 11.4 0 (45) 0.002 1 R.HQGVMVGMGQK.D 9974 9977 9978 9979
10398 401.8570 1202.5492 1202.5536 -3.66 0 (40) 0.0062 1 R.HQGVMVGMGQK.D 10395 10396 10397
10981 410.9069 1229.6988 1229.6703 23.2 0 8 4.3 1 R.AVFPSMIGRPR.H 10976 10977 10983 10984 10985
12659 428.5587 1282.6542 1282.6244 23.3 0 0 46 2 K.EIITLAPSTMK.I
13902 437.5450 1309.6133 1309.6366 -17.81 0 (2) 42 3 R.AVFPSMIGRPR.H
19373 537.6288 1609.8645 1609.8385 16.1 1 33 0.017 1 R.DLTDYLMKILTER.G
19545 812.4275 1622.8403 1622.8338 4.05 1 (35) 0.016 1 R.LDLAGRDLTDYLMK.I 19541 19542 19543 19544 19546 19548 19549
19704 813.9468 1625.8790 1625.8334 28.1 1 (5) 10 2 R.DLTDYLMKILTER.G
20026 547.2994 1638.8764 1638.8287 29.1 1 38 0.0049 1 R.LDLAGRDLTDYLMK.I 20006 20007 20008 20013 20014 20015 20016
20899 852.4217 1702.8288 1702.8001 16.8 1 (28) 0.1 1 R.LDLAGRDLTDYLMK.I 20900
22136 891.8854 1781.7563 1781.7745 -10.21 1 15 2.2 1 R.MQKEIITLAPSTMK.I
22339 895.9368 1789.8590 1789.8846 -14.32 0 121 5.2e-011 1 R.SYELPDGQVITIGNER.F 22331 22332 22333 22334 22335 22337 22338
23616 935.9371 1869.8595 1869.8510 4.60 0 (32) 0.044 1 R.SYELPDGQVITIGNER.F 23617
25553 652.0309 1953.0708 1953.0571 7.02 0 56 5.4e-005 1 R.VAPDEHPILLTEAPLNPK.I 25504 25505 25506 25507 25508 25509 25510
26416 1017.4945 2032.9744 2033.0234 -24.09 0 (20) 0.69 2 R.VAPDEHPILLTEAPLNPK.I 26417 26419
26880 698.7063 2093.0971 2093.0542 20.5 1 24 0.16 1 R.SYELPDGQVITIGNERFR.C 26877 26878 26879 26881 26882
29488 606.7751 2423.0712 2423.0668 1.82 1 13 3.9 1 R.HQGVMVGMGQKDCYVGDEAQSK.R 29487 29489
32027 922.0440 2763.1102 2763.1686 -21.13 1 4 28 4 K.DLYANTVLSGGSTMYPGIADRMQK.E
12. P04264|K2C1_HUMAN Mass: 66170 Score: 3166 Queries matched: 176 emPAI: 2.92
Keratin, type II cytoskeletal 1 OS=Homo sapiens GN=KRT1 PE=1 SV=6
Query Observed Mr(expt) Mr(calc) ppm Miss Score Expect Rank Peptide
1464 624.3406 623.3333 623.3027 49.1 0 8 4.1 1 R.QFSSR.S
2532 416.7477 831.4807 831.4814 -0.78 0 61 2.7e-005 1 K.SISISVAR.G 2524 2525 2526 2527 2528 2529 2530 2531 2533 181 2534
3762 437.7533 873.4920 873.4920 0.02 0 61 3.5e-005 1 R.SLVNLGGSK.S 3753 3754 3755 3756 3757 3759 3760 3761 3763 3765
5323 487.2714 972.5283 972.5240 4.48 0 66 1.2e-005 1 K.IEISELNR.V 847 5317 5318 5319 5322 849 5325 5327 5328
5347 488.2270 974.4394 974.4182 21.7 1 5 15 3 R.TTSSSTRR.S
6802 517.2583 1032.5020 1032.5087 -6.49 0 58 0.0001 1 R.TLLEGEESR.M 6797 6799 6800 6801 6803 6804 6805 6806 6807 6808
7563 533.2601 1064.5057 1064.5138 -7.65 0 50 0.00048 1 K.AQYEDIAQK.S 7558 7560 7562 7564 7567 7568 7569
8503 563.2580 1124.5015 1124.5349 -29.70 0 22 0.39 1 K.AEAESLYQSK.Y 8504
9665 590.3003 1178.5860 1178.5931 -6.00 0 74 2.3e-006 1 K.YEELQITAGR.H 9663 9666 9667 9668 9669 9670 9671 9672 9673 9674
12017 633.3220 1264.6295 1264.6299 -0.35 0 82 4.1e-007 1 R.TNAENEFVTIK.K 12014 12015 12016 12018 12019
12471 639.3567 1276.6988 1276.7027 -3.01 0 3 17 7 K.LALDLEIATYR.T
13646 651.8439 1301.6732 1301.6939 -15.86 1 54 0.0002 1 R.NSKIEISELNR.V 13643 13647 13650 13654 13661 13665
13657 651.8591 1301.7036 1301.7078 -3.21 0 89 4.6e-008 1 R.SLDLDSIIAEVK.A 13649 13651 13656 13658 13659 13660 13662 13663
15114 670.8393 1339.6641 1339.6619 1.63 1 93 3.2e-008 1 K.SKAEAESLYQSK.Y 15102 15104 15105 15108 15120 15130
15966 692.3747 1382.7349 1382.6830 37.6 0 9 4.8 1 K.SLNNQFASFIDK.V
16177 465.2521 1392.7344 1392.7249 6.87 1 39 0.0051 1 R.TNAENEFVTIKK.D 16169 16170 16172 16175 16176 16178 16179 16180
17321 738.3971 1474.7796 1474.7780 1.07 0 111 3.3e-010 1 R.FLEQQNQVLQTK.W 17317 17318 17319 17320 17322 17323 17326
18027 508.6196 1522.8371 1522.7813 36.6 1 32 0.015 1 R.LLRDYQELMNTK.L 18026 18028 18029 18030
19989 546.9579 1637.8518 1637.8525 -0.44 1 49 0.00059 1 K.SLNNQFASFIDKVR.F 19987 19990 19993 19996 19997
20236 829.4219 1656.8293 1656.7856 26.4 0 82 3.7e-007 1 R.SGGGFSSGSAGIINYQR.R 20231 20239
21898 883.3610 1764.7073 1764.7275 -11.42 0 151 5.5e-014 1 R.FSSCGGGGGSFGAGGGFGSR.S 21899 21900
22804 605.3022 1812.8847 1812.8867 -1.10 1 1 49 3 R.SGGGFSSGSAGIINYQRR.T
24144 628.0156 1881.0250 1880.9632 32.8 1 5 8 3 R.EQIKSLNNQFASFIDK.V 24141 24149
26103 665.3451 1993.0134 1992.9693 22.1 0 53 0.00023 1 R.THNLEPYFESFINNLR.R
27202 538.2907 2149.1335 2149.0705 29.3 1 13 1.7 1 R.THNLEPYFESFINNLRR.R
29126 783.7767 2348.3082 2348.2111 41.4 1 65 3.9e-006 1 R.SLDLDSIIAEVKAQYEDIAQK.S 29121 29122 29123 29124 29125 29127
29348 795.3375 2382.9907 2382.9447 19.3 0 127 1.6e-011 1 R.GGGGGGYGSGGSSYGSGGGSYGSGGGGGGGR.G 29343 29344 29345 29346
13. Q9BYX7|ACTBM_HUMAN Mass: 42331 Score: 3022 Queries matched: 114 emPAI: 1.54
Putative beta-actin-like protein 3 OS=Homo sapiens GN=POTEKP PE=5 SV=1
Query Observed Mr(expt) Mr(calc) ppm Miss Score Expect Rank Peptide
16783 715.9117 1429.8089 1429.8214 -8.76 1 24 0.09 1 K.EITALAPSIMKIK.I 16781
17934 505.9290 1514.7653 1514.7419 15.4 0 41 0.0046 1 K.IWHHTFYNELR.V 17935
17951 506.2357 1515.6853 1515.6954 -6.66 0 (52) 0.00043 1 K.QEYDESGPSIVHR.K 17948 17949 17950 17952 17954 17955 17956 17957
19032 798.8124 1595.6102 1595.6617 -32.26 0 55 0.00014 1 K.QEYDESGPSIVHR.K
20111 548.9299 1643.7680 1643.7903 -13.59 1 46 0.0017 1 K.QEYDESGPSIVHRK.C 20113 20114 20115 20116
22339 895.9368 1789.8590 1789.8846 -14.32 0 121 5.2e-011 1 K.SYELPDGQVITIGNER.F 22331 22332 22333 22334 22335 22337 22338
23616 935.9371 1869.8595 1869.8510 4.60 0 (32) 0.044 1 K.SYELPDGQVITIGNER.F 23617
25828 656.6957 1967.0654 1967.0727 -3.72 0 23 0.11 1 R.VAPEEHPILLTEAPLNPK.A 25824 25825 25826 25827 25829
26880 698.7063 2093.0971 2093.0542 20.5 1 24 0.16 1 K.SYELPDGQVITIGNERFR.C 26877 26878 26879 26881 26882
35087 1244.5062 3730.4968 3730.4291 18.2 0 1 54 9 K.MTQIMFETFNTPAMYVAIQAVLSLYTSGR.T
14. P13645|K1C10_HUMAN Mass: 59020 Score: 2699 Queries matched: 165 emPAI: 6.52
Keratin, type I cytoskeletal 10 OS=Homo sapiens GN=KRT10 PE=1 SV=6
Query Observed Mr(expt) Mr(calc) ppm Miss Score Expect Rank Peptide
1828 404.2073 806.4000 806.3923 9.64 0 61 3.8e-005 1 R.LAADDFR.L 1817 1818 1819 1822 1823 1824 1825 1826 1827
1839 405.2110 808.4073 808.4330 -31.78 0 38 0.0071 1 R.LASYLDK.V 1840 1841 1842
5200 483.7301 965.4456 965.4494 -3.90 1 15 1.5 1 R.DYSKYYK.T
6036 497.2540 992.4935 992.4927 0.84 0 66 1.4e-005 1 K.YENEVALR.Q 6033 6034 6037 6038
6086 498.2536 994.4926 994.5123 -19.82 1 9 6.2 3 K.IKEWYEK.H
6223 502.2874 1002.5602 1002.5458 14.4 1 21 0.28 1 K.SEITELRR.N 6209 6212 6216 6217 6218 6219 6220 6221 6222
6747 516.3046 1030.5946 1030.5910 3.48 0 54 0.00011 1 R.VLDELTLTK.A 6738 6741 6742 6743 6744 6746 6750 6751 6752 6757
7301 524.7881 1047.5617 1047.5713 -9.09 1 38 0.0064 1 R.LAADDFRLK.Y
7550 532.8022 1063.5898 1063.6026 -12.04 1 51 0.00027 1 R.LASYLDKVR.A 7534 7546 7553 7554 7555 7556
7988 545.7596 1089.5047 1089.5237 -17.43 0 54 0.00022 1 K.VTMQNLNDR.L 7991 7992 7993
8242 555.2504 1108.4862 1108.4825 3.33 0 46 0.0013 1 K.DAEAWFNEK.S 8239 8240 8241 8243 8244 8245 8246
9458 583.2844 1164.5543 1164.5775 -19.91 0 70 5.9e-006 1 R.LENEIQTYR.S 9459 9461 9462
9752 593.2738 1184.5331 1184.5157 14.7 0 6 14 8 K.SSSSGSVGESSSK.G
9998 594.3395 1186.6645 1186.6921 -23.27 1 3 17 7 R.RVLDELTLTK.A
10350 601.3090 1200.6035 1200.6098 -5.30 0 69 7.4e-006 1 R.QSVEADINGLR.R 10367
11069 412.2379 1233.6920 1233.6717 16.5 1 36 0.0065 1 R.LKYENEVALR.Q 11062 11063 11065 11066 11068 11070
11950 631.7996 1261.5846 1261.5899 -4.19 0 82 3.7e-007 1 R.SLLEGEGSSGGGGR.G 11943 11944 11946 11947 11948 11953
13566 434.2045 1299.5918 1299.5877 3.14 1 (53) 0.00031 1 K.NHEEEMKDLR.N 13567 13568 13569 13570 13571 13572 13573 13574
14049 439.5334 1315.5785 1315.5826 -3.14 1 53 0.00031 1 K.NHEEEMKDLR.N 14048 14050 14051
15493 453.2471 1356.7195 1356.7110 6.30 1 27 0.09 1 R.QSVEADINGLRR.V 15484 15486 15497
15663 683.3193 1364.6240 1364.6320 -5.87 0 87 1.3e-007 1 R.SQYEQLAEQNR.K 15664 15665 15666 15667 15670
15925 691.3330 1380.6515 1380.6408 7.74 0 79 8.6e-007 1 R.ALEESNYELEGK.I 15919 15921 15922 15923 15924 15926 15927 15928
16132 695.8454 1389.6763 1389.6736 1.97 0 77 1.2e-006 1 K.QSLEASLAETEGR.Y
16829 717.8773 1433.7401 1433.7626 -15.70 1 50 0.00047 1 K.IRLENEIQTYR.S 16833 16835 16837
17586 747.3630 1492.7114 1492.7270 -10.40 1 58 0.0001 1 R.SQYEQLAEQNRK.D 17585 17588 17589 17590 17591 17592 17593 17594
18457 775.3342 1548.6538 1548.6700 -10.47 0 115 2e-010 1 R.SGGGGGGGGCGGGGGVSSLR.I
20960 854.3808 1706.7470 1706.7649 -10.50 0 140 7.5e-013 1 K.GSLGGGFSSGGFSGGSFSR.G 20959 20961 20962 20964 20965 20966
24129 627.6700 1879.9881 1879.9462 22.3 1 10 4.3 2 K.VTMQNLNDRLASYLDK.V
26801 695.0108 2082.0105 2081.9575 25.4 0 22 0.37 1 R.AETECQNTEYQQLLDIK.I
26888 699.3636 2095.0689 2095.0394 14.1 0 59 5.1e-005 1 K.ADLEMQIESLTEELAYLK.K
27621 738.0449 2211.1130 2211.0906 10.1 1 36 0.013 1 K.SKELTTEIDNNIEQISSYK.S
27781 742.0448 2223.1125 2223.1344 -9.85 1 (16) 1.4 1 K.ADLEMQIESLTEELAYLKK.N
28247 747.3866 2239.1379 2239.1293 3.82 1 18 0.67 1 K.ADLEMQIESLTEELAYLKK.N 28248
29059 781.6909 2342.0509 2341.9771 31.5 0 35 0.027 1 R.GSSGGGCFGGSSGGYGGLGGFGGGSFR.G
32417 958.1441 2871.4104 2871.3855 8.67 0 47 0.0011 1 R.NVSTGDVNVEMNAAPGVDLTQLLNNMR.S 32418 32419 32420
32466 963.4945 2887.4617 2887.3804 28.2 0 (43) 0.0021 1 R.NVSTGDVNVEMNAAPGVDLTQLLNNMR.S
33055 1018.2162 3051.6269 3051.6200 2.27 1 66 5.4e-006 1 K.TIDDLKNQILNLTTDNANILLQIDNAR.L 33056 33057
15. P0CG05|LAC2_HUMAN Mass: 11458 Score: 2548 Queries matched: 171 emPAI: 47.59
Ig lambda-2 chain C regions OS=Homo sapiens GN=IGLC2 PE=1 SV=1
Query Observed Mr(expt) Mr(calc) ppm Miss Score Expect Rank Peptide
5990 495.7589 989.5033 989.5029 0.35 0 78 9.4e-007 1 K.AGVETTTPSK.Q 5989 5991 5992 5995 5996
20469 558.9677 1673.8813 1673.8472 20.4 1 58 6.3e-005 1 K.ADSSPVKAGVETTTPSK.Q 20457 20459 20460 20461 20463 20464 20466
21021 856.3698 1710.7250 1710.7519 -15.74 0 98 1.3e-008 1 R.SYSCQVTHEGSTVEK.T 21019 21020 21022 21023 21024 21025 21026
21556 872.4321 1742.8496 1742.8515 -1.08 0 87 1.4e-007 1 K.YAASSYLSLTPEQWK.S 21550 21551 21552 21553 21554 21555 21557
21736 877.8939 1753.7732 1753.8135 -23.00 1 (39) 0.011 1 K.ADSSPVKAGVETTTPSK.Q
22428 896.3523 1790.6901 1790.7182 -15.74 0 (86) 1.7e-007 1 R.SYSCQVTHEGSTVEK.T 22425 22426 22431 22434
22429 896.3526 1790.6906 1790.7182 -15.46 0 (80) 6.3e-007 1 R.SYSCQVTHEGSTVEK.T 22435 22436 22438 22439
22430 896.3548 1790.6950 1790.7182 -13.00 0 (38) 0.0093 1 R.SYSCQVTHEGSTVEK.T 22427 22432 22437
22433 896.3559 1790.6972 1790.7182 -11.76 0 (18) 1 1 R.SYSCQVTHEGSTVEK.T
23626 936.3357 1870.6569 1870.6846 -14.78 0 (7) 7.6 3 R.SYSCQVTHEGSTVEK.T
26010 993.4995 1984.9845 1985.0105 -13.14 0 50 0.00055 1 K.AAPSVTLFPPSSEELQANK.A 25993 25994 25995 25998 25999 26000 26001
27612 737.7358 2210.1854 2210.1446 18.5 0 48 0.00039 1 K.ATLVCLISDFYPGAVTVAWK.A 27614
28867 772.3723 2314.0949 2314.1229 -12.10 1 48 0.0012 1 K.QSNNKYAASSYLSLTPEQWK.S 28863 28864 28865 28866 28868 28869
30703 853.0378 2556.0915 2556.1109 -7.59 1 36 0.02 1 R.SYSCQVTHEGSTVEKTVAPTECS.- 30704 30705 30706
31313 879.6898 2636.0475 2636.0772 -11.28 1 (23) 0.36 1 R.SYSCQVTHEGSTVEKTVAPTECS.-
16. P0CG06|LAC3_HUMAN Mass: 11402 Score: 2287 Queries matched: 161 emPAI: 25.73
Ig lambda-3 chain C regions OS=Homo sapiens GN=IGLC3 PE=1 SV=1
Query Observed Mr(expt) Mr(calc) ppm Miss Score Expect Rank Peptide
5990 495.7589 989.5033 989.5029 0.35 0 78 9.4e-007 1 K.AGVETTTPSK.Q 5989 5991 5992 5995 5996
21021 856.3698 1710.7250 1710.7519 -15.74 0 98 1.3e-008 1 K.SYSCQVTHEGSTVEK.T 21019 21020 21022 21023 21024 21025 21026
21556 872.4321 1742.8496 1742.8515 -1.08 0 87 1.4e-007 1 K.YAASSYLSLTPEQWK.S 21550 21551 21552 21553 21554 21555 21557
22428 896.3523 1790.6901 1790.7182 -15.74 0 (86) 1.7e-007 1 K.SYSCQVTHEGSTVEK.T 22425 22426 22431 22434
22429 896.3526 1790.6906 1790.7182 -15.46 0 (80) 6.3e-007 1 K.SYSCQVTHEGSTVEK.T 22435 22436 22438 22439
22430 896.3548 1790.6950 1790.7182 -13.00 0 (38) 0.0093 1 K.SYSCQVTHEGSTVEK.T 22427 22432 22437
22433 896.3559 1790.6972 1790.7182 -11.76 0 (18) 1 1 K.SYSCQVTHEGSTVEK.T
23626 936.3357 1870.6569 1870.6846 -14.78 0 (7) 7.6 3 K.SYSCQVTHEGSTVEK.T
26010 993.4995 1984.9845 1985.0105 -13.14 0 50 0.00055 1 K.AAPSVTLFPPSSEELQANK.A 25993 25994 25995 25998 25999 26000 26001
26663 516.7504 2062.9726 2062.9378 16.8 1 19 0.87 1 K.SHKSYSCQVTHEGSTVEK.T 26664
27612 737.7358 2210.1854 2210.1446 18.5 0 48 0.00039 1 K.ATLVCLISDFYPGAVTVAWK.A 27614
28867 772.3723 2314.0949 2314.1229 -12.10 1 48 0.0012 1 K.QSNNKYAASSYLSLTPEQWK.S 28863 28864 28865 28866 28868 28869
30703 853.0378 2556.0915 2556.1109 -7.59 1 36 0.02 1 K.SYSCQVTHEGSTVEKTVAPTECS.- 30704 30705 30706
31313 879.6898 2636.0475 2636.0772 -11.28 1 (23) 0.36 1 K.SYSCQVTHEGSTVEKTVAPTECS.-
17. P0CG04|LAC1_HUMAN Mass: 11512 Score: 2238 Queries matched: 136 emPAI: 24.96
Ig lambda-1 chain C regions OS=Homo sapiens GN=IGLC1 PE=1 SV=1
Query Observed Mr(expt) Mr(calc) ppm Miss Score Expect Rank Peptide
18925 794.9422 1587.8698 1587.8216 30.3 1 11 2.5 3 K.AGVETTKPSKQSNNK.Y
20429 557.9749 1670.9029 1670.8839 11.4 1 67 6.6e-006 1 K.ADGSPVKAGVETTKPSK.Q 20425 20426 20427 20428 20432 20434
21021 856.3698 1710.7250 1710.7519 -15.74 0 98 1.3e-008 1 R.SYSCQVTHEGSTVEK.T 21019 21020 21022 21023 21024 21025 21026
21556 872.4321 1742.8496 1742.8515 -1.08 0 87 1.4e-007 1 K.YAASSYLSLTPEQWK.S 21550 21551 21552 21553 21554 21555 21557
22428 896.3523 1790.6901 1790.7182 -15.74 0 (86) 1.7e-007 1 R.SYSCQVTHEGSTVEK.T 22425 22426 22431 22434
22429 896.3526 1790.6906 1790.7182 -15.46 0 (80) 6.3e-007 1 R.SYSCQVTHEGSTVEK.T 22435 22436 22438 22439
22430 896.3548 1790.6950 1790.7182 -13.00 0 (38) 0.0093 1 R.SYSCQVTHEGSTVEK.T 22427 22432 22437
22433 896.3559 1790.6972 1790.7182 -11.76 0 (18) 1 1 R.SYSCQVTHEGSTVEK.T
23626 936.3357 1870.6569 1870.6846 -14.78 0 (7) 7.6 3 R.SYSCQVTHEGSTVEK.T
26500 1022.0127 2042.0108 2042.0320 -10.39 0 56 0.00014 1 K.ANPTVTLFPPSSEELQANK.A 26492 26493 26496 26499 26502 26503
27612 737.7358 2210.1854 2210.1446 18.5 0 48 0.00039 1 K.ATLVCLISDFYPGAVTVAWK.A 27614
28867 772.3723 2314.0949 2314.1229 -12.10 1 48 0.0012 1 K.QSNNKYAASSYLSLTPEQWK.S 28863 28864 28865 28866 28868 28869
30703 853.0378 2556.0915 2556.1109 -7.59 1 36 0.02 1 R.SYSCQVTHEGSTVEKTVAPTECS.- 30704 30705 30706
31313 879.6898 2636.0475 2636.0772 -11.28 1 (23) 0.36 1 R.SYSCQVTHEGSTVEKTVAPTECS.-
18. Q08211|DHX9_HUMAN Mass: 142181 Score: 2210 Queries matched: 181 emPAI: 1.64
ATP-dependent RNA helicase A OS=Homo sapiens GN=DHX9 PE=1 SV=4
Query Observed Mr(expt) Mr(calc) ppm Miss Score Expect Rank Peptide
2140 409.7268 817.4390 817.4480 -10.93 0 49 0.00057 1 R.LNMATLR.M 2143 2147
2597 418.2230 834.4315 834.4460 -17.42 1 7 9.3 2 R.GVSRGGFR.G
4676 466.2605 930.5065 930.5134 -7.42 0 70 4.9e-006 1 R.ISAVSVAER.V 4666 4673 4674 4675 756
4777 470.7506 939.4867 939.4814 5.67 0 31 0.038 1 R.LNQYFQK.E 4776
5341 487.7881 973.5617 973.5491 12.9 1 24 0.12 1 K.RLNMATLR.M 5339
6232 502.3227 1002.6308 1002.5862 44.5 0 70 5.8e-007 1 R.LGGIGQFLAK.A 6224 6225 6226 6227 6228 6229 6230 6231
6567 513.2794 1024.5443 1024.5342 9.90 0 37 0.0081 1 R.DFVNYLVR.I 6565 6569 6570 6572 6578 6581
7747 538.2886 1074.5627 1074.5458 15.8 0 55 0.00015 1 K.LAQFEPSQR.Q 7738 7740 7741 7742 7743 7744 7749 7750
7945 544.3202 1086.6258 1086.6145 10.4 1 47 0.00067 1 R.RISAVSVAER.V 7940 7941 7942
8495 562.7989 1123.5831 1123.5695 12.1 1 42 0.0029 1 R.KMTPSYEIR.A 8489
9047 579.3308 1156.6471 1156.6492 -1.88 0 18 0.47 1 K.VFDPVPVGVTK.V 9048 9050 9051
9062 579.7977 1157.5809 1157.5328 41.6 0 27 0.13 1 K.NFLYAWCGK.R 9063 9064
9602 588.3105 1174.6064 1174.5982 6.94 0 38 0.0075 1 R.DVVQAYPEVR.I 9608 9611
9802 593.8076 1185.6006 1185.5778 19.2 1 55 0.00017 1 R.GANLKDYYSR.K 9790 9793 9794
10661 406.8789 1217.6148 1217.6040 8.88 1 12 4.1 1 R.VAFERGEEPGK.S
10779 407.9253 1220.7540 1220.7128 33.7 0 31 0.0032 1 R.TPLHEIALSIK.L 10775 10776 10778 10781
11910 630.8616 1259.7087 1259.6795 23.2 0 21 0.23 1 R.AAMEALVVEVTK.Q
12767 429.2675 1284.7806 1284.7442 28.4 1 22 0.05 1 R.KVFDPVPVGVTK.V 12752 12760 12762 12765
12958 644.8543 1287.6940 1287.6969 -2.26 0 101 3e-009 1 K.LAAQSCALSLVR.Q 12959 12961 12962 12964 12965
14019 438.9041 1313.6904 1313.6339 43.0 1 30 0.044 1 K.NFLYAWCGKR.K
14033 658.3845 1314.7544 1314.6893 49.5 0 6 5.1 1 R.SFIAEMTIYIK.Q 14032
15117 670.8402 1339.6658 1339.6458 14.9 0 (6) 15 4 R.AAMEALVVEVTK.Q 15134
15487 679.3581 1356.7016 1356.6820 14.5 0 92 3.2e-008 1 R.AAECNIVVTQPR.R 15473 15475 15479 15480 15481
16148 464.5680 1390.6822 1390.6373 32.3 0 36 0.015 1 R.LETHMTPEMFR.T 16147
16396 469.9047 1406.6924 1406.6322 42.8 0 (6) 15 1 R.LETHMTPEMFR.T
16561 472.9570 1415.8493 1415.7918 40.6 1 43 0.00035 1 K.KLAAQSCALSLVR.Q
17173 487.9054 1460.6943 1460.6731 14.5 0 60 6.6e-005 1 K.HLEMNPHFGSHR.Y 17169 17171 17172
17209 488.9653 1463.8740 1463.8249 33.6 0 35 0.0018 1 R.YQILPLHSQIPR.E 17207 17208 17210 17211
17341 493.2426 1476.7060 1476.6681 25.7 0 (18) 1.3 1 K.HLEMNPHFGSHR.Y 17343
17800 501.9454 1502.8143 1502.7841 20.1 0 53 0.00016 1 R.GISHVIVDEIHER.D
18246 512.5982 1534.7728 1534.7286 28.8 0 18 0.83 1 R.VRPGFCFHLCSR.A 18245 18247
18781 790.4253 1578.8361 1578.8365 -0.29 0 55 0.00013 1 K.QPAIISQLDPVNER.M 18786 18789
20029 547.3038 1638.8897 1638.8512 23.5 0 53 0.00014 1 K.LQISHEAAACITGLR.A 20035 20037
20262 830.8945 1659.7745 1659.7514 13.9 1 7 15 3 R.LNMATLRMTWEAK.V
21416 866.5087 1731.0028 1731.0005 1.35 0 73 6e-007 1 K.GMTLVTPLQLLLFASK.K 21417 21418 21419 21420 21421
21525 871.4724 1740.9302 1740.8530 44.4 0 64 1.3e-005 1 R.ELDALDANDELTPLGR.I 21511 21521
21674 874.5328 1747.0511 1746.9954 31.9 0 (66) 8.5e-007 1 K.GMTLVTPLQLLLFASK.K 21673
22064 593.3494 1777.0263 1776.9410 48.0 0 9 1 1 R.QLYHLGVVEAYSGLTK.K 22061 22063
23436 465.2193 1856.8481 1856.9073 -31.93 0 (1) 60 10 R.QLYHLGVVEAYSGLTK.K
23523 620.7300 1859.1681 1859.0954 39.1 1 24 0.0036 1 K.GMTLVTPLQLLLFASKK.V 23520 23521 23522
23634 624.6970 1871.0690 1871.0047 34.4 0 37 0.0021 1 R.QISRPSAAGINLMIGSTR.Y 23633 23636
24234 630.0260 1887.0562 1886.9996 30.0 0 (16) 0.45 1 R.QISRPSAAGINLMIGSTR.Y
24521 476.9943 1903.9480 1903.9177 15.9 1 23 0.28 1 K.IQGEYKYTQVGPDHNR.S 24494
25856 657.7197 1970.1373 1970.0473 45.7 0 53 4.4e-005 1 K.AIEPPPLDAVIEAEHTLR.E 25857
26577 684.0450 2049.1131 2049.0167 47.0 0 52 0.00014 1 K.TTQVPQFILDDFIQNDR.A
26702 690.3663 2068.0771 2067.9836 45.2 0 21 0.32 1 K.LFTAHNNMTNYATVWASK.T
26750 693.0413 2076.1021 2076.0065 46.1 0 45 0.00099 1 R.FSDHVALLSVFQAWDDAR.M 26744 26745 26746 26747 26748 26749 26751
27293 1082.0230 2162.0314 2161.9665 30.0 0 61 5.3e-005 1 K.AENNSEVGASGYGVPGPTWDR.G 27292 27294
31368 885.4437 2653.3092 2653.3517 -15.99 1 1 43 1 R.DINTDFLLVVLRDVVQAYPEVR.I
32078 929.1236 2784.3489 2784.2564 33.2 1 16 1.8 1 K.SSVNCPFSSQDMKYPSPFFVFGEK.I
32270 706.1578 2820.6022 2820.5055 34.3 1 13 0.34 1 R.AAMEALVVEVTKQPAIISQLDPVNER.M
32991 1015.7491 3044.2254 3044.1520 24.1 1 64 2.9e-005 1 K.DKDDDGGEDDDANCNLICGDEYGPETR.L 32992
34377 847.9576 3387.8013 3387.6882 33.4 1 25 0.079 1 K.TTQVPQFILDDFIQNDRAAECNIVVTQPR.R 34378 34379 34380
35005 924.2654 3693.0325 3692.8897 38.7 1 28 0.025 1 K.AIEPPPLDAVIEAEHTLRELDALDANDELTPLGR.I 34989 34991 34992 34993
19. P06748|NPM_HUMAN Mass: 32726 Score: 2171 Queries matched: 226 emPAI: 17.99
Nucleophosmin OS=Homo sapiens GN=NPM1 PE=1 SV=2
Query Observed Mr(expt) Mr(calc) ppm Miss Score Expect Rank Peptide
3741 437.2602 872.5058 872.5443 -44.15 1 41 0.0032 1 K.LLSISGKR.S 3743 3746 3747
625 444.2616 886.5087 886.4872 24.3 1 1 62 8 K.SIRDTPAK.N
4660 466.2343 930.4541 930.4658 -12.63 0 51 0.00046 1 K.GPSSVEDIK.A 4658 4659 4661
5875 493.2810 984.5475 984.5604 -13.09 1 57 6.8e-005 1 K.GGSLPKVEAK.F
6540 512.2411 1022.4677 1022.4821 -14.15 1 25 0.15 2 K.ADKDYHFK.V
6812 517.2685 1032.5224 1032.4770 44.0 1 (3) 25 7 K.LLSISGKR.S
8615 565.8013 1129.5881 1129.5979 -8.69 1 59 6.6e-005 1 K.GPSSVEDIKAK.M 8611 8614 8618
10503 605.7763 1209.5381 1209.5642 -21.60 1 (30) 0.067 1 K.GPSSVEDIKAK.M
10515 404.2363 1209.6872 1209.6757 9.45 1 14 0.77 1 K.VEAKFINYVK.N
11835 419.8942 1256.6608 1256.6612 -0.36 1 49 0.00052 1 K.TPKGPSSVEDIK.A 11828
15229 673.3551 1344.6956 1344.7071 -8.52 1 (55) 0.00016 1 K.MQASIEKGGSLPK.V 15226 15227 15228 15230 15231 15232 15233 15234
15563 680.8532 1359.6918 1359.6758 11.8 1 42 0.0041 1 K.FINYVKNCFR.M 15559 15560 15561 15565 15566 15572
15597 681.3454 1360.6763 1360.7020 -18.93 1 60 7.3e-005 1 K.MQASIEKGGSLPK.V 15592 15595 15605
16688 713.3430 1424.6715 1424.6734 -1.34 1 (23) 0.35 1 K.MQASIEKGGSLPK.V
18675 784.8543 1567.6941 1567.7226 -18.17 0 79 9.4e-007 1 K.VDNDENEHQLSLR.T 18676 18677 18678
22876 910.4462 1818.8779 1818.8359 23.1 0 67 1.3e-005 1 R.MTDQEAIQDLWQWR.K 22873 22874 22875 22877 22878
23113 612.6353 1834.8842 1834.8308 29.1 0 (40) 0.0077 1 R.MTDQEAIQDLWQWR.K
25408 649.9867 1946.9382 1946.9309 3.76 1 45 0.002 1 R.MTDQEAIQDLWQWRK.S 25402 25405 25407 25411 25412 25413 25414
25788 655.3338 1962.9796 1962.9258 27.4 1 (25) 0.19 1 R.MTDQEAIQDLWQWRK.S 25785 25787
26356 1014.4761 2026.9377 2026.8972 20.0 1 (13) 3.9 1 R.MTDQEAIQDLWQWRK.S
27850 1114.1188 2226.2229 2226.2083 6.60 0 (66) 4e-006 1 K.MSVQPTVSLGGFEITPPVVLR.L 27827 27828 27830 27831 27832 27834
28316 748.4179 2242.2319 2242.2032 12.8 0 77 3.1e-007 1 K.MSVQPTVSLGGFEITPPVVLR.L 28294 28303 28309 28312 28314 28317
28805 769.7414 2306.2023 2306.1746 12.0 0 (42) 0.0019 1 K.MSVQPTVSLGGFEITPPVVLR.L 28804
32628 733.1260 2928.4750 2928.4538 7.22 1 39 0.0059 1 R.TVSLGAGAKDELHIVEAEAMNYEGSPIK.V 32589 32590 32591 32592 32593
32709 737.1481 2944.5631 2944.4488 38.8 1 (26) 0.052 1 R.TVSLGAGAKDELHIVEAEAMNYEGSPIK.V 32708 32710 32711
35333 1373.4905 4117.4496 4117.4483 0.31 1 29 0.048 1 K.LAADEDDDDDDEEDDDEDDDDDDFDDEEAEEKAPVK.K
20. P0CG38|POTEI_HUMAN Mass: 122858 Score: 2148 Queries matched: 235 emPAI: 0.34
POTE ankyrin domain family member I OS=Homo sapiens GN=POTEI PE=3 SV=1
Query Observed Mr(expt) Mr(calc) ppm Miss Score Expect Rank Peptide
1746 400.7725 799.5304 799.5280 3.07 1 34 0.0062 1 K.RGILTLK.Y 1736 1737 1738 1739 1740 1741 1742 1743 22 1744 1745
3715 436.7606 871.5066 871.5127 -6.98 1 18 0.63 5 R.EIVRDIK.E
5662 488.7039 975.3933 975.4410 -48.92 0 81 2.9e-007 1 K.AGFAGDDAPR.A 5663 5664 5665 5666 5667 5668 5669 5670 5671 5672
5921 494.2857 986.5568 986.5947 -38.38 1 4 16 9 R.KDLIVMLR.D
6422 507.7904 1013.5662 1013.5618 4.44 1 3 20 6 K.KANLNALDR.Y
8520 563.7869 1125.5593 1125.5376 19.3 0 8 9 3 R.ICELVSDYK.E
9821 593.8133 1185.6120 1185.5989 11.1 1 13 2.6 1 R.LKGSENGQPEK.R 9795 9800 9801 9819 9831 9833 1377 9861 9877 9886
10153 599.8313 1197.6480 1197.6982 -41.91 0 65 1.2e-005 1 R.AVFPSIVGRPR.Q 10155 10156 10157 10163 10164 7 10165 10168 10169
11613 624.3152 1246.6159 1246.5764 31.6 1 12 3.6 2 R.GYRFTTMAER.E
12516 639.8315 1277.6485 1277.6646 -12.57 0 (13) 2.5 1 R.AVFPSIVGRPR.Q 12511 12522
13701 652.3367 1302.6588 1302.6108 36.8 1 3 29 5 K.KYLEDIESVK.K
17934 505.9290 1514.7653 1514.7419 15.4 0 41 0.0046 1 K.IWHHTFYNELR.V 17935
17951 506.2357 1515.6853 1515.6954 -6.66 0 (52) 0.00043 1 K.QEYDESGPSIVHR.K 17948 17949 17950 17952 17954 17955 17956 17957
18297 513.6242 1537.8507 1537.8212 19.1 0 2 15 4 R.TALHLASANGNSGVVK.L
19032 798.8124 1595.6102 1595.6617 -32.26 0 55 0.00014 1 K.QEYDESGPSIVHR.K
19659 813.9093 1625.8040 1625.7921 7.28 1 7 11 4 R.MQKEIAALAPSMLK.I
20111 548.9299 1643.7680 1643.7903 -13.59 1 46 0.0017 1 K.QEYDESGPSIVHRK.C 20113 20114 20115 20116
22286 894.4642 1786.9138 1786.8246 50.0 1 4 20 8 R.EEIAMLRLELDTMK.H 22285
25828 656.6957 1967.0654 1967.0727 -3.72 0 23 0.11 1 R.VAPEEHPILLTEAPLNPK.A 25824 25825 25826 25827 25829
26482 510.9938 2039.9461 2039.9234 11.1 1 2 52 10 K.QMLKISSENSNPEQDLK.L 26485
27831 743.0731 2226.1975 2226.1119 38.4 1 3 12 2 M.VAEVDSMPAASSVKKPFVLR.S 27827 27828 27837 27844 27845 27849
28802 769.7250 2306.1532 2306.0783 32.5 1 (2) 34 4 M.VAEVDSMPAASSVKKPFVLR.S
35090 933.6393 3730.5283 3730.4113 31.4 0 5 25 1 K.MTQIMFETFNTPAMYVAIQAMLSLYTSGR.T
35093 1244.5307 3730.5703 3730.4113 42.6 0 (1) 57 10 K.MTQIMFETFNTPAMYVAIQAMLSLYTSGR.T
21. P0CF74|LAC6_HUMAN Mass: 11441 Score: 2118 Queries matched: 147 emPAI: 7.09
Ig lambda-6 chain C region OS=Homo sapiens GN=IGLC6 PE=4 SV=1
Query Observed Mr(expt) Mr(calc) ppm Miss Score Expect Rank Peptide
20262 830.8945 1659.7745 1659.7952 -12.48 0 11 5.4 2 K.ADGSPVNTGVETTTPSK.Q
21021 856.3698 1710.7250 1710.7519 -15.74 0 98 1.3e-008 1 R.SYSCQVTHEGSTVEK.T 21019 21020 21022 21023 21024 21025 21026
21556 872.4321 1742.8496 1742.8515 -1.08 0 87 1.4e-007 1 K.YAASSYLSLTPEQWK.S 21550 21551 21552 21553 21554 21555 21557
22428 896.3523 1790.6901 1790.7182 -15.74 0 (86) 1.7e-007 1 R.SYSCQVTHEGSTVEK.T 22425 22426 22431 22434
22429 896.3526 1790.6906 1790.7182 -15.46 0 (80) 6.3e-007 1 R.SYSCQVTHEGSTVEK.T 22435 22436 22438 22439
22430 896.3548 1790.6950 1790.7182 -13.00 0 (38) 0.0093 1 R.SYSCQVTHEGSTVEK.T 22427 22432 22437
22433 896.3559 1790.6972 1790.7182 -11.76 0 (18) 1 1 R.SYSCQVTHEGSTVEK.T
23626 936.3357 1870.6569 1870.6846 -14.78 0 (7) 7.6 3 R.SYSCQVTHEGSTVEK.T
26010 993.4995 1984.9845 1985.0105 -13.14 0 50 0.00055 1 K.AAPSVTLFPPSSEELQANK.A 25993 25994 25995 25998 25999 26000 26001
28867 772.3723 2314.0949 2314.1229 -12.10 1 48 0.0012 1 K.QSNNKYAASSYLSLTPEQWK.S 28863 28864 28865 28866 28868 28869
22. P35908|K22E_HUMAN Mass: 65678 Score: 1584 Queries matched: 131 emPAI: 3.18
Keratin, type II cytoskeletal 2 epidermal OS=Homo sapiens GN=KRT2 PE=1 SV=2
Query Observed Mr(expt) Mr(calc) ppm Miss Score Expect Rank Peptide
2405 414.2096 826.4047 826.4225 -21.51 0 30 0.045 1 K.FASFIDK.V 2414 2415 2416
2512 416.2457 830.4767 830.4862 -11.35 0 40 0.0041 1 R.SLVGLGGTK.S 2506 2510 2513 2516
5323 487.2714 972.5283 972.5240 4.48 0 66 1.2e-005 1 K.IEISELNR.V 847 5317 5318 5319 5322 849 5325 5327 5328
6077 497.7805 993.5465 993.5607 -14.30 0 65 9.9e-006 1 R.LQGEIAHVK.K 6078 6080 6081 6082 6083
6106 498.7634 995.5122 995.5148 -2.58 1 41 0.0042 1 R.GEHALKDAR.N
6244 503.2294 1004.4443 1004.4597 -15.33 0 33 0.03 1 K.LLEGEECR.M 6245
6600 513.7857 1025.5568 1025.5505 6.10 1 23 0.16 1 R.HGDSLKEIK.I
6889 519.2616 1036.5087 1036.5189 -9.86 0 50 0.00053 1 R.YLDGLTAER.T 6884 1035 1036 1037 1038 6890 6891 6892 1040 6896
7599 534.7513 1067.4880 1067.4957 -7.19 0 39 0.0076 1 K.DVDNAYMIK.V
7858 541.8020 1081.5894 1081.5920 -2.40 1 57 6.5e-005 1 K.FASFIDKVR.F 7853 7855 7857 7860 7861 7862 7863 7864 7865
8203 554.2785 1106.5424 1106.5356 6.12 0 56 0.00014 1 K.AQYEEIAQR.S 8196 8197 8198 1191 8199 8200 8201 8202 8205 8206
8462 561.8390 1121.6634 1121.6557 6.92 1 62 9.1e-006 1 R.LQGEIAHVKK.Q 8457 8459 8461 1226 8463 8464
8631 566.2623 1130.5100 1130.5026 6.51 0 48 0.00086 1 R.STSSFSCLSR.H 8628 8629 8630 8632 8633 8634
8711 567.2938 1132.5730 1132.5546 16.2 1 38 0.0088 1 R.KLLEGEECR.M 8698 8703
10471 604.8086 1207.6027 1207.6085 -4.78 0 36 0.013 1 R.TAAENDFVTLK.K 10472 10474
11775 627.8014 1253.5883 1253.6001 -9.40 0 86 1.8e-007 1 R.GFSSGSAVVSGGSR.R 11773 11777 11779 11780
12831 644.3047 1286.5948 1286.6037 -6.93 1 27 0.13 1 R.RSTSSFSCLSR.H
14149 440.8643 1319.5710 1319.5756 -3.48 0 36 0.016 1 R.HGGGGGGFGGGGFGSR.S 14146 14151
14738 665.3196 1328.6247 1328.6320 -5.50 0 70 6.4e-006 1 K.NVQDAIADAEQR.G 14749
14764 665.3621 1328.7097 1328.7187 -6.78 0 59 5.1e-005 1 R.NLDLDSIIAEVK.A 14763 14766 14767 14768 14769 14770 14771 14772
14950 445.5420 1333.6041 1333.5664 28.3 0 (5) 20 2 R.GFSSGSAVVSGGSR.R
14996 446.2392 1335.6957 1335.7034 -5.74 1 29 0.06 1 R.TAAENDFVTLKK.D 14988 14993 15000 15002 15004
16318 468.2390 1401.6952 1401.6289 47.3 1 1 45 6 K.AQYEEIAQRSK.E
16446 705.8526 1409.6906 1409.7012 -7.48 1 60 6.6e-005 1 R.GFSSGSAVVSGGSRR.S 16439 16448 16449 16455
17152 730.9137 1459.8128 1459.7922 14.1 0 30 0.031 1 K.VDLLNQEIEFLK.V 17146
17321 738.3971 1474.7796 1474.7780 1.07 0 111 3.3e-010 1 R.FLEQQNQVLQTK.W 17317 17318 17319 17320 17322 17323 17326
939 498.8245 1493.4518 1493.4990 -31.60 0 (0) 16 2 R.GFSSGSAVVSGGSR.R
18006 507.9399 1520.7978 1520.8021 -2.81 1 34 0.02 1 R.LLRDYQELMNVK.L
26152 400.5741 1997.8343 1997.8398 -2.77 0 0 75 5 K.SISISVAGGGGGFGAAGGFGGR.G
28439 752.6843 2255.0311 2255.0376 -2.87 1 52 0.00046 1 R.TSQNSELNNMQDLVEDYKK.K
23. P21333|FLNA_HUMAN Mass: 283301 Score: 1581 Queries matched: 158 emPAI: 1.11
Filamin-A OS=Homo sapiens GN=FLNA PE=1 SV=4
Query Observed Mr(expt) Mr(calc) ppm Miss Score Expect Rank Peptide
1843 405.2256 808.4365 808.4265 12.4 0 30 0.038 1 K.YVICVR.F 73
3875 441.7734 881.5323 881.5334 -1.34 0 34 0.0044 1 K.AGVAPLQVK.V 3876
4564 463.2625 924.5105 924.5505 -43.27 1 4 12 8 R.AVGRGLQPK.G
5005 476.7492 951.4838 951.4662 18.6 0 53 0.00026 1 R.AEFTVETR.S
845 486.2984 970.5821 970.5600 22.8 0 27 0.085 1 R.LLGWIQNK.L
5954 494.7829 987.5512 987.5349 16.5 1 65 1.4e-005 1 K.KGEITGEVR.M 5947 5955 5956 5957
6289 504.2726 1006.5306 1006.5196 10.9 0 40 0.0041 1 K.IQQNTFTR.W
6392 507.3059 1012.5972 1012.5665 30.3 1 19 0.24 1 K.VKAEGPGLSR.T 6386
7775 538.8614 1075.7083 1075.6866 20.2 0 14 0.044 1 K.LKPGAPLRPK.L
7873 542.2959 1082.5773 1082.5284 45.2 0 10 3.2 1 K.SPFEVYVDK.S
7904 543.3345 1084.6544 1084.6168 34.7 0 11 1.5 1 R.LYSVSYLLK.D 7903
7950 544.7875 1087.5604 1087.5583 1.94 0 50 0.00064 1 R.TPCEEILVK.H 7951 7953 7956
8045 547.7941 1093.5737 1093.5404 30.5 1 0 41 8 K.AEISFEDRK.D
8102 550.2921 1098.5697 1098.5669 2.52 0 45 0.0015 1 K.GTVEPQLEAR.G 8099 8103
1193 554.3188 1106.6231 1106.5972 23.4 0 23 0.39 1 K.LDVQFSGLTK.G
8227 554.7980 1107.5815 1107.5673 12.9 1 19 0.59 1 K.RAEFTVETR.S
8234 554.8243 1107.6340 1107.6037 27.4 0 25 0.073 1 R.ALTQTGGPHVK.A
8879 573.3385 1144.6624 1144.6452 15.1 1 40 0.0026 1 K.GAGSGELKVTVK.G 1288 8876
8905 575.3238 1148.6330 1148.6077 22.0 0 14 1.4 1 R.ENGVYLIDVK.F
8948 576.3239 1150.6333 1150.6234 8.63 1 6 8 1 K.DKGEYTLVVK.W
8997 577.8255 1153.6365 1153.6244 10.5 0 9 3.6 1 R.NGHVGISFVPK.E
9008 578.3182 1154.6218 1154.6118 8.70 0 19 0.43 1 K.IVGPSGAAVPCK.V
9727 592.3499 1182.6852 1182.6370 40.8 1 1 12 3 R.KHNQRPTFR.Q
10630 609.3103 1216.6061 1216.5693 30.3 0 57 0.00013 1 K.CSGPGLSPGMVR.A
10815 613.3045 1224.5944 1224.5622 26.2 0 59 7.1e-005 1 R.EATTEFSVDAR.A 10814
10836 613.8463 1225.6781 1225.6455 26.5 0 46 0.00063 1 R.AWGPGLEGGVVGK.S 10831 10833 10837 10838 10839
10849 613.9191 1225.8236 1225.7645 48.2 0 62 6.9e-007 1 R.LIALLEVLSQK.K 10848
10954 615.8055 1229.5965 1229.5863 8.27 0 36 0.016 1 K.AHVVPCFDASK.V
11939 631.3611 1260.7077 1260.6925 12.0 0 29 0.035 1 R.LTVSSLQESGLK.V
12704 428.6042 1282.7909 1282.7398 39.9 0 23 0.037 1 K.VTVLFAGQHIAK.S 12683 12702 12703
12766 643.3973 1284.7800 1284.7190 47.4 0 58 1.3e-005 1 K.LPQLPITNFSR.D 12749 12754 12756 12763
12970 645.2922 1288.5699 1288.6064 -28.36 1 8 9.8 3 K.VYTKGAGSGELK.V
13131 645.8388 1289.6630 1289.6404 17.5 0 29 0.068 1 K.YGGQPVPNFPSK.L
13163 431.5964 1291.7673 1291.7136 41.6 1 29 0.012 1 K.GKLDVQFSGLTK.G
13619 434.5774 1300.7104 1300.6564 41.5 0 13 1.9 1 K.FNGTHIPGSPFK.I
13970 656.8593 1311.7041 1311.6783 19.7 0 19 0.5 1 K.VEPGLGADNSVVR.F
15679 683.3679 1364.7212 1364.6853 26.3 0 (8) 6.9 3 K.LPQLPITNFSR.D
15681 683.3740 1364.7334 1364.6853 35.3 0 (2) 24 3 K.LPQLPITNFSR.D
15904 460.5787 1378.7143 1378.6670 34.3 0 20 0.55 1 K.YGGPYHIGGSPFK.A 15902
16021 693.8707 1385.7269 1385.6817 32.6 1 2 32 4 R.VNVGAGSHPNKVK.V
16505 471.9092 1412.7057 1412.6473 41.3 0 9 7.2 1 K.WGDEHIPGSPYR.V
16544 708.3992 1414.7838 1414.7416 29.9 0 46 0.00059 1 R.IANLQTDLSDGLR.L
16570 473.2788 1416.8145 1416.7936 14.7 1 37 0.0031 1 R.RLTVSSLQESGLK.V
16707 713.9044 1425.7942 1425.7463 33.6 0 54 8.5e-005 1 R.EAGAGGLAIAVEGPSK.A
16767 715.3727 1428.7308 1428.7110 13.9 0 82 3.4e-007 1 K.AFGPGLQGGSAGSPAR.F 16766
16811 717.3769 1432.7393 1432.7020 26.0 0 42 0.003 1 R.AYGPGIEPTGNMVK.K
16825 717.8664 1433.7182 1433.7151 2.21 0 78 1e-006 1 R.ANLPQSFQVDTSK.A 16824 16826 16828
16831 717.8849 1433.7553 1433.8258 -49.18 1 3 22 3 R.LIALLEVLSQKK.M 16832
16836 478.9406 1433.7999 1433.7561 30.5 0 33 0.013 1 K.AGNNMLLVGVHGPR.T
16937 482.2661 1443.7766 1443.7327 30.4 1 8 6.2 1 K.VKCSGPGLSPGMVR.A
17002 725.3628 1448.7111 1448.6970 9.74 0 (36) 0.017 1 R.AYGPGIEPTGNMVK.K
17021 484.2661 1449.7765 1449.7511 17.5 0 (31) 0.033 1 K.AGNNMLLVGVHGPR.T 17022
17783 501.6083 1501.8030 1501.7599 28.7 0 7 7.6 1 R.FVPAEMGTHTVSVK.Y
17944 505.9424 1514.8053 1514.7518 35.3 0 18 0.59 1 K.FADQHVPGSPFSVK.V
18230 767.4208 1532.8271 1532.7623 42.3 0 37 0.0061 1 R.AEAGVPAEFSIWTR.E 18231 18232
18234 767.4320 1532.8494 1532.8086 26.6 0 45 0.00073 1 K.SPFSVAVSPSLDLSK.I 18235 18236
18688 785.9170 1569.8194 1569.7999 12.4 0 86 1.2e-007 1 R.GAGTGGLGLAVEGPSEAK.M 18689
19121 534.9397 1601.7971 1601.7587 24.0 0 39 0.0075 1 K.YNEQHVPGSPFTAR.V
20149 549.6388 1645.8946 1645.8675 16.5 0 22 0.2 1 K.TGVAVNKPAEFTVDAK.H 20150
20183 550.9430 1649.8072 1649.8079 -0.42 1 (4) 25 2 K.FNGTHIPGSPFKIR.V
20185 550.9447 1649.8122 1649.8079 2.56 1 6 16 3 K.FNGTHIPGSPFKIR.V
20192 826.9470 1651.8795 1651.8529 16.1 0 68 6.3e-006 1 K.VTAQGPGLEPSGNIANK.T 20191
20229 552.9750 1655.9032 1655.8744 17.4 1 56 6.1e-005 1 K.VKAFGPGLQGGSAGSPAR.F
20327 555.0010 1661.9812 1661.9141 40.4 1 4 2.3 1 R.FIPRENGVYLIDVK.F
20856 425.4971 1697.9594 1697.9101 29.0 0 18 0.25 1 R.TGVELGKPTHFTVNAK.A
21713 584.3250 1749.9532 1749.8727 46.1 0 13 1.3 1 R.TFSVWYVPEVTGTHK.V
21771 586.3036 1755.8889 1755.8315 32.7 1 20 0.5 1 K.SPFEVYVDKSQGDASK.V 21772
21869 882.4515 1762.8885 1762.8486 22.6 0 91 4.8e-008 1 R.VANPSGNLTETYVQDR.G 21870
22259 595.6402 1783.8988 1783.8377 34.2 0 12 3.2 1 R.DVDIIDHHDNTYTVK.Y
22263 892.9862 1783.9578 1783.8775 45.1 0 75 1e-006 1 R.VQVQDNEGCPVEALVK.D
22311 597.2945 1788.8618 1788.8213 22.6 0 41 0.0053 1 K.ATCAPQHGAPGPGPADASK.V 22309 22310
22822 605.6699 1813.9877 1813.9534 18.9 1 41 0.0019 1 K.VAQPTITDNKDGTVTVR.Y
23583 934.4325 1866.8504 1866.8353 8.11 0 65 2.7e-005 1 R.SPYTVTVGQACNPSACR.A
25164 646.7066 1937.0981 1937.0106 45.2 0 23 0.07 1 K.DAGEGLLAVQITDPEGKPK.K
26620 686.6717 2056.9932 2056.9272 32.1 0 26 0.16 1 K.THEAEIVEGENHTYCIR.F 26618 26619
27550 550.8114 2199.2165 2199.1172 45.2 0 7 3 1 R.LVSNHSLHETSSVFVDSLTK.A
28234 746.7990 2237.3753 2237.2684 47.8 1 23 0.0054 1 R.LLGWIQNKLPQLPITNFSR.D 28233
28619 571.5503 2282.1719 2282.0928 34.7 1 13 2 1 K.GDAVRDVDIIDHHDNTYTVK.Y
28671 1143.6180 2285.2215 2285.1692 22.9 0 37 0.0043 1 K.YTPVQQGPVGVNVTYGGDPIPK.S
28847 771.7364 2312.1873 2312.0921 41.2 0 40 0.004 1 R.SAGQGEVLVYVEDPAGHQEEAK.V
29268 474.4644 2367.2855 2367.2295 23.7 1 39 0.0025 1 R.VHGPGIQSGTTNKPNKFTVETR.G 29266 29267
29306 594.5063 2373.9960 2373.9522 18.4 1 3 40 9 -.MSSSHSRAGQSAAGAAPGGGVDTR.D
29582 817.1224 2448.3454 2448.2795 26.9 1 35 0.0052 1 K.IVGPSGAAVPCKVEPGLGADNSVVR.F
29851 823.1055 2466.2948 2466.1816 45.9 0 32 0.018 1 K.FNEEHIPDSPFVVPVASPSGDAR.R
30453 848.7943 2543.3610 2543.2504 43.5 0 60 2.3e-005 1 K.GLVEPVDVVDNADGTQTVNYVPSR.E
31057 647.5926 2586.3412 2586.2463 36.7 1 26 0.096 1 K.KTHIQDNHDGTYTVAYVPDVTGR.Y 31054 31055 31056
31534 899.1155 2694.3246 2694.3025 8.21 0 43 0.0031 1 K.SADFVVEAIGDDVGTLGFSVEGPSQAK.I 31533 31537 31540 31541 31542
32022 921.8215 2762.4426 2762.3334 39.5 0 62 2.2e-005 1 K.LQVEPAVDTSGVQCYGPGIEGQGVFR.E
32712 982.5495 2944.6266 2944.4832 48.7 0 41 0.001 1 R.FGGEHVPNSPFQVTALAGDQPSVQPPLR.S
32774 744.1206 2972.4531 2972.3544 33.2 1 0 55 3 K.YTPRGAGSYTIMVLFADQATPTSPIR.V
33831 1077.2259 3228.6559 3228.4968 49.3 0 35 0.0092 1 R.ALGALVDSCAPGLCPDWDSWDASKPVTNAR.E
33879 1082.7834 3245.3285 3245.3943 -20.25 1 1 59 1 K.MDCQECPEGYRVTYTPMAPGSYLISIK.Y
35122 1255.0566 3762.1478 3761.9761 45.6 1 10 1.7 1 K.VGSAADIPINISETDLSLLTATVVPPSGREEPCLLK.R 35121
35298 1009.5443 4034.1481 4033.9633 45.8 1 20 0.19 1 K.YGGQPVPNFPSKLQVEPAVDTSGVQCYGPGIEGQGVFR.E 35297
24. P01871|IGHM_HUMAN Mass: 49960 Score: 1451 Queries matched: 80 emPAI: 2.17
Ig mu chain C region OS=Homo sapiens GN=IGHM PE=1 SV=3
Query Observed Mr(expt) Mr(calc) ppm Miss Score Expect Rank Peptide
3492 431.7572 861.4999 861.5171 -20.00 0 14 0.98 1 K.VTSTLTIK.E
4198 450.7663 899.5180 899.5229 -5.46 0 53 0.00016 1 K.VSVFVPPR.D 4194 4196 4199
4307 455.2143 908.4140 908.4141 -0.12 0 52 0.00032 1 R.DGFFGNPR.K 4306 4309 4310 4311
6693 515.2917 1028.5688 1028.5767 -7.70 0 52 0.00026 1 R.QIQVSWLR.E 6688 6690 6691 6699 6707 6708
6886 519.2597 1036.5049 1036.5090 -4.00 1 12 3.2 1 R.DGFFGNPRK.S
11667 625.3239 1248.6333 1248.6285 3.87 0 64 2.1e-005 1 K.LICQATGFSPR.Q 11660 11661 11662 11663 11666 11668 11671
12470 639.3556 1276.6967 1276.7027 -4.71 0 12 2.2 1 K.YAATSQVLLPSK.D
16031 693.9195 1385.8245 1385.8282 -2.66 0 46 0.00029 1 K.NVPLPVIAELPPK.V 16028 16029 16032 16035 1631 16036 16037
17196 488.9216 1463.7429 1463.7555 -8.63 1 59 6.6e-005 1 K.SKLICQATGFSPR.Q 17195 17203
19082 800.8832 1599.7517 1599.7715 -12.36 0 89 8.5e-008 1 K.YVTSAPMPEPQAPGR.Y 19085 19087
19460 808.8939 1615.7733 1615.7664 4.27 0 (38) 0.011 1 K.YVTSAPMPEPQAPGR.Y
19481 809.4072 1616.7999 1616.8006 -0.44 0 127 1.2e-011 1 K.QVGSGVTTDQVQAEAK.E 19470 19471 19472 19474 19475 19476 19477
19983 819.4932 1636.9719 1636.9229 29.9 0 50 6.9e-005 1 R.VFAIPPSFASIFLTK.S 19974 19975 19976 19977 19979 19980 19981
21151 572.9468 1715.8186 1715.8553 -21.40 0 39 0.0097 1 R.FTCTVTHTDLPSPLK.Q 21152 21153 21155 21160
21999 444.2696 1773.0493 1773.0050 25.0 0 25 0.02 1 K.GVALHRPDVYLLPPAR.E 21997 22000
22420 597.6776 1790.0108 1789.9264 47.2 1 18 0.26 1 K.VSVFVPPRDGFFGNPR.K 22418
25075 644.6562 1930.9469 1930.9596 -6.59 1 46 0.0015 1 R.EGKQVGSGVTTDQVQAEAK.E
29534 813.0681 2436.1826 2436.2107 -11.56 1 43 0.0028 1 R.GQPLSPEKYVTSAPMPEPQAPGR.Y 29547
31922 915.1466 2742.4181 2742.3146 37.7 0 21 0.28 1 R.ESATITCLVTGFSPADVFVQWMQR.G
32050 694.8425 2775.3411 2775.3572 -5.79 1 17 1.3 1 K.YAATSQVLLPSKDVMQGTDEHVVCK.V
25. Q92841|DDX17_HUMAN Mass: 72953 Score: 1432 Queries matched: 94 emPAI: 1.84
Probable ATP-dependent RNA helicase DDX17 OS=Homo sapiens GN=DDX17 PE=1 SV=1
Query Observed Mr(expt) Mr(calc) ppm Miss Score Expect Rank Peptide
3750 437.7255 873.4364 873.4444 -9.07 0 29 0.067 1 R.GLDVEDVK.F
806 475.7784 949.5423 949.5484 -6.49 0 30 0.023 1 K.TIIFVETK.R 4986
6016 496.2618 990.5091 990.5134 -4.32 0 50 0.00046 1 R.QLAEDFLR.D 6017
6342 506.2656 1010.5165 1010.5331 -16.41 0 70 4.7e-006 1 K.LMQLVDHR.G
6511 511.2800 1020.5455 1020.5491 -3.55 0 47 0.00088 1 R.LIDFLESGK.T 6512 6513 6518 6521
7118 523.2838 1044.5531 1044.5465 6.36 1 1 36 4 K.FGNPGERLR.K
7369 527.2517 1052.4889 1052.4961 -6.85 0 40 0.0064 1 K.STCIYGGAPK.G 7368
7869 542.2918 1082.5691 1082.5832 -13.09 1 37 0.0079 1 K.GPQIRDLER.G 7867 7870 7871 7875
8272 556.2970 1110.5794 1110.6145 -31.68 0 17 0.9 1 K.IVDQIRPDR.Q 8273 8278 8279
9420 582.2855 1162.5564 1162.5652 -7.61 0 39 0.0078 1 R.DMVGIAQTGSGK.T 9423
9552 586.8136 1171.6126 1171.6019 9.14 0 76 1.2e-006 1 R.GVEICIATPGR.L 9551 9553 9554 9555 9556
10845 613.8704 1225.7261 1225.7030 18.9 0 51 0.00011 1 K.APILIATDVASR.G 10833 10840 10841 10842 10843
11157 413.9062 1238.6967 1238.7095 -10.30 1 10 2 2 R.KIVDQIRPDR.Q 11154 11155 11161
13198 432.2371 1293.6895 1293.6751 11.1 1 19 0.5 2 R.LKSTCIYGGAPK.G 13190 13196
14637 663.3466 1324.6786 1324.6986 -15.09 0 82 2.9e-007 1 K.VLEEANQAINPK.L 14641 14642
14981 668.8232 1335.6318 1335.6315 0.23 0 57 0.00014 1 R.MLDMGFEPQIR.K 14989 14991
15298 674.8364 1347.6583 1347.6645 -4.61 0 67 1.3e-005 1 R.QTLMWSATWPK.E 15300 15302
15387 452.2152 1353.6239 1353.6235 0.32 0 9 8 3 R.CTYLVLDEADR.M
15557 454.2333 1359.6781 1359.6571 15.4 0 52 0.00041 1 K.NFYVEHPEVAR.L 15555 15567
15654 682.8704 1363.7262 1363.6595 48.9 0 (10) 4 1 R.QTLMWSATWPK.E
15719 684.8649 1367.7153 1367.7231 -5.73 0 72 2.9e-006 1 R.GDGPICLVLAPTR.E 15720 15721 15722 15723 15727
16138 464.2585 1389.7536 1389.7252 20.4 1 15 1.2 1 R.LTPYEVDELRR.K 16135 16137
16154 464.5987 1390.7742 1390.7132 43.8 1 7 5 1 K.WDLSELPKFEK.N
16552 708.8574 1415.7003 1415.7085 -5.83 0 57 0.00011 1 K.GTAYTFFTPGNLK.Q 16558
17057 728.3465 1454.6785 1454.6750 2.42 0 111 5.9e-010 1 R.SSQSSSQQFSGIGR.S 17052 1674 17054 17055 17058 17060
17717 500.2854 1497.8343 1497.8515 -11.44 1 64 9.3e-006 1 R.SGKAPILIATDVASR.G 17718
19535 541.9395 1622.7966 1622.8060 -5.78 1 16 1.4 1 K.LMQLVDHRGGGGGGGGR.S
20482 559.3047 1674.8922 1674.8114 48.3 1 1 31 1 K.SQPERDWVLNEFR.S
20723 846.4121 1690.8096 1690.8162 -3.90 0 66 1.6e-005 1R.ELAQQVQQVADDYGK.C 20733
21423 578.2886 1731.8440 1731.8766 -18.85 1 1 48 1 R.QTLMWSATWPKEVR.Q
21884 441.9874 1763.9203 1763.8631 32.5 1 15 1.4 1 K.FEKNFYVEHPEVAR.L 21882 21883 21886
22745 603.6992 1808.0757 1808.0043 39.5 1 23 0.02 1 R.ELIKVLEEANQAINPK.L
23268 616.3173 1845.9300 1845.9261 2.08 1 18 0.8 1 R.STNKGTAYTFFTPGNLK.Q 23269
28530 758.0035 2270.9887 2270.9644 10.7 1 16 1.9 1 R.TTSSANNPNLMYQDECDRR.L
29223 591.1077 2360.4017 2360.3004 42.9 0 6 0.76 1 K.TLAYLLPAIVHINHQPYLER.G
32774 744.1206 2972.4531 2972.3828 23.7 1 4 20 1 R.GLDVEDVKFVINYDYPNSSEDYVHR.I
26. Q12905|ILF2_HUMAN Mass: 43263 Score: 1410 Queries matched: 64 emPAI: 3.10
Interleukin enhancer-binding factor 2 OS=Homo sapiens GN=ILF2 PE=1 SV=2
Query Observed Mr(expt) Mr(calc) ppm Miss Score Expect Rank Peptide
3952 443.7395 885.4644 885.4821 -20.01 0 10 5.6 6 R.ILSHGGFR.K 3955
6425 507.7974 1013.5803 1013.5770 3.24 1 24 0.14 1 R.ILSHGGFRK.I 6414 6422 6424
6964 521.3292 1040.6439 1040.6342 9.31 0 74 4.7e-007 1 K.VLQSALAAIR.H 6960 6963
8439 561.3101 1120.6056 1120.6005 4.55 0 (3) 19 9 K.VLQSALAAIR.H 8442
8866 572.8310 1143.6475 1143.6400 6.57 0 28 0.049 1 R.QPLALNVAYR.R
11121 618.8967 1235.7788 1235.7601 15.1 0 41 0.00024 1 K.ILITTVPPNLR.K 11112 11114 11115 11116 11117 11118 11119 11120
14170 440.9291 1319.7654 1319.7449 15.5 1 40 0.0015 1 R.KLDPELHLDIK.V
15661 455.6336 1363.8791 1363.8551 17.6 1 10 0.1 1 K.ILITTVPPNLRK.L
16435 705.4195 1408.8244 1408.8289 -3.24 0 73 4.9e-007 1 K.ILPTLEAVAALGNK.V 16436 16437 16438
16687 713.3386 1424.6626 1424.6572 3.78 0 60 7.1e-005 1 R.WFEENASQSTVK.V 16690
21415 577.9867 1730.9383 1730.9090 16.9 0 34 0.01 1 R.VKPAPDETSFSEALLK.R 21414
21941 590.3344 1767.9815 1767.9553 14.8 0 23 0.094 1 K.GTMTTGHNVADLVVILK.I 21942 21944
24235 472.7726 1887.0611 1887.0101 27.0 1 58 2.5e-005 1 R.VKPAPDETSFSEALLKR.N 24230 24232 24233 24236
26865 698.4240 2092.2503 2092.2256 11.8 1 58 6e-006 1 K.ILPTLEAVAALGNKVVESLR.A 26863
26895 700.3852 2098.1338 2098.0906 20.6 0 96 5.7e-009 1 R.NQDLAPNSAEQASILSLVTK.I 26893 26896 26897
28434 752.4114 2254.2124 2254.1917 9.18 1 23 0.11 1 K.RNQDLAPNSAEQASILSLVTK.I
31021 861.4751 2581.4036 2581.3752 11.0 0 82 1.2e-007 1 K.INNVIDNLIVAPGTFEVQIEEVR.Q 31019 31020 31022
32405 957.4722 2869.3946 2869.3539 14.2 0 102 3.3e-009 1 R.AQDPSEVLTMLTNETGFEISSSDATVK.I 32406 32407 32408 32409 32410
32746 989.1829 2964.5267 2964.4604 22.4 0 97 7.6e-009 1 K.ILGQEGDASYLASEISTWDGVIVTPSEK.A 32743 32744 32745 32747 32748
27. P11387|TOP1_HUMAN Mass: 91125 Score: 1404 Queries matched: 146 emPAI: 1.22
DNA topoisomerase 1 OS=Homo sapiens GN=TOP1 PE=1 SV=2
Query Observed Mr(expt) Mr(calc) ppm Miss Score Expect Rank Peptide
94 409.2233 816.4321 816.4705 -47.00 0 8 21 1 K.QIALGTSK.L
2442 414.7345 827.4544 827.4541 0.38 0 16 0.8 1 K.WGVPIEK.I 2440 2445 128
3793 439.2353 876.4561 876.4528 3.82 0 34 0.018 1 R.ITVAWCK.K 3795 591
4029 445.7368 889.4590 889.4657 -7.60 0 49 0.0007 1 K.LNYLDPR.I 4028 4030 647
675 451.7716 901.5287 901.5233 6.07 0 13 1.9 2 K.NIITNLSK.C 4233 4235
4574 463.7465 925.4785 925.4869 -9.09 1 2 25 8 K.KVPEPDNK.K
4609 464.7686 927.5225 927.5178 5.13 0 12 2 1 K.IEPPGLFR.G 4607 4608 4612 4613
4651 465.7384 929.4622 929.4930 -33.10 1 1 44 5 K.KEQLADAR.R
5004 476.7346 951.4547 951.4518 3.13 0 39 0.0066 1 K.SMMNLQTK.I
5077 478.7849 955.5551 955.5491 6.34 1 18 0.43 1 K.KWGVPIEK.I 5076
6250 503.2797 1004.5449 1004.5477 -2.77 1 27 0.085 1 R.ITVAWCKK.W 6248 6249 6251 6252 6253
6374 506.7741 1011.5337 1011.4926 40.6 1 38 0.0063 1 K.NFFKDWR.K
6763 516.7052 1031.3958 1031.4181 -21.57 0 (3) 16 2 K.SMMNLQTK.I
6923 520.3098 1038.6050 1038.5750 28.9 0 32 0.01 1 R.AVALYFIDK.L 6917 6918 6921
7829 540.7751 1079.5357 1079.5433 -7.07 0 36 0.015 1 K.YIMLNPSSR.I 7831 7832 7833
8293 556.7852 1111.5558 1111.5550 0.73 0 56 0.00014 1 K.AEEVATFFAK.M 8292 8294 8295 8296 8297 8298
8791 570.3090 1138.6035 1138.6022 1.08 1 25 0.13 1 R.YYNKVPVEK.R 8789 8790
9699 591.3126 1180.6107 1180.6135 -2.34 0 64 1.9e-005 1 R.AVAILCNHQR.A 9698 9700 9701 9702 9704
10402 602.3086 1202.6026 1202.5931 7.86 0 1 47 7 K.ENGFSSPPQIK.D
10943 410.5598 1228.6576 1228.6564 0.94 1 4 16 4 K.DAKVPSPPPGHK.W
11647 416.8788 1247.6146 1247.5723 33.9 1 1 46 6 K.WKWWEEER.Y 182
13482 649.3297 1296.6448 1296.6561 -8.70 0 45 0.0018 1 K.ELTAPDENIPAK.I 13483 13489 13491
14083 439.9023 1316.6850 1316.6936 -6.51 1 6 12 1 R.EENKQIALGTSK.L 14087
15455 452.5908 1354.7505 1354.6915 43.6 0 27 0.053 1 K.HLQDLMEGLTAK.V 15447 15450 15453
16257 699.3562 1396.6979 1396.6599 27.2 1 (6) 15 3 R.EENKQIALGTSK.L
16788 477.9128 1430.7166 1430.7001 11.5 1 16 1.6 1 K.LEVQATDREENK.Q 16787
16800 716.8604 1431.7061 1431.7101 -2.79 0 88 9e-008 1 R.IMPEDIIINCSK.D 16801 16802
17041 727.8431 1453.6717 1453.6006 48.9 0 17 1.4 1 K.CDFTQMSQYFK.A
17291 737.3800 1472.7454 1472.7003 30.6 1 0 50 8 K.TFEKSMMNLQTK.I
17312 492.5792 1474.7156 1474.6561 40.4 1 1 48 7 K.SMMNLQTKIDAK.K
17574 498.3205 1491.9396 1491.8813 39.1 1 64 6e-007 1 R.AVALYFIDKLALR.A 17545 17547 17548 17549 17550 17551 17552 17553
17771 501.3108 1500.9106 1500.8453 43.5 1 50 4.5e-005 1 R.IANFKIEPPGLFR.G 17767 17769 17770
17841 754.4197 1506.8249 1506.8042 13.7 0 20 0.28 1 R.TYNASITLQQQLK.E
18143 763.8737 1525.7328 1525.7963 -41.60 1 3 31 1 R.VFKNLQLFMENK.Q
18283 513.2994 1536.8765 1536.8188 37.6 1 29 0.021 1 K.LSPKAEEVATFFAK.M 18280 18282 18284
18927 530.3006 1587.8798 1587.8112 43.2 1 25 0.082 1 R.RIMPEDIIINCSK.D
19136 401.9535 1603.7848 1603.7590 16.1 1 17 1.3 1 K.RPRDEDDADYKPK.K 19137
20565 421.4697 1681.8499 1681.8134 21.7 1 19 0.59 1 K.MLDHEYTTKEIFR.K
20845 566.9340 1697.7802 1697.7290 30.1 1 12 4.5 1 K.EYGFCIMDNHKER.I 20844
21207 861.8851 1721.7556 1721.6919 37.0 0 61 6.2e-005 1 K.FAWAIDMADEDYEF.- 21206 21208 21209
21872 588.6500 1762.9281 1762.8771 28.9 1 18 0.64 1 K.EMTNEEKNIITNLSK.C 21874
27379 728.3274 2181.9603 2181.9267 15.4 1 49 0.0011 1 R.AGNEKEEGETADTVGCCSLR.V 27378
28399 751.3972 2251.1697 2251.0579 49.6 1 5 13 1 K.NLQLFMENKQPEDDLFDR.L
29437 602.8454 2407.3526 2407.2576 39.5 1 16 0.24 1 K.FLEHKGPVFAPPYEPLPENVK.F 29438
32088 929.5275 2785.5605 2785.4497 39.8 1 16 0.26 1 R.TYNASITLQQQLKELTAPDENIPAK.I
28. P17844|DDX5_HUMAN Mass: 69618 Score: 1315 Queries matched: 140 emPAI: 2.67
Probable ATP-dependent RNA helicase DDX5 OS=Homo sapiens GN=DDX5 PE=1 SV=1
Query Observed Mr(expt) Mr(calc) ppm Miss Score Expect Rank Peptide
2678 419.2326 836.4507 836.4157 41.8 1 5 10 2 R.AGPLSGKK.F
3750 437.7255 873.4364 873.4444 -9.07 0 29 0.067 1 R.GLDVEDVK.F
4517 462.2651 922.5156 922.5236 -8.70 1 24 0.12 1 R.GYSSLLKR.D
4731 468.7706 935.5266 935.5328 -6.65 0 27 0.055 1 K.TIVFVETK.R 4733 4734
5877 493.2825 984.5505 984.5604 -10.03 0 58 4.6e-005 1 K.LLQLVEDR.G 5873 5878 5880 5881 909
7334 525.7842 1049.5538 1049.5182 34.0 0 12 3 1 R.DWVLNEFK.H
7369 527.2517 1052.4889 1052.4961 -6.85 0 40 0.0064 1 K.STCIYGGAPK.G 7368
7869 542.2918 1082.5691 1082.5832 -13.09 1 37 0.0079 1 K.GPQIRDLER.G 7867 7870 7871 7875
7951 544.7890 1087.5634 1087.6026 -36.06 1 10 5.1 9 K.FGNPGEKLVK.K
8051 547.7975 1093.5805 1093.5478 29.9 0 45 0.0013 1 R.LIDFLECGK.T 8034 8036 8037 8048 8052 8053 8054
8272 556.2970 1110.5794 1110.6145 -31.68 0 17 0.9 1 K.IVDQIRPDR.Q 8273 8278 8279
8602 565.3295 1128.6445 1128.6503 -5.14 0 73 1.7e-006 1 K.QVSDLISVLR.E 8600 8604 8607 8608
9552 586.8136 1171.6126 1171.6019 9.14 0 76 1.2e-006 1 R.GVEICIATPGR.L 9551 9553 9554 9555 9556
10487 403.8703 1208.5890 1208.6166 -22.87 0 (2) 40 2 K.QVSDLISVLR.E
10492 605.3327 1208.6508 1208.6166 28.3 0 (6) 9.9 2 K.QVSDLISVLR.E
10845 613.8704 1225.7261 1225.7030 18.9 0 51 0.00011 1 K.APILIATDVASR.G 10833 10840 10841 10842 10843
11157 413.9062 1238.6967 1238.7095 -10.30 1 10 2 2 R.KIVDQIRPDR.Q 11154 11155 11161
11722 626.8174 1251.6202 1251.6207 -0.46 1 24 0.23 1 R.TAQEVETYRR.S 11719 11723
13198 432.2371 1293.6895 1293.6751 11.1 1 19 0.5 2 R.LKSTCIYGGAPK.G 13190 13196
13221 648.3441 1294.6737 1294.6405 25.6 0 33 0.024 1 R.TTYLVLDEADR.M
14981 668.8232 1335.6318 1335.6315 0.23 0 57 0.00014 1 R.MLDMGFEPQIR.K 14989 14991
15184 448.2597 1341.7573 1341.7365 15.5 1 30 0.022 1 K.LLQLVEDRGSGR.S
15298 674.8364 1347.6583 1347.6645 -4.61 0 67 1.3e-005 1 R.QTLMWSATWPK.E 15300 15302
15654 682.8704 1363.7262 1363.6595 48.9 0 (10) 4 1 R.QTLMWSATWPK.E
15719 684.8649 1367.7153 1367.7231 -5.73 0 72 2.9e-006 1 R.GDGPICLVLAPTR.E 15720 15721 15722 15723 15727
15780 458.2544 1371.7414 1371.6935 34.9 1 4 17 2 R.DWVLNEFKHGK.A
16099 463.8976 1388.6710 1388.6473 17.1 0 29 0.092 1 K.NFYQEHPDLAR.R 16092 16098 16101 16103 16108
16591 473.6052 1417.7937 1417.7241 49.1 1 20 0.25 1 K.WNLDELPKFEK.N
17380 494.2542 1479.7408 1479.6949 31.0 1 15 2 1 R.LMEEIMSEKENK.T 17377
18029 508.6204 1522.8393 1522.7735 43.3 1 2 18 2 K.LIRLMEEIMSEK.E
18035 762.8587 1523.7028 1523.6657 24.3 1 8 13 5 R.ENYDRGYSSLLK.R
18394 515.9295 1544.7668 1544.7484 11.9 1 7 12 1 K.NFYQEHPDLARR.T 18392 18393
18455 516.9750 1547.9030 1547.8784 15.9 1 41 0.0008 1 K.HGKAPILIATDVASR.G
18731 787.9013 1573.7880 1573.7777 6.57 0 54 0.00022 1 K.TGTAYTFFTPNNIK.Q 18729 18733 18735
19859 543.5960 1627.7662 1627.8447 -48.23 1 (2) 46 10 K.HGKAPILIATDVASR.G
21423 578.2886 1731.8440 1731.8766 -18.85 1 1 48 1 R.QTLMWSATWPKEVR.Q
22457 896.9314 1791.8483 1791.8574 -5.06 0 52 0.00045 1 R.ELAQQVQQVAAEYCR.A 22459 22464 22466 22468
27055 711.3602 2131.0587 2130.9647 44.1 0 25 0.17 1 K.FVINYDYPNSSEDYIHR.I
31241 871.7947 2612.3623 2612.2614 38.6 1 47 0.00063 1 R.TTYLVLDEADRMLDMGFEPQIR.K 31242 31243
31495 895.8465 2684.5178 2684.4174 37.4 1 53 5.3e-005 1 K.TGTAYTFFTPNNIKQVSDLISVLR.E 31496 31497
32802 744.1515 2972.5771 2972.4425 45.3 0 38 0.0035 1 R.GHNCPKPVLNFYEANFPANVMDVIAR.Q 32773 32774 32775 32776 32778
32838 747.6417 2986.5377 2986.3985 46.6 1 1 28 1 R.GLDVEDVKFVINYDYPNSSEDYIHR.I
33299 1048.2383 3141.6931 3141.5699 39.2 1 20 0.18 1 R.GDGPICLVLAPTRELAQQVQQVAAEYCR.A
34348 1120.2800 3357.8183 3357.6664 45.2 0 38 0.0025 1 R.QNFTEPTAIQAQGWPVALSGLDMVGVAQTGSGK.T 34350
29. P08727|K1C19_HUMAN Mass: 44079 Score: 1308 Queries matched: 79 emPAI: 3.34
Keratin, type I cytoskeletal 19 OS=Homo sapiens GN=KRT19 PE=1 SV=4
Query Observed Mr(expt) Mr(calc) ppm Miss Score Expect Rank Peptide
1828 404.2073 806.4000 806.3923 9.64 0 61 3.8e-005 1 R.LAADDFR.T 1817 1818 1819 1822 1823 1824 1825 1826 1827
1839 405.2110 808.4073 808.4330 -31.78 0 38 0.0071 1 R.LASYLDK.V 1840 1841 1842
3242 425.7265 849.4385 849.4497 -13.20 0 50 0.0005 1 R.FGPGVAFR.A 3241 3243
3487 431.7398 861.4651 861.4742 -10.53 1 2 28 9 R.LMDIKSR.L 3488
5642 488.2636 974.5126 974.5145 -1.92 1 10 4.9 2 R.SEVTDLRR.T 5496 5591
6694 515.2944 1028.5742 1028.5866 -12.08 0 49 0.00053 1 R.VLDELTLAR.T 6689 6696 6697 6701 6702 6703 6705 6706 6713 6714
6957 521.2988 1040.5831 1040.5978 -14.12 0 51 0.00021 1 R.IVLQIDNAR.L 6954 6955 6956 6959 1049 6961
7550 532.8022 1063.5898 1063.6026 -12.04 1 51 0.00027 1 R.LASYLDKVR.A 7534 7546 7553 7554 7555 7556
7701 537.2871 1072.5596 1072.5876 -26.10 0 56 0.00015 1 K.ILGATIENSR.I 7694
7847 541.7384 1081.4623 1081.4829 -19.03 0 35 0.017 1 K.DAEAWFTSR.T
8450 561.8014 1121.5883 1121.5717 14.8 0 42 0.0032 1 R.LEQEIATYR.S 8448
9771 593.3243 1184.6341 1184.6877 -45.24 1 2 32 9 R.RVLDELTLAR.T
10784 611.8111 1221.6077 1221.6353 -22.61 1 68 9.4e-006 1 R.TKFETEQALR.M 10785 10787 10790
10852 614.2857 1226.5568 1226.5891 -26.32 0 49 0.00079 1 K.NHEEEISTLR.G 10853 10854 10855
11252 622.3246 1242.6346 1242.6455 -8.81 0 85 1.4e-007 1 R.ALEAANGELEVK.I
13085 645.8082 1289.6018 1289.5441 44.7 1 0 61 6 R.KDAEAWFTSR.T
13566 434.2045 1299.5918 1299.5530 29.9 0 11 4.7 2 R.MSVEADINGLR.R 13572
15439 678.3306 1354.6467 1354.6841 -27.60 1 39 0.0082 2 K.KNHEEEISTLR.G
15578 454.2546 1359.7419 1359.6929 36.1 1 16 1 1 R.MSVEADINGLRR.V
15669 683.3404 1364.6663 1364.7048 -28.21 1 56 0.00016 1 K.SRLEQEIATYR.S 15674 15678
16093 695.3375 1388.6605 1388.6783 -12.81 0 106 1.7e-009 1 K.AALEDTLAETEAR.F 16095 16106 16107
18517 777.8728 1553.7310 1553.7434 -7.99 0 101 6e-009 1 R.QSSATSSFGGLGGGSVR.F 18516 18518
24471 635.6248 1903.8526 1903.8911 -20.24 0 12 4.6 1 R.SLLEGQEDHYNNLSASK.V
27898 743.3560 2227.0460 2227.0651 -8.57 1 22 0.44 1 R.TEELNREVAGHTEQLQMSR.S
30. P02533|K1C14_HUMAN Mass: 51872 Score: 1298 Queries matched: 97 emPAI: 4.30
Keratin, type I cytoskeletal 14 OS=Homo sapiens GN=KRT14 PE=1 SV=4
Query Observed Mr(expt) Mr(calc) ppm Miss Score Expect Rank Peptide
1828 404.2073 806.4000 806.3923 9.64 0 61 3.8e-005 1 R.LAADDFR.T 1817 1818 1819 1822 1823 1824 1825 1826 1827
1839 405.2110 808.4073 808.4330 -31.78 0 38 0.0071 1 R.LASYLDK.V 1840 1841 1842
5975 495.2623 988.5101 988.5301 -20.27 1 21 0.44 1 K.SEISELRR.T 5981 5982
6694 515.2944 1028.5742 1028.5866 -12.08 0 49 0.00053 1 R.VLDELTLAR.A 6689 6696 6697 6701 6702 6703 6705 6706 6713 6714
6867 518.7714 1035.5283 1035.5250 3.22 1 20 0.51 1 K.IRDWYQR.Q
6891 519.2694 1036.5242 1036.5189 5.13 0 9 6.9 2 K.YETELNLR.M
6899 519.2884 1036.5623 1036.5682 -5.70 1 19 0.45 1 K.ILLDVKTR.L 6894 6895 6901 6902 6903 6904
7550 532.8022 1063.5898 1063.6026 -12.04 1 51 0.00027 1 R.LASYLDKVR.A 7534 7546 7553 7554 7555 7556
7988 545.7596 1089.5047 1089.5237 -17.43 0 54 0.00022 1 K.VTMQNLNDR.L 7991 7992 7993
8188 553.7824 1105.5503 1105.5550 -4.22 0 77 1.2e-006 1 R.ISSVLAGGSCR.A 8185 8186 8187 8189 8190 8191
8450 561.8014 1121.5883 1121.5717 14.8 0 42 0.0032 1 R.LEQEIATYR.R 8448
9549 586.7799 1171.5453 1171.5186 22.8 0 39 0.0083 1 K.DAEEWFFTK.T
9771 593.3243 1184.6341 1184.6877 -45.24 1 2 32 9 R.RVLDELTLAR.A
10745 610.8056 1219.5966 1219.5932 2.85 0 21 0.47 1 K.ASLENSLEETK.G
11226 621.7794 1241.5441 1241.5458 -1.36 0 41 0.0049 1 K.NHEEEMNALR.G
12051 422.8974 1265.6702 1265.6615 6.87 1 45 0.0012 1 R.TKYETELNLR.M
12482 639.8004 1277.5863 1277.5783 6.29 0 55 0.00018 1 K.GSCGIGGGIGGGSSR.I 12478 12479 12480 12481
12519 426.8964 1277.6673 1277.6728 -4.26 1 13 2.1 1 R.LEQEIATYRR.L
13566 434.2045 1299.5918 1299.5530 29.9 0 11 4.7 2 R.MSVEADINGLR.R 13572
13609 651.3344 1300.6543 1300.6510 2.53 0 53 0.00031 1 R.ALEEANADLEVK.I 13605 13610 13613
15578 454.2546 1359.7419 1359.6929 36.1 1 16 1 1 R.MSVEADINGLRR.V
15747 457.5559 1369.6459 1369.6408 3.71 1 34 0.028 1 K.KNHEEEMNALR.G
15905 690.3704 1378.7262 1378.7204 4.15 1 41 0.0033 1 K.TRLEQEIATYR.R
16692 713.3473 1424.6801 1424.6896 -6.66 0 85 2.2e-007 1 R.APSTYGGGLSVSSSR.F 16689 16693 16694 16695
16809 478.5833 1432.7281 1432.7157 8.60 1 36 0.013 1 K.ASLENSLEETKGR.Y 16812
16869 719.8443 1437.6741 1437.6922 -12.56 1 65 1.9e-005 1 R.ILNEMRDQYEK.M 16871 16872
21517 581.3062 1740.8967 1740.8835 7.56 1 29 0.06 1 R.QRPAEIKDYSPYFK.T
24129 627.6700 1879.9881 1879.9462 22.3 1 10 4.3 2 K.VTMQNLNDRLASYLDK.V
24799 638.9844 1913.9314 1913.8795 27.1 1 37 0.014 1 K.DAEEWFFTKTEELNR.E
26561 513.0197 2048.0496 2048.0473 1.10 1 31 0.038 1 K.VMDVHDGKVVSTHEQVLR.T
26599 685.3915 2053.1527 2053.1167 17.5 0 67 2.5e-006 1 K.ILTATVDNANVLLQIDNAR.L 26600
26924 702.0261 2103.0564 2103.0444 5.75 1 70 5.1e-006 1 K.TEELNREVATNSELVQSGK.S
27003 708.3840 2122.1303 2122.0867 20.5 1 12 1.6 1 R.ADLEMQIESLKEELAYLK.K
28811 770.3629 2308.0669 2308.0567 4.39 0 54 0.00029 1 R.LLEGEDAHLSSSQFSSGSQSSR.D
32274 941.2299 2820.6678 2820.7808 -40.05 1 1 3.6 1 R.QFTSSSSMKGSCGIGGGIGGGSSR.I
31. P08779|K1C16_HUMAN Mass: 51578 Score: 1237 Queries matched: 96 emPAI: 3.33
Keratin, type I cytoskeletal 16 OS=Homo sapiens GN=KRT16 PE=1 SV=4
Query Observed Mr(expt) Mr(calc) ppm Miss Score Expect Rank Peptide
1828 404.2073 806.4000 806.3923 9.64 0 61 3.8e-005 1 R.LAADDFR.T 1817 1818 1819 1822 1823 1824 1825 1826 1827
1839 405.2110 808.4073 808.4330 -31.78 0 38 0.0071 1 R.LASYLDK.V 1840 1841 1842
5981 495.2736 988.5327 988.5301 2.64 1 24 0.17 2 R.SEVTELRR.V 5975 5982
6694 515.2944 1028.5742 1028.5866 -12.08 0 49 0.00053 1 R.VLDELTLAR.T 6689 6696 6697 6701 6702 6703 6705 6706 6713 6714
6867 518.7714 1035.5283 1035.5250 3.22 1 20 0.51 1 K.IRDWYQR.Q
7550 532.8022 1063.5898 1063.6026 -12.04 1 51 0.00027 1 R.LASYLDKVR.A 7534 7546 7553 7554 7555 7556
7988 545.7596 1089.5047 1089.5237 -17.43 0 54 0.00022 1 K.VTMQNLNDR.L 7991 7992 7993
8082 548.7788 1095.5430 1095.5237 17.6 0 40 0.0065 1 R.DAETWFLSK.T 8081
8188 553.7824 1105.5503 1105.5550 -4.22 0 77 1.2e-006 1 R.ISSVLAGGSCR.A 8185 8186 8187 8189 8190 8191
8450 561.8014 1121.5883 1121.5717 14.8 0 42 0.0032 1 R.LEQEIATYR.R 8448
9771 593.3243 1184.6341 1184.6877 -45.24 1 2 32 9 R.RVLDELTLAR.T
10368 401.2266 1200.6579 1200.6099 40.0 0 5 11 4 R.QTVEADVNGLR.R 10361
10745 610.8056 1219.5966 1219.5932 2.85 0 21 0.47 1 K.ASLENSLEETK.G
11212 621.3095 1240.6044 1240.5870 14.0 0 24 0.24 1 K.NHEEEMLALR.G 11211
11889 420.5652 1258.6737 1258.6669 5.38 1 44 0.0014 1 R.TKYEHELALR.Q 11888 11890
12482 639.8004 1277.5863 1277.5783 6.29 0 55 0.00018 1 K.GSCGIGGGIGGGSSR.I 12478 12479 12480 12481
12519 426.8964 1277.6673 1277.6728 -4.26 1 13 2.1 1 R.LEQEIATYRR.L
13609 651.3344 1300.6543 1300.6510 2.53 0 53 0.00031 1 R.ALEEANADLEVK.I 13605 13610 13613
15036 669.8365 1337.6585 1337.6575 0.69 0 109 8.2e-010 1 R.APSTYGGGLSVSSR.F 15035 15037 15039 15050
15490 453.2464 1356.7174 1356.7110 4.72 1 14 1.8 1 R.QTVEADVNGLRR.V 15491
15736 457.2412 1368.7019 1368.6819 14.6 1 25 0.16 1 R.KNHEEEMLALR.G
15905 690.3704 1378.7262 1378.7204 4.15 1 41 0.0033 1 K.TRLEQEIATYR.R
16372 703.3464 1404.6782 1404.6845 -4.47 0 53 0.00029 1 K.EVASNSELVQSSR.S
16809 478.5833 1432.7281 1432.7157 8.60 1 36 0.013 1 K.ASLENSLEETKGR.Y 16812
21793 440.2418 1756.9380 1756.8784 33.9 1 19 0.39 1 R.QRPSEIKDYSPYFK.T 21789 21796
24129 627.6700 1879.9881 1879.9462 22.3 1 10 4.3 2 K.VTMQNLNDRLASYLDK.V
24779 479.2393 1912.9280 1912.8658 32.5 1 3 33 5 R.ILNEMRDQYEQMAEK.N
26673 688.7332 2063.1777 2063.1375 19.5 0 55 3.1e-005 1 K.IIAATIENAQPILQIDNAR.L 26672 26674
26989 707.3789 2119.1149 2119.0393 35.7 1 47 0.00077 1 K.TEELNKEVASNSELVQSSR.S 26988
27370 728.0293 2181.0662 2181.0662 0.01 1 19 0.71 1 R.QTRPILKEQSSSSFSQGQSS.-
27502 734.0343 2199.0811 2199.0056 34.3 1 (7) 13 4 K.TEELNKEVASNSELVQSSR.S
29130 784.0322 2349.0748 2349.0833 -3.59 0 53 0.00036 1 R.LLEGEDAHLSSQQASGQSYSSR.E
32274 941.2299 2820.6678 2820.7808 -40.05 1 1 3.6 1 R.QFTSSSSMKGSCGIGGGIGGGSSR.I
32. P02538|K2C6A_HUMAN Mass: 60293 Score: 1236 Queries matched: 90 emPAI: 2.31
Keratin, type II cytoskeletal 6A OS=Homo sapiens GN=KRT6A PE=1 SV=3
Query Observed Mr(expt) Mr(calc) ppm Miss Score Expect Rank Peptide
2405 414.2096 826.4047 826.4225 -21.51 0 30 0.045 1 K.FASFIDK.V 2414 2415 2416
4898 473.2645 944.5143 944.5039 11.0 1 42 0.0035 1 R.GRLDSELR.G 787 4894 4895 4897 4900
6244 503.2294 1004.4443 1004.4597 -15.33 0 33 0.03 1 K.LLEGEECR.L 6245
6370 506.7583 1011.5020 1011.4985 3.41 0 83 2.3e-007 1 R.SGFSSVSVSR.S 6368 6369 6371 6374
6452 508.7694 1015.5243 1015.5298 -5.42 0 57 0.00011 1 R.QLDSIVGER.G 6453 6455 6456 6460
6900 519.2900 1036.5654 1036.5665 -1.08 1 32 0.021 1 R.SLYGLGGSKR.I 6898
7858 541.8020 1081.5894 1081.5920 -2.40 1 57 6.5e-005 1 K.FASFIDKVR.F 7853 7855 7857 7860 7861 7862 7863 7864 7865
8203 554.2785 1106.5424 1106.5356 6.12 0 56 0.00014 1 K.AQYEEIAQR.S 8196 8197 8198 1191 8199 8200 8201 8202 8205 8206
8711 567.2938 1132.5730 1132.5546 16.2 1 38 0.0088 1 R.KLLEGEECR.L 8698 8703
8980 577.2755 1152.5364 1152.5485 -10.51 0 29 0.079 1 K.EYQELMNVK.L 8981 8982
9556 586.8244 1171.6342 1171.6309 2.81 1 9 5.6 3 R.RQLDSIVGER.G 9552 9554
10408 602.3202 1202.6258 1202.6295 -3.10 0 43 0.0025 1 K.WTLLQEQGTK.T 10412 10413 10414
14030 439.2400 1314.6982 1314.6891 6.88 1 49 0.00062 1 R.NTKQEIAEINR.M
14764 665.3621 1328.7097 1328.7187 -6.78 0 59 5.1e-005 1 R.NLDLDSIIAEVK.A 14763 14766 14767 14768 14769 14770 14771 14772
15327 450.9191 1349.7356 1349.7191 12.2 1 30 0.039 1 R.TAAENEFVTLKK.D 15325 15326 15328
15504 453.2692 1356.7857 1356.7249 44.8 1 14 0.79 1 K.NKLEGLEDALQK.A
16398 704.3559 1406.6972 1406.7041 -4.92 0 93 3e-008 1 K.ADTLTDEINFLR.A 16401 16403
16674 712.8218 1423.6291 1423.6263 1.96 0 38 0.01 1 R.GSGGLGGACGGAGFGSR.S
16983 724.3922 1446.7699 1446.7678 1.40 0 95 1.2e-008 1 R.AIGGGLSSVGGGSSTIK.Y 16981 16989
17842 503.2860 1506.8362 1506.8116 16.4 1 21 0.21 1 R.LLKEYQELMNVK.L 17844
19054 799.9001 1597.7857 1597.7519 21.2 0 75 2e-006 1 R.ISIGGGSCAISGGYGSR.A 19053 19055
20378 556.5951 1666.7634 1666.7594 2.39 1 56 0.00021 1 R.SRGSGGLGGACGGAGFGSR.S 20377
26542 683.0386 2046.0939 2046.0646 14.3 1 10 3.2 1 R.QNLEPLFEQYINNLRR.Q 26543
33. P04259|K2C6B_HUMAN Mass: 60315 Score: 1214 Queries matched: 93 emPAI: 2.12
Keratin, type II cytoskeletal 6B OS=Homo sapiens GN=KRT6B PE=1 SV=5
Query Observed Mr(expt) Mr(calc) ppm Miss Score Expect Rank Peptide
2405 414.2096 826.4047 826.4225 -21.51 0 30 0.045 1 K.FASFIDK.V 2414 2415 2416
4898 473.2645 944.5143 944.5039 11.0 1 42 0.0035 1 R.GRLDSELR.N 787 4894 4895 4897 4900
6244 503.2294 1004.4443 1004.4597 -15.33 0 33 0.03 1 K.LLEGEECR.L 6245
6595 513.7651 1025.5157 1025.5142 1.51 0 65 1.3e-005 1 R.SGFSSISVSR.S 6588 6592 6596
6900 519.2900 1036.5654 1036.5665 -1.08 1 32 0.021 1 R.SLYGLGGSKR.I 6898
7858 541.8020 1081.5894 1081.5920 -2.40 1 57 6.5e-005 1 K.FASFIDKVR.F 7853 7855 7857 7860 7861 7862 7863 7864 7865
8203 554.2785 1106.5424 1106.5356 6.12 0 56 0.00014 1 K.AQYEEIAQR.S 8196 8197 8198 1191 8199 8200 8201 8202 8205 8206
8711 567.2938 1132.5730 1132.5546 16.2 1 38 0.0088 1 R.KLLEGEECR.L 8698 8703
8980 577.2755 1152.5364 1152.5485 -10.51 0 29 0.079 1 K.EYQELMNVK.L 8981 8982
9665 590.3003 1178.5860 1178.5931 -6.00 0 74 2.3e-006 1 K.YEELQITAGR.H 9663 9666 9667 9668 9669 9670 9671 9672 9673 9674
10313 400.5566 1198.6481 1198.6418 5.26 1 6 11 3 R.RQLDNIVGER.G
10408 602.3202 1202.6258 1202.6295 -3.10 0 43 0.0025 1 K.WTLLQEQGTK.T 10412 10413 10414
14030 439.2400 1314.6982 1314.6891 6.88 1 49 0.00062 1 R.NTKQEIAEINR.M
14764 665.3621 1328.7097 1328.7187 -6.78 0 59 5.1e-005 1 R.NLDLDSIIAEVK.A 14763 14766 14767 14768 14769 14770 14771 14772
15327 450.9191 1349.7356 1349.7191 12.2 1 30 0.039 1 R.TAAENEFVTLKK.D 15325 15326 15328
15504 453.2692 1356.7857 1356.7249 44.8 1 14 0.79 1 K.NKLEGLEDALQK.A
16398 704.3559 1406.6972 1406.7041 -4.92 0 93 3e-008 1 K.ADTLTDEINFLR.A 16401 16403
16674 712.8218 1423.6291 1423.6263 1.96 0 38 0.01 1 R.GSGGLGGACGGAGFGSR.S
16962 723.8476 1445.6806 1445.7184 -26.17 1 12 4.2 3 R.NMQDLVEDLKNK.Y
17842 503.2860 1506.8362 1506.8116 16.4 1 21 0.21 1 R.LLKEYQELMNVK.L 17844
19054 799.9001 1597.7857 1597.7519 21.2 0 75 2e-006 1 R.ISIGGGSCAISGGYGSR.A 19053 19055
20378 556.5951 1666.7634 1666.7594 2.39 1 56 0.00021 1 R.SRGSGGLGGACGGAGFGSR.S 20377
26542 683.0386 2046.0939 2046.0646 14.3 1 10 3.2 1 R.QNLEPLFEQYINNLRR.Q 26543
34. P35527|K1C9_HUMAN Mass: 62255 Score: 1206 Queries matched: 74 emPAI: 1.25
Keratin, type I cytoskeletal 9 OS=Homo sapiens GN=KRT9 PE=1 SV=3
Query Observed Mr(expt) Mr(calc) ppm Miss Score Expect Rank Peptide
1839 405.2110 808.4073 808.4330 -31.78 0 38 0.0071 1 R.LASYLDK.V 1840 1841 1842
4139 449.2113 896.4081 896.4062 2.12 0 54 0.00021 1 R.MTLDDFR.I 4137 4140 4142 4143
5158 481.7498 961.4851 961.4828 2.39 1 16 1.4 5 K.SLEDTKNR.Y
7466 530.7850 1059.5555 1059.5560 -0.47 0 58 9.3e-005 1 K.TLLDIDNTR.M 7458 7464 7465 7467 7469 7470 7471 7472 7477
7566 533.2635 1064.5124 1064.4920 19.2 0 56 0.00013 1 K.STMQELNSR.L 7563
7718 537.7655 1073.5165 1073.5142 2.19 0 38 0.0092 1 R.QFSSSYLSR.S 7714 7715 7716 7719 7721 7722 7723
8425 561.2962 1120.5779 1120.5764 1.31 0 6 13 5 R.QEYEQLIAK.N
9030 579.2994 1156.5843 1156.5836 0.54 0 78 7.7e-007 1 R.QGVDADINGLR.Q 9028 9029 9031 9032 9035
11014 616.8088 1231.6030 1231.5906 10.1 0 105 2.1e-009 1 R.SGGGGGGGLGSGGSIR.S 11007 11008 11009 11012 11017 11019 11021
11079 618.2692 1234.5239 1234.5215 2.00 0 70 6e-006 1 R.FSSSSGYGGGSSR.V 11075 11076 11078 11083
13777 436.5830 1306.7271 1306.6703 43.4 1 22 0.18 1 R.IKFEMEQNLR.Q 13776
15321 450.9036 1349.6890 1349.6800 6.63 1 26 0.14 1 K.IGLGGRGGSGGSYGR.G 15320 15322 15323
22424 896.3456 1790.6767 1790.7205 -24.43 0 145 1.8e-013 1 R.GGSGGSYGGGGSGGGYGGGSGSR.G 22440
23319 617.9982 1850.9727 1850.9196 28.7 1 11 3.2 1 K.TLNDMRQEYEQLIAK.N 23314 23318 23321
23590 934.4883 1866.9620 1866.9145 25.5 1 (2) 30 4 K.TLNDMRQEYEQLIAK.N
25812 656.0525 1965.1357 1965.0531 42.1 1 40 0.00089 1 R.HGVQELEIELQSQLSKK.A 25808 25809
27469 733.6491 2197.9255 2197.9373 -5.39 1 6 18 1 R.FSSSGGGGGGGRFSSSSGYGGGSSR.V
30227 837.3960 2509.1661 2509.1245 16.6 0 63 4.1e-005 1 K.EIETYHNLLEGGQEDFESSGAGK.I 30228 30230
32506 968.1444 2901.4113 2901.4032 2.79 1 26 0.14 1 K.NYSPYYNTIDDLKDQIVDLTVGNNK.T 32507 32508
33953 816.9123 3263.6202 3263.5066 34.8 0 10 4.5 1 K.DIENQYETQITQIEHEVSSSGQEVQSSAK.E
35. P35579|MYH9_HUMAN Mass: 227646 Score: 1196 Queries matched: 132 emPAI: 1.06
Myosin-9 OS=Homo sapiens GN=MYH9 PE=1 SV=4
Query Observed Mr(expt) Mr(calc) ppm Miss Score Expect Rank Peptide
1349 588.3432 587.3359 587.3642 -48.19 1 5 29 2 K.LAKEK.K
1758 401.2118 800.4090 800.4140 -6.23 0 10 4.2 1 K.QLAAENR.L
622 443.7568 885.4990 885.5283 -33.10 1 11 3.6 4 R.QKLQLEK.V
4004 445.2301 888.4456 888.4301 17.4 0 5 16 9 K.QTLENER.G
4082 446.7542 891.4939 891.4735 22.9 1 5 11 8 K.KLEMDLK.D
4246 452.2596 902.5046 902.5073 -2.96 0 54 0.00015 1 K.ASITALEAK.I 4243 4250
4537 462.7628 923.5111 923.4865 26.7 0 46 0.00084 1 R.VVFQEFR.Q 4533 4534 4535
5159 481.7733 961.5321 961.5089 24.2 0 34 0.012 1 K.QACVLMIK.A
5308 486.7719 971.5293 971.5287 0.55 0 13 2.4 1 R.EQEVNILK.K 846
5891 493.7907 985.5669 985.5556 11.5 1 55 0.00011 1 K.GALALEEKR.R 5888 5889
6166 500.3086 998.6027 998.5549 47.8 0 38 0.0033 1 R.GDLPFVVPR.R 6160 6165
6334 505.7656 1009.5165 1009.5015 14.9 0 7 10 9 R.CIIPNHEK.K
6468 509.2710 1016.5275 1016.5073 19.8 0 33 0.03 1 R.CNGVLEGIR.I 6465
6870 518.7879 1035.5612 1035.5600 1.16 1 3 19 4 K.VAAYDKLEK.T
6927 520.3243 1038.6341 1038.6550 -20.09 0 18 0.16 2 K.VKPLLQVSR.Q
7140 523.2855 1044.5564 1044.5637 -7.05 0 3 25 9 R.LEVNLQAMK.A
7678 536.3162 1070.6179 1070.6124 5.08 1 25 0.097 1 K.KLVWVPSDK.S 7671 7677
8118 550.8132 1099.6118 1099.6237 -10.80 1 55 0.00013 1 R.EQEVNILKK.T
9012 578.3335 1154.6524 1154.6560 -3.16 1 34 0.01 1 R.RGDLPFVVPR.R 9011 9014
10070 597.3220 1192.6295 1192.6088 17.4 0 30 0.045 1 K.ALELDSNLYR.I 10066 10072 10073 10075
10441 603.3246 1204.6347 1204.6339 0.62 0 15 1.5 1 K.TDLLLEPYNK.Y 10440
10598 608.3323 1214.6500 1214.6619 -9.73 1 28 0.072 1 R.ASREEILAQAK.E 10603
10746 610.8256 1219.6366 1219.6448 -6.72 1 58 7.8e-005 1 K.KFDQLLAEEK.T 10747 10748 10749
10793 612.3265 1222.6384 1222.6306 6.38 0 39 0.0068 1 R.AGVLAHLEEER.D 10795
11600 416.5341 1246.5805 1246.5594 16.9 1 (3) 31 8 K.TISAKYAEER.D 11602
11618 416.5473 1246.6200 1246.5594 48.6 1 7 12 3 K.TISAKYAEER.D 11607 11615
11940 421.2436 1260.7089 1260.6748 27.1 1 26 0.06 1 K.VKLQEMEGTVK.S 11932
12215 637.8535 1273.6924 1273.6918 0.53 0 23 0.21 1 R.YEILTPNSIPK.G
13741 653.3598 1304.7051 1304.6612 33.7 0 19 0.46 1 K.EQADFAIEALAK.A
14808 666.3069 1330.5992 1330.6000 -0.65 0 76 1.8e-006 1 R.QLEEAEEEAQR.A 14809 148
10660 447.2377 1338.6912 1338.6796 8.70 1 6 34 1 K.LQLEKVTTEAK.L
15873 459.9287 1376.7643 1376.7663 -1.48 1 16 0.68 1 R.TVGQLYKEQLAK.L 15875 15877 15878
16261 466.5858 1396.7356 1396.6697 47.2 1 30 0.046 1 K.VDYKADEWLMK.N
16698 475.9355 1424.7847 1424.7446 28.2 0 20 0.28 1 K.QIATLHAQVADMK.K
16888 480.9095 1439.7068 1439.7004 4.39 1 9 8.1 1 K.DLEGLSQRHEEK.V 824 16890
17364 493.6286 1477.8639 1477.7929 48.0 0 42 0.00062 1 K.VIQYLAYVASSHK.S 17362 17363
18020 508.6016 1522.7831 1522.7691 9.19 1 8 8.6 6 R.QQQLTAMKVLQR.N 18019 18024
18042 508.9609 1523.8610 1523.7984 41.1 1 20 0.19 1 K.TDLLLEPYNKYR.F
18509 518.6286 1552.8641 1552.8395 15.8 1 12 1.5 1 K.QIATLHAQVADMKK.K
18562 520.3062 1557.8967 1557.8515 29.0 1 11 1.1 1 R.QRYEILTPNSIPK.G 18560 18563
18640 783.3592 1564.7039 1564.6675 23.3 0 57 0.00014 1 R.ELEDATETADAMNR.E
18700 524.6449 1570.9130 1570.8468 42.2 0 39 0.0017 1 K.VSHLLGINVTDFTR.G
18738 525.6610 1573.9613 1573.8940 42.7 1 34 0.0013 1 K.AGKLDPHLVLDQLR.C 18737
18788 527.3043 1578.8912 1578.8365 34.6 1 35 0.0062 1 R.AGVLAHLEEERDLK.I
18891 529.2772 1584.8099 1584.7566 33.7 1 48 0.00074 1 K.NKHEAMITDLEER.L
19445 539.0263 1614.0571 1613.9869 43.5 1 15 0.03 1 R.VISGVLQLGNIVFKK.E
19453 808.4514 1614.8883 1614.8109 47.9 0 12 1.8 1 R.IMGIPEEEQMGLLR.V
19619 541.9778 1622.9116 1622.8318 49.2 1 12 1 1 R.QGFPNRVVFQEFR.Q 19618
19923 816.4445 1630.8744 1630.8058 42.0 0 (8) 5.7 1 R.IMGIPEEEQMGLLR.V
20145 549.6218 1645.8437 1645.7981 27.7 1 49 0.0007 1 R.ALEEAMEQKAELER.L
20252 830.4627 1658.9108 1658.8661 26.9 1 6 6.3 3 K.ALSLARALEEAMEQK.A 20251
20318 554.9499 1661.8278 1661.7930 20.9 1 (13) 2.9 1 R.ALEEAMEQKAELER.L
1249 566.2623 1695.7650 1695.7331 18.8 0 1 1.2e+002 6 K.MEDSVGCLETAEEVK.R
21358 864.0134 1726.0123 1725.9413 41.1 0 67 1.4e-006 1 R.QLLQANPILEAFGNAK.T 21359
21395 577.3146 1728.9220 1728.8642 33.4 1 7 6.4 1 K.QTLENERGELANEVK.V
22830 605.9944 1814.9615 1814.9010 33.3 1 42 0.002 1 K.IAQLEEQLDNETKER.Q 22829
23051 610.9693 1829.8860 1829.8503 19.5 1 8 11 1 R.QLEEAEEEAQRANASR.R
23605 935.5129 1869.0112 1868.9592 27.9 0 89 3.2e-008 1 K.ANLQIDQINTDLNLER.S 23608 23610 23612
24240 630.3305 1887.9696 1887.9247 23.8 1 33 0.024 1 K.KLEEEQIILEDQNCK.L
24777 479.2342 1912.9079 1912.8585 25.8 1 10 6.5 1 R.VEEEEERCQHLQAEK.K
25356 973.5478 1945.0811 1945.0004 41.5 0 40 0.0014 1 K.LQVELDNVTGLLSQSDSK.S
25456 650.6957 1949.0653 1948.9854 41.0 0 30 0.02 1 R.LQQELDDLLVDLDHQR.Q
26126 666.0339 1995.0798 1995.0021 39.0 1 54 0.00011 1 K.HSQAVEELAEQLEQTKR.V
26147 666.7203 1997.1391 1997.0541 42.6 1 57 2.3e-005 1 K.KANLQIDQINTDLNLER.S
26292 673.3888 2017.1445 2017.0554 44.1 0 32 0.0071 1 R.IIGLDQVAGMSETALPGAFK.T
26514 511.5190 2042.0470 2041.9738 35.8 1 47 0.00087 1 K.TLEEEAKTHEAQIQEMR.Q 26515 26516
26559 683.6852 2048.0337 2047.9554 38.3 0 53 0.00026 1 K.SMEAEMIQLQEELAAAER.A 26560
26830 697.0186 2088.0339 2087.9719 29.7 1 53 0.00027 1 R.QAQQERDELADEIANSSGK.G 26829
27251 718.3647 2152.0722 2152.1020 -13.86 1 2 38 3 K.QACVLMIKALELDSNLYR.I
28768 767.3700 2299.0882 2298.9879 43.7 1 21 0.55 1 R.SMMQDREDQSILCTGESGAGK.T
30583 850.7374 2549.1903 2549.2465 -22.03 1 1 53 10 K.QLAAENRLTEMETLQSQLMAEK.L
31972 917.1560 2748.4461 2748.3202 45.8 1 51 0.00027 1 K.DFSALESQLQDTQELLQEENRQK.L
32926 1006.5333 3016.5780 3016.4724 35.0 1 87 5.7e-008 1 R.DLGEELEALKTELEDTLDSTAAQQELR.S 32924 32925
33312 787.6614 3146.6164 3146.4812 43.0 1 39 0.0041 1 R.ALEQQVEEMKTQLEELEDELQATEDAK.L 33311 33313
36. P48668|K2C6C_HUMAN Mass: 60273 Score: 1183 Queries matched: 91 emPAI: 2.31
Keratin, type II cytoskeletal 6C OS=Homo sapiens GN=KRT6C PE=1 SV=3
Query Observed Mr(expt) Mr(calc) ppm Miss Score Expect Rank Peptide
2405 414.2096 826.4047 826.4225 -21.51 0 30 0.045 1 K.FASFIDK.V 2414 2415 2416
4898 473.2645 944.5143 944.5039 11.0 1 42 0.0035 1 R.GRLDSELR.N 787 4894 4895 4897 4900
6244 503.2294 1004.4443 1004.4597 -15.33 0 33 0.03 1 K.LLEGEECR.L 6245
6452 508.7694 1015.5243 1015.5298 -5.42 0 57 0.00011 1 R.QLDSIVGER.G 6453 6455 6456 6460
6595 513.7651 1025.5157 1025.5142 1.51 0 65 1.3e-005 1 R.SGFSSISVSR.S 6588 6592 6596
6900 519.2900 1036.5654 1036.5665 -1.08 1 32 0.021 1 R.SLYGLGGSKR.I 6898
7858 541.8020 1081.5894 1081.5920 -2.40 1 57 6.5e-005 1 K.FASFIDKVR.F 7853 7855 7857 7860 7861 7862 7863 7864 7865
8203 554.2785 1106.5424 1106.5356 6.12 0 56 0.00014 1 K.AQYEEIAQR.S 8196 8197 8198 1191 8199 8200 8201 8202 8205 8206
8711 567.2938 1132.5730 1132.5546 16.2 1 38 0.0088 1 R.KLLEGEECR.L 8698 8703
8980 577.2755 1152.5364 1152.5485 -10.51 0 29 0.079 1 K.EYQELMNVK.L 8981 8982
9556 586.8244 1171.6342 1171.6309 2.81 1 9 5.6 3 R.RQLDSIVGER.G 9552 9554
10408 602.3202 1202.6258 1202.6295 -3.10 0 43 0.0025 1 K.WTLLQEQGTK.T 10412 10413 10414
14030 439.2400 1314.6982 1314.6891 6.88 1 49 0.00062 1 R.NTKQEIAEINR.M
14764 665.3621 1328.7097 1328.7187 -6.78 0 59 5.1e-005 1 R.NLDLDSIIAEVK.A 14763 14766 14767 14768 14769 14770 14771 14772
15327 450.9191 1349.7356 1349.7191 12.2 1 30 0.039 1 R.TAAENEFVTLKK.D 15325 15326 15328
15504 453.2692 1356.7857 1356.7249 44.8 1 14 0.79 1 K.NKLEGLEDALQK.A
16398 704.3559 1406.6972 1406.7041 -4.92 0 93 3e-008 1 K.ADTLTDEINFLR.A 16401 16403
16674 712.8218 1423.6291 1423.6263 1.96 0 38 0.01 1 R.GSGGLGGACGGAGFGSR.S
16962 723.8476 1445.6806 1445.7184 -26.17 1 12 4.2 3 R.NMQDLVEDLKNK.Y
16983 724.3922 1446.7699 1446.7678 1.40 0 95 1.2e-008 1 R.AIGGGLSSVGGGSSTIK.Y 16981 16989
17842 503.2860 1506.8362 1506.8116 16.4 1 21 0.21 1 R.LLKEYQELMNVK.L 17844
19054 799.9001 1597.7857 1597.7519 21.2 0 75 2e-006 1 R.ISIGGGSCAISGGYGSR.A 19053 19055
19921 544.6186 1630.8341 1630.7733 37.3 0 9 6.6 2 K.QCASLQAAIADAEQR.G
20378 556.5951 1666.7634 1666.7594 2.39 1 56 0.00021 1 R.SRGSGGLGGACGGAGFGSR.S 20377
26542 683.0386 2046.0939 2046.0646 14.3 1 10 3.2 1 R.QNLEPLFEQYINNLRR.Q 26543
37. P05787|K2C8_HUMAN Mass: 53671 Score: 1161 Queries matched: 95 emPAI: 4.72
Keratin, type II cytoskeletal 8 OS=Homo sapiens GN=KRT8 PE=1 SV=7
Query Observed Mr(expt) Mr(calc) ppm Miss Score Expect Rank Peptide
2405 414.2096 826.4047 826.4225 -21.51 0 30 0.045 1 K.FASFIDK.V 2414 2415 2416
3618 435.7160 869.4174 869.4243 -7.86 0 45 0.0015 1 R.ISSSSFSR.V 3616
6177 500.7806 999.5466 999.5600 -13.43 0 22 0.26 2 R.LQAEIEGLK.G 6179
6722 515.7877 1029.5609 1029.5607 0.23 0 17 0.78 1 K.WSLLQQQK.T
6798 517.2446 1032.4745 1032.5134 -37.67 1 16 1.5 1 K.QDMARQLR.E
7457 530.7707 1059.5268 1059.5560 -27.59 1 41 0.0053 1 R.KLLEGEESR.L 7456 7459 7460
7803 540.2621 1078.5095 1078.5043 4.86 0 52 0.00031 1 K.AQYEDIANR.S 7799 7800 7801 7802 7804
7838 541.2810 1080.5475 1080.5564 -8.20 1 57 0.00012 1 K.SYKVSTSGPR.A 7836
7858 541.8020 1081.5894 1081.5920 -2.40 1 57 6.5e-005 1 K.FASFIDKVR.F 7853 7855 7857 7860 7861 7862 7863 7864 7865
1200 557.3137 1112.6129 1112.5591 48.4 1 4 32 2 R.TSSSRAVVVK.K
8581 565.2998 1128.5851 1128.6138 -25.43 1 27 0.091 1 R.GELAIKDANAK.L
8591 565.3099 1128.6052 1128.6138 -7.64 0 75 1.4e-006 1 K.LSELEAALQR.A 8580 8589 8593 8594 8595 8596
8757 569.2920 1136.5694 1136.5713 -1.65 0 47 0.0012 1 K.YEELQSLAGK.H
8980 577.2755 1152.5364 1152.5485 -10.51 0 29 0.079 1 R.EYQELMNVK.L 8981 8982
9105 581.2805 1160.5465 1160.5227 20.5 1 (3) 31 6 K.SYKVSTSGPR.A
9571 587.3154 1172.6162 1172.6289 -10.81 0 59 5.5e-005 1 K.LVSESSDVLPK.- 9563 9568
10355 601.3211 1200.6277 1200.6462 -15.39 1 52 0.00032 1 R.RQLETLGQEK.L 10349 10351
10469 604.7952 1207.5757 1207.5867 -9.03 1 64 2.7e-005 1 R.TKTEISEMNR.N 10470
10799 612.7912 1223.5678 1223.5816 -11.25 1 (31) 0.051 1 R.TKTEISEMNR.N
12471 639.3567 1276.6988 1276.7027 -3.01 0 3 17 7 K.LALDIEIATYR.K
14155 660.8334 1319.6523 1319.6642 -9.05 0 98 8.3e-009 1 R.SLDMDSIIAEVK.A 14156 14164 14165 14167
15165 447.9207 1340.7402 1340.7412 -0.74 1 38 0.0058 1 R.LQAEIEGLKGQR.A 15159 15162 15169
15207 672.8349 1343.6552 1343.6681 -9.54 0 24 0.22 1 R.ASLEAAIADAEQR.G
16596 710.3766 1418.7386 1418.7405 -1.36 0 52 0.00028 1 R.LEGLTDEINFLR.Q 16601
17292 737.3867 1472.7589 1472.7722 -9.06 1 56 0.00012 1 R.DGKLVSESSDVLPK.- 17291 17294
17311 492.5747 1474.7022 1474.6908 7.69 0 27 0.14 1 R.LESGMQNMSIHTK.T 17317 17318 17319
17382 494.2607 1479.7602 1479.7643 -2.75 1 36 0.011 1 R.TEMENEFVLIKK.D 17384
18036 762.8596 1523.7046 1523.7653 -39.86 1 6 19 3 K.RTEMENEFVLIK.K
18475 517.6023 1549.7851 1549.7922 -4.57 1 27 0.11 1 R.QLREYQELMNVK.L 18476
19936 544.9611 1631.8616 1631.8705 -5.47 1 34 0.017 1 K.MLETKWSLLQQQK.T
25660 652.6957 1955.0652 1955.0323 16.8 1 21 0.17 1 R.ASLEAAIADAEQRGELAIK.D 25659
26182 668.6568 2002.9486 2002.8989 24.8 1 13 3.7 1 R.SNMDNMFESYINNLRR.Q 26179 26180 26183
26307 673.9882 2018.9427 2018.8938 24.2 1 (4) 30 1 R.SNMDNMFESYINNLRR.Q
28685 763.4001 2287.1784 2287.1041 32.5 1 55 0.00014 1 R.AEAESMYQIKYEELQSLAGK.H 28684 28686 28687
29383 598.0494 2388.1685 2388.1413 11.4 1 10 5.1 1 K.LLEGEESRLESGMQNMSIHTK.T
33648 797.1747 3184.6695 3184.5194 47.2 1 7 6 1 R.QLYEEEIRELQSQISDTSVVLSMDNSR.S
35210 982.0052 3923.9916 3924.0415 -12.72 0 31 0.03 1 R.GGLGGGYGGASGMGGITAVTVNQSLLSPLVLEVDPNIQAVR.T
38. P01620|KV302_HUMAN Mass: 11882 Score: 1141 Queries matched: 41 emPAI: 3.23
Ig kappa chain V-III region SIE OS=Homo sapiens PE=1 SV=1
Query Observed Mr(expt) Mr(calc) ppm Miss Score Expect Rank Peptide
5769 490.2804 978.5462 978.5498 -3.68 0 68 4.4e-006 1 R.LLIYGASSR.A 5758 5760 5761 5763 5764 5765 5766 5767 5768 5770
19928 816.8905 1631.7665 1631.7791 -7.77 0 129 9.3e-012 1 R.FSGSGSGTDFTLTISR.L 19929
24177 942.4882 1882.9617 1883.0000 -20.31 0 118 7.7e-011 1 -.EIVLTQSPGTLSLSPGER.A 24175 24176 24178 24179 24180 24181 24182
29061 781.7204 2342.1394 2342.1503 -4.66 1 57 0.00012 1 R.ATGIPDRFSGSGSGTDFTLTISR.L 29063
29840 822.7454 2465.2144 2465.2087 2.31 0 27 0.12 1 R.ASQSVSNSYLAWYQQKPGQAPR.L
39. P01623|KV305_HUMAN Mass: 11853 Score: 1141 Queries matched: 45 emPAI: 3.23
Ig kappa chain V-III region WOL OS=Homo sapiens PE=1 SV=1
Query Observed Mr(expt) Mr(calc) ppm Miss Score Expect Rank Peptide
5769 490.2804 978.5462 978.5498 -3.68 0 68 4.4e-006 1 R.LLIYGASSR.A 5758 5760 5761 5763 5764 5765 5766 5767 5768 5770
10464 403.2267 1206.6582 1206.6608 -2.23 1 6 8.8 1 R.TFGQGTKVEIK.R 46
12837 644.3117 1286.6089 1286.6272 -14.21 1 (4) 25 2 R.TFGQGTKVEIK.R
12940 644.3499 1286.6852 1286.6272 45.1 1 (3) 21 7 R.TFGQGTKVEIK.R 12888
19928 816.8905 1631.7665 1631.7791 -7.77 0 129 9.3e-012 1 R.FSGSGSGTDFTLTISR.L 19929
24177 942.4882 1882.9617 1883.0000 -20.31 0 118 7.7e-011 1 -.EIVLTQSPGTLSLSPGER.A 24175 24176 24178 24179 24180 24181 24182
29061 781.7204 2342.1394 2342.1503 -4.66 1 57 0.00012 1 R.ATGIPDRFSGSGSGTDFTLTISR.L 29063
40. P05388|RLA0_HUMAN Mass: 34423 Score: 1112 Queries matched: 77 emPAI: 5.49
60S acidic ribosomal protein P0 OS=Homo sapiens GN=RPLP0 PE=1 SV=1
Query Observed Mr(expt) Mr(calc) ppm Miss Score Expect Rank Peptide
4234 451.7737 901.5328 901.5419 -10.13 1 39 0.003 1 R.GKAVVLMGK.N
5247 484.7710 967.5274 967.5127 15.1 0 40 0.0033 1 R.GNVGFVFTK.E 5243
10636 609.3357 1216.6568 1216.6703 -11.12 0 54 0.00016 1 K.IIQLLDDYPK.C 10631 10634 10638 10640 10641
10763 611.3096 1220.6047 1220.6149 -8.36 0 73 2.7e-006 1 R.GHLENNPALEK.L 10756 10758 10761 10762 10764
12034 633.7991 1265.5836 1265.6074 -18.81 0 41 0.0052 1 K.CFIVGADNVGSK.Q 12035 1478 12039 1479
13999 657.3479 1312.6812 1312.7027 -16.41 0 81 4.1e-007 1 K.TSFFQALGITTK.I 13996 14007 14008 14009 14010 14011 14012
15324 450.9148 1349.7227 1349.6982 18.2 1 20 0.4 1 K.AVVLMGKNTMMR.K
16172 465.2463 1392.7172 1392.6690 34.6 0 (3) 27 7 K.TSFFQALGITTK.I
16757 714.9446 1427.8745 1427.8235 35.7 0 57 1.1e-005 1 R.GTIEILSDVQLIK.T 16741 16753 16754 16755 16756
22265 595.6970 1784.0692 1784.0407 16.0 1 49 5.1e-005 1 K.ISRGTIEILSDVQLIK.T 22266
24388 948.5102 1895.0059 1894.9928 6.91 0 48 0.0005 1 R.VLALSVETDYTFPLAEK.V 24382 24383 24384 24391
25473 488.5397 1950.1299 1950.0799 25.6 1 48 0.00015 1 R.GHLENNPALEKLLPHIR.G 25470
26581 684.3519 2050.0338 2050.0088 12.2 1 31 0.044 1 K.CFIVGADNVGSKQMQQIR.M 26582
27015 708.4081 2122.2025 2122.1562 21.8 1 42 0.00055 1 R.VLALSVETDYTFPLAEKVK.A 27001 27004 27005 27008 27010 27011
27361 727.3824 2179.1254 2179.0943 14.3 0 69 5.6e-006 1 R.AGAIAPCEVTVPAQNTGLGPEK.T 27357 27359 27360
28489 1131.9821 2261.9497 2261.9158 15.0 1 58 0.00012 1 K.VEAKEESEESDEDMGFGLFD.-
29672 822.4483 2464.3232 2464.2672 22.7 1 63 1.2e-005 1 K.IIQLLDDYPKCFIVGADNVGSK.Q 29674
31981 918.1456 2751.4150 2751.4595 -16.18 0 55 0.00011 1 K.AFLADPSAFVAAAPVAAATTAAPAAAAAPAK.V 31982 31983 31984
32700 736.6660 2942.6347 2942.5436 31.0 1 18 0.19 1 R.NVASVCLQIGYPTVASVPHSIINGYKR.V
34498 869.4711 3473.8553 3473.7865 19.8 1 31 0.017 1 R.AGAIAPCEVTVPAQNTGLGPEKTSFFQALGITTK.I 34497 34500
41. Q02880|TOP2B_HUMAN Mass: 184122 Score: 1112 Queries matched: 115 emPAI: 1.08
DNA topoisomerase 2-beta OS=Homo sapiens GN=TOP2B PE=1 SV=3
Query Observed Mr(expt) Mr(calc) ppm Miss Score Expect Rank Peptide
3227 424.7168 847.4190 847.4188 0.28 0 39 0.007 1 K.LPNYDAR.E
431 426.2561 850.4977 850.4701 32.5 0 41 0.0026 1 R.YGVFPLR.G 3282 3283 3284 3288
4395 457.7491 913.4837 913.4732 11.5 0 21 0.33 1 K.VLFTCFK.R
4937 474.7959 947.5773 947.5804 -3.22 1 23 0.049 1 K.IVGLQYKK.S 796
5810 491.7538 981.4931 981.4953 -2.30 0 51 0.00049 1 K.LCNIFSTK.F 5811 5815 5817
5925 494.2887 986.5628 986.5648 -1.95 1 23 0.2 1 K.EKVEELIK.Q 5919 5921 5927
6161 500.2881 998.5616 998.5621 -0.52 1 7 6.1 1 R.EIVNNVRR.M 6162
6366 506.7343 1011.4541 1011.4444 9.59 0 24 0.22 1 R.AYDLAGSCR.G
6400 507.7513 1013.4880 1013.4617 26.0 0 4 18 8 K.DIVALMTR.R
6442 508.2908 1014.5671 1014.5783 -11.01 0 22 0.27 1 R.IIPEITAMK.A 6443 6447 6448
6606 514.2436 1026.4727 1026.4505 21.6 0 5 16 4 K.SYDDAESLK.T
6973 521.7974 1041.5803 1041.5681 11.7 1 31 0.028 1 R.KVLFTCFK.R 6976
8228 554.8053 1107.5960 1107.6036 -6.89 0 81 3.4e-007 1 K.LAQAEAAGLHK.V 8230 8233
8346 558.3394 1114.6643 1114.6169 42.6 0 44 0.00074 1 K.DLIQMLVQR.G 8339
8456 561.8194 1121.6243 1121.5982 23.3 1 13 1.8 1 R.DRYGVFPLR.G
8564 564.8387 1127.6628 1127.6663 -3.03 0 76 5.1e-007 1 K.SLAVSGLGVIGR.D 8565 8566 8570 8572
8643 566.3054 1130.5963 1130.6118 -13.69 0 (2) 27 2 K.DLIQMLVQR.G
8974 576.8406 1151.6665 1151.6227 38.1 0 12 1 1 R.EVTFVPGLYK.I 8967 8973
9088 580.3406 1158.6666 1158.6761 -8.16 0 42 0.0015 1 K.AGVSVKPFQVK.N 9085 9086 9089
9489 584.7791 1167.5437 1167.5455 -1.48 1 49 0.00082 1 R.RAYDLAGSCR.G 9490
9548 586.3516 1170.6887 1170.6794 7.94 1 6 5.4 1 R.RIIPEITAMK.A
11071 412.2400 1233.6983 1233.7081 -7.99 1 12 1.5 1 K.GIPVVEHKVEK.V 11064 11073 11074
12146 635.8493 1269.6841 1269.6929 -6.89 0 60 3.6e-005 1 R.NTVEITELPVR.T 420
12217 425.5937 1273.7591 1273.7064 41.4 1 22 0.059 1 K.LDKDIVALMTR.R
14038 658.3896 1314.7646 1314.7006 48.7 0 43 0.0008 1 R.YIFTMLSTLAR.L 14031 14034 14037
15483 679.3553 1356.6960 1356.7038 -5.73 0 74 2.5e-006 1 R.HVDYVVDQVVGK.L 15496 15498
15502 679.3923 1356.7700 1356.7653 3.46 0 48 0.00038 1 R.LLFPAVDDNLLK.F 15503 15505 15506
15725 456.9331 1367.7774 1367.7773 0.07 1 22 0.12 1 K.KGKPSSDTVPKPK.R
15829 459.2354 1374.6843 1374.6489 25.8 1 16 1.4 1 K.FTVETACKEYK.H
16258 466.5747 1396.7023 1396.6834 13.6 1 43 0.003 1 K.SYDDAESLKTLR.Y 16260
16267 466.9137 1397.7193 1397.6625 40.6 1 8 7.1 2 R.EDVLAGMSGKAIK.G
16289 467.2853 1398.8340 1398.7943 28.3 1 12 0.59 1 K.SLAVSGLGVIGRDR.Y
16855 718.8587 1435.7028 1435.6943 5.93 0 57 0.00012 1 K.ELILFSNSDNER.S
17180 731.4095 1460.8045 1460.7511 36.6 0 30 0.03 1 K.IFDEILVNAADNK.Q
17741 500.9482 1499.8229 1499.8096 8.86 0 28 0.047 1 R.SIPSLVDGFKPGQR.K 17744 17745 17746 17747 17748 17749 17751
17996 760.9121 1519.8095 1519.7341 49.7 0 48 0.00064 1 K.LQLEETMPSPYGR.R
18193 765.4274 1528.8402 1528.7919 31.6 0 47 0.00056 1 K.QIMENAEINNIIK.I 18194
18197 765.4474 1528.8803 1528.8290 33.6 0 52 9.8e-005 1 K.HGFLEEFITPIVK.A 18195 18196 18198
20387 834.9381 1667.8617 1667.8042 34.4 0 71 3.6e-006 1 R.YAGPEDDAAITLAFSK.K 20388
20476 558.9862 1673.9367 1673.8777 35.2 0 25 0.057 1 R.LHGLPEQFLYGTATK.H 20465 20475
21412 577.9552 1730.8439 1730.7968 27.2 0 39 0.0071 1 K.IMIMTDQDQDGSHIK.G 21410
21609 582.6675 1744.9808 1744.9108 40.1 1 44 0.00072 1 K.IFDEILVNAADNKQR.D
21826 587.6614 1759.9625 1759.8927 39.7 0 77 5.6e-007 1 K.AASNCGIVESILNWVK.F
22462 896.9638 1791.9130 1791.8527 33.7 0 86 1.2e-007 1 K.VVEAVNSDSDSEFGIPK.K
23064 458.5205 1830.0530 1829.9788 40.5 1 26 0.027 1 R.RLHGLPEQFLYGTATK.H 23062 23063 23065
24208 943.5233 1885.0320 1884.9581 39.2 0 68 3.7e-006 1 K.VSIDPESNIISIWNNGK.G
24385 632.6687 1894.9843 1894.9594 13.2 1 2 23 2 K.HGFLEEFITPIVKASK.N
26797 694.7061 2081.0966 2081.0575 18.8 1 2 22 1 R.EASHKQIMENAEINNIIK.I
31249 872.4851 2614.4334 2614.3166 44.7 1 6 4 1 K.VYVPALIFGQLLTSSNYDDDEKK.V
32689 979.8431 2936.5076 2936.3716 46.3 1 39 0.0044 1 K.KTSFDQDSDVDIFPSDFPTEPPSLPR.T 32685 32686 32687
33258 1044.1805 3129.5197 3129.3939 40.2 1 19 0.69 1 K.ASPITNDGEDEFVPSDGLDKDEYTFSPGK.S 33257
42. P35268|RL22_HUMAN Mass: 14835 Score: 1020 Queries matched: 46 emPAI: 4.12
60S ribosomal protein L22 OS=Homo sapiens GN=RPL22 PE=1 SV=2
Query Observed Mr(expt) Mr(calc) ppm Miss Score Expect Rank Peptide
7907 543.7857 1085.5569 1085.5730 -14.82 1 17 0.99 2 K.NNLRDWLR.V 7908 7910 7911
10461 604.3307 1206.6469 1206.6496 -2.21 0 68 6.8e-006 1 K.ITVTSEVPFSK.R 10459 10460 10463
11232 621.8392 1241.6639 1241.6728 -7.15 0 86 1.1e-007 1 K.AGNLGGGVVTIER.S 11228 11229 11230 11231 11233 11235 11237 11238
15628 682.3739 1362.7333 1362.7507 -12.77 1 49 0.0005 1 K.ITVTSEVPFSKR.Y 15626 15630
16187 697.8617 1393.7089 1393.7201 -8.02 1 59 6.4e-005 1 R.VVANSKESYELR.Y 16188 16189 16190 16191 16192 16193 16194 16195
17089 729.3785 1456.7424 1456.7998 -39.40 1 2 37 8 K.AGNLGGGVVTIERSK.S
18017 508.5619 1522.6640 1522.6834 -12.74 1 (1) 57 6 K.ITVTSEVPFSKR.Y
18515 777.8170 1553.6194 1553.6528 -21.46 1 (1) 43 9 R.VVANSKESYELR.Y
18821 791.8580 1581.7015 1581.7092 -4.89 1 9 8.6 2 K.SKITVTSEVPFSK.R 18851
18839 791.8656 1581.7167 1581.7092 4.71 1 (5) 26 5 K.SKITVTSEVPFSK.R 18847
25071 966.3707 1930.7268 1930.7228 2.06 0 86 1.4e-007 1 R.YFQINQDEEEEEDED.- 25068 25069 25070 25072 25073
43. P36578|RL4_HUMAN Mass: 47953 Score: 1017 Queries matched: 91 emPAI: 6.58
60S ribosomal protein L4 OS=Homo sapiens GN=RPL4 PE=1 SV=5
Query Observed Mr(expt) Mr(calc) ppm Miss Score Expect Rank Peptide
4390 457.3061 912.5977 912.6008 -3.35 1 44 0.00028 1 K.EAVLLLKK.L 4389 4391
4941 475.2416 948.4686 948.4698 -1.31 0 42 0.0031 1 K.MINTDLSR.I 4939 4951
5075 478.7800 955.5455 955.5450 0.48 0 81 2.3e-007 1 K.AAAAAAALQAK.S 5074
5918 494.2822 986.5498 986.5549 -5.13 1 35 0.012 1 K.LKAWNDIK.K 5922
5956 494.7915 987.5684 987.5753 -6.96 0 31 0.024 1 K.NVTLPAVFK.A 5955 5957 5958 5959 5960 5961 5963
6428 507.8276 1013.6407 1013.6485 -7.64 1 51 6.8e-005 1 K.TKEAVLLLK.K 6429 6430
7884 542.3285 1082.6424 1082.6448 -2.19 1 37 0.0031 1 R.ILKSPEIQR.A 7881 7882 7883
8148 552.2655 1102.5164 1102.5229 -5.96 0 32 0.041 1 K.SNYNLPMHK.M 8149 8150
8382 560.2613 1118.5081 1118.5179 -8.75 0 (2) 37 1 K.SNYNLPMHK.M
8960 576.7966 1151.5787 1151.5611 15.3 0 13 5.3 1 K.LDELYGTWR.K
9742 592.7445 1183.4744 1183.4863 -9.99 0 47 0.00089 1 R.SGQGAFGNMCR.G 9743 9744 9745
12130 634.8905 1267.7664 1267.7500 13.0 0 55 3.2e-005 1 R.NIPGITLLNVSK.L 12120 12125 12126 12127 12129 12132
12569 640.8377 1279.6609 1279.6561 3.78 1 52 0.00031 1 R.KLDELYGTWR.K 12567 12568
13530 433.5847 1297.7323 1297.7354 -2.35 1 56 5.8e-005 1 R.VDKAAAAAAALQAK.S
14059 658.8229 1315.6312 1315.6019 22.2 0 45 0.0019 1 R.FCIWTESAFR.K 14053 14055 14056 14060 14062
16932 482.2514 1443.7325 1443.6969 24.7 1 23 0.29 1 R.FCIWTESAFRK.L
19147 803.4110 1604.8075 1604.7868 12.9 0 59 7.4e-005 1 R.GPCIIYNEDNGIIK.A
19213 804.9554 1607.8963 1607.8658 19.0 0 49 0.00024 1 R.IEEVPELPLVVEDK.V
20107 548.3334 1641.9783 1641.9566 13.2 1 33 0.0032 1 K.AFRNIPGITLLNVSK.L
21829 587.9687 1760.8843 1760.8879 -2.04 1 33 0.025 1 R.RGPCIIYNEDNGIIK.A 21831 21836 21837 21838
21898 883.3610 1764.7073 1764.7533 -26.04 1 7 13 2 R.GGGTHRSGQGAFGNMCR.G
23302 617.3935 1849.1588 1849.1400 10.1 1 7 0.23 1 R.NIPGITLLNVSKLNILK.L
23531 466.2758 1861.0741 1861.0322 22.5 0 39 0.0011 1 K.APIRPDIVNFVHTNLR.K 1451 23530 23532 23533
25152 646.3551 1936.0436 1936.0161 14.2 0 55 8.8e-005 1 R.YAICSALAASALPALVMSK.G 25151 25153 25154 25155 25156 25158
25496 651.6954 1952.0644 1952.0111 27.3 0 (32) 0.013 1 R.YAICSALAASALPALVMSK.G 25492 25493
26064 498.3004 1989.1725 1989.1272 22.8 1 23 0.022 1 K.APIRPDIVNFVHTNLRK.N 26061 26062 26063 26065 26066
26282 1009.0035 2015.9925 2015.9825 4.99 0 (28) 0.089 1 R.YAICSALAASALPALVMSK.G
26859 698.3846 2092.1321 2092.1172 7.09 1 42 0.0016 1 K.RYAICSALAASALPALVMSK.G 26861
27393 729.0803 2184.2192 2184.1565 28.7 1 47 0.00024 1 R.IEEVPELPLVVEDKVEGYK.K
28956 778.0535 2331.1387 2331.0880 21.8 0 53 0.00033 1 R.QPYAVSELAGHQTSAESWGTGR.A
31612 679.8333 2715.3042 2715.2749 10.8 1 46 0.0015 1 K.NNRQPYAVSELAGHQTSAESWGTGR.A 31613 31614
44. A0M8Q6|LAC7_HUMAN Mass: 11467 Score: 1004 Queries matched: 74 emPAI: 5.00
Ig lambda-7 chain C region OS=Homo sapiens GN=IGLC7 PE=1 SV=2
Query Observed Mr(expt) Mr(calc) ppm Miss Score Expect Rank Peptide
20865 567.3085 1698.9038 1698.9152 -6.71 1 6 8.2 1 K.ADGSPVKVGVETTKPSK.Q
21482 870.3714 1738.7283 1738.7944 -38.02 1 22 0.39 1 R.SYSCRVTHEGSTVEK.T 21483 21484
21556 872.4321 1742.8496 1742.8515 -1.08 0 87 1.4e-007 1 K.YAASSYLSLTPEQWK.S 21550 21551 21552 21553 21554 21555 21557
26010 993.4995 1984.9845 1985.0105 -13.14 0 50 0.00055 1 K.AAPSVTLFPPSSEELQANK.A 25993 25994 25995 25998 25999 26000 26001
28867 772.3723 2314.0949 2314.1229 -12.10 1 48 0.0012 1 K.QSNNKYAASSYLSLTPEQWK.S 28863 28864 28865 28866 28868 28869
45. P11142|HSP7C_HUMAN Mass: 71082 Score: 982 Queries matched: 61 emPAI: 2.07
Heat shock cognate 71 kDa protein OS=Homo sapiens GN=HSPA8 PE=1 SV=1
Query Observed Mr(expt) Mr(calc) ppm Miss Score Expect Rank Peptide
3441 429.7203 857.4260 857.4494 -27.34 0 26 0.11 1 R.GTLDPVEK.A
4355 457.2217 912.4288 912.3953 36.7 1 0 41 8 K.KDISENK.R
4875 472.7603 943.5061 943.5161 -10.61 0 39 0.0059 1 K.VCNPIITK.L 4874 4876
5971 495.2581 988.5016 988.5189 -17.52 1 58 8.1e-005 1 R.LSKEDIER.M 5976 5978 5979
6469 509.2753 1016.5360 1016.5614 -24.99 1 45 0.0017 1 K.ITITNDKGR.L
9688 590.8144 1179.6143 1179.6135 0.68 1 75 1.8e-006 1 K.VQVEYKGETK.S 9681 9682 9689 9692
10314 600.3326 1198.6507 1198.6670 -13.59 0 74 1.7e-006 1 K.DAGTIAGLNVLR.I 10313 10315 10316 10320
10880 614.8026 1227.5907 1227.6207 -24.48 0 67 1.2e-005 1 K.VEIIANDQGNR.T 10891 10893
11089 412.5634 1234.6683 1234.6169 41.7 0 5 11 1 R.MVNHFIAEFK.R
11704 626.3208 1250.6271 1250.6118 12.3 0 (4) 26 7 R.MVNHFIAEFK.R
11754 627.3403 1252.6661 1252.6088 45.8 0 11 3.1 1 R.FEELNADLFR.G
11797 419.2088 1254.6045 1254.5857 15.0 1 0 57 5 K.ENKITITNDK.G
13687 652.3214 1302.6283 1302.5914 28.3 0 15 2.1 1 K.NSLESYAFNMK.A
16151 464.5927 1390.7562 1390.7180 27.5 1 20 0.31 1 R.MVNHFIAEFKR.K
17383 494.2650 1479.7731 1479.7470 17.7 1 40 0.004 1 R.ARFEELNADLFR.G
17396 494.6202 1480.8387 1480.7998 26.3 0 39 0.0022 1 K.SQIHDIVLVGGSTR.I 17393 17395
17446 744.3661 1486.7176 1486.6940 15.9 0 75 2.2e-006 1 R.TTPSYVAFTDTER.L 17444 17445 17449
18648 522.6142 1564.8207 1564.8249 -2.69 1 18 0.7 1 K.LLQDFFNGKELNK.S
19462 808.8969 1615.7792 1615.7804 -0.71 0 44 0.0028 1 K.SFYPEEVSSMVLTK.M 19464
19852 543.3232 1626.9478 1626.9053 26.1 1 23 0.057 1 R.QATKDAGTIAGLNVLR.I 19794 19817
20176 825.4250 1648.8354 1648.7879 28.8 0 71 4.5e-006 1 K.NQVAMNPTNTVFDAK.R
20256 830.4796 1658.9447 1658.8879 34.2 0 73 7.9e-007 1 R.IINEPTAAAIAYGLDK.K
20719 846.3457 1690.6768 1690.7183 -24.58 0 74 2.5e-006 1 K.STAGDTHLGGEDFDNR.M 20720 20721
22294 596.6897 1787.0471 1786.9828 36.0 1 41 0.00052 1 R.IINEPTAAAIAYGLDKK.V 22288 22292 22293 22295
22705 602.6349 1804.8828 1804.8890 -3.45 1 65 2e-005 1 K.NQVAMNPTNTVFDAKR.L
23156 460.2695 1837.0491 1837.0058 23.6 1 26 0.032 1 K.LDKSQIHDIVLVGGSTR.I
23953 625.9815 1874.9227 1874.9158 3.69 1 1 54 3 K.SFYPEEVSSMVLTKMK.E 23919
24438 951.4670 1900.9194 1900.8503 36.4 1 (4) 27 2 K.NQVAMNPTNTVFDAKR.L
25959 991.4955 1980.9764 1980.9905 -7.11 0 38 0.0093 1 K.TVTNAVVTVPAYFNDSQR.Q 25962
32864 999.8403 2996.4991 2996.4502 16.3 0 2 32 1 R.TLSSSTQASIEIDSLYEGIDFYTSITR.A
46. P0CG39|POTEJ_HUMAN Mass: 118740 Score: 966 Queries matched: 142 emPAI: 0.28
POTE ankyrin domain family member J OS=Homo sapiens GN=POTEJ PE=3 SV=1
Query Observed Mr(expt) Mr(calc) ppm Miss Score Expect Rank Peptide
1746 400.7725 799.5304 799.5280 3.07 1 34 0.0062 1 K.RGILTLK.Y 1736 1737 1738 1739 1740 1741 1742 1743 22 1744 1745
3715 436.7606 871.5066 871.5127 -6.98 1 18 0.63 5 R.EIVRDIK.E
5662 488.7039 975.3933 975.4410 -48.92 0 81 2.9e-007 1 K.AGFAGDDAPR.A 5663 5664 5665 5666 5667 5668 5669 5670 5671 5672
5921 494.2857 986.5568 986.5947 -38.38 1 4 16 9 R.KDLIVMLR.D
6422 507.7904 1013.5662 1013.5618 4.44 1 3 20 6 K.KANLNALDR.Y
8520 563.7869 1125.5593 1125.5376 19.3 0 8 9 3 R.ICELVSDYK.E
9150 581.3095 1160.6045 1160.5933 9.65 0 7 11 10 K.EIAALAPSMMK.I 9151 9158 9216 9219 9263 1310 9342 9352
9647 589.3205 1176.6264 1176.5882 32.5 0 (0) 42 7 K.EIAALAPSMMK.I
9821 593.8133 1185.6120 1185.5989 11.1 1 13 2.6 1 R.LKGSENGQPEK.R 9795 9800 9801 9819 9831 9833 1377 9861 9877 9886
10065 597.3052 1192.5959 1192.5831 10.7 0 (2) 34 3 K.EIAALAPSMMK.I 10063
11613 624.3152 1246.6159 1246.5764 31.6 1 12 3.6 2 R.GYRFTTMAER.E
13701 652.3367 1302.6588 1302.6108 36.8 1 3 29 5 K.KYLEDIESVK.K
17934 505.9290 1514.7653 1514.7419 15.4 0 41 0.0046 1 K.IWHHTFYNELR.V 17935
17951 506.2357 1515.6853 1515.6954 -6.66 0 (52) 0.00043 1 K.QEYDESGPSIVHR.K 17948 17949 17950 17952 17954 17955 17956 17957
18146 763.8790 1525.7433 1525.7397 2.38 1 3 29 3 K.EIAALAPSMMKIR.I
18297 513.6242 1537.8507 1537.8212 19.1 0 2 15 4 R.TALHLASANGNSGVVK.L
18436 774.9088 1547.8030 1547.7873 10.1 1 14 1.7 3 R.MQKEIAALAPSMMK.I 18431 18437 18439
18622 782.9101 1563.8057 1563.7822 15.0 1 (6) 11 4 R.MQKEIAALAPSMMK.I
18794 790.9101 1579.8057 1579.7772 18.1 1 (5) 16 2 R.MQKEIAALAPSMMK.I
19032 798.8124 1595.6102 1595.6617 -32.26 0 55 0.00014 1 K.QEYDESGPSIVHR.K
20111 548.9299 1643.7680 1643.7903 -13.59 1 46 0.0017 1 K.QEYDESGPSIVHRK.C 20113 20114 20115 20116
22286 894.4642 1786.9138 1786.8246 50.0 1 4 20 8 R.EEIAMLRLELDTMK.H 22285
25828 656.6957 1967.0654 1967.0727 -3.72 0 23 0.11 1 R.VAPEEHPILLTEAPLNPK.A 25824 25825 25826 25827 25829
26482 510.9938 2039.9461 2039.9234 11.1 1 2 52 10 K.QMLKISSENSNPEQDLK.L 26485
27831 743.0731 2226.1975 2226.1119 38.4 1 3 12 2 M.VAEVDSMPAASSVKKPFVLR.S 27827 27828 27837 27844 27845 27849
28802 769.7250 2306.1532 2306.0783 32.5 1 (2) 34 4 M.VAEVDSMPAASSVKKPFVLR.S
35090 933.6393 3730.5283 3730.4113 31.4 0 5 25 1 K.MTQIMFETFNTPAMYVAIQAMLSLYTSGR.T
35093 1244.5307 3730.5703 3730.4113 42.6 0 (1) 57 10 K.MTQIMFETFNTPAMYVAIQAMLSLYTSGR.T
47. Q14980|NUMA1_HUMAN Mass: 239199 Score: 942 Queries matched: 113 emPAI: 0.84
Nuclear mitotic apparatus protein 1 OS=Homo sapiens GN=NUMA1 PE=1 SV=2
Query Observed Mr(expt) Mr(calc) ppm Miss Score Expect Rank Peptide
21 400.7486 799.4826 799.4803 2.82 0 31 0.027 1 R.LALLNEK.Q
1808 403.6957 805.3768 805.4004 -29.29 1 11 3.9 9 K.KCLEEK.N
3301 426.7318 851.4491 851.4266 26.4 0 6 10 8 K.LGNSLLR.R
3678 436.2254 870.4363 870.4308 6.38 1 3 18 3 K.EPARAGDR.Q
4797 471.2723 940.5300 940.5341 -4.42 1 22 0.14 1 R.ELVKEPAR.A 4798
5138 480.7630 959.5115 959.5148 -3.43 1 5 16 6 R.AAERSSALR.E
849 487.2718 972.5290 972.4988 31.1 1 5 29 10 K.ELRAEAER.L
5923 494.2881 986.5617 986.5145 47.9 0 12 2 9 R.SAPASQASLR.A 5920
6466 509.2697 1016.5249 1016.5138 11.0 1 3 24 7 K.EGKDQELAK.L 6470
6930 520.3339 1038.6532 1038.6073 44.2 0 38 0.00097 1 R.ELGELIPLR.Q 6925
6972 521.7904 1041.5662 1041.5679 -1.64 1 10 4.6 1 R.GLGERANLGR.Q
7261 523.7892 1045.5638 1045.5338 28.7 1 13 2.3 2 K.AARAELEMR.L
7304 524.7998 1047.5850 1047.5713 13.1 0 51 0.00026 1 K.YVQELAAVR.A
7812 540.2910 1078.5674 1078.5441 21.6 1 (5) 14 2 K.MAATSKEVAR.L
8410 560.8049 1119.5953 1119.5971 -1.62 1 7 8.6 1 R.NRVCPPHLK.T
8492 562.7952 1123.5758 1123.5387 33.1 1 1 44 7 K.ALSKASPNTR.S
9073 580.2886 1158.5626 1158.5104 45.1 1 5 19 3 K.MAATSKEVAR.L
9546 586.3347 1170.6548 1170.6357 16.3 1 39 0.0043 1 R.GRAQADLALEK.A
9751 592.8667 1183.7188 1183.6924 22.3 1 5 4.2 1 R.IDRLALLNEK.Q
9991 594.3277 1186.6409 1186.6445 -3.05 0 15 1.3 1 K.VLEGSELELAK.M 9999
10076 597.3432 1192.6718 1192.6564 12.9 0 42 0.0016 1 R.LGHELQQAGLK.T
10351 601.3107 1200.6069 1200.6350 -23.36 1 13 3 6 K.EQQLKEVAEK.Q 10366
10457 402.8869 1205.6390 1205.6074 26.2 1 29 0.06 1 R.CISELKAETR.S
11025 616.8258 1231.6370 1231.6296 6.00 0 28 0.081 1 K.LADDLSTLQEK.M 11028
11130 413.2344 1236.6813 1236.6574 19.3 1 39 0.0041 1 K.KAHGLLAEENR.G
11195 620.8397 1239.6648 1239.6169 38.7 0 10 3.7 1 K.ASYAEQLSMLK.K
11803 628.3414 1254.6682 1254.6568 9.08 0 46 0.001 1 R.HQVEQLSSSLK.Q
11821 628.8510 1255.6875 1255.6271 48.1 0 24 0.14 1 R.LDFVCSFLQK.N
11903 630.8333 1259.6520 1259.6469 4.02 0 75 1.7e-006 1 R.LLQAETASNSAR.A 11901 11902 11904
12002 632.3647 1262.7148 1262.6904 19.3 0 21 0.19 1 R.TTQIINITMTK.K
13651 651.8557 1301.6969 1301.6364 46.5 1 26 0.11 2 K.AEDEWKAQVAR.G 13649
13734 653.3021 1304.5896 1304.5666 17.6 0 17 1.2 1 R.EAEQMGNELER.L
13743 653.3692 1304.7239 1304.7088 11.6 1 7 6 1 R.EKYVQELAAVR.A
14681 443.2563 1326.7472 1326.7255 16.3 1 20 0.22 1 R.ALQQVQEKEVR.A 14674 14677 14679
15005 668.8801 1335.7456 1335.6857 44.9 0 29 0.032 1 R.QSMAFSILNTPK.K
15191 672.3215 1342.6284 1342.6567 -21.07 0 (1) 49 3 R.TTQIINITMTK.K
15291 674.3750 1346.7354 1346.6830 38.9 0 64 1.2e-005 1 R.QFLEVELDQAR.E
15724 456.9296 1367.7668 1367.7118 40.2 1 16 0.47 1 K.ASYAEQLSMLKK.A
16201 465.6263 1393.8571 1393.8041 38.0 1 27 0.0061 1 R.AQRELGELIPLR.Q 16202
16611 474.2446 1419.7119 1419.6751 25.9 0 6 15 1 K.ATSCFPRPMTPR.D
16982 483.2632 1446.7678 1446.7137 37.4 1 20 0.38 1 R.AEVSKLEQQCQK.Q 16978
17142 487.5947 1459.7622 1459.7340 19.3 1 39 0.0055 1 K.CLEEKNEILQGK.L
17244 490.2654 1467.7743 1467.7279 31.6 1 7 9.1 1 R.ELEVMTAKYEGAK.V
17455 496.5993 1486.7760 1486.7466 19.8 1 2 25 4 R.TTQIINITMTKK.L
18114 509.2808 1524.8207 1524.7896 20.4 0 6 8.1 1 K.VAGIESHSELQISR.Q 18115
18216 511.6022 1531.7847 1531.7664 11.9 1 29 0.056 1 R.KVEELQACVETAR.Q
18337 514.6110 1540.8112 1540.7957 10.1 1 42 0.0027 1 K.KQQNQELQEQLR.S
18433 516.9391 1547.7955 1547.7701 16.4 1 3 26 1 K.KATSCFPRPMTPR.D
18596 521.6085 1561.8036 1561.7736 19.2 0 37 0.011 1 R.VSLEPHQGPGTPESK.K 18597
18652 522.6230 1564.8472 1564.7957 32.9 0 21 0.22 1 R.SLEAQVAHADQQLR.D
18669 523.2760 1566.8062 1566.7824 15.2 1 36 0.011 1 R.KHPSSPECLVSAQK.V
19058 400.4714 1597.8564 1597.8675 -6.95 1 2 21 2 R.GLEAAQIKELEELR.Q
19192 536.2965 1605.8677 1605.8223 28.3 0 29 0.038 1 R.QQNELAELHANLAR.A 19193 19196
19304 537.2933 1608.8582 1608.7984 37.1 1 0 33 4 R.LRLLQAETASNSAR.A
20047 820.9128 1639.8110 1639.7446 40.5 0 66 1.6e-005 1 R.QFCSTQAALQAMER.E
20153 549.9453 1646.8141 1646.7933 12.6 1 17 1.3 1 R.VEMLETERGQQEAK.L
20207 551.9600 1652.8583 1652.8230 21.3 0 48 0.00075 1 K.AQELGHSQSALASAQR.E
20709 564.3044 1689.8913 1689.8686 13.4 1 17 0.67 1 R.VSLEPHQGPGTPESKK.A
21148 572.6695 1714.9868 1714.9213 38.2 0 27 0.024 1 R.IATTTASAATAAAIGATPR.A
22021 592.6599 1774.9580 1774.9069 28.7 1 33 0.016 1 K.LLTEKDAQIAMMQQR.I
22315 597.3039 1788.8900 1788.9040 -7.84 0 2 38 5 R.ASMQPIQIAEGTGITTR.Q
22648 600.3063 1797.8972 1797.8394 32.1 1 35 0.017 1 R.AGDRQPEWLEEQQGR.Q
22676 601.2975 1800.8706 1800.8295 22.8 1 2 40 6 R.KINQLSEENGDLSFK.L
22679 601.6843 1802.0312 1801.9421 49.4 0 40 0.0011 1 K.NSLISSLEEEVSILNR.Q
23026 609.9920 1826.9543 1826.9235 16.9 1 12 2.7 1 K.LKAVQAQGGESQQEAQR.L
23055 610.9966 1829.9679 1829.9231 24.5 1 10 3.8 1 R.VASENLRQELTSQAER.A 23049 23050
23300 463.2680 1849.0431 1849.0057 20.2 1 6 3.1 1 K.IIDRIHGTEEGQQILK.Q 23297
24101 939.9548 1877.8950 1877.8074 46.6 1 1 62 9 K.RVSLEPHQGPGTPESK.K
24124 627.6589 1879.9548 1879.9322 12.0 1 79 6.8e-007 1 K.HLCQQLQAEQAAAEKR.H 24125 24126 24127
25911 495.2820 1977.0988 1977.0392 30.2 1 10 1.6 1 R.LQQLGEAHQAETEVLRR.E
26327 675.0712 2022.1919 2022.1221 34.5 1 39 0.00064 1 K.AAKLEILQQQLQVANEAR.D
26526 682.3409 2044.0008 2043.9385 30.5 1 60 6e-005 1 K.KLDVEEPDSANSSFYSTR.S 26527
26876 419.5454 2092.6908 2092.7744 -39.92 0 (1) 22 6 R.ASMQPIQIAEGTGITTR.Q
27037 709.3950 2125.1633 2125.0876 35.6 0 57 3.9e-005 1 K.QAQLAQTLQQQEQASQGLR.H
27275 719.7620 2156.2641 2156.1881 35.2 1 14 0.21 1 R.LPPKVESLESLYFTPIPAR.S
27558 735.0241 2202.0505 2202.0083 19.2 1 32 0.041 1 R.AALMESQGQQQEERGQQER.E
27764 740.3587 2218.0542 2218.0032 23.0 1 (10) 7.7 1 R.AALMESQGQQQEERGQQER.E
28916 774.4297 2320.2673 2320.1547 48.5 1 52 0.0001 1 R.SQAPLESSLDSLGDVFLDSGRK.T
28975 779.1038 2334.2897 2334.1968 39.8 0 6 3.9 1 R.LGSPDYGNSALLSLPGYRPTTR.S
29098 782.3987 2344.1743 2344.0675 45.6 0 21 0.4 1 R.ELAEAMAAQHTAESECEQLVK.E
29342 795.1048 2382.2926 2382.2251 28.3 1 72 1.2e-006 1 K.EKQAQLAQTLQQQEQASQGLR.H
30124 834.7818 2501.3236 2501.2074 46.4 0 20 0.28 1 K.FVLDHEDGLNLNEDLENFLQK.A 30120 30121
33649 1062.5958 3184.7657 3184.6827 26.1 0 63 5.1e-006 1 R.LTAQVASLTSELTTLNATIQQQDQELAGLK.Q
33771 1071.2250 3210.6532 3210.5074 45.4 0 26 0.088 1 K.VASSSSGNNFLSGSPASPMGDILQTPQFQMR.R
48. P04206|KV307_HUMAN Mass: 11937 Score: 927 Queries matched: 22 emPAI: 3.17
Ig kappa chain V-III region GOL OS=Homo sapiens PE=1 SV=1
Query Observed Mr(expt) Mr(calc) ppm Miss Score Expect Rank Peptide
6123 499.2686 996.5227 996.5062 16.5 0 29 0.047 1 R.LLMYGASSR.A
17419 743.3570 1484.6995 1484.7170 -11.80 1 4 28 4 R.ATLSCRAALLSSR.G
19928 816.8905 1631.7665 1631.7791 -7.77 0 129 9.3e-012 1 R.FSGSGSGTDFTLTISR.L 19929
24177 942.4882 1882.9617 1883.0000 -20.31 0 118 7.7e-011 1 -.EIVLTQSPGTLSLSPGER.A 24175 24176 24178 24179 24180 24181 24182
29061 781.7204 2342.1394 2342.1503 -4.66 1 57 0.00012 1 R.ATGIPDRFSGSGSGTDFTLTISR.L 29063
49. P01622|KV304_HUMAN Mass: 11895 Score: 923 Queries matched: 31 emPAI: 3.23
Ig kappa chain V-III region Ti OS=Homo sapiens PE=1 SV=1
Query Observed Mr(expt) Mr(calc) ppm Miss Score Expect Rank Peptide
6517 511.2966 1020.5787 1020.5968 -17.68 0 28 0.039 1 R.LLIYVASSR.A 6512 6514 993 6518 6519 6520 6522
19928 816.8905 1631.7665 1631.7791 -7.77 0 129 9.3e-012 1 R.FSGSGSGTDFTLTISR.L 19929
21420 866.5291 1731.0437 1730.9679 43.8 1 (2) 2 2 R.LLIYVASSRATGIPDR.F
22772 604.6304 1810.8693 1810.9342 -35.84 1 6 17 2 R.LLIYVASSRATGIPDR.F
22774 906.4458 1810.8771 1810.9342 -31.54 1 (1) 52 9 R.LLIYVASSRATGIPDR.F
24177 942.4882 1882.9617 1883.0000 -20.31 0 118 7.7e-011 1 -.EIVLTQSPGTLSLSPGER.A 24175 24176 24178 24179 24180 24181 24182
29061 781.7204 2342.1394 2342.1503 -4.66 1 57 0.00012 1 R.ATGIPDRFSGSGSGTDFTLTISR.L 29063
50. P62913|RL11_HUMAN Mass: 20468 Score: 911 Queries matched: 54 emPAI: 2.34
60S ribosomal protein L11 OS=Homo sapiens GN=RPL11 PE=1 SV=2
Query Observed Mr(expt) Mr(calc) ppm Miss Score Expect Rank Peptide
2501 416.2277 830.4408 830.4385 2.72 0 36 0.015 1 K.AEEILEK.G 2503
2678 419.2326 836.4507 836.4392 13.8 1 5 11 3 R.EYELRK.N
5061 478.2590 954.5034 954.5069 -3.69 0 59 4.9e-005 1 K.IAVHCTVR.G 5057 5058 5059 5060 5062 5063 5064 5068 5070
5179 482.7602 963.5059 963.5137 -8.18 1 31 0.033 1 K.VREYELR.K
5652 488.2726 974.5306 974.5437 -13.36 0 48 0.00072 1 K.YDGIILPGK.- 868 5585 5653 5656
5755 490.2675 978.5204 978.4804 40.9 1 4 17 2 R.ISKEEAMR.W
7805 540.2690 1078.5235 1078.4743 45.6 1 3 27 5 R.TGCIGAKHR.I
7933 544.2998 1086.5850 1086.5920 -6.51 1 66 1.3e-005 1 R.GAKAEEILEK.G 7924 7925 7926 7928 7929 7931 7932 7934 7937
8591 565.3099 1128.6052 1128.6390 -29.92 1 12 3 7 K.AEEILEKGLK.V 8589 8594 8595 8596 8607
1357 589.8152 1177.6159 1177.5645 43.7 1 1 38 7 R.YTVRSFGIR.R
18410 773.9247 1545.8349 1545.8403 -3.48 0 99 4e-009 1 K.VLEQLTGQTPVFSK.A 18401 18403 18404 18405 18407 18408 18411 18413
19659 813.9093 1625.8040 1625.8066 -1.60 0 (35) 0.018 1 K.VLEQLTGQTPVFSK.A 19660
20763 564.9854 1691.9343 1691.9035 18.2 1 18 0.33 1 R.WFQQKYDGIILPGK.- 20761 20762
30656 851.1296 2550.3669 2550.2503 45.7 1 5 6.7 1 R.KNNFSDTGNFGFGIQEHIDLGIK.Y
51. P39023|RL3_HUMAN Mass: 46365 Score: 895 Queries matched: 86 emPAI: 2.20
60S ribosomal protein L3 OS=Homo sapiens GN=RPL3 PE=1 SV=2
Query Observed Mr(expt) Mr(calc) ppm Miss Score Expect Rank Peptide
2456 415.2127 828.4109 828.3895 25.8 0 3 22 3 R.VAFSVAR.A
2692 419.7039 837.3933 837.4167 -27.96 0 37 0.0099 1 K.YCQVIR.V 2694
537 434.2873 866.5600 866.5701 -11.74 1 10 0.54 1 R.LLPLRQK.K
3916 442.7364 883.4583 883.4698 -13.03 0 77 8.3e-007 1 K.AGMTHIVR.E 3917
4046 446.2565 890.4985 890.5048 -7.04 1 33 0.016 1 K.AFMGPLKK.D 4048
4047 446.2579 890.5012 890.5048 -4.03 1 10 3.4 1 K.KAFMGPLK.K 4049
4054 446.2696 890.5246 890.5225 2.37 0 24 0.091 1 K.IGQGYLIK.D 4050 4053 4055
4294 454.2536 906.4926 906.4997 -7.86 1 (9) 4.9 1 K.AFMGPLKK.D
4638 465.2769 928.5393 928.5593 -21.57 1 24 0.15 1 R.ALEKIDLK.F
5057 478.2545 954.4944 954.5069 -13.14 0 9 4.7 4 R.VIAHTQMR.L 5059 5061 5062 5063 5064 819
5843 492.2789 982.5432 982.5349 8.55 0 63 1.5e-005 1 R.HGSLGFLPR.K 5829 5832 5833 5834 5835 5836 5838 5841 5842 5845
6534 511.7649 1021.5152 1021.5134 1.82 1 20 0.48 1 R.FYKNWHK.S
10049 596.3402 1190.6659 1190.6659 -0.00 1 76 6.6e-007 1 K.IGQGYLIKDGK.L 10048 10050
10536 404.8746 1211.6019 1211.5856 13.4 1 35 0.018 1 K.QLEKDFSSMK.K
11128 413.2238 1236.6495 1236.6186 25.0 0 60 5e-005 1 K.VACIGAWHPAR.V 11125 11126 11129
15570 454.2410 1359.7013 1359.6687 24.0 1 2 32 4 K.IDLKFIDTTSK.F
15676 455.9102 1364.7089 1364.7135 -3.43 1 57 9.9e-005 1 R.KVACIGAWHPAR.V 15675 15680 15682
16840 479.2300 1434.6682 1434.6449 16.2 0 10 7.1 1 K.TVFAEHISDECK.R 16841
18961 531.2692 1590.7857 1590.7460 24.9 1 33 0.033 1 K.TVFAEHISDECKR.R 18955 18956 18957
22040 592.9618 1775.8637 1775.7978 37.1 1 2 40 6 K.LIKNNASTDYDLSDK.S 22036
22287 596.6604 1786.9595 1786.9254 19.1 0 15 1.1 1 K.DDPSKPVHLTAFLGYK.A
24547 635.6622 1903.9648 1903.9227 22.1 1 (0) 46 6 K.KAHLMEIQVNGGTVAEK.L 24490
24924 640.9961 1919.9665 1919.9176 25.5 1 2 30 1 K.KAHLMEIQVNGGTVAEK.L 24908 24918 24919 24927
28376 562.5606 2246.2132 2246.1736 17.7 1 26 0.065 1 K.SFPKDDPSKPVHLTAFLGYK.A 28375 28378 28379 28380 28382
29544 813.0987 2436.2743 2436.2148 24.4 0 62 2.3e-005 1 K.SINPLGGFVHYGEVTNDFVMLK.G 29540 29542
31505 896.1432 2685.4078 2685.3684 14.7 0 (49) 0.00036 1 R.LEQQVPVNQVFGQDEMIDVIGVTK.G
31571 901.4906 2701.4501 2701.3633 32.1 0 52 0.00014 1 R.LEQQVPVNQVFGQDEMIDVIGVTK.G
32770 991.2030 2970.5873 2970.5121 25.3 1 74 8.7e-007 1 R.ERLEQQVPVNQVFGQDEMIDVIGVTK.G 32767 32768 32769 32771 32772
32837 996.5124 2986.5155 2986.5070 2.85 1 (47) 0.00079 1 R.ERLEQQVPVNQVFGQDEMIDVIGVTK.G
52. P43243|MATR3_HUMAN Mass: 95078 Score: 837 Queries matched: 45 emPAI: 0.52
Matrin-3 OS=Homo sapiens GN=MATR3 PE=1 SV=2
Query Observed Mr(expt) Mr(calc) ppm Miss Score Expect Rank Peptide
2537 417.1685 832.3224 832.3004 26.4 0 4 15 5 R.SYSPDGK.E
3215 424.2201 846.4257 846.4083 20.6 0 18 0.79 2 R.DLDELSR.Y 3216
3796 439.2401 876.4656 876.4606 5.72 0 35 0.013 1 K.ALWFQGR.C 3798 3800
5800 491.2676 980.5207 980.5178 2.95 1 4 15 2 K.VDLSEKYK.K
6914 520.2628 1038.5110 1038.5094 1.57 0 44 0.0026 1 K.SFQQSSLSR.D 6915
7581 533.7858 1065.5570 1065.6004 -40.80 1 1 40 6 K.IKNYILMR.M
8002 546.2942 1090.5738 1090.5883 -13.30 0 36 0.012 1 R.GPLPLSSQHR.G
8406 560.7982 1119.5818 1119.5673 13.0 1 41 0.0041 1 K.FDQKQELGR.V 8403 8404
8862 572.8141 1143.6137 1143.5859 24.3 0 39 0.0063 1 R.VVHIMDFQR.G
10486 605.2993 1208.5840 1208.5673 13.8 0 56 0.00018 1 R.TEEGPTLSYGR.D 10484 10485
14298 662.8349 1323.6552 1323.6644 -6.89 0 93 2.8e-008 1 R.GNLGAGNGNLQGPR.H 14401 14411
17266 491.2390 1470.6951 1470.6674 18.9 0 11 5.3 1 K.NTHCSSLPHYQK.L 17267 17268
18712 787.3852 1572.7559 1572.7494 4.15 0 46 0.0018 1 K.LCSLFYTNEEVAK.N 18715
22067 593.6418 1777.9037 1777.8999 2.16 0 6 11 1 R.GAPPSSNIEDFHGLLPK.G
25840 985.0791 1968.1436 1968.0721 36.4 0 30 0.0062 1 R.IGPYQPNVPVGIDYVIPK.T
26463 510.0397 2036.1299 2036.0691 29.9 0 16 0.47 1 R.VIHLSNLPHSGYSDSAVLK.L
29231 591.2973 2361.1602 2361.0622 41.5 1 17 1.2 1 R.DSFDDRGPSLNPVLDYDHGSR.S
29293 791.1232 2370.3477 2370.2577 38.0 0 113 4.2e-011 1 R.DLSAAGIGLLAAATQSLSMPASLGR.M 29287 29288 29289 29290 29291 29292
29555 813.4915 2437.4527 2437.3733 32.6 0 40 0.00031 1 R.YQLLQLVEPFGVISNHLILNK.I 29553 29554
29851 823.1055 2466.2948 2466.2189 30.8 0 (0) 29 6 R.DLSAAGIGLLAAATQSLSMPASLGR.M
32400 717.1553 2864.5922 2864.4529 48.6 1 17 0.21 1 R.GPLPLSSQHRGDADQASNILASFGLSAR.D 32398 32399 32401
53. P13647|K2C5_HUMAN Mass: 62568 Score: 837 Queries matched: 85 emPAI: 1.24
Keratin, type II cytoskeletal 5 OS=Homo sapiens GN=KRT5 PE=1 SV=3
Query Observed Mr(expt) Mr(calc) ppm Miss Score Expect Rank Peptide
2405 414.2096 826.4047 826.4225 -21.51 0 30 0.045 1 K.FASFIDK.V 2414 2415 2416
4426 458.7692 915.5238 915.5025 23.3 1 0 31 9 R.AEIDNVKK.Q
4898 473.2645 944.5143 944.5039 11.0 1 42 0.0035 1 R.GRLDSELR.N 787 4894 4895 4897 4900
6244 503.2294 1004.4443 1004.4597 -15.33 0 33 0.03 1 K.LLEGEECR.L 6245
6452 508.7694 1015.5243 1015.5298 -5.42 0 57 0.00011 1 R.QLDSIVGER.G 6453 6455 6456 6460
7858 541.8020 1081.5894 1081.5920 -2.40 1 57 6.5e-005 1 K.FASFIDKVR.F 7853 7855 7857 7860 7861 7862 7863 7864 7865
8025 547.2653 1092.5161 1092.5199 -3.51 0 50 0.00061 1 K.AQYEEIANR.S 8023 8024 8027 8028
8050 547.7973 1093.5801 1093.5880 -7.20 1 29 0.049 1 R.SLYNLGGSKR.I 8035 8042
8270 556.2949 1110.5752 1110.5669 7.46 0 57 8.6e-005 1 R.ISISTSGGSFR.N 8266 8267 8268 8269 8271 8274 8276
8711 567.2938 1132.5730 1132.5546 16.2 1 38 0.0088 1 R.KLLEGEECR.L 8698 8703
8843 572.3194 1142.6242 1142.6183 5.23 0 47 0.0008 1 K.LAELEEALQK.A 8840 8849 8851
9556 586.8244 1171.6342 1171.6309 2.81 1 9 5.6 3 R.RQLDSIVGER.G 9552 9554
10408 602.3202 1202.6258 1202.6295 -3.10 0 43 0.0025 1 K.WTLLQEQGTK.T 10412 10413 10414
11775 627.8014 1253.5883 1253.6113 -18.35 1 10 6.8 3 R.QSSVSFRSGGSR.S
12605 641.8406 1281.6667 1281.6275 30.6 0 10 4.2 1 R.TTAENEFVMLK.K
14764 665.3621 1328.7097 1328.7187 -6.78 0 59 5.1e-005 1 R.NLDLDSIIAEVK.A 14763 14766 14767 14768 14769 14770 14771 14772
15510 453.5578 1357.6515 1357.6408 7.86 1 0 58 4 R.NTKHEISEMNR.M
16440 705.8410 1409.6673 1409.6722 -3.42 0 95 2.3e-008 1 R.VSLAGACGVGGYGSR.S 16441 16443 16447
16451 705.8601 1409.7056 1409.7151 -6.70 0 57 0.00011 1 R.SFSTASAITPSVSR.T 16444 16456 16457 16458
16460 470.9312 1409.7719 1409.7224 35.1 1 6 6.7 1 R.TTAENEFVMLKK.D
17176 487.9208 1460.7406 1460.6773 43.4 1 3 31 3 R.ISISTSGGSFRNR.F
18281 513.2960 1536.8661 1536.7970 45.0 1 10 1.8 1 R.LLREYQELMNTK.L
26542 683.0386 2046.0939 2046.0646 14.3 1 10 3.2 1 R.QNLEPLFEQYINNLRR.Q 26543
54. P30050|RL12_HUMAN Mass: 17979 Score: 831 Queries matched: 42 emPAI: 2.22
60S ribosomal protein L12 OS=Homo sapiens GN=RPL12 PE=1 SV=1
Query Observed Mr(expt) Mr(calc) ppm Miss Score Expect Rank Peptide
1853 405.7379 809.4612 809.4759 -18.16 1 4 7.9 6 K.ALKEPPR.D
3186 423.2435 844.4725 844.4654 8.37 1 27 0.092 1 K.KVGDDIAK.A 3188
3869 441.2760 880.5375 880.5382 -0.80 0 60 7.3e-006 1 K.IGPLGLSPK.K 3839 3846 3850 3853 3856 3857 3859 3861 3866 3871
6213 502.2653 1002.5160 1002.5247 -8.60 1 53 0.00025 1 K.ATGDWKGLR.I
6332 505.3150 1008.6155 1008.6331 -17.53 1 58 1.4e-005 1 K.IGPLGLSPKK.V
11790 418.9047 1253.6924 1253.6380 43.4 1 7 5.5 1 R.SLARELSGTIK.E
12020 633.3260 1264.6373 1264.6904 -41.96 1 3 33 1 R.ITVKLTIQNR.Q
14857 444.5657 1330.6752 1330.6591 12.1 1 8 9.7 2 -.MPPKFDPNEIK.V 14817 14818 14819 14822 14861 14863
16580 709.8510 1417.6874 1417.6871 0.19 0 97 1.3e-008 1 R.CTGGEVGATSALAPK.I 16575 16576 16577 16578 16579 16581 16582
20373 833.9833 1665.9520 1665.9665 -8.69 0 83 6.9e-008 1 R.QAQIEVVPSASALIIK.A 20372 20374 20375
26540 682.9794 2045.9164 2045.9113 2.49 0 30 0.076 1 R.HPHDIIDDINSGAVECPAS.-
55. Q8NHW5|RLA0L_HUMAN Mass: 34514 Score: 786 Queries matched: 47 emPAI: 2.12
60S acidic ribosomal protein P0-like OS=Homo sapiens GN=RPLP0P6 PE=5 SV=1
Query Observed Mr(expt) Mr(calc) ppm Miss Score Expect Rank Peptide
10636 609.3357 1216.6568 1216.6703 -11.12 0 54 0.00016 1 K.IIQLLDDYPK.C 10631 10634 10638 10640 10641
10763 611.3096 1220.6047 1220.6149 -8.36 0 73 2.7e-006 1 R.GHLENNPALEK.L 10756 10758 10761 10762 10764
12034 633.7991 1265.5836 1265.6074 -18.81 0 41 0.0052 1 K.CFIVGADNVGSK.Q 12035 1478 12039 1479
13999 657.3479 1312.6812 1312.7027 -16.41 0 81 4.1e-007 1 K.TSFFQALGITTK.I 13996 14007 14008 14009 14010 14011 14012
16172 465.2463 1392.7172 1392.6690 34.6 0 (3) 27 7 K.TSFFQALGITTK.I
16193 465.5824 1393.7255 1393.7244 0.78 1 1 43 7 K.VVVLMGKNTMMR.K
16757 714.9446 1427.8745 1427.8235 35.7 0 57 1.1e-005 1 R.GTIEILSDVQLIK.T 16741 16753 16754 16755 16756
22265 595.6970 1784.0692 1784.0407 16.0 1 49 5.1e-005 1 K.ISRGTIEILSDVQLIK.T 22266
26581 684.3519 2050.0338 2050.0088 12.2 1 31 0.044 1 K.CFIVGADNVGSKQMQQIR.M 26582
27361 727.3824 2179.1254 2179.0943 14.3 0 69 5.6e-006 1 R.AGAIAPCEVTVPAQNTGLGPEK.T 27357 27359 27360
28489 1131.9821 2261.9497 2261.9158 15.0 1 58 0.00012 1 K.VEAKEESEESDEDMGFGLFD.-
29672 822.4483 2464.3232 2464.2672 22.7 1 63 1.2e-005 1 K.IIQLLDDYPKCFIVGADNVGSK.Q 29674
34498 869.4711 3473.8553 3473.7865 19.8 1 31 0.017 1 R.AGAIAPCEVTVPAQNTGLGPEKTSFFQALGITTK.I 34497 34500
56. P52597|HNRPF_HUMAN Mass: 45985 Score: 783 Queries matched: 44 emPAI: 1.56
Heterogeneous nuclear ribonucleoprotein F OS=Homo sapiens GN=HNRNPF PE=1 SV=3
Query Observed Mr(expt) Mr(calc) ppm Miss Score Expect Rank Peptide
3229 424.7676 847.5207 847.5280 -8.60 1 20 0.13 1 R.RYIGIVK.Q 3228 3230 3231
4270 453.7190 905.4233 905.4494 -28.81 0 7 11 1 R.SYSDPPLK.F 4271 4272
6508 511.2617 1020.5088 1020.4950 13.5 0 27 0.1 1 R.TEMDWVLK.H
6887 519.2599 1036.5052 1036.4899 14.8 0 (24) 0.19 1 R.TEMDWVLK.H 6888
8009 546.7925 1091.5704 1091.5724 -1.77 0 35 0.014 1 R.VHIEIGPDGR.V 8006 8007
16306 467.9063 1400.6970 1400.6871 7.09 1 19 0.77 1 K.SHRTEMDWVLK.H
16706 476.2678 1425.7816 1425.7381 30.5 1 5 9.5 2 R.YIGIVKQAGLER.M
19457 539.5780 1615.7121 1615.6759 22.4 0 29 0.083 1 R.DLSYCLSGMYDHR.Y
19909 815.8429 1629.6712 1629.7132 -25.73 0 71 5.1e-006 1 K.HSGPNSADSANDGFVR.L 19910 19911 19912 19913
20992 855.4108 1708.8071 1708.7792 16.3 0 85 2.3e-007 1 R.QSGEAFVELGSEDDVK.M 20994
23590 934.4883 1866.9620 1866.9363 13.8 0 91 3.5e-008 1 K.ITGEAFVQFASQELAEK.A 23586 23587 23588 23591
25110 484.5005 1933.9727 1933.9581 7.55 0 7 11 1 K.FMSVQRPGPYDRPGTAR.R 25109 25111
25464 488.4971 1949.9593 1949.9530 3.24 0 (4) 22 1 K.FMSVQRPGPYDRPGTAR.R
26134 999.0128 1996.0111 1995.9690 21.1 0 78 7.4e-007 1 K.ATENDIYNFFSPLNPVR.V 26130 26131 26133 26135 26136
27618 553.7493 2210.9679 2210.9474 9.30 0 38 0.012 1 R.YGDSEFTVQSTTGHCVHMR.G 27619 27620
28681 763.3603 2287.0591 2286.9715 38.3 0 6 21 1 R.VTGEADVEFATHEEAVAAMSK.D
30686 852.4264 2554.2573 2554.2856 -11.07 1 31 0.051 1 R.GLPYKATENDIYNFFSPLNPVR.V 30689
57. P05783|K1C18_HUMAN Mass: 48029 Score: 778 Queries matched: 74 emPAI: 2.85
Keratin, type I cytoskeletal 18 OS=Homo sapiens GN=KRT18 PE=1 SV=2
Query Observed Mr(expt) Mr(calc) ppm Miss Score Expect Rank Peptide
1828 404.2073 806.4000 806.3923 9.64 0 61 3.8e-005 1 R.LAADDFR.V 1817 1818 1819 1822 1823 1824 1825 1826 1827
4003 445.2295 888.4444 888.4665 -24.82 0 53 0.00025 1 K.ASLENSLR.E 4000
4536 462.7596 923.5047 923.5188 -15.33 1 34 0.015 1 K.IREHLEK.K 4538 4539 4540
5185 483.2313 964.4480 964.4614 -13.86 0 36 0.014 1 R.AQYDELAR.K 5182 5183 5186
5349 488.2301 974.4457 974.4458 -0.09 0 47 0.0011 1 R.STFSTNYR.S 5347
5807 491.7141 981.4136 981.4345 -21.23 0 5 14 1 R.DWSHYFK.I
6372 506.7635 1011.5124 1011.4695 42.4 0 3 24 2 K.YETELAMR.Q
6957 521.2988 1040.5831 1040.5978 -14.12 0 51 0.00021 1 R.IVLQIDNAR.L 6954 6955 6956 6959 1049 6961
7561 533.2563 1064.4979 1064.5502 -49.07 0 5 18 6 K.LEAEIATYR.R
8015 546.8084 1091.6022 1091.6087 -5.95 1 6 8.9 1 R.LASYLDRVR.S 8016
8023 547.2612 1092.5079 1092.5563 -44.34 1 6 15 4 R.AQYDELARK.N 8024
9591 587.8111 1173.6076 1173.6353 -23.63 1 55 0.00015 1 R.KVIDDTNITR.L 9589
10713 610.3103 1218.6060 1218.5758 24.8 1 1 47 3 R.ISVSRSTSFR.G
11149 620.3186 1238.6226 1238.6329 -8.27 1 32 0.039 1 R.VKYETELAMR.Q 11151
11786 627.8359 1253.6571 1253.6017 44.3 1 (6) 11 2 R.KVIDDTNITR.L
11799 419.2141 1254.6204 1254.6278 -5.91 1 (21) 0.53 1 R.VKYETELAMR.Q
12066 423.2156 1266.6249 1266.6317 -5.35 0 28 0.095 1 R.QSVENDIHGLR.K 12069
13600 434.5482 1300.6227 1300.6176 3.87 1 0 62 3 K.LEAEIATYRR.L
14120 660.3436 1318.6726 1318.6629 7.32 0 50 0.00049 1 R.AQIFANTVDNAR.I
14519 662.8503 1323.6860 1323.6547 23.6 1 4 18 7 R.NLKASLENSLR.E 14374
15576 454.2479 1359.7217 1359.7180 2.74 1 4 18 5 K.SQDLAKIMADIR.A
16218 465.9144 1394.7213 1394.7266 -3.80 1 38 0.0079 1 R.QSVENDIHGLRK.V 16206 16214 16220 16221
16595 710.3715 1418.7285 1418.7405 -8.42 0 87 9.9e-008 1 R.QAQEYEALLNIK.V 16593 16599 16600
17290 737.3792 1472.7438 1472.7583 -9.82 1 22 0.36 1 K.ASLENSLREVEAR.Y 17293 17295
17817 502.2685 1503.7837 1503.7781 3.75 1 29 0.06 1 R.IVDGKVVSETNDTK.V 17808 17814
17827 753.8730 1505.7314 1505.7395 -5.41 0 78 9.2e-007 1 R.TVQSLEIDLDSMR.N 17828
18498 518.5896 1552.7471 1552.7246 14.5 1 (6) 17 9 K.ASLENSLREVEAR.Y
26624 687.0468 2058.1186 2058.0858 16.0 1 42 0.0014 1 K.IIEDLRAQIFANTVDNAR.I
31912 914.1125 2739.3156 2739.2545 22.3 0 69 8.1e-006 1 R.LLEDGEDFNLGDALDSSNSMQTIQK.T
32381 952.1301 2853.3685 2853.4005 -11.23 0 35 0.019 1 R.SLGSVQAPSYGARPVSSAASVYAGAGGSGSR.I 32382
32494 966.1423 2895.4052 2895.3556 17.1 1 77 1.2e-006 1 R.RLLEDGEDFNLGDALDSSNSMQTIQK.T
34167 1112.1259 3333.3558 3333.1985 47.2 0 (1) 68 9 R.SLGSVQAPSYGARPVSSAASVYAGAGGSGSR.I
58. Q969P6|TOP1M_HUMAN Mass: 70398 Score: 764 Queries matched: 67 emPAI: 0.17
DNA topoisomerase I, mitochondrial OS=Homo sapiens GN=TOP1MT PE=2 SV=1
Query Observed Mr(expt) Mr(calc) ppm Miss Score Expect Rank Peptide
1282 572.3135 571.3062 571.3078 -2.77 0 1 74 8 R.GVPGSR.R
2141 409.7270 817.4394 817.4657 -32.22 1 7 9.2 10 K.SRSVLEK.K
2573 418.2168 834.4190 834.4236 -5.42 0 5 17 6 R.GFVDEIR.S
591 439.2521 876.4896 876.4527 42.1 0 14 2.7 2 R.ISIAWCK.R 3793
4029 445.7368 889.4590 889.4657 -7.60 0 49 0.0007 1 K.LNYLDPR.I 4028 4030 647
4609 464.7686 927.5225 927.5178 5.13 0 12 2 1 K.IEPPGLFR.G 4607 4608 4612 4613
6587 513.7483 1025.4820 1025.5043 -21.75 1 10 4.9 5 K.HEDGVKWR.Q
6923 520.3098 1038.6050 1038.5750 28.9 0 32 0.01 1 R.AVALYFIDK.L 6917 6918 6921
7776 539.2646 1076.5147 1076.4709 40.7 0 5 18 6 K.CDFTEIHR.Y
9072 580.2861 1158.5576 1158.5240 29.0 1 6 17 4 K.DCIRYYNR.V 9076
83 407.2204 1218.6393 1218.6373 1.66 0 3 60 7 R.AALTLLGEVPR.R
15450 678.3733 1354.7321 1354.6915 30.0 0 6 8.2 2 K.HLQELMDGLTAK.V 15447 15453 15455
17255 490.5906 1468.7499 1468.7109 26.6 1 1 44 8 K.SMQNLQTKIQAK.K
17574 498.3205 1491.9396 1491.8813 39.1 1 64 6e-007 1 R.AVALYFIDKLALR.A 17545 17547 17548 17549 17550 17551 17552 17553
24678 636.3000 1905.8783 1905.8543 12.6 1 3 35 1 R.ATPSTFEKSMQNLQTK.I
59. Q07020|RL18_HUMAN Mass: 21735 Score: 764 Queries matched: 30 emPAI: 2.66
60S ribosomal protein L18 OS=Homo sapiens GN=RPL18 PE=1 SV=2
Query Observed Mr(expt) Mr(calc) ppm Miss Score Expect Rank Peptide
4107 447.7402 893.4658 893.4607 5.78 0 28 0.064 1 K.SQDIYLR.L 4105 4106
8363 558.7982 1115.5819 1115.5757 5.49 0 73 2.3e-006 1 K.GCGTVLLSGPR.K 8351 8355 8356 8362
8807 570.8158 1139.6171 1139.6411 -21.02 0 22 0.21 1 R.TNRPPLSLSR.M 8809
11693 625.8390 1249.6635 1249.6667 -2.55 0 81 2.9e-007 1 R.TNSTFNQVVLK.R 11690 11691 11692
15240 673.3641 1344.7136 1344.7249 -8.45 0 96 1.1e-008 1 K.TAVVVGTITDDVR.V 15237 15241
16385 469.5947 1405.7623 1405.7678 -3.88 1 39 0.0048 1 R.TNSTFNQVVLKR.L 16384 16386
17149 730.9003 1459.7860 1459.7922 -4.25 0 98 6.5e-009 1 K.ILTFDQLALDSPK.G 17147 17150 17151 17154
1001 514.3075 1539.9007 1539.8667 22.0 1 12 2.8 1 R.TNRPPLSLSRMIR.K
18424 516.6057 1546.7954 1546.8005 -3.26 0 46 0.0011 1 K.APGTPHSHTKPYVR.S 18428
23620 624.3306 1869.9700 1869.9284 22.2 1 1 35 7 R.LFMSRTNRPPLSLSR.M
26346 676.0456 2025.1149 2025.1107 2.10 1 25 0.057 1 K.TAVVVGTITDDVRVQEVPK.L
60. O75369|FLNB_HUMAN Mass: 280157 Score: 758 Queries matched: 93 emPAI: 0.56
Filamin-B OS=Homo sapiens GN=FLNB PE=1 SV=2
Query Observed Mr(expt) Mr(calc) ppm Miss Score Expect Rank Peptide
4570 463.2834 924.5522 924.5392 14.0 0 33 0.0051 1 K.AGLAPLEVR.V 4565 4566 4568 4569
4939 475.2360 948.4574 948.4988 -43.72 1 3 29 9 K.ESITRTSR.A
845 486.2984 970.5821 970.5600 22.8 0 27 0.085 1 R.LLGWIQNK.I
5850 492.2890 982.5634 982.5560 7.52 0 32 0.014 1 K.IAGPGLGSGVR.A 5848
6025 496.7452 991.4759 991.4610 15.0 0 24 0.21 1 K.YADEEIPR.S
6289 504.2726 1006.5306 1006.5196 10.9 0 40 0.0041 1 K.IQQNTFTR.W
6619 514.2871 1026.5597 1026.5111 47.4 1 8 5.6 1 K.VTSKGAGLSK.A
7061 523.2769 1044.5393 1044.5274 11.4 0 14 2.2 1 R.GIEPTGNMVK.Q
1080 524.8609 1047.7073 1047.6804 25.7 0 34 0.016 1 K.LKPGAPLKPK.L 7314
7486 531.2754 1060.5363 1060.5223 13.3 0 (8) 9.5 4 R.GIEPTGNMVK.Q 7484 7490 7494 7495
7939 544.3058 1086.5970 1086.6186 -19.88 1 22 0.25 1 K.VKVFGPGVER.S 7943 7945
8172 552.8013 1103.5881 1103.5625 23.3 0 1 41 2 K.YHQRPTFR.Q
8236 554.8262 1107.6379 1107.5965 37.4 0 17 0.42 1 K.IFFAGDTIPK.S
8405 560.7980 1119.5815 1119.5594 19.7 0 38 0.0084 1 K.AAGSGELGVTMK.G
8903 575.3195 1148.6244 1148.6190 4.73 1 34 0.015 1 K.ERGDYVLAVK.W
9575 587.3191 1172.6236 1172.6111 10.7 0 31 0.038 1 R.VTEAEIVPMGK.N
10344 600.8446 1199.6747 1199.6510 19.8 1 25 0.098 1 R.VKVEPAVDTSR.I
10509 605.8341 1209.6536 1209.6241 24.4 0 56 9.4e-005 1 R.VLQSFTVDSSK.A
10511 404.2287 1209.6644 1209.7194 -45.41 1 5 10 2 K.VKIAGPGLGSGVR.A
10849 613.9191 1225.8236 1225.7645 48.2 0 62 6.9e-007 1 R.LIALLEVLSQK.R 10848
10922 410.2573 1227.7500 1227.7187 25.5 1 11 0.67 1 K.LDVTILSPSRK.V
11144 413.5833 1237.7281 1237.7030 20.3 1 17 0.25 1 R.EVGEHLVSIKK.N
12445 426.2493 1275.7261 1275.6837 33.3 0 8 3.3 1 R.AWGPGLHGGIVGR.S
13564 433.9375 1298.7906 1298.7347 43.1 0 16 0.19 1 K.VTVLFAGQHISK.S 13565
13585 434.2246 1299.6519 1299.6476 3.31 1 1 40 6 K.VKVLPTYDASK.V
13744 653.3796 1304.7447 1304.7010 33.6 0 22 0.12 1 R.LTVMSLQESGLK.V
15183 448.2551 1341.7434 1341.6830 45.1 0 35 0.0095 1 K.YGGELVPHFPAR.V 15181 15182
15190 672.3199 1342.6253 1342.6075 13.3 0 26 0.15 1 R.SSTETCYSAIPK.A
15781 458.2576 1371.7511 1371.6935 42.0 0 21 0.27 1 K.YGGPNHIVGSPFK.A
16312 701.3911 1400.7677 1400.7260 29.8 0 50 0.00031 1 R.IGNLQTDLSDGLR.L
16332 468.2555 1401.7446 1401.7286 11.5 1 29 0.051 1 K.AAGSGELGVTMKGPK.G
16513 707.3989 1412.7832 1412.7511 22.7 0 36 0.0062 1 R.AGPGTLSVTIEGPSK.V
16580 709.8510 1417.6874 1417.7235 -25.47 1 (7) 12 10 K.AAGSGELGVTMKGPK.G 16582
16614 474.2811 1419.8214 1419.7511 49.5 1 17 0.28 1 K.VFGPGIEGKDVFR.E
16701 475.9581 1424.8525 1424.8174 24.7 1 38 0.0013 1 R.KVVPCLVTPVTGR.E
17140 730.8736 1459.7327 1459.6653 46.1 0 60 5.4e-005 1 R.TFEMSDFIVDTR.D
17256 490.5937 1468.7593 1468.7344 16.9 1 6 12 1 R.KGEITGEVHMPSGK.T
17351 493.3007 1476.8803 1476.8201 40.8 0 46 0.00017 1 R.LPNNHIGISFIPR.E
17987 760.4125 1518.8104 1518.7467 41.9 0 11 3.3 1 R.GEAGVPAEFSIWTR.E
18200 510.9427 1529.8062 1529.7515 35.8 0 18 0.65 1 K.FADEHVPGSPFTVK.I
18550 519.9569 1556.8488 1556.8021 30.0 0 4 13 1 R.FVPQEMGVHTVSVK.Y
18590 781.4466 1560.8786 1560.8300 31.1 0 62 1.1e-005 1 K.VLFASQEIPASPFR.V
18718 525.2803 1572.8190 1572.7970 14.0 0 (2) 32 1 R.FVPQEMGVHTVSVK.Y
18732 525.6156 1573.8250 1573.7889 23.0 1 6 9.4 1 K.YNDKHIPGSPFTAK.I
18808 527.9518 1580.8337 1580.7851 30.7 0 7 6.8 1 K.SPFTVGVAAPLDLSK.I
19089 400.9487 1599.7655 1599.7182 29.6 0 2 46 6 R.DAGYGGISLAVEGPSK.V
19131 802.4242 1602.8338 1602.7712 39.1 0 33 0.021 1 K.SPFEVQVGPEAGMQK.V
19166 402.2259 1604.8744 1604.8311 27.0 0 5 10 1 R.FIPHENGVHTIDVK.F
19875 814.9575 1627.9005 1627.8417 36.1 0 37 0.0043 1 R.GAGIGGLGITVEGPSESK.I
19946 545.3323 1632.9752 1632.9212 33.0 1 11 0.45 1 K.RLPNNHIGISFIPR.E
20347 555.6241 1663.8506 1663.8053 27.2 1 39 0.0071 1 K.SPFEVSVDKAQGDASK.V
20450 837.4436 1672.8726 1672.8091 38.0 0 65 1.3e-005 1 K.GAGTGGLGLTVEGPCEAK.I
21193 574.2854 1719.8344 1719.8808 -26.97 1 3 35 2 R.AGPGTLSVTIEGPSKVK.M
21218 574.9993 1721.9760 1721.9101 38.3 0 11 1.4 1 K.EAFTNKPNVFTVVTR.G
21444 579.2804 1734.8194 1734.8666 -27.17 1 3 32 9 R.GAGGQGKLDVTILSPSR.K
21780 879.0232 1756.0319 1755.9447 49.7 0 30 0.0073 1 K.VSYFPTVPGVYIVSTK.F
21846 588.2852 1761.8338 1761.7814 29.7 1 13 3.5 1 K.NRMDGTYACSYTPVK.A
21873 882.4738 1762.9330 1762.8560 43.7 0 65 1.1e-005 1 K.SGCIVNNLAEFTVDPK.D
22133 891.8654 1781.7162 1781.6468 39.0 0 2 34 3 K.VDIQTEDLEDGTCK.V
22214 892.4936 1782.9726 1782.9048 38.0 0 20 0.27 1 K.VMYTPMAPGNYLISVK.Y
22833 605.9999 1814.9780 1814.9374 22.3 1 50 0.00029 1 K.TATPEIVDNKDGTVTVR.Y
26538 682.7240 2045.1503 2045.0641 42.2 0 35 0.0043 1 R.LVSPGSANETSSILVESVTR.S
27438 549.3126 2193.2215 2193.1430 35.8 0 33 0.0076 1 K.AHGPGLEGGLVGKPAEFTIDTK.G
27814 742.7532 2225.2379 2225.1369 45.4 0 39 0.0015 1 K.GLHVVEVTYDDVPIPNSPFK.V 27810
29328 596.0791 2380.2874 2380.1733 47.9 1 4 8 1 K.ADIEMPFDPSKVVASGPGLEHGK.V
29508 810.1008 2427.2806 2427.1596 49.8 0 23 0.15 1 K.AGSNMLLIGVHGPTTPCEEVSMK.H
29852 823.1261 2466.3564 2466.2741 33.4 0 94 7.1e-009 1 K.LGSAADFLLDISETDLSSLTASIK.A
30499 849.8102 2546.4089 2546.3017 42.1 0 28 0.023 1 K.VTASGPGLSSYGVPASLPVDFAIDAR.D
31130 651.1364 2600.5164 2600.4075 41.9 1 9 0.58 1 R.VQAQGPGLKEAFTNKPNVFTVVTR.G 31131 31132
31539 539.8789 2694.3579 2694.2708 32.3 1 19 0.56 1 K.VHSPSGAVEECHVSELEPDKYAVR.F 31535 31538
34695 903.4877 3609.9217 3609.7767 40.2 1 10 2 1 R.APSVATVGSICDLNLKIPEINSSDMSAHVTSPSGR.V
61. Q9NR30|DDX21_HUMAN Mass: 87804 Score: 749 Queries matched: 83 emPAI: 1.38
Nucleolar RNA helicase 2 OS=Homo sapiens GN=DDX21 PE=1 SV=5
Query Observed Mr(expt) Mr(calc) ppm Miss Score Expect Rank Peptide
2434 414.7156 827.4167 827.4154 1.61 1 8 5.1 4 K.VVSSKTK.K 2433 2435 2436
3217 424.2405 846.4665 846.4559 12.5 1 2 23 6 K.ASSKDAIR.L
3977 444.2550 886.4954 886.5236 -31.77 1 14 1.9 4 K.QREITLK.G
4384 457.2750 912.5354 912.5393 -4.18 0 58 4.1e-005 1 R.AAVIGDVIR.V 706 4374 4375 707 4383 4385
8244 555.2543 1108.4940 1108.4819 11.0 1 11 4.8 2 K.EKEMNGETR.E 8240 8241 8245 8246
8519 563.7740 1125.5335 1125.5316 1.72 1 11 5.7 1 R.EGYGGFRGQR.E
8558 564.3548 1126.6951 1126.6598 31.4 0 30 0.011 1 R.IGVPSATEIIK.A 8548 8549 8551 8557
9448 582.8551 1163.6957 1163.7026 -5.97 0 59 1.3e-005 1 R.APQVLVLAPTR.E 9447 9450 9452
10111 598.3554 1194.6962 1194.6972 -0.82 0 50 0.00016 1 K.TAITVEHLAIK.C 10112
10529 606.3498 1210.6850 1210.6670 14.8 0 47 0.00048 1 R.NGIDILVGTPGR.I 10528 10530
10751 610.8556 1219.6967 1219.6965 0.20 0 44 0.0009 1 R.GVTFLFPIQAK.T 10754 10755
11721 626.8157 1251.6169 1251.6347 -14.16 0 26 0.14 1 K.STYEQVDLIGK.K
12026 633.3899 1264.7653 1264.7067 46.3 0 33 0.0037 1 K.TFSFAIPLIEK.L 12024 12025
12864 429.8879 1286.6419 1286.5924 38.4 0 (4) 26 3 R.IGVPSATEIIK.A
14079 659.3303 1316.6460 1316.6572 -8.49 0 12 3.5 1 K.EAQELSQNSAIK.Q
15883 459.9642 1376.8709 1376.8252 33.2 1 33 0.00092 1 R.GRAPQVLVLAPTR.E 15884
15918 460.9286 1379.7639 1379.7296 24.8 1 36 0.0075 1 K.STYEQVDLIGKK.T
16491 471.5514 1411.6325 1411.5673 46.2 0 (2) 48 5 K.STYEQVDLIGK.K
16949 723.3686 1444.7227 1444.7521 -20.36 1 3 32 6 K.KEAQELSQNSAIK.Q
17142 487.5947 1459.7622 1459.6960 45.4 1 (9) 6.8 3 K.STYEQVDLIGKK.T
17587 498.5790 1492.7150 1492.7191 -2.75 1 21 0.6 1 K.LRSDAGLESDTAMK.K
17916 505.2745 1512.8016 1512.7854 10.7 1 5 13 1 K.GRGVTFLFPIQAK.T 17915
18048 508.9749 1523.9029 1523.8348 44.7 0 36 0.002 1 R.LLDSVPPTAISHFK.Q 18043 18044 18046 18047
20388 834.9437 1667.8729 1667.8042 41.2 0 24 0.15 1 K.EGAFSNFPISEETIK.L
20806 847.9605 1693.9065 1693.8523 32.0 1 67 6.5e-006 1 R.ELANQVSKDFSDITK.K 20805
23192 920.5004 1838.9863 1838.9163 38.1 0 64 1.3e-005 1 R.WQLSVATEQPELEGPR.E
23231 461.5047 1841.9897 1841.9537 19.6 1 37 0.0062 1 K.TFHHVYSGKDLIAQAR.T 23228 23230 23232 23234 23235
25944 661.0029 1979.9869 1979.9211 33.2 1 28 0.1 1 K.SDKTEEIAEEEETVFPK.A 25943 25945
26098 997.0410 1992.0674 1991.9874 40.2 0 23 0.15 1 K.LGVCFDVPTASVTEIQEK.W
26227 1005.0059 2007.9972 2007.9149 41.0 0 44 0.0022 1 K.LSVACFYGGTPYGGQFER.M
26476 510.7614 2039.0166 2039.0058 5.29 1 10 5.3 1 K.VTKNEEPSEEEIDAPKPK.K
26937 703.4069 2107.1990 2107.1022 46.0 0 73 4.5e-007 1 K.GAVEALAAALAHISGATSVDQR.S 26938 26939
27112 713.0357 2136.0854 2136.0099 35.3 1 19 0.53 1 K.KLSVACFYGGTPYGGQFER.M 27113
31624 680.9018 2719.5783 2719.4504 47.0 1 26 0.013 1 K.LIEEKGAVEALAAALAHISGATSVDQR.S 31623
32054 926.1429 2775.4069 2775.2963 39.9 0 17 0.85 1 K.DSEDNPQTLLFSATCPHWVFNVAK.K
32198 702.4043 2805.5882 2805.4549 47.5 1 19 0.098 1 R.GLDIPEVDLVIQSSPPKDVESYIHR.S 32196 32197
62. P01766|HV305_HUMAN Mass: 13332 Score: 748 Queries matched: 44 emPAI: 1.82
Ig heavy chain V-III region BRO OS=Homo sapiens PE=1 SV=1
Query Observed Mr(expt) Mr(calc) ppm Miss Score Expect Rank Peptide
1457 623.3396 622.3323 622.3439 -18.55 0 19 0.36 1 R.FTISR.N 1458
2667 418.7455 835.4765 835.4664 12.0 1 34 0.0096 1 K.GRFTISR.N 2652 2654 2655 2656 2657 2658 2660 2661 2662 2663 2664
14099 659.7908 1317.5670 1317.5659 0.82 0 54 0.00023 1 R.AEDTAVYYCAR.S 14097 14098 14100 14102
15083 669.8720 1337.7295 1337.6761 39.9 0 11 2.5 3 K.NTLYLNMNSLR.A 15048 15055
15401 677.8646 1353.7147 1353.6711 32.3 0 (1) 33 6 K.NTLYLNMNSLR.A
24137 941.4977 1880.9808 1880.9956 -7.89 0 91 3e-008 1 -.EVQLVESGGGLVQPGGSLR.L 24134 24135 24136 24138 24139 24140 24141
63. P01619|KV301_HUMAN Mass: 11742 Score: 741 Queries matched: 21 emPAI: 1.39
Ig kappa chain V-III region B6 OS=Homo sapiens PE=1 SV=1
Query Observed Mr(expt) Mr(calc) ppm Miss Score Expect Rank Peptide
24164 628.3377 1881.9912 1882.0160 -13.20 0 20 0.35 1 -.EIVLTQSPGTLSLSPGQR.A
24165 628.3389 1881.9949 1882.0160 -11.21 0 40 0.0033 1 -.QIVLTQSPGTLSLSPGER.A 24160 24166
24177 942.4882 1882.9617 1883.0000 -20.31 0 118 7.7e-011 1 -.EIVLTQSPGTLSLSPGER.A 24175 24176 24178 24179 24180 24181 24182
24187 628.6749 1883.0028 1883.0000 1.51 0 65 1.1e-005 1 -.QIVLTESPGTLSLSPGER.A
25764 654.9810 1961.9211 1961.9823 -31.19 0 (3) 37 2 -.EIVLTQSPGTLSLSPGQR.A
64. P62701|RS4X_HUMAN Mass: 29807 Score: 711 Queries matched: 37 emPAI: 5.74
40S ribosomal protein S4, X isoform OS=Homo sapiens GN=RPS4X PE=1 SV=2
Query Observed Mr(expt) Mr(calc) ppm Miss Score Expect Rank Peptide
2182 410.7460 819.4775 819.4854 -9.69 1 32 0.013 1 R.FIKIDGK.V
2498 416.2191 830.4237 830.4498 -31.39 0 59 7.6e-005 1 R.LTIAEER.D 152 2497 2500
3184 423.2388 844.4630 844.4694 -7.59 0 16 1.2 1 R.YPDPLIK.V
6003 495.8044 989.5942 989.5910 3.26 0 53 7e-005 1 R.LSNIFVIGK.G 6000 6004
6085 498.2521 994.4896 994.4971 -7.55 0 39 0.0065 1 K.YALTGDEVK.K
8472 562.3007 1122.5868 1122.5921 -4.71 1 32 0.029 1 K.YALTGDEVKK.I
10600 405.8915 1214.6526 1214.6520 0.45 0 42 0.0032 1 K.GIPHLVTHDAR.T 10597 10599
10604 405.9098 1214.7075 1214.7023 4.33 1 33 0.011 1 R.TIRYPDPLIK.V 10608
10766 407.8836 1220.6291 1220.6302 -0.94 0 54 0.00021 1 R.HPGSFDVVHVK.D 10765
12203 637.3649 1272.7153 1272.7264 -8.74 0 54 0.0001 1 R.ECLPLIIFLR.N 12204 12205 12207
16950 723.3694 1444.7243 1444.7409 -11.50 0 60 6.1e-005 1 K.VNDTIQIDLETGK.I
17831 502.9326 1505.7759 1505.7739 1.34 1 35 0.015 1 R.ERHPGSFDVVHVK.D
[truncated: 12,063 more rows]

## Sheet: Mascot Search Results_CTRL
Mascot Search Results of Control (including peptide sequences)
Database : SwissProt 2010 (517802 sequences; 182492287 residues)
Taxonomy : Homo sapiens (human) (20283 sequences)
Timestamp : 2 Jul 2010 at 07:02:06 GMT
Enzyme : Trypsin
Fixed modifications : Carbamidomethyl (C)
Variable modifications : Oxidation (M),Phospho (ST),Phospho (Y)
Mass values : Monoisotopic
Protein Mass : Unrestricted
Peptide Mass Tolerance : ± 50 ppm
Fragment Mass Tolerance: ± 0.2 Da
Max Missed Cleavages : 1
Instrument type : ESI-QUAD-TOF
Number of queries : 18751
1. P04264|K2C1_HUMAN Mass: 66170 Score: 5153 Queries matched: 247 emPAI: 5.41
Keratin, type II cytoskeletal 1 OS=Homo sapiens GN=KRT1 PE=1 SV=6
Query Observed Mr(expt) Mr(calc) ppm Miss Score Expect Rank Peptide
2841 416.7651 831.5156 831.4814 41.2 0 39 0.0015 1 K.SISISVAR.G 2826 2827 2829 2831 2833 2834 2835 2837 2842
4569 437.7444 873.4743 873.4920 -20.25 0 62 3.5e-005 1 R.SLVNLGGSK.S 4559 4562 4566 4567 4568 4570 4577 4579 4580 4581
5673 466.7779 931.5413 931.4974 47.1 1 35 0.007 1 R.SEIDNVKK.Q
6216 487.2553 972.4961 972.5240 -28.67 0 63 2.9e-005 1 K.IEISELNR.V 1083 6218 6219 6220 6221 6222 1084 6224 6225 6226
6835 500.2487 998.4828 998.4379 45.0 0 40 0.0049 1 K.DVDGAYMTK.V 6832 6833 6834
7436 517.2648 1032.5151 1032.5087 6.20 0 60 5.4e-005 1 R.TLLEGEESR.M 7423 7424 7425 7426 7428 7429 7430 7431 7432 7433
8376 533.2648 1064.5151 1064.5138 1.24 0 78 9.1e-007 1 K.AQYEDIAQK.S 8364 8365 8366 8367 8368 8369 8370 8371 8372 8373
8397 533.7810 1065.5474 1065.5090 36.0 1 52 0.00031 1 K.YEDEINKR.T 8391 8392 8393 8394 8398
8483 537.2958 1072.5770 1072.5876 -9.96 1 26 0.13 1 R.LRSEIDNVK.K 8484 8489
9081 557.2379 1112.4612 1112.4751 -12.46 0 (16) 1.2 1 R.TLLEGEESR.M 9082
9235 563.2707 1124.5268 1124.5349 -7.20 0 70 5.8e-006 1 K.AEAESLYQSK.Y 9232 9233 9234 9237 9239 9240 9241
9270 564.2921 1126.5695 1126.5329 32.6 1 46 0.0011 1 K.KDVDGAYMTK.V
9470 571.2897 1140.5649 1140.5121 46.3 0 (33) 0.023 1 R.DYQELMNTK.L
9624 579.2590 1156.5034 1156.5070 -3.11 0 34 0.022 1 R.DYQELMNTK.L 9622 9623 9625
9957 590.2949 1178.5752 1178.5931 -15.24 0 73 2.7e-006 1 K.YEELQITAGR.H 9952 9953 9954 9955 9956 9958 9959 9960 9961 9962
11195 630.2952 1258.5758 1258.5594 13.0 0 (5) 19 9 K.YEELQITAGR.H
11277 633.3165 1264.6184 1264.6299 -9.10 0 93 3.7e-008 1 R.TNAENEFVTIK.K 11269 11270 11272 11273 11274 11276 11278 11279
11489 639.3151 1276.6156 1276.6259 -8.03 1 23 0.32 1 K.SDQSRLDSELK.N 11488 11490 11493 11497 11504
12088 650.7940 1299.5735 1299.5224 39.4 0 55 0.0002 1 K.NMQDMVEDYR.N
12158 651.8408 1301.6671 1301.6939 -20.60 1 59 7.2e-005 1 R.NSKIEISELNR.V 12153 12154 12157 12161 12167 12168 12170 12174
12175 651.8745 1301.7345 1301.7078 20.5 0 103 1.1e-009 1 R.SLDLDSIIAEVK.A 12159 12160 12162 12163 12164 12165 12166 12169
13024 670.8227 1339.6308 1339.6619 -23.23 1 87 1.3e-007 1 K.SKAEAESLYQSK.Y 13026 13029 13031 13032 13034 13036 13039 13044
13546 692.3790 1382.7434 1382.6830 43.7 0 85 1.2e-007 1 K.SLNNQFASFIDK.V 13541 13543 13544
13651 697.3663 1392.7180 1392.7249 -4.94 1 99 5.6e-009 1 R.TNAENEFVTIKK.D 13646 958 13647 13648 13649 13650 13652 13653
14147 737.3462 1472.6778 1472.6912 -9.08 1 (37) 0.015 1 R.TNAENEFVTIKK.D
14168 738.3955 1474.7765 1474.7416 23.7 0 86 1e-007 1 K.WELLQQVDTSTR.T
14174 738.4176 1474.8207 1474.7780 29.0 0 111 2e-010 1 R.FLEQQNQVLQTK.W 14157 14158 14159 14160 14161 14162 14164 14167
14452 508.5994 1522.7765 1522.7813 -3.19 1 35 0.017 1 R.LLRDYQELMNTK.L
15062 546.9596 1637.8569 1637.8525 2.69 1 47 0.00081 1 K.SLNNQFASFIDKVR.F 15060 15061
15126 829.4322 1656.8499 1656.7856 38.8 0 95 1.4e-008 1 R.SGGGFSSGSAGIINYQR.R 15119 15121 15122
15574 876.3993 1750.7840 1750.8195 -20.22 1 65 2.2e-005 1 R.GSGGGSSGGSIGGRGSSSGGVK.S 15573 15575
15617 883.3628 1764.7111 1764.7275 -9.30 0 108 1.2e-009 1 R.FSSCGGGGGSFGAGGGFGSR.S
15625 442.7346 1766.9091 1766.9291 -11.34 1 2 30 1 R.SLVNLGGSKSISISVAR.G
16034 941.4821 1880.9496 1880.9632 -7.25 1 6 14 6 R.EQIKSLNNQFASFIDK.V 16033
16445 665.3612 1993.0619 1992.9693 46.4 0 1 25 6 R.THNLEPYFESFINNLR.R
17292 795.3131 2382.9175 2382.9447 -11.40 0 126 1.6e-011 1 R.GGGGGGYGSGGSSYGSGGGSYGSGGGGGGGR.G
2. P13645|K1C10_HUMAN Mass: 59020 Score: 5021 Queries matched: 256 emPAI: 4.21
Keratin, type I cytoskeletal 10 OS=Homo sapiens GN=KRT10 PE=1 SV=6
Query Observed Mr(expt) Mr(calc) ppm Miss Score Expect Rank Peptide
2114 404.1997 806.3849 806.3923 -9.14 0 62 3e-005 1 R.LAADDFR.L 2106 2107 2108 2109 2110 2111 2112 2113 2115 2117
2157 405.2337 808.4529 808.4330 24.6 0 47 0.00072 1 R.LASYLDK.V 2149 2150 2151 2152 2153 2156 2158 2159 2162 2163
3759 424.2240 846.4335 846.4447 -13.24 0 31 0.046 1 K.SEITELR.R 3760 3764 3766 3771 3773
6127 483.7279 965.4412 965.4494 -8.46 1 30 0.045 1 R.DYSKYYK.T
6729 497.2457 992.4769 992.4927 -15.85 0 60 5.7e-005 1 K.YENEVALR.Q 6724 6725 6726 6727 6728 6730 6732 6733 6734 6736
6785 498.2794 994.5442 994.5123 32.0 1 38 0.0061 1 K.IKEWYEK.H 6777 1162 6782
6910 502.2800 1002.5455 1002.5458 -0.25 1 22 0.29 1 K.SEITELRR.N 6898 6900 6901 6902 6903 6906 6907 6908 6911 6913
7397 516.3264 1030.6383 1030.5910 45.9 0 46 0.00017 1 R.VLDELTLTK.A 7374 1320 7376 7377 7380 7382 7384 7385 7390
8123 524.7915 1047.5684 1047.5713 -2.70 1 26 0.12 1 R.LAADDFRLK.Y 8121
8362 532.8221 1063.6297 1063.6026 25.5 1 64 6e-006 1 R.LASYLDKVR.A 8343 8344 8346 8347 8348 1452 8350 8351 8355 8357
8773 545.7674 1089.5202 1089.5237 -3.17 0 66 1.7e-005 1 K.VTMQNLNDR.L 8769 8770 8771 8772 8776 8778 8780 8781 8782 8783
8961 553.7861 1105.5576 1105.5186 35.3 0 (61) 4.7e-005 1 K.VTMQNLNDR.L 8946 8947 8958 8962
9026 555.2650 1108.5155 1108.4825 29.8 0 62 3.9e-005 1 K.DAEAWFNEK.S 9013 9014 9015 9016 9017 9018 9019 9020 9023 9024
9800 583.2883 1164.5620 1164.5775 -13.29 0 78 9.8e-007 1 R.LENEIQTYR.S 9797 9798 9799 9801 9802 9803 9804 9805 9806 9808
10097 594.3632 1186.7117 1186.6921 16.5 1 12 0.83 1 R.RVLDELTLTK.A 1729
10267 601.2986 1200.5827 1200.6098 -22.59 0 66 1.5e-005 1 R.QSVEADINGLR.R 10268 10269 10270 1740 10272 10277
10761 617.8294 1233.6442 1233.6717 -22.28 1 60 4.4e-005 1 R.LKYENEVALR.Q 10760 10763 10765 10766 10768
11225 631.7923 1261.5700 1261.5899 -15.77 0 88 1.1e-007 1 R.SLLEGEGSSGGGGR.G 11222 11223 11224 11226 11227 11233 11236
12098 434.2206 1299.6399 1299.5877 40.1 1 45 0.002 1 K.NHEEEMKDLR.N 12084 12085 12086 12087 12090 12091 12092 12093
12415 439.5473 1315.6202 1315.5826 28.6 1 (34) 0.028 1 K.NHEEEMKDLR.N 12407 12408 12413 12416 12417 12418 12419
13253 453.2392 1356.6957 1356.7110 -11.26 1 21 0.41 1 R.QSVEADINGLRR.V 13245 13247 13249 13250 13256 13263 13264 13265
13371 683.3426 1364.6707 1364.6320 28.3 0 87 1.3e-007 1 R.SQYEQLAEQNR.K 13365 13366 13367 13368 13369 13370 13373 13374
13506 691.3157 1380.6169 1380.6408 -17.35 0 115 2.1e-010 1 R.ALEESNYELEGK.I 13503 13504 13505 13507 13508 13509 13510 13512
13626 695.8446 1389.6746 1389.6736 0.77 0 87 1.4e-007 1 K.QSLEASLAETEGR.Y 13621 13622 13623 13624 13628 13629
13964 478.9212 1433.7419 1433.7626 -14.49 1 39 0.0068 1 K.IRLENEIQTYR.S 13965 13967
14104 731.3031 1460.5916 1460.6072 -10.62 0 (5) 19 1 R.ALEESNYELEGK.I
14278 498.5758 1492.7054 1492.7270 -14.44 1 53 0.00031 1 R.SQYEQLAEQNRK.D 14273 14274 14275 14276 14277 14279 14280 14281
14626 775.3349 1548.6553 1548.6700 -9.46 0 144 2.9e-013 1 R.SGGGGGGGGCGGGGGVSSLR.I 14623 14624 14625 14627 14629
15358 854.3765 1706.7384 1706.7649 -15.50 0 134 2.6e-012 1 K.GSLGGGFSSGGFSGGSFSR.G 15357 15359
16605 1041.9611 2081.9076 2081.9575 -23.96 0 143 3.4e-013 1 R.AETECQNTEYQQLLDIK.I
3. P35908|K22E_HUMAN Mass: 65678 Score: 4912 Queries matched: 222 emPAI: 4.50
Keratin, type II cytoskeletal 2 epidermal OS=Homo sapiens GN=KRT2 PE=1 SV=2
Query Observed Mr(expt) Mr(calc) ppm Miss Score Expect Rank Peptide
2653 414.2369 826.4592 826.4225 44.4 0 47 0.00042 1 K.FASFIDK.V 2632 2633 2635 2638 2639 2640 2641 2646 2649 2650 2652
2804 416.2535 830.4924 830.4862 7.50 0 73 1.3e-006 1 R.SLVGLGGTK.S 2793 2795 2797 2798 2799 2807 2813
6216 487.2553 972.4961 972.5240 -28.67 0 63 2.9e-005 1 K.IEISELNR.V 1083 6218 6219 6220 6221 6222 1084 6224 6225 6226
6766 497.7804 993.5462 993.5607 -14.62 0 71 2.9e-006 1 R.LQGEIAHVK.K 6765 6768 6770 6772 6773 6774
6940 503.2261 1004.4377 1004.4597 -21.85 0 52 0.00033 1 K.LLEGEECR.M 6941 6942 6943 6944 6945 1219 1220
1359 519.2535 1036.4924 1036.5189 -25.60 0 50 0.002 1 R.YLDGLTAER.T 1358 1360 1361 1362 1363 7485 7486 7487 1364 1365
7554 521.2986 1040.5826 1040.5502 31.2 0 9 3.6 1 K.VDPEIQNVK.A 7555
8397 533.7810 1065.5474 1065.5090 36.0 1 52 0.00031 1 K.YEDEINKR.T 8391 8392 8393 8394 8398
8422 534.7708 1067.5271 1067.4957 29.4 0 46 0.0015 1 K.DVDNAYMIK.V 8424 8425 8426
8666 541.8197 1081.6248 1081.5920 30.3 1 66 4.4e-006 1 K.FASFIDKVR.F 8657 8658 8659 8660 8665 8668
8683 542.7452 1083.4759 1083.4906 -13.60 0 (35) 0.018 1 K.DVDNAYMIK.V 8684
8979 554.2777 1106.5409 1106.5356 4.78 0 56 0.00014 1 K.AQYEEIAQR.S 8970 8971 8972 8973 8974 8975 8976 8977 8980 8982
9199 561.8337 1121.6527 1121.6557 -2.61 1 74 7.6e-007 1 R.LQGEIAHVKK.Q 9197 9198 9201
9335 566.2695 1130.5245 1130.5026 19.4 0 68 7.9e-006 1 R.STSSFSCLSR.H 9325 9326 9327 9328 9329 9330 9331 9332 9333 9334
9391 567.3119 1132.6093 1132.5546 48.2 1 75 1.4e-006 1 R.KLLEGEECR.M 9371 9372 9374 9376 9377 9379 9385
1733 597.3054 1192.5963 1192.6088 -10.50 0 21 1.5 1 K.YEELQVTVGR.H 1732
10198 599.2923 1196.5701 1196.5422 23.3 0 52 0.00039 1 K.GGSISGGGYGSGGGK.H 10197 10199
10381 604.8011 1207.5877 1207.6085 -17.22 0 77 1.3e-006 1 R.TAAENDFVTLK.K 1754 10380 10382 10383 10386 10387 10389 10392
10781 618.2849 1234.5552 1234.4941 49.5 0 1 53 3 R.DYQELMNVK.L
11130 627.7933 1253.5720 1253.6001 -22.40 0 109 9.4e-010 1 R.GFSSGSAVVSGGSR.R 11128 11129 11131 11132 11133 11135 11136 11137
11706 429.8953 1286.6642 1286.6037 47.0 1 38 0.0096 1 R.RSTSSFSCLSR.H 11675 11692
12477 440.8859 1319.6358 1319.5756 45.6 0 56 0.00014 1 R.HGGGGGGFGGGGFGSR.S 12463 12465 12476
12784 665.3437 1328.6728 1328.6320 30.7 0 63 3.1e-005 1 K.NVQDAIADAEQR.G 12767 12769
12809 665.3954 1328.7763 1328.7187 43.4 0 64 5.6e-006 1 R.NLDLDSIIAEVK.A 12785 12786 12787 12798 12807
12960 668.8526 1335.6907 1335.7034 -9.50 1 35 0.015 1 R.TAAENDFVTLKK.D 12954 12955 12956 12957 12958 12962 12965 834
13640 464.5850 1390.7332 1390.6728 43.5 1 41 0.0037 1 R.SKEEAEALYHSK.Y 13634 13635 13636 13637
13784 470.9238 1409.7495 1409.7012 34.3 1 12 2.3 1 R.GFSSGSAVVSGGSRR.S 13771 13774 13776 13782 13786
14101 730.8946 1459.7747 1459.7922 -11.98 0 91 3.6e-008 1 K.VDLLNQEIEFLK.V
14174 738.4176 1474.8207 1474.7780 29.0 0 111 2e-010 1 R.FLEQQNQVLQTK.W 14157 14158 14159 14160 14161 14162 14164 14167
14446 507.9407 1520.8002 1520.8021 -1.26 1 25 0.15 1 R.LLRDYQELMNVK.L
15515 870.8606 1739.7066 1739.6983 4.77 0 113 3.1e-010 1 R.GSSSGGGYSSGSSSYGSGGR.Q 15510 15511 15512 15513 15514 15517
15519 871.3555 1740.6964 1740.7412 -25.75 0 88 9.6e-008 1 R.GGSGGGGSISGGGYGSGGGSGGR.Y
17034 752.6840 2255.0303 2255.0376 -3.22 1 24 0.35 1 R.TSQNSELNNMQDLVEDYKK.K
1975 790.9187 2369.7343 2369.6484 36.3 1 2 42 3 R.YGSGGGSKGGSISGGGYGSGGGK.H
4. P01857|IGHG1_HUMAN Mass: 36596 Score: 4043 Queries matched: 350 emPAI: 4.81
Ig gamma-1 chain C region OS=Homo sapiens GN=IGHG1 PE=1 SV=1
Query Observed Mr(expt) Mr(calc) ppm Miss Score Expect Rank Peptide
2872 418.2070 834.3995 834.4269 -32.91 0 (46) 0.0014 1 K.DTLMISR.T 2874 274 2875 2877 2878 2879 2880 275 2881 2882 2884
3058 419.7702 837.5258 837.4960 35.6 0 38 0.0007 1 K.ALPAPIEK.T 3024 3026 3028 3029 3030 367 3031 3032 3033 3034 3035
492 426.2090 850.4033 850.4218 -21.75 0 48 0.0018 1 K.DTLMISR.T 3830 3831 3832 3833 3835 3838 3842 3843 3846 3847 3848
5354 458.2113 914.4080 914.3932 16.1 0 (22) 0.31 1 K.DTLMISR.T 5355
9706 581.3046 1160.5946 1160.6223 -23.88 0 48 0.00093 1 K.NQVSLTCLVK.G 9687 1680 9693 9695 9696 9697 9700 9702 9703 9704
10078 593.8488 1185.6829 1185.6394 36.8 0 87 4.5e-008 1 K.GPSVFPLAPSSK.S 10030 1719 10031 10033 10034 10035 10036 1720
10839 621.3055 1240.5964 1240.5887 6.24 0 (23) 0.31 1 K.NQVSLTCLVK.G 10840 10842 10843 10844 10845
11302 633.8214 1265.6283 1265.6057 17.8 0 (28) 0.096 1 K.GPSVFPLAPSSK.S
11304 633.8242 1265.6339 1265.6057 22.3 0 (27) 0.13 1 K.GPSVFPLAPSSK.S 11301
11306 633.8338 1265.6530 1265.6057 37.4 0 (6) 12 1 K.GPSVFPLAPSSK.S
11308 422.9096 1265.7071 1265.7343 -21.50 1 28 0.035 1 K.VSNKALPAPIEK.T
11644 643.8468 1285.6790 1285.6666 9.59 0 59 6.6e-005 1 R.EPQVYTLPPSR.D 11634 11635 11636 11637 11641 11645 11646 11649
12490 661.3288 1320.6430 1320.6708 -21.00 0 98 9.3e-009 1 K.STSGGTAALGCLVK.D 12485 12486 12487 12488 12489 12491 12493 12495
13380 683.8303 1365.6461 1365.6330 9.62 0 (2) 45 4 R.EPQVYTLPPSR.D
13710 701.3354 1400.6562 1400.6371 13.7 0 (78) 1.1e-006 1 K.STSGGTAALGCLVK.D 13709 13712
15187 559.9281 1676.7624 1676.7947 -19.24 0 53 0.00039 1 K.FNWYVDGVEVHNAK.T 15188 15189 15192 15193
15813 603.3377 1806.9914 1806.9992 -4.36 0 28 0.035 1 R.VVSVLTVLHQDWLNGK.E 15811
15981 625.0124 1872.0155 1871.9629 28.1 1 27 0.048 1 R.EPQVYTLPPSRDELTK.N 15970 15971 15972 15973 15974 15975 15976
15986 937.4324 1872.8503 1872.9146 -34.31 0 96 1.9e-008 1 K.TTPPVLDSDGSFFLYSK.L 15987 15988 15989 15990 15991 15992 15993
16698 713.6666 2137.9779 2138.0202 -19.79 0 51 0.00066 1 R.TPEVTCVVVDVSHEDPEVK.F 16697 16699 16700 16701 16702 16703
16932 743.3910 2227.1512 2227.2001 -21.97 1 12 2.9 1 R.VVSVLTVLHQDWLNGKEYK.C 16931 16933 16934 16937
17463 830.4292 2488.2658 2488.2996 -13.59 1 38 0.0065 1 K.GPSVFPLAPSSKSTSGGTAALGCLVK.D
18177 701.0618 2800.2181 2800.2598 -14.92 0 12 5.2 1 R.WQQGNVFSCSVMHEALHNHYTQK.S 18176
18216 711.8616 2843.4172 2843.4503 -11.64 0 42 0.0032 1 K.THTCPPCPAPELLGGPSVFLFPPKPK.D 18215
18257 488.2380 2923.3843 2923.4166 -11.04 0 (4) 28 5 K.THTCPPCPAPELLGGPSVFLFPPKPK.D
18501 834.3961 3333.5554 3333.6349 -23.85 1 26 0.19 1 K.SCDKTHTCPPCPAPELLGGPSVFLFPPKPK.D 18503
5. P01860|IGHG3_HUMAN Mass: 42287 Score: 3946 Queries matched: 382 emPAI: 4.95
Ig gamma-3 chain C region OS=Homo sapiens GN=IGHG3 PE=1 SV=2
Query Observed Mr(expt) Mr(calc) ppm Miss Score Expect Rank Peptide
2872 418.2070 834.3995 834.4269 -32.91 0 (46) 0.0014 1 K.DTLMISR.T 2874 274 2875 2877 2878 2879 2880 275 2881 2882 2884
3058 419.7702 837.5258 837.4960 35.6 0 38 0.0007 1 K.ALPAPIEK.T 3024 3026 3028 3029 3030 367 3031 3032 3033 3034 3035
492 426.2090 850.4033 850.4218 -21.75 0 48 0.0018 1 K.DTLMISR.T 3830 3831 3832 3833 3835 3838 3842 3843 3846 3847 3848
5354 458.2113 914.4080 914.3932 16.1 0 (22) 0.31 1 K.DTLMISR.T 5355
9706 581.3046 1160.5946 1160.6223 -23.88 0 48 0.00093 1 K.NQVSLTCLVK.G 9687 1680 9693 9695 9696 9697 9700 9702 9703 9704
10022 593.7647 1185.5148 1185.4907 20.3 0 58 9.8e-005 1 K.SCDTPPPCPR.C 10019 10020 10021 10023 10024 10025 10026 10027
10839 621.3055 1240.5964 1240.5887 6.24 0 (23) 0.31 1 K.NQVSLTCLVK.G 10840 10842 10843 10844 10845
11298 633.7500 1265.4855 1265.4570 22.5 0 (21) 0.34 1 K.SCDTPPPCPR.C 11297
11308 422.9096 1265.7071 1265.7343 -21.50 1 28 0.035 1 K.VSNKALPAPIEK.T
11644 643.8468 1285.6790 1285.6666 9.59 0 59 6.6e-005 1 R.EPQVYTLPPSR.E 11634 11635 11636 11637 11641 11645 11646 11649
11729 644.3555 1286.6965 1286.6442 40.7 0 68 5.6e-006 1 K.GPSVFPLAPCSR.S 11673 11674 11676 11677 11678 11679 11680 11682
12490 661.3288 1320.6430 1320.6708 -21.00 0 98 9.3e-009 1 R.STSGGTAALGCLVK.D 12485 12486 12487 12488 12489 12491 12493 12495
13216 452.5467 1354.6182 1354.6300 -8.68 0 63 3e-005 1 K.TPLGDTTHTCPR.C 13211 13213 13214 13215 13218 13220 13221 13222
13380 683.8303 1365.6461 1365.6330 9.62 0 (2) 45 4 R.EPQVYTLPPSR.E
13389 684.3258 1366.6370 1366.6105 19.4 0 (23) 0.36 1 K.GPSVFPLAPCSR.S 13383
13391 684.3344 1366.6543 1366.6105 32.1 0 (34) 0.022 1 K.GPSVFPLAPCSR.S 13382 13387 13388 13390
13710 701.3354 1400.6562 1400.6371 13.7 0 (78) 1.1e-006 1 R.STSGGTAALGCLVK.D 13709 13712
13815 472.8972 1415.6699 1415.6834 -9.54 0 26 0.16 1 K.WYVDGVEVHNAK.T 13813 13819 13820 1003 13821 13822
13969 718.3127 1434.6109 1434.5963 10.2 0 (41) 0.0054 1 K.TPLGDTTHTCPR.C
15775 599.9106 1796.7101 1796.7644 -30.24 1 12 4.1 1 K.SCDTPPPCPRCPEPK.S
15813 603.3377 1806.9914 1806.9992 -4.36 0 28 0.035 1 R.VVSVLTVLHQDWLNGK.E 15811
15863 608.9995 1823.9766 1823.9200 31.0 1 41 0.0025 1 R.VELKTPLGDTTHTCPR.C 15860 15862
16106 635.6351 1903.8836 1903.9349 -26.97 1 50 0.00071 1 R.EPQVYTLPPSREEMTK.N 16100 16101 16102 16103 16104 16105 16107
16198 641.0064 1919.9975 1919.9299 35.2 1 (16) 0.94 1 R.EPQVYTLPPSREEMTK.N 16188 16189 16191 16192 16193 16194 1860
16737 717.7071 2150.0994 2150.1598 -28.10 0 72 2.8e-006 1 R.CPAPELLGGPSVFLFPPKPK.D 16738 16739
16932 743.3910 2227.1512 2227.2001 -21.97 1 12 2.9 1 R.VVSVLTVLHQDWLNGKEYK.C 16931 16933 16934 16937
17229 579.2757 2313.0735 2313.0531 8.82 0 1 59 1 R.WQQGNIFSCSVMHEALHNR.F
6. P35527|K1C9_HUMAN Mass: 62255 Score: 3793 Queries matched: 146 emPAI: 1.68
Keratin, type I cytoskeletal 9 OS=Homo sapiens GN=KRT9 PE=1 SV=3
Query Observed Mr(expt) Mr(calc) ppm Miss Score Expect Rank Peptide
2157 405.2337 808.4529 808.4330 24.6 0 47 0.00072 1 R.LASYLDK.V 2149 2150 2151 2152 2153 2156 2158 2159 2162 2163 92
5039 449.2298 896.4451 896.4062 43.4 0 54 0.00023 1 R.MTLDDFR.I 5034 5035 5036 855 5037 5038 856
5298 457.2220 912.4294 912.4011 31.0 0 (24) 0.19 1 R.MTLDDFR.I 5291 5292 5293 5294 5295 5296 5299
1063 484.2515 966.4884 966.4447 45.3 0 8 29 5 K.IQDWYDK.K
8278 530.7988 1059.5830 1059.5560 25.5 0 66 1e-005 1 K.TLLDIDNTR.M 8260 8261 8263 8264 8265 8266 8267 8269 8271 1434
8364 533.2487 1064.4828 1064.4920 -8.69 0 (23) 0.26 1 K.STMQELNSR.L 8371 8377 8378
8391 533.7556 1065.4966 1065.4913 4.98 0 (1) 48 9 K.FEMEQNLR.Q 8396
8513 537.7599 1073.5052 1073.5142 -8.38 0 70 5.2e-006 1 R.QFSSSYLSR.S 8507 8508 8509 8510 8511 8512 8514 8515 8522 8523
8637 541.2719 1080.5293 1080.4870 39.2 0 46 0.0014 1 K.STMQELNSR.L 8631
8652 541.7452 1081.4759 1081.4862 -9.57 0 32 0.04 1 K.FEMEQNLR.Q 8656
8857 548.2920 1094.5694 1094.5396 27.2 1 6 11 4 K.IQDWYDKK.G
9179 561.3186 1120.6226 1120.5764 41.2 0 62 1.8e-005 1 R.QEYEQLIAK.N
9634 579.2944 1156.5742 1156.5836 -8.15 0 78 8.4e-007 1 R.QGVDADINGLR.Q 9626 9627 9628 9629 9630 9631 9632 9633 1677 9635
10127 595.8298 1189.6451 1189.6013 36.9 0 60 3.6e-005 1 R.QVLDNLTMEK.S 10122 10123 10124 10126
10329 402.2047 1203.5922 1203.6346 -35.23 1 10 6.4 2 K.AALEKSLEDTK.N
10351 603.7915 1205.5685 1205.5962 -22.97 0 (59) 8.8e-005 1 R.QVLDNLTMEK.S 10352 10353 10354 10355 10356 10357
10728 616.8149 1231.6152 1231.5906 20.0 0 137 1.1e-012 1 R.SGGGGGGGLGSGGSIR.S 10715 10716 10717 10718 10719 10720 10721
10777 618.2711 1234.5277 1234.5215 5.05 0 96 1.4e-008 1 R.FSSSSGYGGGSSR.V 10773 10774 10775 10776 10779 10780 10782 10783
12239 436.5845 1306.7317 1306.6703 47.0 1 35 0.0079 1 R.IKFEMEQNLR.Q
12398 658.3693 1314.7240 1314.6779 35.1 0 12 2 4 K.DQIVDLTVGNNK.T
12525 441.9143 1322.7212 1322.6652 42.3 1 (16) 0.77 1 R.IKFEMEQNLR.Q 12517 12518
13173 450.9176 1349.7309 1349.6800 37.7 1 27 0.076 1 K.IGLGGRGGSGGSYGR.G 13168 13169
14754 793.9012 1585.7877 1585.7583 18.6 0 1 51 10 K.VQALEEANNDLENK.I
15743 896.3741 1790.7337 1790.7205 7.39 0 132 4.7e-012 1 R.GGSGGSYGGGGSGGGYGGGSGSR.G 15736 15737 15738 15741 15744 15745
15912 617.9725 1850.8958 1850.9196 -12.85 1 28 0.12 1 K.TLNDMRQEYEQLIAK.N 15911
17486 837.3767 2509.1083 2509.1245 -6.45 0 52 0.00052 1 K.EIETYHNLLEGGQEDFESSGAGK.I 2963
7. P01859|IGHG2_HUMAN Mass: 36505 Score: 3623 Queries matched: 353 emPAI: 4.29
Ig gamma-2 chain C region OS=Homo sapiens GN=IGHG2 PE=1 SV=2
Query Observed Mr(expt) Mr(calc) ppm Miss Score Expect Rank Peptide
2514 412.7348 823.4551 823.4803 -30.58 0 41 0.0026 1 K.GLPAPIEK.T 2513 2515 2518 2519 2520 188 2523 2524 189 2526 2531
2872 418.2070 834.3995 834.4269 -32.91 0 (46) 0.0014 1 K.DTLMISR.T 2874 274 2875 2877 2878 2879 2880 275 2881 2882 2884
492 426.2090 850.4033 850.4218 -21.75 0 48 0.0018 1 K.DTLMISR.T 3830 3831 3832 3833 3835 3838 3842 3843 3846 3847 3848
5354 458.2113 914.4080 914.3932 16.1 0 (22) 0.31 1 K.DTLMISR.T 5355
9706 581.3046 1160.5946 1160.6223 -23.88 0 48 0.00093 1 K.NQVSLTCLVK.G 9687 1680 9693 9695 9696 9697 9700 9702 9703 9704
10839 621.3055 1240.5964 1240.5887 6.24 0 (23) 0.31 1 K.NQVSLTCLVK.G 10840 10842 10843 10844 10845
11101 418.2368 1251.6885 1251.7187 -24.11 1 58 4.8e-005 1 K.VSNKGLPAPIEK.T 278 11096 11097 11100 11102 11103
11106 627.3473 1252.6801 1252.7391 -47.06 1 5 10 1 K.GLPAPIEKTISK.T
11644 643.8468 1285.6790 1285.6666 9.59 0 59 6.6e-005 1 R.EPQVYTLPPSR.E 11634 11635 11636 11637 11641 11645 11646 11649
11729 644.3555 1286.6965 1286.6442 40.7 0 68 5.6e-006 1 K.GPSVFPLAPCSR.S 11673 11674 11676 11677 11678 11679 11680 11682
12908 666.8358 1331.6571 1331.6850 -20.95 1 (2) 36 6 K.VSNKGLPAPIEK.T
12919 667.3657 1332.7168 1332.7054 8.54 1 (1) 32 2 K.GLPAPIEKTISK.T
13380 683.8303 1365.6461 1365.6330 9.62 0 (2) 45 4 R.EPQVYTLPPSR.E
13389 684.3258 1366.6370 1366.6105 19.4 0 (23) 0.36 1 K.GPSVFPLAPCSR.S 13383
13391 684.3344 1366.6543 1366.6105 32.1 0 (34) 0.022 1 K.GPSVFPLAPCSR.S 13382 13387 13388 13390
13870 712.3447 1422.6749 1422.7024 -19.38 0 108 9.9e-010 1 R.STSESTAALGCLVK.D 13867 13868 1943 13869 13871 1944 13874 13876
14366 752.3246 1502.6345 1502.6688 -22.77 0 (98) 9.5e-009 1 R.STSESTAALGCLVK.D 14367 14369 14370 14371
14368 752.3545 1502.6944 1502.6688 17.1 0 (75) 2.4e-006 1 R.STSESTAALGCLVK.D
15751 598.6543 1792.9412 1792.9836 -23.67 0 42 0.0024 1 R.VVSVLTVVHQDWLNGK.E 15752
16106 635.6351 1903.8836 1903.9349 -26.97 1 50 0.00071 1 R.EPQVYTLPPSREEMTK.N 16100 16101 16102 16103 16104 16105 16107
16150 953.4957 1904.9768 1904.8866 47.4 0 96 1.1e-008 1 K.TTPPMLDSDGSFFLYSK.L 16142 16143 16144 16145 16151
16198 641.0064 1919.9975 1919.9299 35.2 1 (16) 0.94 1 R.EPQVYTLPPSREEMTK.N 16188 16189 16191 16192 16193 16194 1860
16205 961.4879 1920.9613 1920.8815 41.5 0 (56) 0.00012 1 K.TTPPMLDSDGSFFLYSK.L 16199
16891 554.3008 2213.1741 2213.1845 -4.67 1 11 2.4 1 R.VVSVLTVVHQDWLNGKEYK.C 16890
18177 701.0618 2800.2181 2800.2598 -14.92 0 12 5.2 1 R.WQQGNVFSCSVMHEALHNHYTQK.S 18176
18241 970.1161 2907.3265 2907.3944 -23.36 0 33 0.038 1 K.CCVECPPCPAPPVAGPSVFLFPPKPK.D 18242
18307 759.8646 3035.4292 3035.4894 -19.83 1 37 0.014 1 R.KCCVECPPCPAPPVAGPSVFLFPPKPK.D 18308
8. P01834|IGKC_HUMAN Mass: 11773 Score: 3028 Queries matched: 95 emPAI: 42.84
Ig kappa chain C region OS=Homo sapiens GN=IGKC PE=1 SV=1
Query Observed Mr(expt) Mr(calc) ppm Miss Score Expect Rank Peptide
4294 435.1748 868.3351 868.3497 -16.81 1 20 0.31 1 K.SFNRGEC.- 4293
4850 444.7365 887.4585 887.4865 -31.54 1 0 52 7 R.EAKVQWK.V
14357 751.9154 1501.8162 1501.7512 43.3 0 103 1.6e-009 1 K.DSTYSLSSTLTLSK.A 14350 14351 14352 14353 14354 14355 14356
15785 899.4405 1796.8664 1796.8880 -11.97 0 97 1.5e-008 1 K.SGTASVVCLLNNFYPR.E 15776 15777 15778 15779 15780 15781 15782
16013 626.0045 1874.9916 1874.9197 38.3 0 65 1e-005 1 K.VYACEVTHQGLSSPVTK.S 16000 16001 16002 16003 16004 16005 16006
16016 939.4016 1876.7885 1876.8543 -35.02 0 (73) 3.4e-006 1 K.SGTASVVCLLNNFYPR.E 16017
16288 973.5557 1945.0968 1945.0197 39.6 0 75 3.3e-007 1 -.TVAAPSVFIFPPSDEQLK.S 16265 16266 16267 16268 16269 16270 16271
16332 978.4465 1954.8785 1954.8860 -3.84 0 (38) 0.012 1 K.VYACEVTHQGLSSPVTK.S 16331
16487 1013.4771 2024.9397 2024.9860 -22.87 0 (32) 0.04 1 -.TVAAPSVFIFPPSDEQLK.S
16686 1068.5174 2135.0202 2134.9614 27.5 0 139 8.8e-013 1 K.VDNALQSGNSQESVTEQDSK.D 16681 16682 16683 16684 16685 16687
16725 536.0361 2140.1153 2140.0735 19.5 1 (36) 0.0086 1 K.HKVYACEVTHQGLSSPVTK.S 16721 16722 16724 16726
16904 740.9985 2219.9737 2220.0399 -29.81 1 41 0.0067 1 K.HKVYACEVTHQGLSSPVTK.S
17948 893.0742 2676.2008 2676.2627 -23.13 1 62 5.5e-005 1 K.VQWKVDNALQSGNSQESVTEQDSK.D
18635 1207.2087 3618.6044 3618.7020 -26.98 1 2 55 1 K.VDNALQSGNSQESVTEQDSKDSTYSLSSTLTLSK.A
9. P01871|IGHM_HUMAN Mass: 49960 Score: 2828 Queries matched: 115 emPAI: 2.41
Ig mu chain C region OS=Homo sapiens GN=IGHM PE=1 SV=3
Query Observed Mr(expt) Mr(calc) ppm Miss Score Expect Rank Peptide
4170 431.7840 861.5534 861.5171 42.1 0 42 0.00027 1 K.VTSTLTIK.E 4159 566 4167 4168 4169
5131 450.7906 899.5667 899.5229 48.7 0 55 3.6e-005 1 K.VSVFVPPR.D 5112 5115 5116 5123 5124 5127 5128 5130
5243 455.2081 908.4016 908.4141 -13.68 0 45 0.0014 1 R.DGFFGNPR.K 5241 5242 5244 5245 5246 5247 5248 5249 5250
7345 515.3116 1028.6087 1028.5767 31.1 0 53 0.00011 1 R.QIQVSWLR.E 7323 7324 7327 7328 7331 7335 7339 7341 7343 7346
11060 625.3462 1248.6779 1248.6285 39.6 0 81 2.9e-007 1 K.LICQATGFSPR.Q 11046 11047 11048 11049 11052 11053 11054 11058
11509 639.3737 1276.7328 1276.7027 23.6 0 95 6.1e-009 1 K.YAATSQVLLPSK.D 11500 11511
12780 443.8895 1328.6465 1328.5948 38.9 0 (0) 64 8 K.LICQATGFSPR.Q
13578 693.9398 1385.8650 1385.8282 26.5 0 62 2e-006 1 K.NVPLPVIAELPPK.V 13572 1935 13573 13574 13575 13576 13577 13579
14110 488.9160 1463.7262 1463.7555 -19.98 1 38 0.0092 1 K.SKLICQATGFSPR.Q 1118 14109 14113 14114
14799 800.8821 1599.7497 1599.7715 -13.66 0 84 3.2e-007 1 K.YVTSAPMPEPQAPGR.Y 14795 14797 14798 14800 14801 14806 14807
14915 808.9200 1615.8254 1615.7664 36.5 0 (62) 3.1e-005 1 K.YVTSAPMPEPQAPGR.Y 14909 14911 14912 14914
14928 809.4264 1616.8383 1616.8006 23.3 0 133 2.5e-012 1 K.QVGSGVTTDQVQAEAK.E 14920 14921 14922 14923 14924 14925 14926
15057 819.5049 1636.9951 1636.9229 44.2 0 66 1e-006 1 R.VFAIPPSFASIFLTK.S 15054 15055 15056 15058
15416 572.9822 1715.9247 1715.8553 40.4 0 45 0.0011 1 R.FTCTVTHTDLPSPLK.Q 15408 15409 15411 15413
15640 591.9975 1772.9708 1773.0050 -19.29 0 31 0.018 1 K.GVALHRPDVYLLPPAR.E 15639 1709 15641 15642 15643
15728 597.6341 1789.8805 1789.9264 -25.65 1 15 2 1 K.VSVFVPPRDGFFGNPR.K
16226 644.6451 1930.9134 1930.9596 -23.92 1 62 4.4e-005 1 R.EGKQVGSGVTTDQVQAEAK.E 16227 16228
17333 813.0567 2436.1483 2436.2107 -25.63 1 26 0.16 1 R.GQPLSPEKYVTSAPMPEPQAPGR.Y
10. P63261|ACTG_HUMAN Mass: 42108 Score: 2715 Queries matched: 170 emPAI: 10.88
Actin, cytoplasmic 2 OS=Homo sapiens GN=ACTG1 PE=1 SV=1
Query Observed Mr(expt) Mr(calc) ppm Miss Score Expect Rank Peptide
2005 400.7845 799.5545 799.5280 33.2 1 29 0.0076 1 K.RGILTLK.Y 1996 1997 13 1999 2002 2003 2004
5192 453.2442 904.4739 904.4436 33.5 1 24 0.2 1 K.CDVDIRK.D
5486 462.2751 922.5357 922.5600 -26.32 1 39 0.0027 1 K.IIAPPERK.Y 5483 5484 5485 5490
6443 488.7501 975.4856 975.4410 45.7 0 76 1.5e-006 1 K.AGFAGDDAPR.A 6428 6429 6430 6431 6432 6433 6434 6435 6436 6437
6816 499.7358 997.4570 997.4790 -22.05 0 39 0.007 1 R.DLTDYLMK.I 6817 6818 6820 6821 6822 6823 6824
7067 507.7593 1013.5041 1013.4739 29.8 0 (29) 0.059 1 R.DLTDYLMK.I 7069
7484 518.8481 1035.6817 1035.6440 36.4 1 30 0.0019 1 K.IKIIAPPER.K 7482
9363 566.7890 1131.5634 1131.5197 38.7 0 61 4.9e-005 1 R.GYSFTTTAER.E 9354 9355 9356 9357 9358 9359 9360 9362 9364 9365
9761 581.3399 1160.6653 1160.6111 46.7 0 57 4.7e-005 1 K.EITALAPSTMK.I 9684 9685 9686 9691 9694 9696 9698 9699 9701 1681
9847 586.3088 1170.6030 1170.5638 33.5 0 57 0.00011 1 R.HQGVMVGMGQK.D 9843 9844 9845 9848 9850
9933 589.3362 1176.6579 1176.6060 44.1 0 (44) 0.0012 1 K.EITALAPSTMK.I 9917 9919 9920 9921 9922 9923 9929
10087 594.2764 1186.5382 1186.5587 -17.27 0 (39) 0.0077 1 R.HQGVMVGMGQK.D 10086 10089
10090 594.3088 1186.6030 1186.5587 37.3 0 (46) 0.0014 1 R.HQGVMVGMGQK.D 10088
10218 599.7913 1197.5681 1197.5150 44.4 0 82 3.6e-007 1 K.DSYVGDEAQSK.R 10217
10227 400.2356 1197.6851 1197.6982 -10.97 0 54 9.7e-005 1 R.AVFPSIVGRPR.H 10223 10224 10225 10226 10230 10231 10232
10309 602.2706 1202.5266 1202.5536 -22.49 0 (23) 0.33 1 R.HQGVMVGMGQK.D
10841 621.3129 1240.6113 1240.5774 27.3 0 (30) 0.052 1 K.EITALAPSTMK.I 10843
11528 639.8186 1277.6226 1277.6646 -32.86 0 (6) 15 2 R.AVFPSIVGRPR.H 11532
13204 677.8338 1353.6530 1353.6161 27.3 1 73 3.2e-006 1 K.DSYVGDEAQSKR.G 13200 13201 13202
13962 717.8181 1433.6217 1433.5824 27.4 1 (61) 6.2e-005 1 K.DSYVGDEAQSKR.G
14420 505.9456 1514.8149 1514.7419 48.2 0 66 8.3e-006 1 K.IWHHTFYNELR.V
14431 506.2620 1515.7641 1515.6954 45.4 0 79 8.1e-007 1 K.QEYDESGPSIVHR.K 14427 14428 14429 14430
14613 516.9266 1547.7579 1547.8051 -30.49 1 44 0.0028 1 R.MQKEITALAPSTMK.I 14615
14954 541.9777 1622.9113 1622.8338 47.8 1 20 0.17 1 R.LDLAGRDLTDYLMK.I 14952
15021 543.9360 1628.7863 1628.8158 -18.15 1 6 17 1 R.GYSFTTTAEREIVR.D
15067 547.2716 1638.7930 1638.8287 -21.78 1 (17) 1.2 1 R.LDLAGRDLTDYLMK.I 15065
15081 548.9546 1643.8419 1643.7903 31.3 1 47 0.00098 1 K.QEYDESGPSIVHRK.C 15080
15730 895.9747 1789.9348 1789.8846 28.0 0 110 4.6e-010 1 K.SYELPDGQVITIGNER.F 15723 15724 15725 15726 15727 15729 15731
15877 918.3918 1834.7691 1834.8441 -40.84 0 29 0.094 1 M.EEEIAALVIDNGSGMCK.A 15879
16329 652.0588 1953.1545 1953.0571 49.9 0 50 5.3e-005 1 R.VAPEEHPVLLTEAPLNPK.A 16320 16321 16322 16323 1883 16325 16326
16893 1108.0148 2214.0151 2214.0627 -21.49 0 93 3.8e-008 1 K.DLYANTVLSGGTTMYPGIADR.M
17273 784.3445 2350.0118 2350.0682 -24.00 1 70 7.5e-006 1 R.HQGVMVGMGQKDSYVGDEAQSK.R
18419 796.6979 3182.7626 3182.6071 48.9 0 38 0.002 1 R.TTGIVMDSGDGVTHTVPIYEGYALPHAILR.L 18418
11. P01861|IGHG4_HUMAN Mass: 36431 Score: 2576 Queries matched: 251 emPAI: 2.59
Ig gamma-4 chain C region OS=Homo sapiens GN=IGHG4 PE=1 SV=1
Query Observed Mr(expt) Mr(calc) ppm Miss Score Expect Rank Peptide
2761 415.7506 829.4866 829.4545 38.6 0 31 0.035 1 K.GLPSSIEK.T 237 2742 2750 2753 2756 2759 2764 2768
2872 418.2070 834.3995 834.4269 -32.91 0 (46) 0.0014 1 K.DTLMISR.T 2874 274 2875 2877 2878 2879 2880 275 2881 2882 2884
492 426.2090 850.4033 850.4218 -21.75 0 48 0.0018 1 K.DTLMISR.T 3830 3831 3832 3833 3835 3838 3842 3843 3846 3847 3848
5354 458.2113 914.4080 914.3932 16.1 0 (22) 0.31 1 K.DTLMISR.T 5355
9706 581.3046 1160.5946 1160.6223 -23.88 0 48 0.00093 1 K.NQVSLTCLVK.G 9687 1680 9693 9695 9696 9697 9700 9702 9703 9704
10839 621.3055 1240.5964 1240.5887 6.24 0 (23) 0.31 1 K.NQVSLTCLVK.G 10840 10842 10843 10844 10845
11729 644.3555 1286.6965 1286.6442 40.7 0 68 5.6e-006 1 K.GPSVFPLAPCSR.S 11673 11674 11676 11677 11678 11679 11680 11682
13389 684.3258 1366.6370 1366.6105 19.4 0 (23) 0.36 1 K.GPSVFPLAPCSR.S 13383
13391 684.3344 1366.6543 1366.6105 32.1 0 (34) 0.022 1 K.GPSVFPLAPCSR.S 13382 13387 13388 13390
13870 712.3447 1422.6749 1422.7024 -19.38 0 108 9.9e-010 1 R.STSESTAALGCLVK.D 13867 13868 1943 13869 13871 1944 13874 13876
14366 752.3246 1502.6345 1502.6688 -22.77 0 (98) 9.5e-009 1 R.STSESTAALGCLVK.D 14367 14369 14370 14371
14368 752.3545 1502.6944 1502.6688 17.1 0 (75) 2.4e-006 1 R.STSESTAALGCLVK.D
15153 555.6084 1663.8033 1663.7624 24.6 0 60 6e-005 1 K.TYTCNVDHKPSNTK.V 15150 15151 15152 15154 15155 15156 15157
15813 603.3377 1806.9914 1806.9992 -4.36 0 28 0.035 1 R.VVSVLTVLHQDWLNGK.E 15811
16089 951.5131 1901.0115 1900.9207 47.8 0 65 9.7e-006 1 K.TTPPVLDSDGSFFLYSR.L
16467 502.5145 2006.0290 2005.9527 38.0 1 20 0.42 1 K.TYTCNVDHKPSNTKVDK.R
16932 743.3910 2227.1512 2227.2001 -21.97 1 12 2.9 1 R.VVSVLTVLHQDWLNGKEYK.C 16931 16933 16934 16937
12. P02533|K1C14_HUMAN Mass: 51872 Score: 2560 Queries matched: 144 emPAI: 2.49
Keratin, type I cytoskeletal 14 OS=Homo sapiens GN=KRT14 PE=1 SV=4
Query Observed Mr(expt) Mr(calc) ppm Miss Score Expect Rank Peptide
2114 404.1997 806.3849 806.3923 -9.14 0 62 3e-005 1 R.LAADDFR.T 2106 2107 2108 2109 2110 2111 2112 2113 2115 2117 2118
2157 405.2337 808.4529 808.4330 24.6 0 47 0.00072 1 R.LASYLDK.V 2149 2150 2151 2152 2153 2156 2158 2159 2162 2163 92
2858 417.2388 832.4631 832.4290 40.9 0 18 0.59 1 K.SEISELR.R 2846
5420 460.2343 918.4540 918.4123 45.4 0 16 1.2 1 K.DYSPYFK.T
6623 494.7740 987.5334 987.5349 -1.51 1 2 30 1 K.TIEDLRNK.I
6647 495.2639 988.5132 988.5301 -17.07 1 26 0.14 1 K.SEISELRR.T 6646 6649 6651 6652 6653 6654
6889 501.7501 1001.4856 1001.4488 36.7 0 26 0.14 1 R.QFTSSSSMK.G
7332 515.2900 1028.5655 1028.5866 -20.48 0 52 0.00024 1 R.VLDELTLAR.A 7329 7330 7333 7336 7340 7342 7344 7349 7350
7476 518.7905 1035.5664 1035.5250 40.0 1 18 0.48 1 K.IRDWYQR.Q
1359 519.2535 1036.4924 1036.5189 -25.59 0 5 54 7 K.YETELNLR.M
7496 519.2999 1036.5853 1036.5682 16.5 1 12 1.7 2 K.ILLDVKTR.L 7493 7503
8362 532.8221 1063.6297 1063.6026 25.5 1 64 6e-006 1 R.LASYLDKVR.A 8343 8344 8346 8347 8348 1452 8350 8351 8355 8357
8773 545.7674 1089.5202 1089.5237 -3.17 0 66 1.7e-005 1 K.VTMQNLNDR.L 8769 8770 8771 8772 8776 8778 8780 8781 8782 8783
8948 553.7687 1105.5229 1105.5550 -29.04 0 59 7.8e-005 1 R.ISSVLAGGSCR.A 8949 8950 8951 8952 8953 8954 8956 8960
8961 553.7861 1105.5576 1105.5186 35.3 0 (61) 4.7e-005 1 K.VTMQNLNDR.L 8946 8947 8958 8962
9190 561.7888 1121.5629 1121.5717 -7.76 0 53 0.00033 1 R.LEQEIATYR.R 9192 9196
9622 579.2502 1156.4859 1156.5070 -18.28 1 9 6 5 R.DQYEKMAEK.N 9625
9857 586.7879 1171.5613 1171.5186 36.5 0 62 3.5e-005 1 K.DAEEWFFTK.T
10566 610.7853 1219.5561 1219.5932 -30.37 0 51 0.00052 1 K.ASLENSLEETK.G
10854 621.7992 1241.5839 1241.5458 30.7 0 55 0.00019 1 K.NHEEEMNALR.G
11514 639.7849 1277.5552 1277.5783 -18.09 0 90 6.6e-008 1 K.GSCGIGGGIGGGSSR.I 11513 11515 11519 11520 11526 11529
11837 646.8235 1291.6324 1291.6329 -0.39 0 8 8.8 2 R.ADLEMQIESLK.E
12093 434.2041 1299.5903 1299.5530 28.7 0 7 11 5 R.MSVEADINGLR.R 12085
12112 651.3237 1300.6328 1300.6510 -13.97 0 92 4.2e-008 1 R.ALEEANADLEVK.I 12113 12114 12124
12253 436.8673 1307.5800 1307.5272 40.4 1 5 25 9 R.DVTSSSRQIR.T
13330 681.3502 1360.6858 1360.6834 1.76 0 102 4.3e-009 1 R.EVATNSELVQSGK.S 13325 13326 13327 13328 13335
13485 690.3611 1378.7077 1378.7204 -9.27 1 46 0.0013 1 K.TRLEQEIATYR.R 13486
13901 713.3728 1424.7311 1424.6896 29.2 0 96 1.5e-008 1 R.APSTYGGGLSVSSSR.F 13892 13893 13894 13895 13896 13897 13899
13949 478.5751 1432.7034 1432.7157 -8.61 1 41 0.0048 1 K.ASLENSLEETKGR.Y 13951 13952
13991 480.2601 1437.7585 1437.6922 46.2 1 9 4.6 1 R.ILNEMRDQYEK.M
13. P08779|K1C16_HUMAN Mass: 51578 Score: 2168 Queries matched: 133 emPAI: 3.04
Keratin, type I cytoskeletal 16 OS=Homo sapiens GN=KRT16 PE=1 SV=4
Query Observed Mr(expt) Mr(calc) ppm Miss Score Expect Rank Peptide
2114 404.1997 806.3849 806.3923 -9.14 0 62 3e-005 1 R.LAADDFR.T 2106 2107 2108 2109 2110 2111 2112 2113 2115 2117 2118
2157 405.2337 808.4529 808.4330 24.6 0 47 0.00072 1 R.LASYLDK.V 2149 2150 2151 2152 2153 2156 2158 2159 2162 2163 92
2858 417.2388 832.4631 832.4290 40.9 0 5 11 8 R.SEVTELR.R 2846
5420 460.2343 918.4540 918.4123 45.4 0 16 1.2 1 K.DYSPYFK.T
6623 494.7740 987.5334 987.5349 -1.51 1 2 30 1 K.TIEDLRNK.I
6652 495.2697 988.5249 988.5301 -5.29 1 31 0.04 1 R.SEVTELRR.V 6645 6646 6647 6651 6668 6670
6889 501.7501 1001.4856 1001.4488 36.7 0 26 0.14 1 R.QFTSSSSMK.G
7332 515.2900 1028.5655 1028.5866 -20.48 0 52 0.00024 1 R.VLDELTLAR.T 7329 7330 7333 7336 7340 7342 7344 7349 7350
7476 518.7905 1035.5664 1035.5250 40.0 1 18 0.48 1 K.IRDWYQR.Q
8362 532.8221 1063.6297 1063.6026 25.5 1 64 6e-006 1 R.LASYLDKVR.A 8343 8344 8346 8347 8348 1452 8350 8351 8355 8357
8773 545.7674 1089.5202 1089.5237 -3.17 0 66 1.7e-005 1 K.VTMQNLNDR.L 8769 8770 8771 8772 8776 8778 8780 8781 8782 8783
8864 548.7907 1095.5667 1095.5237 39.3 0 59 5.6e-005 1 R.DAETWFLSK.T 8861 8862
8948 553.7687 1105.5229 1105.5550 -29.04 0 59 7.8e-005 1 R.ISSVLAGGSCR.A 8949 8950 8951 8952 8953 8954 8956 8960
8961 553.7861 1105.5576 1105.5186 35.3 0 (61) 4.7e-005 1 K.VTMQNLNDR.L 8946 8947 8958 8962
9190 561.7888 1121.5629 1121.5717 -7.76 0 53 0.00033 1 R.LEQEIATYR.R 9192 9196
9622 579.2502 1156.4859 1156.4706 13.2 0 9 6 5 R.DQYEQMAEK.N
10280 401.2296 1200.6670 1200.6099 47.6 0 7 6.3 3 R.QTVEADVNGLR.R 10272
10566 610.7853 1219.5561 1219.5932 -30.37 0 51 0.00052 1 K.ASLENSLEETK.G
11198 420.5834 1258.7284 1258.6669 48.8 1 32 0.011 1 R.TKYEHELALR.Q
11514 639.7849 1277.5552 1277.5783 -18.09 0 90 6.6e-008 1 K.GSCGIGGGIGGGSSR.I 11513 11515 11519 11520 11526 11529
11837 646.8235 1291.6324 1291.6329 -0.40 0 1 45 10 R.TDLEMQIEGLK.E
12112 651.3237 1300.6328 1300.6510 -13.97 0 92 4.2e-008 1 R.ALEEANADLEVK.I 12113 12114 12124
12990 669.8534 1337.6922 1337.6575 25.9 0 89 6.8e-008 1 R.APSTYGGGLSVSSR.F 12976 12977 12980
13251 453.2386 1356.6941 1356.7110 -12.46 1 4 22 3 R.QTVEADVNGLRR.V
13485 690.3611 1378.7077 1378.7204 -9.27 1 46 0.0013 1 K.TRLEQEIATYR.R 13486
13740 703.3489 1404.6832 1404.6845 -0.91 0 83 3.5e-007 1 K.EVASNSELVQSSR.S 13743
13949 478.5751 1432.7034 1432.7157 -8.61 1 41 0.0048 1 K.ASLENSLEETKGR.Y 13951 13952
14677 783.3384 1564.6622 1564.6171 28.8 0 (4) 29 4 K.EVASNSELVQSSR.S
16663 707.3426 2119.0059 2119.0393 -15.77 1 71 5.2e-006 1 K.TEELNKEVASNSELVQSSR.S
14. P04259|K2C6B_HUMAN Mass: 60315 Score: 2077 Queries matched: 123 emPAI: 2.74
Keratin, type II cytoskeletal 6B OS=Homo sapiens GN=KRT6B PE=1 SV=5
Query Observed Mr(expt) Mr(calc) ppm Miss Score Expect Rank Peptide
2653 414.2369 826.4592 826.4225 44.4 0 47 0.00042 1 K.FASFIDK.V 2632 2633 2635 2638 2639 2640 2641 2646 2649 2650 2652
4682 441.2350 880.4555 880.4654 -11.24 0 15 1.7 2 R.SLYGLGGSK.R 792
5211 453.7471 905.4797 905.4607 21.0 0 40 0.0046 1 R.FLEQQNK.V 5213 5214 5216
5857 473.2533 944.4921 944.5039 -12.51 1 39 0.0067 1 R.GRLDSELR.N 5852 5854 5855 5856 5858 5859 5861 5862 5865
6117 483.2643 964.5141 964.4839 31.4 1 14 1.7 4 R.RGFSANSAR.L
6940 503.2261 1004.4377 1004.4597 -21.85 0 52 0.00033 1 K.LLEGEECR.L 6941 6942 6943 6944 6945 1219 1220
7257 513.7539 1025.4933 1025.5142 -20.37 0 86 1.3e-007 1 R.SGFSSISVSR.S 7255 7258 7259 7261
7494 519.2822 1036.5497 1036.5665 -16.19 1 32 0.027 1 R.SLYGLGGSKR.I 7488 7489 7500
7570 522.2701 1042.5257 1042.5407 -14.35 0 64 1.9e-005 1 R.QLDNIVGER.G
8397 533.7810 1065.5474 1065.5090 36.0 1 52 0.00031 1 K.YEDEINKR.T 8391 8392 8393 8394 8398
8666 541.8197 1081.6248 1081.5920 30.3 1 66 4.4e-006 1 K.FASFIDKVR.F 8657 8658 8659 8660 8665 8668
8979 554.2777 1106.5409 1106.5356 4.78 0 56 0.00014 1 K.AQYEEIAQR.S 8970 8971 8972 8973 8974 8975 8976 8977 8980 8982
9391 567.3119 1132.6093 1132.5546 48.2 1 75 1.4e-006 1 R.KLLEGEECR.L 9371 9372 9374 9376 9377 9379 9385
9604 577.2995 1152.5845 1152.5485 31.2 0 25 0.19 1 K.EYQELMNVK.L
9838 585.8044 1169.5942 1169.5387 47.5 1 5 16 4 K.KDVDAAYMNK.V
9957 590.2949 1178.5752 1178.5931 -15.24 0 73 2.7e-006 1 K.YEELQITAGR.H 9952 9953 9954 9955 9956 9958 9959 9960 9961 9962
10317 602.3443 1202.6740 1202.6295 37.0 0 45 0.00087 1 K.WTLLQEQGTK.T 10312 10313
11195 630.2952 1258.5758 1258.5594 13.0 0 (5) 19 9 K.YEELQITAGR.H
12395 439.2290 1314.6652 1314.6891 -18.23 1 43 0.0032 1 R.NTKQEIAEINR.M 12403
12809 665.3954 1328.7763 1328.7187 43.4 0 64 5.6e-006 1 R.NLDLDSIIAEVK.A 12785 12786 12787 12798 12807
13171 450.9131 1349.7174 1349.7191 -1.24 1 52 0.00025 1 R.TAAENEFVTLKK.D 13170 13174
13252 679.3545 1356.6944 1356.7249 -22.41 1 48 0.00094 1 K.NKLEGLEDALQK.A
13755 704.3546 1406.6945 1406.7041 -6.82 0 77 1.2e-006 1 K.ADTLTDEINFLR.A
13883 712.8067 1423.5989 1423.6263 -19.27 0 59 8.1e-005 1 R.GSGGLGGACGGAGFGSR.S
14032 723.8834 1445.7522 1445.7184 23.4 1 7 8.8 10 R.NMQDLVEDLKNK.Y
14398 503.2783 1506.8130 1506.8116 0.97 1 19 0.49 1 R.LLKEYQELMNVK.L
14792 799.8707 1597.7269 1597.7519 -15.64 0 119 9.8e-011 1 R.ISIGGGSCAISGGYGSR.A
15596 587.3212 1758.9417 1758.9516 -5.62 1 21 0.27 1 K.VLDTKWTLLQEQGTK.T
15. P68032|ACTC_HUMAN Mass: 42334 Score: 2051 Queries matched: 134 emPAI: 6.05
Actin, alpha cardiac muscle 1 OS=Homo sapiens GN=ACTC1 PE=1 SV=1
Query Observed Mr(expt) Mr(calc) ppm Miss Score Expect Rank Peptide
2005 400.7845 799.5545 799.5280 33.2 1 29 0.0076 1 K.RGILTLK.Y 1996 1997 13 1999 2002 2003 2004
5486 462.2751 922.5357 922.5600 -26.32 1 39 0.0027 1 K.IIAPPERK.Y 5483 5484 5485 5490
6443 488.7501 975.4856 975.4410 45.7 0 76 1.5e-006 1 K.AGFAGDDAPR.A 6428 6429 6430 6431 6432 6433 6434 6435 6436 6437
6816 499.7358 997.4570 997.4790 -22.05 0 39 0.007 1 R.DLTDYLMK.I 6817 6818 6820 6821 6822 6823 6824
7067 507.7593 1013.5041 1013.4739 29.8 0 (29) 0.059 1 R.DLTDYLMK.I 7069
7484 518.8481 1035.6817 1035.6440 36.4 1 30 0.0019 1 K.IKIIAPPER.K 7482
9761 581.3399 1160.6653 1160.6111 46.7 0 57 4.7e-005 1 K.EITALAPSTMK.I 9684 9685 9686 9691 9694 9696 9698 9699 9701 1681
9847 586.3088 1170.6030 1170.5638 33.5 0 57 0.00011 1 R.HQGVMVGMGQK.D 9843 9844 9845 9848 9850
9933 589.3362 1176.6579 1176.6060 44.1 0 (44) 0.0012 1 K.EITALAPSTMK.I 9917 9919 9920 9921 9922 9923 9929
10087 594.2764 1186.5382 1186.5587 -17.27 0 (39) 0.0077 1 R.HQGVMVGMGQK.D 10086 10089
10090 594.3088 1186.6030 1186.5587 37.3 0 (46) 0.0014 1 R.HQGVMVGMGQK.D 10088
10218 599.7913 1197.5681 1197.5150 44.4 0 82 3.6e-007 1 K.DSYVGDEAQSK.R 10217
10227 400.2356 1197.6851 1197.6982 -10.97 0 54 9.7e-005 1 R.AVFPSIVGRPR.H 10223 10224 10225 10226 10230 10231 10232
10309 602.2706 1202.5266 1202.5536 -22.49 0 (23) 0.33 1 R.HQGVMVGMGQK.D
10841 621.3129 1240.6113 1240.5774 27.3 0 (30) 0.052 1 K.EITALAPSTMK.I 10843
11528 639.8186 1277.6226 1277.6646 -32.86 0 (6) 15 2 R.AVFPSIVGRPR.H 11532
13204 677.8338 1353.6530 1353.6161 27.3 1 73 3.2e-006 1 K.DSYVGDEAQSKR.G 13200 13201 13202
13962 717.8181 1433.6217 1433.5824 27.4 1 (61) 6.2e-005 1 K.DSYVGDEAQSKR.G
14420 505.9456 1514.8149 1514.7419 48.2 0 66 8.3e-006 1 K.IWHHTFYNELR.V
14613 516.9266 1547.7579 1547.8051 -30.49 1 44 0.0028 1 R.MQKEITALAPSTMK.I 14615
14954 541.9777 1622.9113 1622.8338 47.8 1 20 0.17 1 R.LDLAGRDLTDYLMK.I 14952
15067 547.2716 1638.7930 1638.8287 -21.78 1 (17) 1.2 1 R.LDLAGRDLTDYLMK.I 15065
15730 895.9747 1789.9348 1789.8846 28.0 0 110 4.6e-010 1 K.SYELPDGQVITIGNER.F 15723 15724 15725 15726 15727 15729 15731
16341 654.3355 1959.9847 1959.9036 41.3 0 21 0.49 1 K.YPIEHGIITNWDDMEK.I
17273 784.3445 2350.0118 2350.0682 -24.00 1 70 7.5e-006 1 R.HQGVMVGMGQKDSYVGDEAQSK.R
Proteins matching the same set of peptides:
P68133|ACTS_HUMAN Mass: 42366 Score: 2051 Queries matched: 134
Actin, alpha skeletal muscle OS=Homo sapiens GN=ACTA1 PE=1 SV=1
16. P02786|TFR1_HUMAN Mass: 85274 Score: 1874 Queries matched: 90 emPAI: 2.58
Transferrin receptor protein 1 OS=Homo sapiens GN=TFRC PE=1 SV=2
Query Observed Mr(expt) Mr(calc) ppm Miss Score Expect Rank Peptide
2142 404.7153 807.4161 807.3875 35.4 0 31 0.037 1 R.DLNQYR.A 2143
4495 436.7347 871.4548 871.4188 41.4 0 12 2.7 1 R.DAWGPGAAK.S
4554 437.2903 872.5661 872.5331 37.9 0 30 0.0055 1 K.LTVSNVLK.E 4548 4551 4552 4553
5028 448.7504 895.4862 895.4586 30.8 1 28 0.057 1 K.TDRFVMK.K
5583 465.2749 928.5353 928.4978 40.4 0 7 6.5 4 R.LAGTESPVR.E
5719 468.7754 935.5363 935.5076 30.7 0 43 0.0012 1 K.AVLGTSNFK.V 5714 5720 975
5946 476.7652 951.5159 951.4702 48.1 0 26 0.089 1 R.LYWDDLK.R
6043 479.8187 957.6228 957.5859 38.5 0 56 1.3e-005 1 K.SGVGTALLLK.L 6039 6041 6042
6581 493.7949 985.5752 985.5345 41.2 0 27 0.066 1 K.LVHANFGTK.K 6582
7120 508.8540 1015.6934 1015.6430 49.6 0 62 6.4e-007 1 K.ILNIFGVIK.G 7115 7116 7117 7118 7119
8687 542.8014 1083.5883 1083.5600 26.0 0 38 0.0051 1 K.AFTYINLDK.A 8688 8691
8857 548.2920 1094.5694 1094.5244 41.1 0 62 2.8e-005 1 R.LTTDFGNAEK.T 8855 8856
9005 554.8128 1107.6110 1107.5713 35.8 1 10 3.2 7 R.RLYWDDLK.R
9102 557.8366 1113.6587 1113.6295 26.3 1 42 0.0013 1 K.LVHANFGTKK.D
10202 599.3296 1196.6447 1196.5925 43.6 0 67 6.5e-006 1 K.LDSTDFTGTIK.L 10200 10203
10321 602.3600 1202.7054 1202.6659 32.8 0 43 0.00065 1 R.AAAEVAGQFVIK.L 10315 10322 10323
10328 602.8011 1203.5876 1203.6248 -30.90 0 55 0.00018 1 K.LLNENSYVPR.E 10332 10333
10464 405.5654 1213.6743 1213.6356 31.9 1 13 1.6 1 K.VWRDQHFVK.I
10495 609.3040 1216.5935 1216.5360 47.3 0 44 0.0024 1 R.EEPGEDFPAAR.R 10492 10496
10627 613.8493 1225.6840 1225.6455 31.4 0 76 6.5e-007 1 R.YNSQLLSFVR.D 10629
10878 415.2715 1242.7928 1242.7547 30.7 1 20 0.02 1 K.LTVSNVLKEIK.I
11564 641.8459 1281.6773 1281.6461 24.3 0 70 4.5e-006 1 K.LAQMFSDMVLK.D 11562
11750 644.8646 1287.7147 1287.6670 37.0 0 108 4.9e-010 1 K.DSAQNSVIIVDK.N 11746 11749 11751
13195 451.9305 1352.7697 1352.7663 2.51 1 16 0.46 1 K.ELIERIPELNK.V 877 13193
13273 453.5556 1357.6449 1357.5932 38.0 0 33 0.033 1 R.QVDGDNSHVEMK.L 13270 13271 13272 13275 13276
13961 717.4491 1432.8836 1432.8177 46.0 0 107 5.3e-011 1 K.VSASPLLYTLIEK.T 13959
14126 489.9257 1466.7554 1466.7001 37.7 1 76 1.2e-006 1 R.LTTDFGNAEKTDR.F
14130 734.9264 1467.8382 1467.8045 23.0 0 71 1.1e-006 1 R.SSGLPNIPVQTISR.A 14127 14129 14131 14133
14669 781.3779 1560.7413 1560.6903 32.7 0 132 3.9e-012 1 K.LAVDEEENADNNTK.A 14668 14670
14681 522.6215 1564.8426 1564.7926 32.0 0 62 2e-005 1 R.VEYHFLSPYVSPK.E
14904 539.3010 1614.8811 1614.8325 30.1 1 61 2.5e-005 1 K.DSAQNSVIIVDKNGR.L
15020 543.6113 1627.8122 1627.7372 46.1 0 (2) 37 2 R.SSGLPNIPVQTISR.A
15116 552.3107 1653.9103 1653.8461 38.8 1 48 0.00033 1 K.LSEKLDSTDFTGTIK.L
15169 558.3081 1671.9025 1671.8369 39.2 0 63 1.4e-005 1 K.GFVEPDHYVVVGAQR.D 15170
15547 873.4646 1744.9147 1744.8420 41.6 0 115 1.4e-010 1 R.SAFSNLFGGEPLSYTR.F
16401 660.0171 1977.0294 1976.9381 46.2 0 46 0.00096 1 K.HPVTGQFLYQDSNWASK.V 16402
16653 702.7395 2105.1966 2105.1058 43.2 0 39 0.0015 1 R.HVFWGSGSHTLPALLENLK.L
16940 744.0607 2229.1603 2229.0752 38.2 0 6 10 1 K.VANAESLNAIGVLIYMDQTK.F
17242 773.3657 2317.0754 2317.1827 -46.31 1 8 11 1 K.SGVGTALLLKLAQMFSDMVLK.D
17. P13647|K2C5_HUMAN Mass: 62568 Score: 1836 Queries matched: 136 emPAI: 2.77
Keratin, type II cytoskeletal 5 OS=Homo sapiens GN=KRT5 PE=1 SV=3
Query Observed Mr(expt) Mr(calc) ppm Miss Score Expect Rank Peptide
2169 405.7244 809.4342 809.4032 38.4 0 41 0.0029 1 R.QSSVSFR.S
2414 410.1936 818.3727 818.4068 -41.71 1 3 30 7 K.AKQDMAR.L
2653 414.2369 826.4592 826.4225 44.4 0 47 0.00042 1 K.FASFIDK.V 2632 2633 2635 2638 2639 2640 2641 2646 2649 2650 2652
4760 442.7296 883.4447 883.4400 5.33 0 28 0.08 1 R.TSFTSVSR.S 4759
5211 453.7471 905.4797 905.4607 21.0 0 40 0.0046 1 R.FLEQQNK.V 5213 5214 5216
5750 469.7664 937.5182 937.4869 33.4 0 23 0.16 1 R.SLYNLGGSK.R 5742
5857 473.2533 944.4921 944.5039 -12.51 1 39 0.0067 1 R.GRLDSELR.N 5852 5854 5855 5856 5858 5859 5861 5862 5865
6940 503.2261 1004.4377 1004.4597 -21.85 0 52 0.00033 1 K.LLEGEECR.L 6941 6942 6943 6944 6945 1219 1220
7099 508.7650 1015.5155 1015.5298 -14.11 0 52 0.00034 1 R.QLDSIVGER.G 7093 7094 7096 7097 7098 7101 7104 7105 7106 7112
8397 533.7810 1065.5474 1065.5090 36.0 1 52 0.00031 1 K.YEDEINKR.T 8391 8392 8393 8394 8398
8666 541.8197 1081.6248 1081.5920 30.3 1 66 4.4e-006 1 K.FASFIDKVR.F 8657 8658 8659 8660 8665 8668
8823 547.2687 1092.5229 1092.5199 2.70 0 64 2.1e-005 1 K.AQYEEIANR.S 8814 8815 8816 8817 8818 8819 8821 8822 8830
8844 547.7921 1093.5697 1093.5880 -16.67 1 23 0.23 1 R.SLYNLGGSKR.I
9059 556.3045 1110.5945 1110.5669 24.8 0 58 5.2e-005 1 R.ISISTSGGSFR.N 9050 9051 9052 9053 9054 9055 9056 9057 9060 9061
9391 567.3119 1132.6093 1132.5546 48.2 1 75 1.4e-006 1 R.KLLEGEECR.L 9371 9372 9374 9376 9377 9379 9385
9497 572.3361 1142.6576 1142.6183 34.4 0 62 1.6e-005 1 K.LAELEEALQK.A 9485 9486 9489 9490
9838 585.8044 1169.5942 1169.5387 47.5 1 5 16 4 K.KDVDAAYMNK.V
9842 586.2545 1170.4945 1170.5227 -24.07 0 36 0.014 1 R.EYQELMNTK.L
10166 597.8105 1193.6065 1193.5676 32.6 0 79 6.4e-007 1 K.YEELQQTAGR.H 10155 10156 10157 10158 10165
10317 602.3443 1202.6740 1202.6295 37.0 0 45 0.00087 1 K.WTLLQEQGTK.T 10312 10313
11084 626.7939 1251.5732 1251.5972 -19.19 1 11 5.4 3 R.RQLDSIVGER.G 11089
11138 627.8205 1253.6265 1253.6113 12.1 1 17 1.1 3 R.QSSVSFRSGGSR.S 11128 11129 11130 11131 11133 11136 11137 11139
11563 641.8453 1281.6761 1281.6275 37.9 0 25 0.13 1 R.TTAENEFVMLK.K
12809 665.3954 1328.7763 1328.7187 43.4 0 64 5.6e-006 1 R.NLDLDSIIAEVK.A 12785 12786 12787 12798 12807
13773 705.8482 1409.6819 1409.7151 -23.51 0 67 1.4e-005 1 R.SFSTASAITPSVSR.T
13777 705.8644 1409.7143 1409.6722 29.9 0 93 2.9e-008 1 R.VSLAGACGVGGYGSR.S 13769 13770
13787 470.9332 1409.7777 1409.7224 39.2 1 39 0.0029 1 R.TTAENEFVMLKK.D 13780
13909 476.2422 1425.7049 1425.7173 -8.74 1 (8) 11 1 R.TTAENEFVMLKK.D
15596 587.3212 1758.9417 1758.9516 -5.62 1 21 0.27 1 K.VLDTKWTLLQEQGTK.T
18. P0CG05|LAC2_HUMAN Mass: 11458 Score: 1781 Queries matched: 64 emPAI: 25.73
Ig lambda-2 chain C regions OS=Homo sapiens GN=IGLC2 PE=1 SV=1
Query Observed Mr(expt) Mr(calc) ppm Miss Score Expect Rank Peptide
6678 495.7831 989.5517 989.5029 49.3 0 79 5e-007 1 K.AGVETTTPSK.Q 6672 6673 6674 6677
14672 521.2805 1560.8196 1560.7744 29.0 1 23 0.2 1 K.AGVETTTPSKQSNNK.Y
15177 558.9622 1673.8647 1673.8472 10.5 1 74 1.7e-006 1 K.ADSSPVKAGVETTTPSK.Q 15173 15174 15175
15381 856.3790 1710.7435 1710.7519 -4.92 0 99 9e-009 1 R.SYSCQVTHEGSTVEK.T 15373 15374 15375 15376 15377 15378 15379
15540 872.4667 1742.9189 1742.8515 38.7 0 100 3.8e-009 1 K.YAASSYLSLTPEQWK.S 15534 15535 15536 15537 15538 15539 15541
15579 877.9160 1753.8175 1753.8135 2.28 1 (7) 13 3 K.ADSSPVKAGVETTTPSK.Q
15734 896.3397 1790.6648 1790.7182 -29.85 0 (45) 0.0015 1 R.SYSCQVTHEGSTVEK.T
15740 896.3679 1790.7212 1790.7182 1.67 0 (60) 7.1e-005 1 R.SYSCQVTHEGSTVEK.T 15735 15739
15742 896.3727 1790.7309 1790.7182 7.07 0 (60) 7.7e-005 1 R.SYSCQVTHEGSTVEK.T
16429 662.7025 1985.0856 1985.0105 37.8 0 77 4e-007 1 K.AAPSVTLFPPSSEELQANK.A 16413 16414 16415 16416 16417 16418 16419
16826 737.7078 2210.1014 2210.1446 -19.53 0 58 7.6e-005 1 K.ATLVCLISDFYPGAVTVAWK.A
17237 772.3632 2314.0679 2314.1229 -23.78 1 46 0.002 1 K.QSNNKYAASSYLSLTPEQWK.S 17236
19. P48668|K2C6C_HUMAN Mass: 60273 Score: 1694 Queries matched: 119 emPAI: 2.74
Keratin, type II cytoskeletal 6C OS=Homo sapiens GN=KRT6C PE=1 SV=3
Query Observed Mr(expt) Mr(calc) ppm Miss Score Expect Rank Peptide
2653 414.2369 826.4592 826.4225 44.4 0 47 0.00042 1 K.FASFIDK.V 2632 2633 2635 2638 2639 2640 2641 2646 2649 2650 2652
4682 441.2350 880.4555 880.4654 -11.24 0 15 1.7 2 R.SLYGLGGSK.R 792
5211 453.7471 905.4797 905.4607 21.0 0 40 0.0046 1 R.FLEQQNK.V 5213 5214 5216
5857 473.2533 944.4921 944.5039 -12.51 1 39 0.0067 1 R.GRLDSELR.N 5852 5854 5855 5856 5858 5859 5861 5862 5865
6117 483.2643 964.5141 964.4839 31.4 1 14 1.7 4 R.RGFSANSAR.L
6940 503.2261 1004.4377 1004.4597 -21.85 0 52 0.00033 1 K.LLEGEECR.L 6941 6942 6943 6944 6945 1219 1220
7099 508.7650 1015.5155 1015.5298 -14.11 0 52 0.00034 1 R.QLDSIVGER.G 7093 7094 7096 7097 7098 7101 7104 7105 7106 7112
7257 513.7539 1025.4933 1025.5142 -20.37 0 86 1.3e-007 1 R.SGFSSISVSR.S 7255 7258 7259 7261
7494 519.2822 1036.5497 1036.5665 -16.19 1 32 0.027 1 R.SLYGLGGSKR.I 7488 7489 7500
8397 533.7810 1065.5474 1065.5090 36.0 1 52 0.00031 1 K.YEDEINKR.T 8391 8392 8393 8394 8398
8666 541.8197 1081.6248 1081.5920 30.3 1 66 4.4e-006 1 K.FASFIDKVR.F 8657 8658 8659 8660 8665 8668
8979 554.2777 1106.5409 1106.5356 4.78 0 56 0.00014 1 K.AQYEEIAQR.S 8970 8971 8972 8973 8974 8975 8976 8977 8980 8982
9391 567.3119 1132.6093 1132.5546 48.2 1 75 1.4e-006 1 R.KLLEGEECR.L 9371 9372 9374 9376 9377 9379 9385
9604 577.2995 1152.5845 1152.5485 31.2 0 25 0.19 1 K.EYQELMNVK.L
9838 585.8044 1169.5942 1169.5387 47.5 1 5 16 4 K.KDVDAAYMNK.V
10317 602.3443 1202.6740 1202.6295 37.0 0 45 0.00087 1 K.WTLLQEQGTK.T 10312 10313
11084 626.7939 1251.5732 1251.5972 -19.19 1 11 5.4 3 R.RQLDSIVGER.G 11089
12395 439.2290 1314.6652 1314.6891 -18.23 1 43 0.0032 1 R.NTKQEIAEINR.M 12403
12809 665.3954 1328.7763 1328.7187 43.4 0 64 5.6e-006 1 R.NLDLDSIIAEVK.A 12785 12786 12787 12798 12807
13171 450.9131 1349.7174 1349.7191 -1.24 1 52 0.00025 1 R.TAAENEFVTLKK.D 13170 13174
13252 679.3545 1356.6944 1356.7249 -22.41 1 48 0.00094 1 K.NKLEGLEDALQK.A
13755 704.3546 1406.6945 1406.7041 -6.82 0 77 1.2e-006 1 K.ADTLTDEINFLR.A
13883 712.8067 1423.5989 1423.6263 -19.27 0 59 8.1e-005 1 R.GSGGLGGACGGAGFGSR.S
14032 723.8834 1445.7522 1445.7184 23.4 1 7 8.8 10 R.NMQDLVEDLKNK.Y
14038 724.3765 1446.7384 1446.7678 -20.36 0 47 0.00097 1 R.AIGGGLSSVGGGSSTIK.Y
14398 503.2783 1506.8130 1506.8116 0.97 1 19 0.49 1 R.LLKEYQELMNVK.L
14792 799.8707 1597.7269 1597.7519 -15.64 0 119 9.8e-011 1 R.ISIGGGSCAISGGYGSR.A
15596 587.3212 1758.9417 1758.9516 -5.62 1 21 0.27 1 K.VLDTKWTLLQEQGTK.T
20. P02538|K2C6A_HUMAN Mass: 60293 Score: 1644 Queries matched: 120 emPAI: 2.74
Keratin, type II cytoskeletal 6A OS=Homo sapiens GN=KRT6A PE=1 SV=3
Query Observed Mr(expt) Mr(calc) ppm Miss Score Expect Rank Peptide
2653 414.2369 826.4592 826.4225 44.4 0 47 0.00042 1 K.FASFIDK.V 2632 2633 2635 2638 2639 2640 2641 2646 2649 2650 2652
4682 441.2350 880.4555 880.4654 -11.24 0 15 1.7 2 R.SLYGLGGSK.R 792
5211 453.7471 905.4797 905.4607 21.0 0 40 0.0046 1 R.FLEQQNK.V 5213 5214 5216
5857 473.2533 944.4921 944.5039 -12.51 1 39 0.0067 1 R.GRLDSELR.G 5852 5854 5855 5856 5858 5859 5861 5862 5865
6117 483.2643 964.5141 964.4839 31.4 1 14 1.7 4 R.RGFSANSAR.L
6940 503.2261 1004.4377 1004.4597 -21.85 0 52 0.00033 1 K.LLEGEECR.L 6941 6942 6943 6944 6945 1219 1220
7035 506.7497 1011.4849 1011.4985 -13.47 0 76 1.5e-006 1 R.SGFSSVSVSR.S 7032 7033 7034 7037 7038 7041 7043
7099 508.7650 1015.5155 1015.5298 -14.11 0 52 0.00034 1 R.QLDSIVGER.G 7093 7094 7096 7097 7098 7101 7104 7105 7106 7112
7494 519.2822 1036.5497 1036.5665 -16.19 1 32 0.027 1 R.SLYGLGGSKR.I 7488 7489 7500
8397 533.7810 1065.5474 1065.5090 36.0 1 52 0.00031 1 K.YEDEINKR.T 8391 8392 8393 8394 8398
8666 541.8197 1081.6248 1081.5920 30.3 1 66 4.4e-006 1 K.FASFIDKVR.F 8657 8658 8659 8660 8665 8668
8979 554.2777 1106.5409 1106.5356 4.78 0 56 0.00014 1 K.AQYEEIAQR.S 8970 8971 8972 8973 8974 8975 8976 8977 8980 8982
9391 567.3119 1132.6093 1132.5546 48.2 1 75 1.4e-006 1 R.KLLEGEECR.L 9371 9372 9374 9376 9377 9379 9385
9604 577.2995 1152.5845 1152.5485 31.2 0 25 0.19 1 K.EYQELMNVK.L
9838 585.8044 1169.5942 1169.5387 47.5 1 5 16 4 K.KDVDAAYMNK.V
10317 602.3443 1202.6740 1202.6295 37.0 0 45 0.00087 1 K.WTLLQEQGTK.T 10312 10313
11084 626.7939 1251.5732 1251.5972 -19.19 1 11 5.4 3 R.RQLDSIVGER.G 11089
12395 439.2290 1314.6652 1314.6891 -18.23 1 43 0.0032 1 R.NTKQEIAEINR.M 12403
12809 665.3954 1328.7763 1328.7187 43.4 0 64 5.6e-006 1 R.NLDLDSIIAEVK.A 12785 12786 12787 12798 12807
13171 450.9131 1349.7174 1349.7191 -1.24 1 52 0.00025 1 R.TAAENEFVTLKK.D 13170 13174
13252 679.3545 1356.6944 1356.7249 -22.41 1 48 0.00094 1 K.NKLEGLEDALQK.A
13755 704.3546 1406.6945 1406.7041 -6.82 0 77 1.2e-006 1 K.ADTLTDEINFLR.A
13883 712.8067 1423.5989 1423.6263 -19.27 0 59 8.1e-005 1 R.GSGGLGGACGGAGFGSR.S
14038 724.3765 1446.7384 1446.7678 -20.36 0 47 0.00097 1 R.AIGGGLSSVGGGSSTIK.Y
14398 503.2783 1506.8130 1506.8116 0.97 1 19 0.49 1 R.LLKEYQELMNVK.L
14792 799.8707 1597.7269 1597.7519 -15.64 0 119 9.8e-011 1 R.ISIGGGSCAISGGYGSR.A
21. P08727|K1C19_HUMAN Mass: 44065 Score: 1587 Queries matched: 108 emPAI: 3.00
Keratin, type I cytoskeletal 19 OS=Homo sapiens GN=KRT19 PE=1 SV=3
Query Observed Mr(expt) Mr(calc) ppm Miss Score Expect Rank Peptide
2114 404.1997 806.3849 806.3923 -9.14 0 62 3e-005 1 R.LAADDFR.T 2106 2107 2108 2109 2110 2111 2112 2113 2115 2117 2118
2157 405.2337 808.4529 808.4330 24.6 0 47 0.00072 1 R.LASYLDK.V 2149 2150 2151 2152 2153 2156 2158 2159 2162 2163 92
142 410.2324 818.4503 818.4134 45.1 0 20 0.77 1 R.SEVTDLR.R
3812 425.7236 849.4327 849.4497 -20.10 0 57 9.3e-005 1 R.FGPGVAFR.A 3813 3814 3815 3816 489
6410 488.2785 974.5425 974.5145 28.7 1 26 0.083 2 R.SEVTDLRR.T 6356 6358
6738 497.2724 992.5303 992.4927 37.9 0 40 0.004 1 K.FETEQALR.M 6730
6996 504.7783 1007.5421 1007.5188 23.0 1 4 15 5 K.IRDWYQK.Q
7332 515.2900 1028.5655 1028.5866 -20.48 0 52 0.00024 1 R.VLDELTLAR.T 7329 7330 7333 7336 7340 7342 7344 7349 7350
7550 521.2919 1040.5692 1040.5978 -27.50 0 50 0.00029 1 R.IVLQIDNAR.L 7548 7549 7557 7558
8362 532.8221 1063.6297 1063.6026 25.5 1 64 6e-006 1 R.LASYLDKVR.A 8343 8344 8346 8347 8348 1452 8350 8351 8355 8357
8500 537.3175 1072.6204 1072.5876 30.5 0 53 0.00014 1 K.ILGATIENSR.I 8470 8476 8479 8481 8504
8942 552.8016 1103.5887 1103.5393 44.7 0 64 2.1e-005 1 K.LTMQNLNDR.L 8937 8939 1563
9190 561.7888 1121.5629 1121.5717 -7.76 0 53 0.00033 1 R.LEQEIATYR.S 9192 9196
10599 408.2118 1221.6137 1221.6353 -17.71 1 18 1 1 R.TKFETEQALR.M 137
10637 614.3173 1226.6200 1226.5891 25.2 0 79 5.6e-007 1 K.NHEEEISTLR.G 10636
10868 622.3460 1242.6774 1242.6455 25.7 0 65 1.1e-005 1 R.ALEAANGELEVK.I
11837 646.8235 1291.6324 1291.6329 -0.40 0 1 45 10 R.TDLEMQIEGLK.E
12093 434.2041 1299.5903 1299.5530 28.7 0 7 11 5 R.MSVEADINGLR.R 12085
13205 677.8389 1353.6633 1353.5983 48.1 0 66 1.8e-005 1 R.SQYEVMAEQNR.K
13372 683.3432 1364.6719 1364.7048 -24.11 1 41 0.0053 1 K.SRLEQEIATYR.S
13615 695.3693 1388.7240 1388.6783 32.9 0 116 1.3e-010 1 K.AALEDTLAETEAR.F 13605
14213 495.9245 1484.7516 1484.7042 31.9 0 19 0.7 1 R.EVAGHTEQLQMSR.S 14214 14215
14648 777.8964 1553.7783 1553.7434 22.4 0 110 5e-010 1 R.QSSATSSFGGLGGGSVR.F 14645 14649
16131 635.6691 1903.9855 1903.8911 49.6 0 22 0.25 1 R.SLLEGQEDHYNNLSASK.V
18510 835.4764 3337.8765 3337.7479 38.5 1 4 4.7 3 -.MTSYSYRQSSATSSFGGLGGGSVR.F
22. P13646|K1C13_HUMAN Mass: 49900 Score: 1384 Queries matched: 78 emPAI: 3.88
Keratin, type I cytoskeletal 13 OS=Homo sapiens GN=KRT13 PE=1 SV=4
Query Observed Mr(expt) Mr(calc) ppm Miss Score Expect Rank Peptide
2114 404.1997 806.3849 806.3923 -9.14 0 62 3e-005 1 R.LAADDFR.L 2106 2107 2108 2109 2110 2111 2112 2113 2115 2117 2118
2487 412.2232 822.4319 822.4487 -20.45 0 47 0.00074 1 R.LASYLEK.V 2489 2491
5701 468.2151 934.4156 934.4072 9.01 0 12 2.8 1 R.DYSPYYK.T
6152 484.2706 966.5267 966.5399 -13.65 1 11 3.1 3 K.IRDWHLK.Q
6658 495.2761 988.5375 988.5739 -36.79 1 6 9.7 5 K.MLLDIKTR.L 6666
6905 502.2713 1002.5281 1002.5345 -6.44 1 41 0.0036 1 K.TIEELRDK.I 6896
6971 504.2586 1006.5027 1006.5083 -5.59 0 48 0.00077 1 K.YENELALR.Q
7128 509.2807 1016.5468 1016.5614 -14.39 1 9 6.1 2 K.TEITELRR.T 7125
7130 509.2862 1016.5579 1016.5754 -17.19 0 39 0.0054 1 R.VLDELTLSK.T 7126
7562 521.7950 1041.5754 1041.5818 -6.15 0 36 0.011 1 R.VILEIDNAR.L 7561
8123 524.7915 1047.5684 1047.5713 -2.70 1 26 0.12 1 R.LAADDFRLK.Y 8121
8942 552.8016 1103.5887 1103.5393 44.7 0 64 2.1e-005 1 K.ITMQNLNDR.L 8937 8939 1563
9190 561.7888 1121.5629 1121.5717 -7.76 0 53 0.00033 1 R.LEQEIATYR.S 9192 9196
9247 563.7450 1125.4754 1125.4760 -0.59 0 49 0.00059 1 R.EQYEAMAER.N
10267 601.2986 1200.5827 1200.6098 -22.59 0 66 1.5e-005 1 R.QSVEADINGLR.R 10268 10269 10270 1740 10272 10277
12112 651.3237 1300.6328 1300.6510 -13.97 0 92 4.2e-008 1 R.ALEEANADLEVK.I 12113 12114 12124
13253 453.2392 1356.6957 1356.7110 -11.26 1 21 0.41 1 R.QSVEADINGLRR.V 13245 13247 13249 13250 13256 13263 13264 13265
13485 690.3611 1378.7077 1378.7204 -9.27 1 46 0.0013 1 K.TRLEQEIATYR.S 13486
13643 696.8449 1391.6753 1391.6867 -8.21 0 65 1.7e-005 1 K.MIGFPSSAGSVSPR.S 13642
13764 705.3382 1408.6618 1408.6868 -17.73 0 85 2.2e-007 1 K.EVSTNTAMIQTSK.T
14045 725.3275 1448.6405 1448.6565 -11.04 0 86 1.7e-007 1 K.AGLENTVAETECR.Y
14146 736.8273 1471.6400 1471.6531 -8.90 0 (61) 5.8e-005 1 K.MIGFPSSAGSVSPR.S
15714 596.6100 1786.8081 1786.8162 -4.52 1 26 0.19 1 K.QSPASPERDYSPYYK.T
16531 684.6731 2050.9975 2051.0204 -11.20 1 72 3.8e-006 1 K.SAELNKEVSTNTAMIQTSK.T
16732 716.3184 2145.9335 2145.9498 -7.62 0 71 5.9e-006 1 R.LQSSSASYGGGFGGGSCQLGGGR.G
23. P01876|IGHA1_HUMAN Mass: 38486 Score: 1379 Queries matched: 53 emPAI: 0.92
Ig alpha-1 chain C region OS=Homo sapiens GN=IGHA1 PE=1 SV=2
Query Observed Mr(expt) Mr(calc) ppm Miss Score Expect Rank Peptide
2404 409.7221 817.4296 817.3970 39.9 0 24 0.24 1 R.VAAEDWK.K 2402 2403 2405
5023 448.7368 895.4590 895.4552 4.25 0 31 0.046 1 K.YLTWASR.Q 5020 5021 5027 5029
5659 466.2911 930.5676 930.5386 31.2 0 65 4.9e-006 1 K.TPLTATLSK.S 5626 5627 5628 5630 5631 966 5647 5648 5652 5655
5771 470.7603 939.5060 939.4774 30.5 0 53 0.00016 1 K.SAVQGPPER.D 5770 5772 5774
10451 607.3458 1212.6770 1212.6251 42.8 0 84 1.1e-007 1 R.WLQGSQELPR.E 10439 10440 1766 10445 10446 10447 10448 10449
13455 688.3340 1374.6535 1374.6126 29.8 0 59 7.2e-005 1 K.TFTCTAAYPESK.T 13451 13452 13453 13454
14138 490.9457 1469.8152 1469.7626 35.7 1 7 5 1 R.WLQGSQELPREK.Y
14551 770.8894 1539.7642 1539.7206 28.4 0 117 1.2e-010 1 R.DASGVTFTWTPSSGK.S 14548 14550
15879 918.4526 1834.8906 1834.9425 -28.27 0 104 2.8e-009 1 R.QEPSQGTTTFAVTSILR.V 15881
24. Q04695|K1C17_HUMAN Mass: 48361 Score: 1295 Queries matched: 94 emPAI: 1.44
Keratin, type I cytoskeletal 17 OS=Homo sapiens GN=KRT17 PE=1 SV=2
Query Observed Mr(expt) Mr(calc) ppm Miss Score Expect Rank Peptide
2114 404.1997 806.3849 806.3923 -9.14 0 62 3e-005 1 R.LAADDFR.T 2106 2107 2108 2109 2110 2111 2112 2113 2115 2117 2118
2157 405.2337 808.4529 808.4330 24.6 0 47 0.00072 1 R.LASYLDK.V 2149 2150 2151 2152 2153 2156 2158 2159 2162 2163 92
2858 417.2388 832.4631 832.4290 40.9 0 18 0.59 1 K.SEISELR.R 2846
6245 487.7552 973.4958 973.5080 -12.56 0 21 0.51 1 R.TIEELQNK.I
6553 492.7444 983.4742 983.4924 -18.43 0 15 1.6 1 R.QFTSSSSIK.G
6647 495.2639 988.5132 988.5301 -17.07 1 26 0.14 1 K.SEISELRR.T 6646 6649 6651 6652 6653 6654
6738 497.2724 992.5303 992.4927 37.9 0 40 0.004 1 K.FETEQALR.L 6730
7332 515.2900 1028.5655 1028.5866 -20.48 0 52 0.00024 1 R.VLDELTLAR.A 7329 7330 7333 7336 7340 7342 7344 7349 7350
7459 517.7795 1033.5444 1033.4975 45.4 0 63 2.5e-005 1 R.LSGGLGAGSCR.L 7457
7476 518.7905 1035.5664 1035.5250 40.0 1 18 0.48 1 K.IRDWYQR.Q
7496 519.2999 1036.5853 1036.5682 16.5 1 12 1.7 2 K.ILLDVKTR.L 7493 7503
8315 531.7708 1061.5269 1061.4924 32.6 0 61 4.4e-005 1 K.ATMQNLNDR.L
8362 532.8221 1063.6297 1063.6026 25.5 1 64 6e-006 1 R.LASYLDKVR.A 8343 8344 8346 8347 8348 1452 8350 8351 8355 8357
9190 561.7888 1121.5629 1121.5717 -7.76 0 53 0.00033 1 R.LEQEIATYR.R 9192 9196
9622 579.2502 1156.4859 1156.5070 -18.28 1 9 6 5 R.DQYEKMAEK.N 9625
10599 408.2118 1221.6137 1221.6353 -17.71 1 18 1 1 R.TKFETEQALR.L 137
10854 621.7992 1241.5839 1241.5458 30.7 0 55 0.00019 1 K.NHEEEMNALR.G
13330 681.3502 1360.6858 1360.6834 1.76 0 102 4.3e-009 1 R.EVATNSELVQSGK.S 13325 13326 13327 13328 13335
13485 690.3611 1378.7077 1378.7204 -9.27 1 46 0.0013 1 K.TRLEQEIATYR.R 13486
13991 480.2601 1437.7585 1437.6922 46.2 1 9 4.6 1 R.ILNEMRDQYEK.M
25. P05787|K2C8_HUMAN Mass: 53671 Score: 1224 Queries matched: 104 emPAI: 5.55
Keratin, type II cytoskeletal 8 OS=Homo sapiens GN=KRT8 PE=1 SV=7
Query Observed Mr(expt) Mr(calc) ppm Miss Score Expect Rank Peptide
2414 410.1936 818.3727 818.4068 -41.71 1 3 30 7 R.AKQDMAR.Q
2653 414.2369 826.4592 826.4225 44.4 0 47 0.00042 1 K.FASFIDK.V 2632 2633 2635 2638 2639 2640 2641 2646 2649 2650 2652
2804 416.2535 830.4924 830.4974 -6.00 1 11 2 3 M.SIRVTQK.S 2799 2813
4339 435.7342 869.4537 869.4243 33.9 0 42 0.0022 1 R.ISSSSFSR.V 4336 4337 4342 4344
5211 453.7471 905.4797 905.4607 21.0 0 40 0.0046 1 R.FLEQQNK.M 5213 5214 5216
5670 466.7587 931.5028 931.4610 44.8 0 32 0.027 1 K.LLEGEESR.L 5669
6470 489.7693 977.5241 977.5328 -8.84 1 11 3.3 2 -.MSIRVTQK.S
6483 490.2534 978.4921 978.4440 49.2 0 29 0.058 1 K.TEISEMNR.N
6862 500.8080 999.6013 999.5600 41.3 0 41 0.0018 1 R.LQAEIEGLK.G 6854 6855 6857 6861
7131 509.2882 1016.5619 1016.5185 42.7 1 10 4.2 4 K.QDMARQLR.E
7361 515.8123 1029.6101 1029.5607 48.0 0 31 0.016 1 K.WSLLQQQK.T 7358
7915 523.3017 1044.5888 1044.5451 41.8 0 12 2 2 R.QLETLGQEK.L
8397 533.7810 1065.5474 1065.5090 36.0 1 52 0.00031 1 K.YEDEINKR.T 8391 8392 8393 8394 8398
8609 540.2499 1078.4852 1078.5043 -17.67 0 52 0.00036 1 K.AQYEDIANR.S 8608 8610 8611 8612
8615 540.2877 1078.5608 1078.5294 29.0 0 70 5.1e-006 1 R.QLYEEEIR.E 8617 8618
8636 541.2708 1080.5271 1080.5564 -27.11 1 9 7.2 1 K.SYKVSTSGPR.A
8666 541.8197 1081.6248 1081.5920 30.3 1 66 4.4e-006 1 K.FASFIDKVR.F 8657 8658 8659 8660 8665 8668
8685 542.7580 1083.5014 1083.4543 43.5 0 12 4 1 K.DVDEAYMNK.V
9301 565.3005 1128.5864 1128.6138 -24.29 0 70 5.5e-006 1 K.LSELEAALQR.A 9300 9302 9304 9305 9306
9435 569.3112 1136.6078 1136.5713 32.1 0 53 0.00021 1 K.YEELQSLAGK.H
9604 577.2995 1152.5845 1152.5485 31.2 0 25 0.19 1 R.EYQELMNVK.L
9829 585.3062 1168.5979 1168.5434 46.7 0 67 1.1e-005 1 R.AEAESMYQIK.Y 9827 9830
9881 587.3406 1172.6667 1172.6289 32.3 0 41 0.0023 1 K.LVSESSDVLPK.- 9862 9879 9882 9883
10285 601.3470 1200.6794 1200.6462 27.6 1 40 0.0029 1 R.RQLETLGQEK.L
10378 604.7847 1207.5549 1207.5867 -26.27 1 49 0.00072 1 R.TKTEISEMNR.N 10384 10385 10391
10607 408.8856 1223.6351 1223.5816 43.7 1 (17) 1 1 R.TKTEISEMNR.N
11742 644.7964 1287.5782 1287.5530 19.6 1 (18) 0.91 1 R.TKTEISEMNR.N
12479 660.8608 1319.7070 1319.6642 32.4 0 111 3.4e-010 1 R.SLDMDSIIAEVK.A 12475
13071 447.9360 1340.7861 1340.7412 33.5 1 40 0.0014 1 R.LQAEIEGLKGQR.A 13063
13100 672.8597 1343.7049 1343.6681 27.4 0 14 1.7 1 R.ASLEAAIADAEQR.G 13096
13843 710.4116 1418.8087 1418.7405 48.1 0 89 2.1e-008 1 R.LEGLTDEINFLR.Q
14151 491.9460 1472.8162 1472.7722 29.8 1 52 0.00015 1 R.DGKLVSESSDVLPK.- 14149
14161 738.3863 1474.7581 1474.6908 45.6 0 (16) 1.4 4 R.LESGMQNMSIHTK.T 14157 14158 14159 14160 14162 14163 14164
14268 497.9239 1490.7499 1490.6857 43.0 0 25 0.19 1 R.LESGMQNMSIHTK.T
15750 896.9804 1791.9462 1791.8713 41.8 0 24 0.14 1 K.LEAELGNMQGLVEDFK.N
16495 678.7236 2033.1490 2033.0503 48.6 1 39 0.0014 1 K.LKLEAELGNMQGLVEDFK.N
26. P38646|GRP75_HUMAN Mass: 73920 Score: 1167 Queries matched: 43 emPAI: 1.54
Stress-70 protein, mitochondrial OS=Homo sapiens GN=HSPA9 PE=1 SV=2
Query Observed Mr(expt) Mr(calc) ppm Miss Score Expect Rank Peptide
1656 572.3204 571.3131 571.3078 9.25 0 5 6.9 6 R.GPTAAR.H
3748 423.7663 845.5180 845.4858 38.1 1 23 0.087 1 K.LKEEISK.M
4158 431.7444 861.4742 861.4444 34.6 0 22 0.26 1 R.ETGVDLTK.D
4481 436.2745 870.5345 870.5109 27.1 1 31 0.025 1 R.LVGMPAKR.Q 4469 4479
6030 479.7687 957.5229 957.4879 36.5 0 56 0.0001 1 K.VLENAEGAR.T 6031
6239 487.2950 972.5755 972.5464 29.9 1 5 8.6 10 M.ISASRAAAAR.L 6241
6731 497.2516 992.4887 992.4451 43.9 0 38 0.0088 1 R.YDDPEVQK.D
7337 515.2940 1028.5734 1028.5365 36.0 1 10 3.5 1 K.LFEMAYKK.M
9213 562.2638 1122.5130 1122.4789 30.4 0 2 35 7 R.EGSGSSGTGEQK.E
9542 575.3007 1148.5868 1148.5462 35.4 1 46 0.0013 1 R.RYDDPEVQK.D
10713 616.3623 1230.7101 1230.6568 43.3 0 74 7.7e-007 1 R.QAASSLQQASLK.L 10703 10712
10858 621.8264 1241.6383 1241.6728 -27.77 0 68 7.4e-006 1 K.DAGQISGLNVLR.V 10862 10863 10864
11815 645.8605 1289.7064 1289.6728 26.0 0 75 1.1e-006 1 K.VQQTVQDLFGR.A 11810 11817
12917 667.3324 1332.6503 1332.6310 14.5 0 6 18 9 K.ETAENYLGHTAK.N
13061 447.8994 1340.6764 1340.6109 48.9 0 42 0.0032 1 R.ASNGDAWVEAHGK.L
13340 681.4050 1360.7955 1360.7351 44.4 0 90 1.2e-008 1 R.AQFEGIVTDLIR.R
14034 723.9190 1445.8235 1445.7548 47.5 0 100 2e-009 1 K.SDIGEVILVGGMTR.M
14054 725.8447 1449.6748 1449.7100 -24.30 0 77 1.5e-006 1 R.TTPSVVAFTADGER.L 14060 14063
14152 737.4281 1472.8416 1472.7835 39.5 0 86 4.5e-008 1 R.EQQIVIQSSGGLSK.D
14644 777.4490 1552.8835 1552.8323 33.0 0 86 4.4e-008 1 K.LYSPSQIGAFVLMK.M
14696 784.9092 1567.8039 1567.7631 26.0 0 93 2.3e-008 1 R.QAVTNPNNTFYATK.R 14697 14698
14784 797.0056 1591.9967 1591.9450 32.5 0 63 5.6e-007 1 K.LLGQFTLIGIPPAPR.G
15086 823.4726 1644.9307 1644.8723 35.5 0 84 6.6e-008 1 R.VINEPTAAALAYGLDK.S
15265 564.3098 1689.9077 1689.8356 42.7 1 44 0.0012 1 R.ETGVDLTKDNMALQR.V 15262
15301 847.9589 1693.9033 1693.8424 36.0 0 72 1.9e-006 1 K.NAVITVPAYFNDSQR.Q 15303
15442 575.6512 1723.9317 1723.8642 39.2 1 22 0.18 1 R.QAVTNPNNTFYATKR.L
27. P0CG04|LAC1_HUMAN Mass: 11512 Score: 1159 Queries matched: 39 emPAI: 9.68
Ig lambda-1 chain C regions OS=Homo sapiens GN=IGLC1 PE=1 SV=1
Query Observed Mr(expt) Mr(calc) ppm Miss Score Expect Rank Peptide
7129 509.2811 1016.5476 1016.5502 -2.59 0 9 5.8 8 K.AGVETTKPSK.Q 7130
15167 557.9587 1670.8543 1670.8839 -17.74 1 61 3.7e-005 1 K.ADGSPVKAGVETTKPSK.Q
15381 856.3790 1710.7435 1710.7519 -4.92 0 99 9e-009 1 R.SYSCQVTHEGSTVEK.T 15373 15374 15375 15376 15377 15378 15379
15540 872.4667 1742.9189 1742.8515 38.7 0 100 3.8e-009 1 K.YAASSYLSLTPEQWK.S 15534 15535 15536 15537 15538 15539 15541
15734 896.3397 1790.6648 1790.7182 -29.85 0 (45) 0.0015 1 R.SYSCQVTHEGSTVEK.T
15740 896.3679 1790.7212 1790.7182 1.67 0 (60) 7.1e-005 1 R.SYSCQVTHEGSTVEK.T 15735 15739
15742 896.3727 1790.7309 1790.7182 7.07 0 (60) 7.7e-005 1 R.SYSCQVTHEGSTVEK.T
16513 1022.0562 2042.0978 2042.0320 32.2 0 65 7.8e-006 1 K.ANPTVTLFPPSSEELQANK.A 16508 16509 16510 16511 16515
16826 737.7078 2210.1014 2210.1446 -19.53 0 58 7.6e-005 1 K.ATLVCLISDFYPGAVTVAWK.A
17237 772.3632 2314.0679 2314.1229 -23.78 1 46 0.002 1 K.QSNNKYAASSYLSLTPEQWK.S 17236
28. P11142|HSP7C_HUMAN Mass: 71082 Score: 1098 Queries matched: 46 emPAI: 1.38
Heat shock cognate 71 kDa protein OS=Homo sapiens GN=HSPA8 PE=1 SV=1
Query Observed Mr(expt) Mr(calc) ppm Miss Score Expect Rank Peptide
2062 402.7408 803.4671 803.4389 35.1 0 26 0.098 1 K.ITITNDK.G
4082 429.7494 857.4842 857.4494 40.6 0 41 0.004 1 R.GTLDPVEK.A
4759 442.7234 883.4322 883.4052 30.5 0 (1) 39 7 K.ITITNDK.G
5841 472.7795 943.5444 943.5161 30.1 0 35 0.011 1 K.VCNPIITK.L 5835 5843
6663 495.2822 988.5498 988.5189 31.3 1 67 6.7e-006 1 R.LSKEDIER.M 6642 6644 6656
6750 497.2892 992.5638 992.5178 46.4 0 12 1.6 1 K.EIAEAYLGK.T
7135 509.3087 1016.6028 1016.5614 40.7 1 46 0.00044 1 K.ITITNDKGR.L
8643 541.3091 1080.6036 1080.5604 40.0 0 51 0.00021 1 K.LLQDFFNGK.E
9971 590.7993 1179.5840 1179.6135 -25.07 1 68 9.9e-006 1 K.VQVEYKGETK.S 9972 9973
10206 599.3565 1196.6984 1196.6554 36.0 0 6 4 1 K.FELTGIPPAPR.G
10249 600.3570 1198.6995 1198.6670 27.1 0 74 8.2e-007 1 K.DAGTIAGLNVLR.I 10241 10242 10243 10247 10250
10663 614.8399 1227.6652 1227.6207 36.2 0 67 8.5e-006 1 K.VEIIANDQGNR.T 10661
11104 627.3384 1252.6623 1252.6088 42.7 0 76 1.1e-006 1 R.FEELNADLFR.G
12182 652.3044 1302.5943 1302.5914 2.20 0 31 0.052 1 K.NSLESYAFNMK.A
14206 494.6262 1480.8567 1480.7998 38.5 0 41 0.0011 1 K.SQIHDIVLVGGSTR.I 14205
14226 744.3763 1486.7380 1486.6940 29.6 0 81 4.2e-007 1 R.TTPSYVAFTDTER.L 14225 14229
14679 522.6012 1564.7819 1564.8249 -27.50 1 6 16 1 K.LLQDFFNGKELNK.S
15016 543.3308 1626.9705 1626.9053 40.1 1 6 1.9 1 R.QATKDAGTIAGLNVLR.I 15011
15101 825.4304 1648.8462 1648.7879 35.4 0 108 7.1e-010 1 K.NQVAMNPTNTVFDAK.R 15099 15100
15136 830.4815 1658.9485 1658.8879 36.6 0 80 1.6e-007 1 R.IINEPTAAAIAYGLDK.K
15271 564.6049 1690.7929 1690.7183 44.1 0 42 0.0047 1 K.STAGDTHLGGEDFDNR.M 15266
15717 596.6875 1787.0407 1786.9828 32.4 1 57 1.5e-005 1 R.IINEPTAAAIAYGLDKK.V 15715
15808 602.6203 1804.8390 1804.8890 -27.70 1 71 5.2e-006 1 K.NQVAMNPTNTVFDAKR.L 15809
18275 742.6224 2966.4604 2966.4638 -1.14 1 10 5.2 1 R.GVPQIEVTFDIDANGILNVSAVDKSTGK.E
29. A0M8Q6|LAC7_HUMAN Mass: 11467 Score: 1014 Queries matched: 36 emPAI: 5.00
Ig lambda-7 chain C region OS=Homo sapiens GN=IGLC7 PE=1 SV=2
Query Observed Mr(expt) Mr(calc) ppm Miss Score Expect Rank Peptide
7972 523.3089 1044.6033 1044.5815 20.9 0 66 6.2e-006 1 K.VGVETTKPSK.Q
9236 563.2752 1124.5359 1124.5479 -10.62 0 (8) 9.6 5 K.VGVETTKPSK.Q
15506 580.6012 1738.7819 1738.7944 -7.24 1 23 0.36 1 R.SYSCRVTHEGSTVEK.T
15540 872.4667 1742.9189 1742.8515 38.7 0 100 3.8e-009 1 K.YAASSYLSLTPEQWK.S 15534 15535 15536 15537 15538 15539 15541
16429 662.7025 1985.0856 1985.0105 37.8 0 77 4e-007 1 K.AAPSVTLFPPSSEELQANK.A 16413 16414 16415 16416 16417 16418 16419
17237 772.3632 2314.0679 2314.1229 -23.78 1 46 0.002 1 K.QSNNKYAASSYLSLTPEQWK.S 17236
30. Q14980|NUMA1_HUMAN Mass: 239199 Score: 1008 Queries matched: 87 emPAI: 0.63
Nuclear mitotic apparatus protein 1 OS=Homo sapiens GN=NUMA1 PE=1 SV=2
Query Observed Mr(expt) Mr(calc) ppm Miss Score Expect Rank Peptide
1667 575.3247 574.3174 574.3074 17.4 0 5 21 3 K.AELSR.K
2000 400.7633 799.5121 799.4803 39.7 0 20 0.18 1 R.LALLNEK.Q 2001
2063 402.7499 803.4853 803.4752 12.5 1 6 4.4 4 K.ESLKVTK.G
2571 412.7600 823.5054 823.4664 47.3 0 20 0.096 1 R.HLTAQVR.S 196
2725 415.2595 828.5045 828.4705 41.1 0 13 1.4 4 R.GLEAAQIK.E 2711 2729 2731
2764 415.7524 829.4902 829.4545 43.0 0 5 14 8 K.QLEALEK.E
3720 423.2515 844.4884 844.4654 27.2 0 3 19 7 R.SLEQLQK.E
4074 429.2621 856.5097 856.4766 38.6 0 48 0.00061 1 R.IAELQQR.N 4072
5125 450.7818 899.5490 899.5552 -6.89 1 6 4.8 3 K.KLGNSLLR.R
5210 453.7468 905.4790 905.4528 29.0 0 27 0.11 1 R.LVMAESEK.S
5440 460.7617 919.5089 919.4684 44.0 0 41 0.0028 1 R.ELEVMTAK.Y
5564 464.7817 927.5488 927.5614 -13.50 1 3 14 8 K.LGNSLLRR.G 5569
5581 465.2603 928.5060 928.5090 -3.23 1 17 0.88 3 K.VLEERQR.F
5711 468.2828 934.5510 934.5236 29.3 1 15 0.56 8 R.ELAAFRTK.V 5710
5792 471.2905 940.5663 940.5341 34.2 1 20 0.16 1 R.ELVKEPAR.A 5785
6028 479.3044 956.5942 956.5654 30.0 1 9 2.1 3 K.QLKEQLAK.K
6033 479.7848 957.5550 957.5131 43.8 0 43 0.0016 1 R.AQADLALEK.A 6032
6056 480.7628 959.5111 959.5148 -3.89 1 2 33 7 R.AAERSSALR.E
6248 487.7787 973.5428 973.5080 35.8 0 33 0.018 1 K.ELSAALQDK.K 6249 6250
6927 502.7786 1003.5426 1003.4974 45.0 0 26 0.11 1 K.ATQEWLEK.Q
6958 503.7713 1005.5279 1005.4801 47.6 0 14 1.9 1 R.VEMLETER.G
7107 508.7842 1015.5539 1015.5186 34.8 0 46 0.0012 1 R.AEELGQELK.A
7523 520.3323 1038.6500 1038.6073 41.1 0 40 0.00059 1 R.ELGELIPLR.Q
8128 524.8117 1047.6089 1047.5713 35.9 0 58 3.6e-005 1 K.YVQELAAVR.A 8127 8132
8877 549.8438 1097.6731 1097.6557 15.9 1 3 6.2 7 K.LRGLEAAQIK.E
9316 565.7956 1129.5766 1129.5363 35.6 0 44 0.0025 1 R.AADALEEQQR.C
10096 594.3449 1186.6752 1186.6445 25.9 0 12 1.8 2 K.VLEGSELELAK.M
10138 596.3106 1190.6066 1190.5536 44.6 0 43 0.0027 1 K.DAQIAMMQQR.I
10153 597.3552 1192.6958 1192.6564 33.1 0 59 1.7e-005 1 R.LGHELQQAGLK.T 10152
10285 601.3470 1200.6794 1200.6350 37.0 1 14 1.1 5 K.EQQLKEVAEK.Q
10311 602.3051 1202.5955 1202.5527 35.6 0 69 7.7e-006 1 K.QQEQADSLER.S
10488 406.2129 1215.6169 1215.6459 -23.86 1 4 23 5 R.SLEQLQKENK.E
10735 616.8442 1231.6739 1231.6296 36.0 0 54 0.00015 1 K.LADDLSTLQEK.M 10736
10860 414.8960 1241.6661 1241.6728 -5.40 1 9 5.6 3 R.GQQEAKLLAER.G
11162 628.3629 1254.7113 1254.6568 43.4 0 25 0.082 1 R.HQVEQLSSSLK.Q
11205 630.8543 1259.6941 1259.6469 37.4 0 74 1.3e-006 1 R.LLQAETASNSAR.A 11203 11206
11262 632.3705 1262.7265 1262.6904 28.6 0 25 0.066 1 R.TTQIINITMTK.K
11824 646.3408 1290.6670 1290.6164 39.2 0 104 1.9e-009 1 R.DSAQTSVTQAQR.E
12163 651.8475 1301.6804 1301.6364 33.8 1 23 0.25 2 K.AEDEWKAQVAR.G 12159 12160 12162 12164 12165 12166
12383 657.3838 1312.7531 1312.6987 41.5 0 66 5.5e-006 1 K.DQLQEQLQALK.E
12716 442.9136 1325.7189 1325.6800 29.3 1 36 0.009 1 R.RSQAGVSSGAPPGR.N
12721 443.2361 1326.6864 1326.7255 -29.54 1 19 0.57 1 R.ALQQVQEKEVR.A 12724
13145 674.3759 1346.7373 1346.6830 40.3 0 26 0.076 1 R.QFLEVELDQAR.E
13187 451.5965 1351.7678 1351.7096 43.1 0 21 0.12 1 R.IHGTEEGQQILK.Q 13185
13562 693.3777 1384.7407 1384.6751 47.4 1 19 0.56 2 R.EKYVQELAAVR.A
13743 703.3695 1404.7245 1404.7613 -26.19 1 4 17 8 R.DLGKFQVATDALK.S
13801 707.3784 1412.7422 1412.7008 29.3 0 38 0.0076 1 K.QQNQELQEQLR.S
14039 483.2613 1446.7620 1446.7137 33.4 1 43 0.0023 1 R.AEVSKLEQQCQK.Q
14754 793.9012 1585.7877 1585.7444 27.3 0 111 5.2e-010 1 K.AVQAQGGESQQEAQR.L
14831 802.8991 1603.7836 1603.7260 35.9 0 4 27 9 R.AALMESQGQQQEER.G
15113 551.9739 1652.8998 1652.8230 46.4 0 60 2.8e-005 1 K.AQELGHSQSALASAQR.E 15112
15155 555.6147 1663.8222 1663.7528 41.7 1 2 34 3 R.AEKASYAEQLSMLK.K
15389 571.3402 1710.9987 1710.9264 42.2 0 24 0.035 1 R.LQAQLNELQAQLSQK.E
15403 572.6293 1714.8660 1714.9213 -32.30 0 54 0.00021 1 R.IATTTASAATAAAIGATPR.A
15856 608.0137 1821.0192 1820.9380 44.6 0 6 4.4 1 R.LQQLGEAHQAETEVLR.R
16626 419.5575 2092.7512 2092.7744 -11.08 0 7 9.1 1 R.ASMQPIQIAEGTGITTR.Q
16787 1097.0714 2192.1282 2192.0597 31.2 0 46 0.0011 1 R.SQAPLESSLDSLGDVFLDSGR.K
16953 745.0737 2232.1992 2232.1022 43.5 0 38 0.0043 1 K.LSQLEEHLSQLQDNPPQEK.G
17042 754.4402 2260.2987 2260.1910 47.7 0 85 2.5e-008 1 K.QQLSSLITDLQSSISNLSQAK.E
17087 761.3756 2281.1049 2281.0886 7.15 1 3 31 5 R.ASMQPIQIAEGTGITTRQQR.K
31. P05783|K1C18_HUMAN Mass: 48029 Score: 978 Queries matched: 69 emPAI: 1.65
Keratin, type I cytoskeletal 18 OS=Homo sapiens GN=KRT18 PE=1 SV=2
Query Observed Mr(expt) Mr(calc) ppm Miss Score Expect Rank Peptide
2114 404.1997 806.3849 806.3923 -9.14 0 62 3e-005 1 R.LAADDFR.V 2106 2107 2108 2109 2110 2111 2112 2113 2115 2117 2118
4863 445.2609 888.5073 888.4665 46.0 0 56 0.0001 1 K.ASLENSLR.E 4861 4864
5501 462.7851 923.5557 923.5188 40.0 1 22 0.083 2 K.IREHLEK.K
6111 483.2275 964.4404 964.4614 -21.79 0 42 0.0029 1 R.AQYDELAR.K 6110 6112 6113 6114 6115
6357 488.2543 974.4940 974.4458 49.5 0 48 0.00082 1 R.STFSTNYR.S 6253 6355
6523 491.7394 981.4642 981.4345 30.3 0 15 1.9 1 R.DWSHYFK.I
7039 506.7622 1011.5098 1011.4695 39.8 0 32 0.027 1 K.YETELAMR.Q
7550 521.2919 1040.5692 1040.5978 -27.50 0 50 0.00029 1 R.IVLQIDNAR.L 7548 7549 7557 7558
8819 547.2610 1092.5074 1092.5563 -44.82 1 7 12 6 R.AQYDELARK.N 8817 8818 8822 8829 8830
9457 570.3245 1138.6345 1138.6095 22.0 1 2 17 7 R.ISVSRSTSFR.G
9885 587.8403 1173.6661 1173.6353 26.2 1 44 0.0012 1 R.KVIDDTNITR.L
10823 620.3499 1238.6853 1238.6329 42.3 1 54 0.0001 1 R.VKYETELAMR.Q
11155 419.2289 1254.6649 1254.6278 29.6 1 (7) 8.6 6 R.VKYETELAMR.Q
11329 423.2327 1266.6762 1266.6317 35.2 0 18 0.62 1 R.QSVENDIHGLR.K
12456 660.3693 1318.7241 1318.6629 46.4 0 61 2.6e-005 1 R.AQIFANTVDNAR.I 1900
12563 662.8313 1323.6480 1323.6547 -5.06 1 2 43 5 R.NLKASLENSLR.E
13433 458.2410 1371.7011 1371.6799 15.5 1 2 34 3 K.VKLEAEIATYR.R
13504 691.3130 1380.6115 1380.5839 20.0 1 6 16 2 K.LEAEIATYRR.L 13508 13509
13676 465.9316 1394.7731 1394.7266 33.3 1 22 0.17 1 R.QSVENDIHGLRK.V 13672
13838 710.3917 1418.7688 1418.7405 19.9 0 98 5.9e-009 1 R.QAQEYEALLNIK.V 13835 13839
14389 502.2795 1503.8167 1503.7781 25.7 1 18 0.54 1 R.IVDGKVVSETNDTK.V 14385
14395 753.9137 1505.8128 1505.7395 48.7 0 65 9e-006 1 R.TVQSLEIDLDSMR.N
14639 518.6002 1552.7787 1552.7246 34.9 1 6 14 3 K.ASLENSLREVEAR.Y
17041 754.4091 2260.2055 2260.0940 49.3 0 69 3.1e-006 1 R.GGMGSGGLATGIAGGLAGMGGIQNEK.E
32. Q92841|DDX17_HUMAN Mass: 72953 Score: 961 Queries matched: 44 emPAI: 1.84
Probable ATP-dependent RNA helicase DDX17 OS=Homo sapiens GN=DDX17 PE=1 SV=1
Query Observed Mr(expt) Mr(calc) ppm Miss Score Expect Rank Peptide
4556 437.7199 873.4253 873.4444 -21.82 0 47 0.00096 1 R.GLDVEDVK.F 4575 4576 4578
5925 475.8021 949.5896 949.5484 43.3 0 25 0.015 1 K.TIIFVETK.R 1026 5923
6688 496.2505 990.4863 990.5134 -27.34 0 37 0.0093 1 R.QLAEDFLR.D
1267 506.2609 1010.5072 1010.5331 -25.69 0 39 0.02 1 K.LMQLVDHR.G 7027
7186 511.2979 1020.5813 1020.5491 31.5 0 48 0.00037 1 R.LIDFLESGK.T 7178
8187 527.2471 1052.4796 1052.4961 -15.65 0 44 0.0023 1 K.STCIYGGAPK.G
8676 542.2816 1082.5487 1082.5832 -31.90 1 30 0.052 1 K.GPQIRDLER.G
9064 556.3342 1110.6539 1110.6145 35.4 0 9 1.4 1 K.IVDQIRPDR.Q 9065
9778 582.3154 1162.6163 1162.5652 43.9 0 51 0.00032 1 R.DMVGIAQTGSGK.T 9777
9858 586.7950 1171.5755 1171.6019 -22.56 0 66 1.4e-005 1 R.GVEICIATPGR.L 9860
10633 613.8747 1225.7348 1225.7030 25.9 0 67 2.3e-006 1 K.APILIATDVASR.G 10626 10634
10639 409.8935 1226.6587 1226.6520 5.47 1 1 26 2 R.GGFGARGGGGLPPK.K
10762 617.8299 1233.6453 1233.6241 17.2 0 2 28 9 R.LTPYEVDELR.R
10824 413.9253 1238.7540 1238.7095 35.9 1 15 0.23 1 R.KIVDQIRPDR.Q
11857 432.2489 1293.7250 1293.6751 38.6 1 20 0.27 1 R.LKSTCIYGGAPK.G 11849
12706 663.3858 1324.7570 1324.6986 44.0 0 66 4e-006 1 K.VLEEANQAINPK.L 12698 12705
12961 668.8546 1335.6947 1335.6315 47.3 0 42 0.0031 1 R.MLDMGFEPQIR.K
13154 674.8211 1347.6277 1347.6645 -27.36 0 66 1.6e-005 1 R.QTLMWSATWPK.E
13314 454.2144 1359.6215 1359.6571 -26.21 0 17 1.4 1 K.NFYVEHPEVAR.L 13317
13398 684.8518 1367.6891 1367.7231 -24.87 0 90 4.9e-008 1 R.GDGPICLVLAPTR.E 13400
13712 701.3394 1400.6643 1400.6952 -22.08 1 7 14 7 K.ENKTIIFVETK.R
13816 708.8493 1415.6840 1415.7085 -17.29 0 44 0.0024 1 K.GTAYTFFTPGNLK.Q
14078 728.3298 1454.6451 1454.6750 -20.54 0 111 5.3e-010 1 R.SSQSSSQQFSGIGR.S 14079 14080
14325 500.2779 1497.8119 1497.8515 -26.42 1 54 0.00012 1 R.SGKAPILIATDVASR.G
15269 846.3918 1690.7691 1690.8162 -27.87 0 87 1.5e-007 1 R.ELAQQVQQVADDYGK.C
33. P02787|TRFE_HUMAN Mass: 79280 Score: 955 Queries matched: 59 emPAI: 1.99
Serotransferrin OS=Homo sapiens GN=TF PE=1 SV=2
Query Observed Mr(expt) Mr(calc) ppm Miss Score Expect Rank Peptide
4561 437.7393 873.4641 873.4345 33.9 0 24 0.21 1 K.DSAHGFLK.V 4563 4571 4572 4574
6104 482.7758 963.5371 963.5250 12.6 0 64 1.1e-005 1 R.APNHAVVTR.K 6106
6475 489.7711 977.5276 977.4818 46.9 0 60 4e-005 1 K.DGAGDVAFVK.H 6468 6469 1129 6471 6472 6473 6474
6809 499.2597 996.5048 996.4698 35.1 0 47 0.0011 1 K.ASYLDCIR.A 6806 6807 6808 6810
6852 500.7646 999.5147 999.4913 23.4 0 6 11 1 K.YLGEEYVK.A
9241 563.2941 1124.5737 1124.6124 -34.45 1 7 11 7 K.EACVHKILR.Q
9245 563.3097 1124.6048 1124.5648 35.6 1 42 0.0023 1 K.KASYLDCIR.A 9242
10185 598.3001 1194.5857 1194.5352 42.2 0 29 0.064 1 K.WCALSHHER.L
10186 598.3031 1194.5917 1194.5452 39.0 0 (47) 0.0012 1 K.DSGFQMNQLR.G
10337 603.2955 1204.5764 1204.5311 37.6 1 (29) 0.086 1 K.KASYLDCIR.A
10379 403.5305 1207.5696 1207.5226 38.8 1 6 15 1 K.CQSFRDHMK.S
10420 606.2921 1210.5696 1210.5401 24.4 0 53 0.00026 1 K.DSGFQMNQLR.G
11056 625.3347 1248.6549 1248.5986 45.1 0 42 0.003 1 K.SASDLTWDNLK.G 1827 11057
11399 637.3479 1272.6812 1272.6462 27.5 0 61 3e-005 1 K.HSTIFENLANK.A 11397 11401
11480 426.2336 1275.6789 1275.6248 42.5 0 14 1.6 1 K.EFQLFSSPHGK.D
12429 439.8856 1316.6350 1316.5819 40.3 0 19 0.78 1 R.WCAVSEHEATK.C 12428
12522 441.9015 1322.6826 1322.6401 32.1 1 (19) 0.58 1 K.KDSGFQMNQLR.G 12517
13012 447.2356 1338.6850 1338.6350 37.4 1 32 0.03 1 K.KDSGFQMNQLR.G
13488 460.5861 1378.7366 1378.6915 32.7 1 49 0.0005 1 K.CLKDGAGDVAFVK.H 13487
13809 708.3836 1414.7527 1414.7126 28.3 0 67 8e-006 1 K.SVIPSDGPSVACVK.K 13808 13810
14089 729.3463 1456.6781 1456.6599 12.5 1 (0) 66 8 K.KSASDLTWDNLK.G
14090 729.3686 1456.7226 1456.6599 43.1 1 9 7.7 1 K.KSASDLTWDNLK.G
14189 739.9075 1477.8004 1477.7275 49.3 0 61 2.4e-005 1 K.MYLGYEYVTAIR.N
14294 748.3590 1494.7034 1494.6790 16.4 0 (54) 0.00027 1 K.SVIPSDGPSVACVK.K
14445 507.9347 1520.7823 1520.7293 34.9 1 40 0.0051 1 R.LKCDEWSVNSVGK.I
1315 515.2880 1542.8421 1542.8076 22.3 1 20 0.86 1 K.SVIPSDGPSVACVKK.A
14755 529.6068 1585.7987 1585.7671 19.9 0 60 5.9e-005 1 R.KPVEEYANCHLAR.A
15450 863.4109 1724.8073 1724.7597 27.6 0 86 1.7e-007 1 K.IECVSAETTEDCIAK.I
15845 606.6278 1816.8616 1816.7972 35.5 0 57 0.00013 1 R.EGTCPEAPTDECKPVK.W 15844
16076 949.4021 1896.7896 1896.7635 13.8 0 (39) 0.008 1 R.EGTCPEAPTDECKPVK.W
16577 690.7099 2069.1078 2069.0218 41.6 0 55 7.9e-005 1 K.EDLIWELLNQAQEHFGK.D
17594 637.3398 2545.3303 2545.2271 40.5 1 16 0.7 1 R.SMGGKEDLIWELLNQAQEHFGK.D
34. Q02880|TOP2B_HUMAN Mass: 184122 Score: 931 Queries matched: 67 emPAI: 0.77
DNA topoisomerase 2-beta OS=Homo sapiens GN=TOP2B PE=1 SV=3
Query Observed Mr(expt) Mr(calc) ppm Miss Score Expect Rank Peptide
1521 545.2947 544.2874 544.2857 3.24 0 4 53 1 K.ATPEK.S 1523
2033 401.7376 801.4606 801.4497 13.6 0 2 34 2 K.LPVNGFR.S
3785 424.7309 847.4472 847.4188 33.6 0 26 0.13 1 K.LPNYDAR.E
4648 439.7740 877.5335 877.5022 35.8 0 25 0.041 1 K.GIPVVEHK.V
4964 447.7292 893.4439 893.4131 34.6 0 30 0.046 1 R.GYESDPVK.A
5339 457.7642 913.5139 913.4732 44.5 0 26 0.087 1 K.VLFTCFK.R
5511 463.2593 924.5041 924.4705 36.4 0 2 19 7 R.TWTQVYK.E
5929 476.2352 950.4559 950.4263 31.2 0 12 3.5 8 R.LSYYGLR.K 5926 5928
5983 478.2507 954.4869 954.4481 40.7 0 45 0.0014 1 K.FTVETACK.E
6055 480.7622 959.5098 959.4746 36.7 0 17 1 1 K.ENMTLQPK.S
6526 491.7455 981.4765 981.4953 -19.19 0 43 0.0031 1 K.LCNIFSTK.F 6524 6529 6531
6612 494.3091 986.6036 986.5648 39.3 1 39 0.0019 1 K.EKVEELIK.Q
6842 500.2746 998.5346 998.5621 -27.57 1 9 4.7 3 R.EIVNNVRR.M 6846
7001 505.2646 1008.5146 1008.4732 41.0 1 0 46 1 R.DKNMTCIK.V
7036 506.7510 1011.4874 1011.4444 42.5 0 13 2.6 1 R.AYDLAGSCR.G
7091 508.3178 1014.6210 1014.5783 42.1 0 21 0.14 1 R.IIPEITAMK.A
7124 509.2712 1016.5279 1016.5502 -21.97 1 13 2.7 1 K.KGDLDTAAVK.V
7270 514.2537 1026.4929 1026.4505 41.3 0 32 0.029 1 K.SYDDAESLK.T
7564 521.8113 1041.6081 1041.5681 38.4 1 31 0.021 1 R.KVLFTCFK.R
8256 530.7426 1059.4707 1059.4331 35.5 0 30 0.062 1 K.EYFADMER.H
8628 540.8186 1079.6226 1079.5723 46.6 0 20 0.22 1 K.VIHELANER.W
9001 554.8062 1107.5978 1107.5785 17.5 1 1 32 6 R.LHGGKDAASPR.Y
9012 554.8344 1107.6543 1107.6036 45.8 0 94 6.4e-009 1 K.LAQAEAAGLHK.V 9000 9009
1573 558.3274 1114.6402 1114.6169 20.9 0 52 0.00045 1 K.DLIQMLVQR.G 9103 9106
9295 564.8592 1127.7037 1127.6663 33.2 0 67 2e-006 1 K.SLAVSGLGVIGR.D 9292 9296
9595 576.8387 1151.6629 1151.6227 35.0 0 21 0.14 1 R.EVTFVPGLYK.I
9668 580.2847 1158.5549 1158.5183 31.6 1 4 22 8 K.VTGGRNGYGAK.L
10109 594.8488 1187.6829 1187.6398 36.4 1 41 0.0016 1 K.DKLDETGVALK.V
10769 412.2572 1233.7498 1233.7081 33.8 1 5 2.4 1 K.GIPVVEHKVEK.V
10837 414.2550 1239.7432 1239.6823 49.2 0 42 0.00067 1 K.GKPSSDTVPKPK.R 10834
11379 635.8746 1269.7346 1269.6929 32.9 0 50 0.00018 1 R.NTVEITELPVR.T
12400 658.3720 1314.7295 1314.7006 22.0 0 66 8.4e-006 1 R.YIFTMLSTLAR.L 12397
12901 444.5938 1330.7595 1330.6955 48.1 0 (8) 3 1 R.YIFTMLSTLAR.L
13260 679.3789 1356.7432 1356.7038 29.1 0 47 0.00068 1 R.HVDYVVDQVVGK.L
13261 679.3798 1356.7450 1356.7653 -14.98 0 38 0.0053 1 R.LLFPAVDDNLLK.F 13268
13401 456.9510 1367.8312 1367.7773 39.5 1 34 0.0024 1 K.KGKPSSDTVPKPK.R
13455 688.3340 1374.6535 1374.6489 3.34 1 5 22 2 K.FTVETACKEYK.H
13729 702.8428 1403.6711 1403.6027 48.7 1 4 25 5 K.EAKEYFADMER.H
13803 707.8288 1413.6431 1413.6575 -10.12 1 6 18 1 R.EDVLAGMSGKAIK.G
13856 710.8911 1419.7677 1419.7068 42.9 0 3 17 1 K.EWLVGMLGAESTK.L
13976 718.8808 1435.7471 1435.6943 36.8 0 74 1.8e-006 1 K.ELILFSNSDNER.S 13975
14106 731.4127 1460.8109 1460.7511 41.0 0 44 0.00095 1 K.IFDEILVNAADNK.Q
14334 500.9425 1499.8058 1499.8096 -2.56 0 8 6.2 1 R.SIPSLVDGFKPGQR.K
14516 510.6364 1528.8873 1528.8290 38.1 0 46 0.00037 1 K.HGFLEEFITPIVK.A
15319 850.4565 1698.8984 1698.8312 39.5 0 63 1.9e-005 1 K.SESDLEETEPVVIPR.D
15518 580.9805 1739.9196 1739.8375 47.2 0 4 15 1 R.MLDGLDPHPMLPNYK.N
15543 582.2795 1743.8166 1743.7903 15.1 1 2 41 9 K.KLQLEETMPSPYGR.R
15749 896.9090 1791.8035 1791.8527 -27.46 0 99 9e-009 1 K.VVEAVNSDSDSEFGIPK.K
16654 703.0415 2106.1026 2106.0117 43.2 1 43 0.002 1 K.EDLAAFVEELDKVESQER.E
17458 829.7854 2486.3343 2486.2217 45.3 0 91 1.7e-008 1 K.VYVPALIFGQLLTSSNYDDDEK.K
35. O95678|K2C75_HUMAN Mass: 59809 Score: 880 Queries matched: 68 emPAI: 0.72
Keratin, type II cytoskeletal 75 OS=Homo sapiens GN=KRT75 PE=1 SV=2
Query Observed Mr(expt) Mr(calc) ppm Miss Score Expect Rank Peptide
2414 410.1936 818.3727 818.4068 -41.71 1 3 30 7 K.AKQDMAR.L
2653 414.2369 826.4592 826.4225 44.4 0 47 0.00042 1 K.FASFIDK.V 2632 2633 2635 2638 2639 2640 2641 2646 2649 2650 2652
3787 424.7339 847.4533 847.4400 15.8 0 8 7.3 4 R.GLGGSGSSVK.F
5211 453.7471 905.4797 905.4607 21.0 0 40 0.0046 1 R.FLEQQNK.V 5213 5214 5216
5464 461.7439 921.4733 921.4920 -20.26 0 10 4.1 8 R.SLYNLGGAK.R 5465
6940 503.2261 1004.4377 1004.4597 -21.85 0 52 0.00033 1 K.LLEGEECR.L 6941 6942 6943 6944 6945 1219 1220
8397 533.7810 1065.5474 1065.5090 36.0 1 52 0.00031 1 R.YEDEINKR.T 8391 8392 8393 8394 8398
8607 539.8141 1077.6137 1077.5931 19.1 1 2 17 3 R.SLYNLGGAKR.V
8609 540.2499 1078.4852 1078.5043 -17.67 0 52 0.00036 1 K.AQYEDIANR.S 8608 8610 8611 8612
8666 541.8197 1081.6248 1081.5920 30.3 1 66 4.4e-006 1 K.FASFIDKVR.F 8657 8658 8659 8660 8665 8668
9391 567.3119 1132.6093 1132.5546 48.2 1 75 1.4e-006 1 R.KLLEGEECR.L 9371 9372 9374 9376 9377 9379 9385
9838 585.8044 1169.5942 1169.5387 47.5 1 5 16 4 K.KDVDAAYMNK.V
12478 440.8967 1319.6683 1319.7085 -30.42 1 28 0.09 1 R.TAAENEFVALKK.D
12809 665.3954 1328.7763 1328.7187 43.4 0 64 5.6e-006 1 R.NLDLDSIIAEVK.A 12785 12786 12787 12798 12807
13366 683.3137 1364.6128 1364.6354 -16.58 1 10 6.9 5 R.NTKQEISEMNR.M 13369 13371 13373
14682 522.6303 1564.8690 1564.8283 26.1 1 1 17 5 R.LLREYQELMNIK.L
36. Q562R1|ACTBL_HUMAN Mass: 42318 Score: 833 Queries matched: 54 emPAI: 1.34
Beta-actin-like protein 2 OS=Homo sapiens GN=ACTBL2 PE=1 SV=2
Query Observed Mr(expt) Mr(calc) ppm Miss Score Expect Rank Peptide
5192 453.2442 904.4739 904.4436 33.5 1 24 0.2 1 K.CDVDIRK.D
5486 462.2751 922.5357 922.5600 -26.32 1 39 0.0027 1 K.IIAPPERK.Y 5483 5484 5485 5490
6816 499.7358 997.4570 997.4790 -22.05 0 39 0.007 1 R.DLTDYLMK.I 6817 6818 6820 6821 6822 6823 6824
7067 507.7593 1013.5041 1013.4739 29.8 0 (29) 0.059 1 R.DLTDYLMK.I 7069
7484 518.8481 1035.6817 1035.6440 36.4 1 30 0.0019 1 K.IKIIAPPER.K 7482
9847 586.3088 1170.6030 1170.5638 33.5 0 57 0.00011 1 R.HQGVMVGMGQK.D 9843 9844 9845 9848 9850
10087 594.2764 1186.5382 1186.5587 -17.27 0 (39) 0.0077 1 R.HQGVMVGMGQK.D 10086 10089
10090 594.3088 1186.6030 1186.5587 37.3 0 (46) 0.0014 1 R.HQGVMVGMGQK.D 10088
10309 602.2706 1202.5266 1202.5536 -22.49 0 (23) 0.33 1 R.HQGVMVGMGQK.D
14460 762.8908 1523.7670 1523.8034 -23.85 1 2 35 2 K.EIITLAPSTMKIK.I
14763 795.9384 1589.8623 1589.8521 6.43 1 27 0.064 1 R.MQKEIITLAPSTMK.I
14954 541.9777 1622.9113 1622.8338 47.8 1 20 0.17 1 R.LDLAGRDLTDYLMK.I 14952
15067 547.2716 1638.7930 1638.8287 -21.78 1 (17) 1.2 1 R.LDLAGRDLTDYLMK.I 15065
15730 895.9747 1789.9348 1789.8846 28.0 0 110 4.6e-010 1 R.SYELPDGQVITIGNER.F 15723 15724 15725 15726 15727 15729 15731
16328 652.0500 1953.1283 1953.0571 36.4 0 39 0.0011 2 R.VAPDEHPILLTEAPLNPK.I 16320 16321 16322 16323 1883 16325 16326
37. P01877|IGHA2_HUMAN Mass: 37301 Score: 832 Queries matched: 28 emPAI: 0.62
Ig alpha-2 chain C region OS=Homo sapiens GN=IGHA2 PE=1 SV=3
Query Observed Mr(expt) Mr(calc) ppm Miss Score Expect Rank Peptide
2404 409.7221 817.4296 817.3970 39.9 0 24 0.24 1 R.VAAEDWK.K 2402 2403 2405
5023 448.7368 895.4590 895.4552 4.25 0 31 0.046 1 K.YLTWASR.Q 5020 5021 5027 5029
5771 470.7603 939.5060 939.4774 30.5 0 53 0.00016 1 K.SAVQGPPER.D 5770 5772 5774
10451 607.3458 1212.6770 1212.6251 42.8 0 84 1.1e-007 1 R.WLQGSQELPR.E 10439 10440 1766 10445 10446 10447 10448 10449
14138 490.9457 1469.8152 1469.7626 35.7 1 7 5 1 R.WLQGSQELPREK.Y
14410 756.8814 1511.7483 1511.6893 39.1 0 106 1.5e-009 1 R.DASGATFTWTPSSGK.S 14409
15879 918.4526 1834.8906 1834.9425 -28.27 0 104 2.8e-009 1 R.QEPSQGTTTFAVTSILR.V 15881
38. P17844|DDX5_HUMAN Mass: 69618 Score: 773 Queries matched: 49 emPAI: 1.68
Probable ATP-dependent RNA helicase DDX5 OS=Homo sapiens GN=DDX5 PE=1 SV=1
Query Observed Mr(expt) Mr(calc) ppm Miss Score Expect Rank Peptide
2825 416.7355 831.4565 831.4814 -29.91 1 9 6.5 6 R.SKEITVR.G
4556 437.7199 873.4253 873.4444 -21.82 0 47 0.00096 1 R.GLDVEDVK.F 4575 4576 4578
4603 438.2440 874.4734 874.4409 37.2 1 19 0.59 1 R.DRGFGAPR.F
5477 462.2529 922.4913 922.5236 -35.04 1 39 0.0054 1 R.GYSSLLKR.D 5487
5725 468.7962 935.5779 935.5328 48.3 0 40 0.0008 1 K.TIVFVETK.R 5715 5723
6569 493.3014 984.5882 984.5604 28.3 0 59 2.8e-005 1 K.LLQLVEDR.G 6564 6571
8157 525.7917 1049.5689 1049.5182 48.3 0 29 0.049 1 R.DWVLNEFK.H 8154 8156 8158
8187 527.2471 1052.4796 1052.4961 -15.65 0 44 0.0023 1 K.STCIYGGAPK.G
8676 542.2816 1082.5487 1082.5832 -31.90 1 30 0.052 1 K.GPQIRDLER.G
8846 547.8006 1093.5866 1093.5478 35.5 0 45 0.0014 1 R.LIDFLECGK.T 8841
8865 548.7909 1095.5672 1095.5196 43.4 0 42 0.0031 1 R.TAQEVETYR.R
9064 556.3342 1110.6539 1110.6145 35.4 0 9 1.4 1 K.IVDQIRPDR.Q 9065
9238 563.2772 1124.5399 1124.5093 27.2 0 5 20 2 R.LMEEIMSEK.E
9308 565.3531 1128.6916 1128.6503 36.6 0 61 8.1e-006 1 K.QVSDLISVLR.E 9303 9309
9858 586.7950 1171.5755 1171.6019 -22.56 0 66 1.4e-005 1 R.GVEICIATPGR.L 9860
10407 403.8792 1208.6158 1208.6166 -0.68 0 (9) 7.4 5 K.QVSDLISVLR.E
10633 613.8747 1225.7348 1225.7030 25.9 0 67 2.3e-006 1 K.APILIATDVASR.G 10626 10634
10824 413.9253 1238.7540 1238.7095 35.9 1 15 0.23 1 R.KIVDQIRPDR.Q
11087 418.2063 1251.5971 1251.6207 -18.91 1 27 0.11 1 R.TAQEVETYRR.S
11857 432.2489 1293.7250 1293.6751 38.6 1 20 0.27 1 R.LKSTCIYGGAPK.G 11849
12961 668.8546 1335.6947 1335.6315 47.3 0 42 0.0031 1 R.MLDMGFEPQIR.K
13081 448.2436 1341.7090 1341.7365 -20.46 1 18 0.64 1 K.LLQLVEDRGSGR.S
13154 674.8211 1347.6277 1347.6645 -27.36 0 66 1.6e-005 1 R.QTLMWSATWPK.E
13398 684.8518 1367.6891 1367.7231 -24.87 0 90 4.9e-008 1 R.GDGPICLVLAPTR.E 13400
13603 463.8829 1388.6268 1388.6473 -14.79 0 15 2.4 1 K.NFYQEHPDLAR.R
14197 494.2301 1479.6685 1479.6949 -17.79 1 12 4 1 R.LMEEIMSEKENK.T 14198
14719 787.8759 1573.7372 1573.7777 -25.68 0 81 5.2e-007 1 K.TGTAYTFFTPNNIK.Q
15750 896.9804 1791.9462 1791.8574 49.6 0 3 17 4 R.ELAQQVQQVAAEYCR.A
39. P07437|TBB5_HUMAN Mass: 50095 Score: 718 Queries matched: 27 emPAI: 1.37
Tubulin beta chain OS=Homo sapiens GN=TUBB PE=1 SV=2
Query Observed Mr(expt) Mr(calc) ppm Miss Score Expect Rank Peptide
7293 514.7493 1027.4840 1027.5121 -27.31 0 60 5.9e-005 1 K.TAVCDIPPR.G 1310 7299 7300 7302 7303
7515 520.2856 1038.5567 1038.5862 -28.41 0 57 8.1e-005 1 R.YLTVAAVFR.G 7521
8593 539.2871 1076.5597 1076.5250 32.2 1 40 0.0043 1 K.IREEYPDR.I 8576 8594
9321 565.8158 1129.6170 1129.5880 25.6 0 35 0.012 1 R.FPGQLNADLR.K
9494 572.3306 1142.6467 1142.6270 17.2 0 58 4.8e-005 1 K.LAVNMVPFPR.L 9487 9499
12116 651.3429 1300.6713 1300.6299 31.9 0 67 9.8e-006 1 R.ISVYYNEATGGK.Y 12121
12458 660.3746 1318.7346 1318.6955 29.6 0 66 7.3e-006 1 R.IMNTFSVVPSPK.V
14031 723.8671 1445.7196 1445.6820 26.0 0 99 8e-009 1 K.EVDEQMLNVQNK.N 14032
14905 808.4554 1614.8963 1614.8287 41.8 0 65 7.5e-006 1 R.AILVDLEPGTMDSVR.S 14902
14938 540.9353 1619.7839 1619.8283 -27.37 0 53 0.00038 1 R.LHFFMPGFAPLTSR.G
15137 553.9966 1658.9681 1658.8879 48.3 0 71 8.5e-007 1 R.ALTVPELTQQVFDAK.N 15135
17003 562.7782 2247.0838 2247.1374 -23.87 1 9 9.4 2 R.GLKMAVTFIGNSTAIQELFK.R
18171 933.4937 2797.4591 2797.3361 44.0 0 6 9.2 3 R.SGPFGQIFRPDNFVFGQSGAGNNWAK.G
40. Q86Y46|K2C73_HUMAN Mass: 59457 Score: 673 Queries matched: 46 emPAI: 0.44
Keratin, type II cytoskeletal 73 OS=Homo sapiens GN=KRT73 PE=1 SV=1
Query Observed Mr(expt) Mr(calc) ppm Miss Score Expect Rank Peptide
2653 414.2369 826.4592 826.4225 44.4 0 47 0.00042 1 K.FASFIDK.V 2632 2633 2635 2638 2639 2640 2641 2646 2649 2650 2652
6940 503.2261 1004.4377 1004.4597 -21.85 0 52 0.00033 1 K.LLEGEECR.M 6941 6942 6943 6944 6945 1219 1220
8666 541.8197 1081.6248 1081.5920 30.3 1 66 4.4e-006 1 K.FASFIDKVR.F 8657 8658 8659 8660 8665 8668
8984 554.2884 1106.5622 1106.5720 -8.79 1 51 0.00043 2 R.AQYEEIARK.S 8977 8979 8980 8982 8983 8985 8986
9391 567.3119 1132.6093 1132.5546 48.2 1 75 1.4e-006 1 R.KLLEGEECR.M 9371 9372 9374 9376 9377 9379 9385
10311 602.3051 1202.5955 1202.5445 42.5 1 11 4.8 2 R.TRLGSASEFR.D
11391 637.3169 1272.6192 1272.6786 -46.65 1 4 22 3 K.QLETLSGDRVR.L
12986 669.8408 1337.6670 1337.6826 -11.69 1 70 6.2e-006 1 K.SKAEAEALYQTK.F
41. P08107|HSP71_HUMAN Mass: 70294 Score: 667 Queries matched: 34 emPAI: 1.16
Heat shock 70 kDa protein 1A/1B OS=Homo sapiens GN=HSPA1A PE=1 SV=5
Query Observed Mr(expt) Mr(calc) ppm Miss Score Expect Rank Peptide
2008 401.2302 800.4459 800.4140 39.8 0 17 1.1 1 K.DNNLLGR.F 2006
2062 402.7408 803.4671 803.4389 35.1 0 26 0.098 1 K.ITITNDK.G
4759 442.7234 883.4322 883.4052 30.5 0 (1) 39 7 K.ITITNDK.G
5161 451.7607 901.5069 901.4756 34.7 0 19 0.53 1 R.STLEPVEK.A 5160
5886 474.2538 946.4930 946.4607 34.1 0 32 0.028 1 K.SAVEDEGLK.G
6897 502.2607 1002.5068 1002.5345 -27.67 1 71 4.1e-006 1 R.LSKEEIER.M 6912
7135 509.3087 1016.6028 1016.5614 40.7 1 46 0.00044 1 K.ITITNDKGR.L
9033 555.3106 1108.6066 1108.5665 36.2 0 44 0.0012 1 K.LLQDFFNGR.D
9433 569.2984 1136.5823 1136.5462 31.8 1 47 0.0011 1 K.YKAEDEVQR.E 9434
9442 569.7951 1137.5756 1137.6030 -24.05 1 46 0.0019 1 K.VQVSYKGETK.A
10211 599.3792 1196.7438 1196.6877 46.9 0 56 1.5e-005 1 K.DAGVIAGLNVLR.I 10204 10205 10208 10210
10326 602.7986 1203.5826 1203.5255 47.4 0 28 0.086 1 K.GGSGSGPTIEEVD.- 10325
10600 611.8155 1221.6163 1221.5700 37.9 0 69 8e-006 1 K.FGDPVVQSDMK.H
10663 614.8399 1227.6652 1227.6207 36.2 0 67 8.5e-006 1 K.VEIIANDQGNR.T 10661
11702 644.3355 1286.6564 1286.5965 46.6 0 29 0.08 1 K.NALESYAFNMK.S
14226 744.3763 1486.7380 1486.6940 29.6 0 81 4.2e-007 1 R.TTPSYVAFTDTER.L 14225 14229
15132 829.9624 1657.9102 1657.8424 40.9 0 92 1.4e-008 1 K.NQVALNPQNTVFDAK.R
15182 559.2698 1674.7876 1674.7234 38.4 0 38 0.01 1 K.ATAGDTHLGGEDFDNR.L
15234 563.3318 1686.9735 1686.8940 47.1 0 52 7.8e-005 1 R.IINEPTAAAIAYGLDR.T 15233
15836 605.6753 1814.0039 1813.9435 33.3 1 13 1.1 1 K.NQVALNPQNTVFDAKR.L 15835
42. P19013|K2C4_HUMAN Mass: 57649 Score: 653 Queries matched: 56 emPAI: 1.90
Keratin, type II cytoskeletal 4 OS=Homo sapiens GN=KRT4 PE=1 SV=4
Query Observed Mr(expt) Mr(calc) ppm Miss Score Expect Rank Peptide
2653 414.2369 826.4592 826.4225 44.4 0 47 0.00042 1 K.FASFIDK.V 2632 2633 2635 2638 2639 2640 2641 2646 2649 2650 2652
5608 466.2350 930.4555 930.4770 -23.10 0 31 0.038 1 K.SEIAELNR.M 5612
5837 472.7678 943.5211 943.5338 -13.45 1 10 4.4 5 R.AEIENIKK.Q
6681 495.7883 989.5620 989.5757 -13.79 0 40 0.0028 1 K.IISTTTLNK.R
6763 497.7483 993.4820 993.4913 -9.41 0 30 0.055 1 K.SISMSVAGSR.Q
6992 504.7491 1007.4837 1007.4923 -8.55 0 42 0.0034 1 K.LLEGEEYR.M
8768 545.7549 1089.4951 1089.4526 39.1 0 (2) 40 5 K.SISMSVAGSR.Q
8979 554.2777 1106.5409 1106.5356 4.78 0 56 0.00014 1 R.AQYEEIAQR.S 8970 8971 8972 8973 8974 8975 8976 8977 8980 8982
9420 568.8004 1135.5862 1135.5873 -0.94 1 8 8.5 1 R.KLLEGEEYR.M
9605 577.3122 1152.6098 1152.5662 37.8 1 8 7.8 9 K.TKYEEEINK.R
10190 598.7846 1195.5547 1195.5656 -9.08 0 40 0.0072 1 R.GFSCGSAIVGGGK.R
10359 603.8159 1205.6172 1205.6292 -9.96 0 45 0.0018 1 R.TAAENDFVVLK.K
10488 406.2129 1215.6169 1215.6208 -3.20 1 20 0.55 1 K.QLDTLGNDKGR.L
11374 635.7938 1269.5730 1269.5772 -3.27 0 39 0.0073 1 R.GAFSSVSMSGGAGR.C
11635 643.8241 1285.6337 1285.5955 29.7 0 (5) 20 2 R.TAAENDFVVLK.K 11641
12938 445.5771 1333.7096 1333.7242 -10.92 1 52 0.00025 1 R.TAAENDFVVLKK.D 12934
12986 669.8408 1337.6670 1337.6826 -11.69 1 70 6.2e-006 1 R.SKAEAEALYQTK.V
13177 676.8331 1351.6516 1351.6667 -11.19 1 40 0.0069 1 R.GFSCGSAIVGGGKR.G
13748 703.8581 1405.7016 1405.7089 -5.20 0 67 1.2e-005 1 K.VDSLNDEINFLK.V
14008 481.5885 1441.7438 1441.6732 49.0 1 2 33 6 K.RGAFSSVSMSGGAGR.C
14020 722.8432 1443.6717 1443.6552 11.5 1 3 34 2 K.TMQDSVEDFKTK.Y
15050 818.4167 1634.8189 1634.8264 -4.57 0 29 0.066 1 K.WNLLQQQTTTTSSK.N
15511 870.8448 1739.6750 1739.7451 -40.24 1 (6) 15 3 R.CSSGGFGSRSLYNLR.G
15515 870.8606 1739.7066 1739.7451 -22.10 1 13 3.2 2 R.CSSGGFGSRSLYNLR.G 15512 15513
15854 607.9808 1820.9207 1820.9381 -9.55 0 43 0.0025 1 K.VQQLQISVDQHGDNLK.N
16800 736.0600 2205.1582 2205.1641 -2.68 1 45 0.00097 1 K.VLETKWNLLQQQTTTTSSK.N
43. Q9BYX7|ACTBM_HUMAN Mass: 42331 Score: 648 Queries matched: 21 emPAI: 0.40
Putative beta-actin-like protein 3 OS=Homo sapiens GN=POTEKP PE=5 SV=1
Query Observed Mr(expt) Mr(calc) ppm Miss Score Expect Rank Peptide
6978 504.2851 1006.5557 1006.5560 -0.26 1 1 26 9 K.ILTERGYR.F
13446 687.8338 1373.6531 1373.6228 22.1 0 5 22 1 R.FTTTAEQEIVR.D
13805 707.9228 1413.8311 1413.8265 3.29 1 8 2.2 3 K.EITALAPSIMKIK.I
14420 505.9456 1514.8149 1514.7419 48.2 0 66 8.3e-006 1 K.IWHHTFYNELR.V
14431 506.2620 1515.7641 1515.6954 45.4 0 79 8.1e-007 1 K.QEYDESGPSIVHR.K 14427 14428 14429 14430
14772 796.8859 1591.7572 1591.8313 -46.58 1 2 46 7 R.MQKEITALAPSIMK.I
15081 548.9546 1643.8419 1643.7903 31.3 1 47 0.00098 1 K.QEYDESGPSIVHRK.C 15080
15730 895.9747 1789.9348 1789.8846 28.0 0 110 4.6e-010 1 K.SYELPDGQVITIGNER.F 15723 15724 15725 15726 15727 15729 15731
44. Q15323|K1H1_HUMAN Mass: 48633 Score: 637 Queries matched: 36 emPAI: 1.10
Keratin, type I cuticular Ha1 OS=Homo sapiens GN=KRT31 PE=1 SV=3
Query Observed Mr(expt) Mr(calc) ppm Miss Score Expect Rank Peptide
2114 404.1997 806.3849 806.3923 -9.14 0 62 3e-005 1 K.LAADDFR.T 2106 2107 2108 2109 2110 2111 2112 2113 2115 2117 2118
2487 412.2232 822.4319 822.4487 -20.45 0 47 0.00074 1 R.LASYLEK.V 2489 2491
6847 500.2824 998.5502 998.5760 -25.86 0 34 0.015 1 R.LVVQIDNAK.L 6841
8938 552.7891 1103.5636 1103.5896 -23.62 0 42 0.0033 1 R.ILDELTLCK.S
10196 599.2692 1196.5238 1196.5495 -21.51 0 43 0.0031 1 R.LECEINTYR.S
10866 622.3164 1242.6183 1242.6568 -31.01 0 50 0.00053 1 R.QLVESDINGLR.R
12449 659.8278 1317.6410 1317.6329 6.10 1 3 29 7 R.TKYQTELSLR.Q
12517 441.8906 1322.6501 1322.6231 20.4 0 (4) 23 5 R.QLVESDINGLR.R
13701 467.2452 1398.7139 1398.7579 -31.49 1 12 3 1 R.QLVESDINGLRR.I
13885 712.8361 1423.6577 1423.6878 -21.08 1 44 0.0028 1 R.ARLECEINTYR.S
14384 752.8720 1503.7294 1503.7681 -25.75 0 70 6.9e-006 1 R.QNQEYQVLLDVR.A
14958 813.4087 1624.8028 1624.8420 -24.17 0 50 0.00058 1 R.LNVEVDAAPTVDLNR.V
16652 702.3405 2103.9998 2104.0549 -26.19 1 59 9e-005 1 R.SDLERQNQEYQVLLDVR.A
45. Q14525|KT33B_HUMAN Mass: 47325 Score: 627 Queries matched: 35 emPAI: 1.14
Keratin, type I cuticular Ha3-II OS=Homo sapiens GN=KRT33B PE=1 SV=3
Query Observed Mr(expt) Mr(calc) ppm Miss Score Expect Rank Peptide
2114 404.1997 806.3849 806.3923 -9.14 0 62 3e-005 1 K.LAADDFR.T 2106 2107 2108 2109 2110 2111 2112 2113 2115 2117 2118
2487 412.2232 822.4319 822.4487 -20.45 0 47 0.00074 1 R.LASYLEK.V 2489 2491
6847 500.2824 998.5502 998.5760 -25.86 0 34 0.015 1 R.LVVQIDNAK.L 6841
10196 599.2692 1196.5238 1196.5495 -21.51 0 43 0.0031 1 R.LECEINTYR.S
11391 637.3169 1272.6192 1272.6674 -37.82 0 54 0.00027 1 R.QLVESDINSLR.R
12953 668.8360 1335.6575 1335.6419 11.7 0 4 27 3 R.NQYEALVETNR.R
13386 456.5474 1366.6205 1366.6589 -28.14 0 45 0.0021 1 K.QNHEQEVNTLR.C 13384
13885 712.8361 1423.6577 1423.6878 -21.08 1 44 0.0028 1 R.ARLECEINTYR.S
13930 477.2464 1428.7173 1428.7685 -35.80 1 18 0.92 1 R.QLVESDINSLRR.I
14384 752.8720 1503.7294 1503.7681 -25.75 0 70 6.9e-006 1 R.QNQEYQVLLDVR.A
16652 702.3405 2103.9998 2104.0549 -26.19 1 59 9e-005 1 R.SDLERQNQEYQVLLDVR.A
46. P02768|ALBU_HUMAN Mass: 71317 Score: 624 Queries matched: 42 emPAI: 1.04
Serum albumin OS=Homo sapiens GN=ALB PE=1 SV=2
Query Observed Mr(expt) Mr(calc) ppm Miss Score Expect Rank Peptide
4301 435.2423 868.4700 868.4307 45.3 0 9 3.2 3 K.LVTDLTK.V
4609 438.2614 874.5083 874.5025 6.67 1 17 0.56 1 R.LSQRFPK.A 4610 4611
4671 440.7390 879.4635 879.4338 33.8 0 36 0.011 1 K.AEFAEVSK.L 4672 4673
5538 464.2623 926.5101 926.4861 25.9 0 25 0.08 1 K.YLYEIAR.R 5529 5540 5543
6066 480.7981 959.5816 959.5552 27.5 0 45 0.00042 1 K.FQNALLVR.Y 6057 6058 6068 6070
6554 492.7620 983.5094 983.4811 28.7 0 34 0.018 1 K.TYETTLEK.C 6555
6864 500.8161 999.6176 999.5964 21.2 0 51 0.00012 1 K.QTALVELVK.H 6858
7065 507.3119 1012.6092 1012.5917 17.3 0 36 0.0041 1 K.LVAASQAALGL.-
8527 537.7882 1073.5618 1073.5353 24.7 1 42 0.0039 1 K.LDELRDEGK.A 8530
9441 569.7738 1137.5331 1137.4907 37.3 0 51 0.00065 1 K.CCTESLVNR.R
9549 575.3291 1148.6436 1148.6077 31.3 0 42 0.0017 1 K.LVNEVTEFAK.T 9551 9552
10625 409.5563 1225.6470 1225.5979 40.1 1 2 29 1 R.FKDLGEENFK.A
11086 626.8048 1251.5950 1251.6499 -43.84 1 (4) 24 6 R.FPKAEFAEVSK.L
12909 444.8943 1331.6609 1331.6162 33.6 1 8 8.7 1 R.FPKAEFAEVSK.L
13184 676.8762 1351.7378 1351.7612 -17.29 1 9 4 2 K.FQNALLVRYTK.K
13278 453.5640 1357.6701 1357.6224 35.1 0 1 46 4 K.AVMDDFAAFVEK.C
13422 686.3057 1370.5968 1370.5595 27.3 0 80 6.2e-007 1 K.AAFTECCQAADK.A 13423
14016 722.3457 1442.6768 1442.6347 29.1 0 79 7.7e-007 1 K.YICENQDSISSK.L 14013 14014 14015
14324 749.8177 1497.6208 1497.5712 33.1 0 103 3.4e-009 1 K.TCVADESAENCDK.S
14408 756.4551 1510.8955 1510.8355 39.7 0 60 9.8e-006 1 K.VPQVSTPTLVEVSR.N
15072 547.3401 1638.9986 1638.9305 41.6 1 42 0.00024 1 K.KVPQVSTPTLVEVSR.N
16523 682.3922 2044.1549 2044.0881 32.7 0 39 0.0015 1 K.VFDEFKPLVEEPQNLIK.Q
47. P10809|CH60_HUMAN Mass: 61187 Score: 614 Queries matched: 39 emPAI: 1.57
60 kDa heat shock protein, mitochondrial OS=Homo sapiens GN=HSPD1 PE=1 SV=2
Query Observed Mr(expt) Mr(calc) ppm Miss Score Expect Rank Peptide
2076 403.2273 804.4399 804.4051 43.3 0 52 0.00023 1 K.DDAMLLK.G 2072 2075
2530 412.7457 823.4768 823.4568 24.2 1 1 12 1 R.KGVITVK.D
2847 417.2189 832.4232 832.3828 48.6 0 42 0.0035 1 K.APGFGDNR.K
3688 422.7726 843.5307 843.4888 49.7 0 29 0.025 1 K.IPAMTIAK.N
481 422.7750 843.5355 843.5066 34.3 0 10 1.8 2 K.VGEVIVTK.D 3686
3939 428.2547 854.4949 854.4610 39.6 0 18 0.29 1 K.GANPVEIR.R
4526 437.2285 872.4425 872.4650 -25.78 0 9 7.7 3 R.QMRPVSR.V 4532
873 451.2833 900.5520 900.5280 26.6 0 58 8.8e-005 1 K.LSDGVAVLK.V 5141 872 5152
5290 456.8092 911.6038 911.5804 25.7 0 62 2.8e-006 1 K.VGLQVVAVK.A 5286
5493 462.7471 923.4797 923.4551 26.6 0 (5) 16 4 K.IPAMTIAK.N
6057 480.7742 959.5338 959.5036 31.5 0 53 0.00022 1 R.VTDALNATR.A 6058
6080 481.2623 960.5101 960.4777 33.7 1 32 0.028 1 K.APGFGDNRK.N
7030 506.3005 1010.5865 1010.5621 24.1 1 24 0.079 1 K.GANPVEIRR.G 7021
10080 593.8498 1185.6850 1185.7155 -25.74 1 2 13 7 R.TLKIPAMTIAK.N
10128 595.8361 1189.6575 1189.6012 47.3 0 22 0.23 1 K.EIGNIISDAMK.K 10129
10477 608.3494 1214.6842 1214.6507 27.6 0 35 0.0096 1 K.NAGVEGSLIVEK.I 10478
10746 617.3249 1232.6353 1232.5885 38.0 0 77 1.1e-006 1 K.VGGTSDVEVNEK.K 10743
13104 672.8840 1343.7534 1343.7085 33.4 0 69 2.9e-006 1 R.TVIIEQSWGSPK.V
13337 454.5839 1360.7300 1360.6834 34.2 1 37 0.0077 1 K.VGGTSDVEVNEKK.D
13616 695.3752 1388.7358 1388.6976 27.5 0 45 0.0013 1 R.GYISPYFINTSK.G 13606 13618
13928 714.9379 1427.8612 1427.8058 38.9 0 7 1.5 1 R.GVMLAVDAVIAELK.K
16180 640.3905 1918.1498 1918.0636 44.9 0 48 4.4e-005 1 K.ISSIQSIVPALEIANAHR.K
16659 705.0826 2112.2259 2112.1323 44.3 0 94 2.7e-009 1 R.ALMLQGVDLLADAVAVTMGPK.G
16913 557.0303 2224.0919 2224.0884 1.57 0 (5) 18 1 R.ALMLQGVDLLADAVAVTMGPK.G
48. O95831|AIFM1_HUMAN Mass: 67144 Score: 603 Queries matched: 27 emPAI: 1.01
Apoptosis-inducing factor 1, mitochondrial OS=Homo sapiens GN=AIFM1 PE=1 SV=1
Query Observed Mr(expt) Mr(calc) ppm Miss Score Expect Rank Peptide
210 414.7654 827.5163 827.4865 36.0 0 36 0.0071 1 K.VVQLDVR.D
2841 416.7651 831.5156 831.4814 41.2 1 8 2.2 3 R.SLEKISR.E
3665 422.7163 843.4180 843.4086 11.1 0 23 0.23 1 K.ATAQDNPK.S 3651 3656 3664
4264 434.2739 866.5332 866.5014 36.7 0 32 0.0053 1 K.GVIFYLR.D 4265
4822 444.2106 886.4067 886.4185 -13.27 0 6 11 3 K.LFNIHED.-
Select Summary Report (../data/20100702/F013585.dat) Page 21 of 88
http://nc-1701.biomed.helsinki.fi/mascot/cgi/master_results.pl?file=..%2Fdata%2F2010... 7/2/2010
5113 450.7605 899.5064 899.4825 26.7 0 47 0.00064 1 R.VNAELQAR.S 5116
9478 571.8503 1141.6861 1141.6343 45.4 0 56 4.2e-005 1 R.ISGLGLTPEQK.Q 1653 9477
11324 634.3357 1266.6569 1266.6092 37.7 0 95 1.5e-008 1 K.LNDGSQITYEK.C 11326 11327
12420 439.5631 1315.6676 1315.7095 -31.91 1 4 22 8 R.SLSAIDRAGAEVK.S
14025 722.9262 1443.8379 1443.7973 28.1 0 87 2.4e-008 1 R.ALGTEVIQLFPEK.G 14026
14058 725.8720 1449.7294 1449.6776 35.7 0 41 0.0047 1 K.ELWFSDDPNVTK.T
14209 495.2491 1482.7255 1482.6586 45.1 0 42 0.0035 1 K.DGEQHEDLNEVAK.L
14326 500.2809 1497.8210 1497.7549 44.1 1 61 2.1e-005 1 R.RVEHHDHAVVSGR.L
14518 765.8982 1529.7819 1529.7209 39.9 0 108 7.8e-010 1 K.AALSASEGEEVPQDK.A
14710 786.9206 1571.8267 1571.8341 -4.71 0 65 1.4e-005 1 K.VMPNAIVQSVGVSSGK.L
14953 812.4375 1622.8604 1622.8014 36.3 0 76 1e-006 1 K.ILPEYLSNWTMEK.V
16775 728.4310 2182.2712 2182.1707 46.0 0 39 0.0005 1 R.VLIVSEDPELPYMRPPLSK.E
49. Q92764|KRT35_HUMAN Mass: 51640 Score: 572 Queries matched: 30 emPAI: 0.63
Keratin, type I cuticular Ha5 OS=Homo sapiens GN=KRT35 PE=2 SV=5
Query Observed Mr(expt) Mr(calc) ppm Miss Score Expect Rank Peptide
2114 404.1997 806.3849 806.3923 -9.14 0 62 3e-005 1 K.LAADDFR.T 2106 2107 2108 2109 2110 2111 2112 2113 2115 2117 2118
8779 545.7796 1089.5446 1089.5740 -27.00 0 30 0.059 1 R.ILDDLTLCK.S
10196 599.2692 1196.5238 1196.5495 -21.51 0 43 0.0031 1 R.LECEINTYR.G
10612 409.2110 1224.6110 1224.6350 -19.58 1 12 3.7 1 R.TKYETEVSLR.Q
10624 613.7776 1225.5407 1225.5687 -22.87 0 43 0.0035 1 K.NHEEEVNSLR.C
10866 622.3164 1242.6183 1242.6568 -31.01 0 50 0.00053 1 R.QLVESDINGLR.R
12517 441.8906 1322.6501 1322.6231 20.4 0 (4) 23 5 R.QLVESDINGLR.R
13701 467.2452 1398.7139 1398.7579 -31.49 1 12 3 1 R.QLVESDINGLRR.I
13885 712.8361 1423.6577 1423.6878 -21.08 1 44 0.0028 1 R.ARLECEINTYR.G
14384 752.8720 1503.7294 1503.7681 -25.75 0 70 6.9e-006 1 R.QNQEYQVLLDVR.A
50. P01766|HV305_HUMAN Mass: 13332 Score: 561 Queries matched: 30 emPAI: 1.17
Ig heavy chain V-III region BRO OS=Homo sapiens PE=1 SV=1
Query Observed Mr(expt) Mr(calc) ppm Miss Score Expect Rank Peptide
1823 623.3609 622.3536 622.3439 15.7 0 6 4.9 1 R.FTISR.N
2951 418.7452 835.4759 835.4664 11.4 1 23 0.13 1 K.GRFTISR.N 2945 2946 2947 2948 2950 2956 2959 2961
12440 659.7703 1317.5260 1317.5659 -30.30 0 77 1.1e-006 1 R.AEDTAVYYCAR.S 12441 12442 12443 12445 12446 12447 12448
12991 669.8556 1337.6966 1337.6761 15.3 0 9 5.5 6 K.NTLYLNMNSLR.A 12981 12993 12999
15670 446.4852 1781.9115 1781.8730 21.6 1 0 48 10 R.NDSKNTLYLNMNSLR.A
16033 941.4804 1880.9463 1880.9956 -26.22 0 109 6.5e-010 1 -.EVQLVESGGGLVQPGGSLR.L 16032 16034 16035 16036 16037 16039
51. Q08211|DHX9_HUMAN Mass: 142181 Score: 528 Queries matched: 50 emPAI: 0.39
ATP-dependent RNA helicase A OS=Homo sapiens GN=DHX9 PE=1 SV=4
Query Observed Mr(expt) Mr(calc) ppm Miss Score Expect Rank Peptide
2410 409.7432 817.4717 817.4480 29.1 0 41 0.0023 1 R.LNMATLR.M 2409 2411
5412 459.2900 916.5655 916.5342 34.2 1 17 0.24 2 R.KILTTEGR.N
5619 466.2525 930.4905 930.5134 -24.61 0 60 5.1e-005 1 R.ISAVSVAER.V 5611 5612 5629 5632 5638 5640 5644 5645
5775 470.7654 939.5162 939.4814 37.0 0 39 0.0035 1 R.LNQYFQK.E 5768 5776
6793 498.7690 995.5234 995.4746 49.1 0 18 0.72 1 K.MTPSYEIR.A
6920 502.3156 1002.6166 1002.5862 30.3 0 69 1.1e-006 1 R.LGGIGQFLAK.A 6918 6919
7243 513.2976 1024.5807 1024.5342 45.4 0 35 0.0068 1 R.DFVNYLVR.I 7236 7237 7239
8204 528.8010 1055.5874 1055.6127 -24.02 1 3 16 3 K.LPIEPRFGK.M
8385 533.2840 1064.5535 1064.5172 34.2 0 1 37 7 R.LSMSQLNEK.E
8541 538.2670 1074.5194 1074.5458 -24.54 0 47 0.0012 1 K.LAQFEPSQR.Q 8540 8543 1474 8549 8550 8551
8728 544.2947 1086.5748 1086.6145 -36.59 1 34 0.02 1 R.RISAVSVAER.V 8732
9645 579.3589 1156.7032 1156.6492 46.6 0 30 0.011 1 K.VFDPVPVGVTK.V 9643
9891 588.3296 1174.6446 1174.5982 39.5 0 40 0.004 1 R.DVVQAYPEVR.I
10203 599.3303 1196.6461 1196.6189 22.7 1 0 32 7 R.LNQYFQKEK.I
11746 644.8324 1287.6503 1287.6969 -36.19 0 76 1.4e-006 1 K.LAAQSCALSLVR.Q 11749 11750 11751 11752 11753
12085 434.1942 1299.5608 1299.4971 49.0 1 9 7.1 3 R.KMTPSYEIR.A
13255 679.3599 1356.7052 1356.6820 17.2 0 68 8.4e-006 1 R.AAECNIVVTQPR.R 13244
15488 866.5467 1731.0789 1731.0005 45.3 0 77 3.1e-008 1 K.GMTLVTPLQLLLFASK.K
15526 871.4666 1740.9187 1740.8530 37.8 0 104 1.3e-009 1 R.ELDALDANDELTPLGR.I
52. Q14532|K1H2_HUMAN Mass: 51769 Score: 527 Queries matched: 28 emPAI: 0.42
Keratin, type I cuticular Ha2 OS=Homo sapiens GN=KRT32 PE=1 SV=2
Query Observed Mr(expt) Mr(calc) ppm Miss Score Expect Rank Peptide
2114 404.1997 806.3849 806.3923 -9.14 0 62 3e-005 1 K.LAADDFR.A 2106 2107 2108 2109 2110 2111 2112 2113 2115 2117 2118
2487 412.2232 822.4319 822.4599 -34.12 0 47 0.00074 1 R.LASYLTR.V 2489 2491
8604 539.8023 1077.5900 1077.6295 -36.57 1 7 7.7 5 R.LASYLTRVR.Q
8779 545.7796 1089.5446 1089.5740 -27.00 0 30 0.059 1 R.ILDDLTLCK.A
13545 461.9171 1382.7295 1382.7630 -24.21 1 31 0.033 1 R.QLVEADINGLRR.I
14384 752.8720 1503.7294 1503.7681 -25.75 0 70 6.9e-006 1 R.QNQEYQVLLDVR.A
53. Q5XKE5|K2C79_HUMAN Mass: 58085 Score: 518 Queries matched: 47 emPAI: 0.55
Keratin, type II cytoskeletal 79 OS=Homo sapiens GN=KRT79 PE=1 SV=2
Query Observed Mr(expt) Mr(calc) ppm Miss Score Expect Rank Peptide
2653 414.2369 826.4592 826.4225 44.4 0 47 0.00042 1 K.FASFIDK.V 2632 2633 2635 2638 2639 2640 2641 2646 2649 2650 2652
5211 453.7471 905.4797 905.4607 21.0 0 40 0.0046 1 R.FLEQQNK.V 5213 5214 5216
5857 473.2533 944.4921 944.5039 -12.51 1 39 0.0067 1 R.GRLDSELR.N 5852 5854 5855 5856 5858 5859 5861 5862 5865
7380 516.2912 1030.5678 1030.5407 26.3 1 2 27 10 R.TQEREQIK.T
8666 541.8197 1081.6248 1081.5920 30.3 1 66 4.4e-006 1 K.FASFIDKVR.F 8657 8658 8659 8660 8665 8668
9435 569.3112 1136.6078 1136.5713 32.1 0 46 0.00098 2 K.YEELQVTAGK.H
10165 597.8079 1193.6012 1193.5806 17.3 0 6 16 4 K.GGPVSAGTSILR.K
10781 618.2849 1234.5552 1234.4941 49.5 0 1 53 3 R.DYQELMNVK.L
12809 665.3954 1328.7763 1328.7187 43.4 0 64 5.6e-006 1 R.NLDLDSIIAEVK.A 12785 12786 12787 12798 12807
13982 719.3767 1436.7388 1436.6701 47.9 0 9 5.6 10 K.HTAAENEFVVLK.K 13979
14446 507.9407 1520.8002 1520.8021 -1.26 1 25 0.15 1 R.LLRDYQELMNVK.L
1834 631.9932 1892.9579 1892.9956 -19.92 1 2 32 1 K.LGDLDVALHQAKEDLTR.L
54. Q9BQE3|TBA1C_HUMAN Mass: 50548 Score: 516 Queries matched: 26 emPAI: 0.90
Tubulin alpha-1C chain OS=Homo sapiens GN=TUBA1C PE=1 SV=1
Query Observed Mr(expt) Mr(calc) ppm Miss Score Expect Rank Peptide
5207 453.7377 905.4609 905.4164 49.2 0 38 0.0088 1 R.EDMAALEK.D 5206
5264 455.2695 908.5244 908.4967 30.5 1 31 0.016 1 R.LSVDYGKK.S 5262
7087 508.3051 1014.5957 1014.5709 24.4 0 50 0.00032 1 K.DVNAAIATIK.T 7083 7086 7090
8710 543.3291 1084.6437 1084.6128 28.5 0 55 6.3e-005 1 K.EIIDLVLDR.I 8706 8709 1499
12539 1324.6363 1323.6290 1323.6799 -38.45 1 2 39 6 K.DVNAAIATIKTK.R 12540 12666
13497 460.9230 1379.7471 1379.6907 40.9 1 35 0.011 1 R.LDHKFDLMYAK.R 13498
14257 744.4677 1486.9209 1486.8719 33.0 0 14 0.14 1 R.LISQIVSSITASLR.F
15327 851.4954 1700.9762 1700.8985 45.7 0 85 3.8e-008 1 R.AVFVDLEPTVIDEVR.T 15324 15326
15420 573.6585 1717.9536 1717.8747 45.9 0 29 0.025 1 R.NLDIERPTYTNLNR.L 15419
15864 913.0339 1824.0532 1823.9782 41.1 0 58 1.4e-005 1 K.VGINYQPPTVVPGGDLAK.V 15861
16469 1004.4874 2006.9603 2006.8858 37.1 0 137 1.5e-012 1 K.TIGGGDDSFNTFFSETGAGK.H
Proteins matching the same set of peptides:
P68363|TBA1B_HUMAN Mass: 50804 Score: 516 Queries matched: 26
Tubulin alpha-1B chain OS=Homo sapiens GN=TUBA1B PE=1 SV=1
55. Q71U36|TBA1A_HUMAN Mass: 50788 Score: 516 Queries matched: 27 emPAI: 0.89
Tubulin alpha-1A chain OS=Homo sapiens GN=TUBA1A PE=1 SV=1
Query Observed Mr(expt) Mr(calc) ppm Miss Score Expect Rank Peptide
5207 453.7377 905.4609 905.4164 49.2 0 38 0.0088 1 R.EDMAALEK.D 5206
5264 455.2695 908.5244 908.4967 30.5 1 31 0.016 1 R.LSVDYGKK.S 5262
7087 508.3051 1014.5957 1014.5709 24.4 0 50 0.00032 1 K.DVNAAIATIK.T 7083 7086 7090
8710 543.3291 1084.6437 1084.6128 28.5 0 55 6.3e-005 1 K.EIIDLVLDR.I 8706 8709 1499
12539 1324.6363 1323.6290 1323.6799 -38.45 1 2 39 6 K.DVNAAIATIKTK.R 12540 12666
13497 460.9230 1379.7471 1379.6907 40.9 1 35 0.011 1 R.LDHKFDLMYAK.R 13498
15310 849.4222 1696.8298 1696.7603 41.0 0 8 11 2 R.LIGQIVSSITASLR.F 15312
15327 851.4954 1700.9762 1700.8985 45.7 0 85 3.8e-008 1 R.AVFVDLEPTVIDEVR.T 15324 15326
15420 573.6585 1717.9536 1717.8747 45.9 0 29 0.025 1 R.NLDIERPTYTNLNR.L 15419
15864 913.0339 1824.0532 1823.9782 41.1 0 58 1.4e-005 1 K.VGINYQPPTVVPGGDLAK.V 15861
16469 1004.4874 2006.9603 2006.8858 37.1 0 137 1.5e-012 1 K.TIGGGDDSFNTFFSETGAGK.H
56. P35579|MYH9_HUMAN Mass: 227646 Score: 514 Queries matched: 56 emPAI: 0.27
Myosin-9 OS=Homo sapiens GN=MYH9 PE=1 SV=4
Query Observed Mr(expt) Mr(calc) ppm Miss Score Expect Rank Peptide
1774 609.3310 608.3237 608.3170 11.0 0 4 13 3 K.SFVEK.V
2146 404.7450 807.4754 807.4491 32.7 0 11 1.3 1 R.TVGQLYK.E 2144
3090 421.2337 840.4529 840.4341 22.4 0 3 14 4 K.SVHELEK.S
4103 430.2500 858.4855 858.4447 47.6 0 8 7.1 1 R.GELANEVK.V
4622 438.7613 875.5080 875.4786 33.6 1 13 1.3 1 K.KLEMDLK.D
5142 451.2607 900.5069 900.4916 17.0 0 3 24 8 R.EEILAQAK.E
5174 452.2536 902.4926 902.5073 -16.19 0 66 9.8e-006 1 K.ASITALEAK.I 5169 5171 5183
5399 459.2523 916.4900 916.4614 31.3 0 22 0.33 1 K.DLEGLSQR.H
5500 462.7704 923.5263 923.4865 43.1 0 39 0.0033 1 R.VVFQEFR.Q 5491 5493 5498
5704 468.2629 934.5113 934.4760 37.8 0 11 2.8 1 K.SGFEPASLK.E
5817 472.2878 942.5610 942.5175 46.2 0 19 0.33 1 K.LVWVPSDK.S
6081 481.2649 960.5153 960.4777 39.2 0 31 0.042 1 R.NTNPNFVR.C 6079
6089 481.7794 961.5442 961.5089 36.8 0 37 0.0058 1 K.QACVLMIK.A
6213 486.7897 971.5649 971.5287 37.2 0 22 0.22 1 R.EQEVNILK.K
6850 500.3034 998.5922 998.5549 37.3 0 4 9.1 7 R.GDLPFVVPR.R
7122 509.2569 1016.4992 1016.5073 -7.97 0 36 0.013 1 R.CNGVLEGIR.I
7458 517.7748 1033.5350 1033.5114 22.9 0 11 3.8 1 K.LQEMEGTVK.S
7478 518.7988 1035.5830 1035.5600 22.2 1 4 11 3 K.VAAYDKLEK.T
8009 523.3143 1044.6141 1044.5637 48.2 0 13 0.88 1 R.LEVNLQAMK.A 7604 1401 7740 7752 7849 7947 7991 1411
8456 536.3288 1070.6430 1070.6124 28.5 1 13 0.93 3 K.KLVWVPSDK.S
9613 578.3095 1154.6044 1154.6560 -44.68 1 3 22 8 R.GDLPFVVPRR.M
9615 578.3218 1154.6290 1154.6560 -23.41 1 20 0.29 1 R.RGDLPFVVPR.R 9617
9835 585.7778 1169.5410 1169.5499 -7.60 0 3 33 4 K.VMQEQGTHPK.F
10151 597.3390 1192.6635 1192.6088 45.9 0 37 0.0058 1 K.ALELDSNLYR.I 10147 10148
10331 602.8258 1203.6371 1203.5805 47.0 0 61 3.7e-005 1 R.ALEQQVEEMK.T
10434 404.8839 1211.6297 1211.5782 42.5 0 3 22 6 K.DLEAHIDSANK.N
10479 405.9140 1214.7201 1214.6619 47.9 1 23 0.09 1 R.ASREEILAQAK.E
12837 666.3046 1330.5947 1330.6000 -4.02 0 83 3.1e-007 1 R.QLEEAEEEAQR.A 12877
13085 448.5426 1342.6060 1342.6187 -9.47 0 8 11 2 K.HEAMITDLEER.L
13155 674.8441 1347.6737 1347.6154 43.3 0 44 0.0023 1 R.DELADEIANSSGK.G
14678 783.3746 1564.7346 1564.6675 42.9 0 100 6.7e-009 1 R.ELEDATETADAMNR.E
14769 796.3942 1590.7738 1590.6944 49.9 0 83 2.9e-007 1 R.NTDQASMPDNTAAQK.V
15111 827.4319 1652.8493 1652.7781 43.1 0 107 9.4e-010 1 R.IAEFTTNLTEEEEK.S
15135 830.4738 1658.9331 1658.8661 40.4 1 11 1.3 2 K.ALSLARALEEAMEQK.A
15456 863.9704 1725.9262 1725.9413 -8.78 0 79 3.5e-007 1 R.QLLQANPILEAFGNAK.T
16319 650.7007 1949.0802 1948.9854 48.6 0 5 6.2 1 R.LQQELDDLLVDLDHQR.Q
57. P68371|TBB2C_HUMAN Mass: 50255 Score: 514 Queries matched: 21 emPAI: 0.91
Tubulin beta-2C chain OS=Homo sapiens GN=TUBB2C PE=1 SV=1
Query Observed Mr(expt) Mr(calc) ppm Miss Score Expect Rank Peptide
7293 514.7493 1027.4840 1027.5121 -27.31 0 60 5.9e-005 1 K.TAVCDIPPR.G 1310 7299 7300 7302 7303
7515 520.2856 1038.5567 1038.5862 -28.41 0 57 8.1e-005 1 R.YLTVAAVFR.G 7521
8593 539.2871 1076.5597 1076.5250 32.2 1 40 0.0043 1 K.IREEYPDR.I 8576 8594
9321 565.8158 1129.6170 1129.5880 25.6 0 35 0.012 1 R.FPGQLNADLR.K
9494 572.3306 1142.6467 1142.6270 17.2 0 58 4.8e-005 1 K.LAVNMVPFPR.L 9487 9499
12458 660.3746 1318.7346 1318.6955 29.6 0 66 7.3e-006 1 R.IMNTFSVVPSPK.V
12749 664.8439 1327.6732 1327.6408 24.4 0 53 0.00026 1 R.INVYYNEATGGK.Y
14031 723.8671 1445.7196 1445.6820 26.0 0 99 8e-009 1 K.EVDEQMLNVQNK.N 14032
14938 540.9353 1619.7839 1619.8283 -27.37 0 53 0.00038 1 R.LHFFMPGFAPLTSR.G
18171 933.4937 2797.4591 2797.3361 44.0 0 6 9.2 3 R.SGPFGQIFRPDNFVFGQSGAGNNWAK.G
58. P11021|GRP78_HUMAN Mass: 72402 Score: 493 Queries matched: 28 emPAI: 0.92
78 kDa glucose-regulated protein OS=Homo sapiens GN=HSPA5 PE=1 SV=2
Query Observed Mr(expt) Mr(calc) ppm Miss Score Expect Rank Peptide
5179 452.2632 902.5119 902.4684 48.2 0 0 35 7 R.VMEHFIK.L
5416 459.7602 917.5058 917.4706 38.4 0 22 0.27 1 K.VLEDSDLK.K 5417
6514 491.2706 980.5267 980.4814 46.1 0 22 0.26 1 K.ETAEAYLGK.K 6516
6572 493.7788 985.5429 985.5080 35.5 0 53 0.00022 1 R.LTPEEIER.M
7451 517.2889 1032.5632 1032.5451 17.6 1 3 18 3 K.LGGKLSSEDK.E
8537 537.8017 1073.5888 1073.5465 39.3 0 34 0.017 1 K.ITITNDQNR.L 8536
10139 596.3356 1190.6567 1190.6295 22.8 0 53 0.00015 1 K.VYEGERPLTK.D 10140 10141
10503 609.3361 1216.6577 1216.6234 28.2 0 51 0.0003 1 K.DAGTIAGLNVMR.I
10663 614.8399 1227.6652 1227.6207 36.2 0 67 8.5e-006 1 R.VEIIANDQGNR.I 10661
13694 699.4260 1396.8374 1396.7813 40.1 0 47 0.00019 1 K.ELEEIVQPIISK.L
13935 715.8684 1429.7222 1429.6838 26.9 0 57 0.00012 1 R.TWNDPSVQQDIK.F 13937
14688 783.9194 1565.8241 1565.7726 32.9 0 53 0.00018 1 R.ITPSYVAFTPEGER.L 14690
14834 535.6492 1603.9257 1603.8570 42.8 0 39 0.0015 1 K.TKPYIQVDIGGGQTK.T
15054 819.4546 1636.8946 1636.8987 -2.45 0 2 15 2 K.LSLVAAMLLLLSAAR.A 15055
15136 830.4815 1658.9485 1658.8879 36.6 0 80 1.6e-007 1 R.IINEPTAAAIAYGLDK.R
15194 839.4396 1676.8646 1676.8006 38.2 0 64 1.9e-005 1 K.NQLTSNPENTVFDAK.R
15873 611.9970 1832.9691 1832.9017 36.8 1 82 2e-007 1 K.NQLTSNPENTVFDAKR.L
1780 616.0243 1845.0512 1844.9599 49.5 1 1 9.4 2 M.KLSLVAAMLLLLSAAR.A
16237 645.3658 1933.0756 1933.0058 36.1 0 24 0.072 1 K.DNHLLGTFDLTGIPPAPR.G
59. Q9Y6D9|MD1L1_HUMAN Mass: 83301 Score: 484 Queries matched: 50 emPAI: 1.01
Mitotic spindle assembly checkpoint protein MAD1 OS=Homo sapiens GN=MAD1L1 PE=1 SV=2
Query Observed Mr(expt) Mr(calc) ppm Miss Score Expect Rank Peptide
2370 408.7493 815.4841 815.4752 10.9 1 8 5.7 1 R.ELALKDK.N
2381 409.2143 816.4140 816.3977 20.0 0 15 1.9 1 R.TPEDLSR.F 2378 2379 2380 2387
2408 409.7301 817.4456 817.4082 45.7 0 24 0.2 1 K.LQSWER.L 2407
2799 416.2459 830.4772 830.4610 19.6 1 5 14 6 R.AEQIRSK.S
2846 417.2150 832.4155 832.3926 27.4 0 2 37 10 R.EEADTLR.L
4541 437.2589 872.5032 872.4716 36.2 0 38 0.0067 1 R.NQELLTR.I
5175 452.2541 902.4937 902.4709 25.3 0 5 13 10 K.QVESAELK.N
6520 491.2975 980.5804 980.5403 40.9 0 28 0.018 1 K.SHLIQVER.E 6518
6658 495.2761 988.5375 988.5011 36.8 0 47 0.00079 1 R.MLEAQLER.R 6660
6721 496.8023 991.5901 991.5702 20.0 1 23 0.073 1 R.LKEVFQTK.I
7157 509.8018 1017.5891 1017.5607 27.9 0 44 0.00087 1 R.FVVELQQR.E 7143 7161
7582 522.2954 1042.5762 1042.5407 34.1 0 10 4.1 2 R.QQLQEELR.Q
8605 539.8037 1077.5928 1077.5567 33.5 0 48 0.00057 1 R.SLNNFISQR.V
9397 567.3279 1132.6413 1132.5910 44.4 0 58 4.7e-005 1 R.LDQTMGLSIR.T
9588 576.7886 1151.5626 1151.5207 36.4 0 53 0.00046 1 R.ALQGDYDQSR.T 9590
9664 579.8251 1157.6357 1157.6040 27.4 0 47 0.00083 1 R.QVSGQLLEER.K 9659 9666
9684 581.2947 1160.5749 1160.5972 -19.15 1 4 26 3 R.MLEAQLERR.A
10287 401.2352 1200.6837 1200.6350 40.6 1 22 0.17 1 R.LKVEELEGER.S
10811 413.5744 1237.7014 1237.6527 39.4 1 29 0.022 1 K.QLREESAHLR.E
11388 636.8541 1271.6936 1271.6469 36.7 0 69 4.3e-006 1 K.IQELQASQEAR.A 11389
12129 434.5848 1300.7326 1300.6735 45.4 1 47 0.00056 1 K.QVESAELKNQR.L 12127
12264 436.8976 1307.6709 1307.6218 37.5 1 42 0.0041 1 R.RALQGDYDQSR.T
13434 458.2625 1371.7658 1371.7106 40.2 1 16 0.76 1 R.EVDRNQELLTR.I
13525 691.3532 1380.6918 1380.6633 20.6 1 7 10 5 R.ALQGDYDQSRTK.V 13508 13509 13512 13514 13515 13518 13522 13523
13831 473.5799 1417.7178 1417.6732 31.5 1 33 0.028 1 R.QCQQNLDAASKR.L
14126 489.9257 1466.7554 1466.7182 25.3 1 4 20 3 R.ADMLEMELKMLK.S
14522 511.6025 1531.7858 1531.7161 45.5 1 77 9.3e-007 1 R.NRQCQQNLDAASK.R
14667 780.8999 1559.7852 1559.7216 40.8 0 91 4.2e-008 1 K.SQSSSAEQSFLFSR.E
60. P01623|KV305_HUMAN Mass: 11853 Score: 479 Queries matched: 20 emPAI: 1.37
Ig kappa chain V-III region WOL OS=Homo sapiens PE=1 SV=1
Query Observed Mr(expt) Mr(calc) ppm Miss Score Expect Rank Peptide
6496 490.2952 978.5759 978.5498 26.7 0 47 0.00032 1 R.LLIYGASSR.A 6485 6486 6488 6491 6492 6494 6495 6498 6500 1135
10364 604.3196 1206.6245 1206.6608 -30.08 1 13 2.6 1 R.TFGQGTKVEIK.R
15036 816.8836 1631.7525 1631.7791 -16.30 0 121 5.3e-011 1 R.FSGSGSGTDFTLTISR.L 15039
16046 942.4860 1882.9574 1883.0000 -22.60 0 106 1.1e-009 1 -.EIVLTQSPGTLSLSPGER.A 16047 16048
61. O76013|KRT36_HUMAN Mass: 53354 Score: 469 Queries matched: 29 emPAI: 0.31
Keratin, type I cuticular Ha6 OS=Homo sapiens GN=KRT36 PE=1 SV=1
Query Observed Mr(expt) Mr(calc) ppm Miss Score Expect Rank Peptide
2114 404.1997 806.3849 806.3923 -9.14 0 62 3e-005 1 K.LAADDFR.T 2106 2107 2108 2109 2110 2111 2112 2113 2115 2117 2118
7062 507.2860 1012.5573 1012.5917 -33.90 0 23 0.16 1 R.LVLQIDNAK.L
8938 552.7891 1103.5636 1103.5896 -23.62 0 42 0.0033 1 R.ILDELTLCK.A
11530 639.8256 1277.6366 1277.6728 -28.26 1 27 0.12 1 K.ARLEGEIATYR.H 11527 11531
1900 660.3350 1318.6555 1318.6170 29.2 1 8 31 4 R.TKYETELSLR.Q
13545 461.9171 1382.7295 1382.7630 -24.21 1 31 0.033 1 R.QLVEADINGLRR.I
14148 491.9034 1472.6885 1472.7219 -22.67 1 24 0.29 1 R.QLERENAELESR.I
62. P05388|RLA0_HUMAN Mass: 34423 Score: 467 Queries matched: 20 emPAI: 0.87
60S acidic ribosomal protein P0 OS=Homo sapiens GN=RPLP0 PE=1 SV=1
Query Observed Mr(expt) Mr(calc) ppm Miss Score Expect Rank Peptide
6175 484.7850 967.5555 967.5127 44.2 0 65 6.6e-006 1 R.GNVGFVFTK.E 6162 6168
10505 609.3454 1216.6762 1216.6703 4.84 0 52 0.00019 1 K.IIQLLDDYPK.C 10499 10501 10508
10582 611.3098 1220.6051 1220.6149 -8.00 0 64 2.2e-005 1 R.GHLENNPALEK.L 10579 10580 10581 1775 10587 10588
11303 633.8219 1265.6292 1265.6074 17.2 0 29 0.08 1 K.CFIVGADNVGSK.Q 11299
12381 657.3739 1312.7333 1312.7027 23.3 0 69 3.2e-006 1 K.TSFFQALGITTK.I 12374
13649 465.2434 1392.7084 1392.6690 28.2 0 (3) 29 6 K.TSFFQALGITTK.I
18124 918.1932 2751.5577 2751.4595 35.7 0 109 8.5e-011 1 K.AFLADPSAFVAAAPVAAATTAAPAAAAAPAK.V
63. P80748|LV302_HUMAN Mass: 12042 Score: 449 Queries matched: 18 emPAI: 1.36
Ig lambda chain V-III region LOI OS=Homo sapiens PE=1 SV=1
Query Observed Mr(expt) Mr(calc) ppm Miss Score Expect Rank Peptide
4806 443.2949 884.5753 884.5331 47.7 0 47 0.00024 1 K.LTVLSQPK.- 4783 4784 4786 4788 4789 4793 4795 4797 4798 4799
7263 513.7952 1025.5758 1025.5254 49.2 0 36 0.0067 1 R.DRPSGIPER.F
14889 806.8789 1611.7433 1611.7853 -26.03 0 132 4.1e-012 1 R.FSGSNSGNTATLTISR.V 14890 14891
64. P43243|MATR3_HUMAN Mass: 95078 Score: 444 Queries matched: 29 emPAI: 0.46
Matrin-3 OS=Homo sapiens GN=MATR3 PE=1 SV=2
Query Observed Mr(expt) Mr(calc) ppm Miss Score Expect Rank Peptide
2161 405.2390 808.4635 808.4265 45.8 0 28 0.046 1 K.NYILMR.M
3757 424.2218 846.4291 846.4083 24.6 0 18 0.98 2 R.DLDELSR.Y 3758
3914 427.2447 852.4749 852.4454 34.7 0 62 1.8e-005 1 R.GPGPLQER.S 3913 3916
4627 439.2296 876.4446 876.4606 -18.22 0 32 0.033 1 K.ALWFQGR.C 4633 4636 4638
5850 473.2210 944.4274 944.3876 42.2 0 37 0.011 1 K.FDSEYER.M
6512 491.2652 980.5159 980.5178 -1.95 1 (3) 21 3 K.VDLSEKYK.K
7514 520.2818 1038.5490 1038.5094 38.2 0 38 0.0075 1 K.SFQQSSLSR.D 7510 7511 7512
8286 531.2564 1060.4982 1060.4842 13.2 1 5 19 3 K.VDLSEKYK.K
9148 560.3280 1118.6415 1118.6084 29.6 1 3 13 1 K.FLNKLAEER.R
10404 605.3059 1208.5972 1208.5673 24.7 0 65 2e-005 1 R.TEEGPTLSYGR.D 10403 10406 10408
11327 634.3407 1266.6668 1266.7296 -49.53 1 2 28 5 R.IKKPEGKPDQK.F
12541 662.8239 1323.6332 1323.6644 -23.56 0 72 3.9e-006 1 R.GNLGAGNGNLQGPR.H
14140 491.2507 1470.7302 1470.6674 42.7 0 33 0.027 1 K.NTHCSSLPHYQK.L 14141
14980 542.9594 1625.8564 1625.7798 47.1 0 28 0.058 1 R.GPSLNPVLDYDHGSR.S
17283 791.1117 2370.3131 2370.2577 23.4 0 153 7.4e-015 1 R.DLSAAGIGLLAAATQSLSMPASLGR.M
17335 813.5003 2437.4791 2437.3733 43.4 0 7 0.3 1 R.YQLLQLVEPFGVISNHLILNK.I
65. P01617|KV204_HUMAN Mass: 12422 Score: 440 Queries matched: 10 emPAI: 1.29
Ig kappa chain V-II region TEW OS=Homo sapiens PE=1 SV=1
Query Observed Mr(expt) Mr(calc) ppm Miss Score Expect Rank Peptide
12196 652.3415 1302.6685 1302.6092 45.5 0 113 3e-010 1 R.FSGSGSGTDFTLK.I 12181 12183 12188 12190 12191 12193
15134 830.4423 1658.8700 1658.8264 26.3 1 72 2.8e-006 1 R.FSGSGSGTDFTLKISR.V
16411 662.6398 1984.8975 1984.9491 -25.97 1 10 7.4 1 R.ASGVPDRFSGSGSGTDFTLK.I
17602 852.4088 2554.2046 2554.2771 -28.38 0 40 0.007 1 -.DIVMTQSPLSLPVTPGEPASISCR.S
66. P61978|HNRPK_HUMAN Mass: 51230 Score: 438 Queries matched: 17 emPAI: 0.75
Heterogeneous nuclear ribonucleoprotein K OS=Homo sapiens GN=HNRNPK PE=1 SV=1
Query Observed Mr(expt) Mr(calc) ppm Miss Score Expect Rank Peptide
4548 437.2714 872.5283 872.4967 36.2 0 14 1.1 3 K.DLAGSIIGK.G 4535 771
8192 527.3393 1052.6641 1052.6342 28.4 0 41 0.00031 1 R.VVLIGGKPDR.V
8874 549.7533 1097.4921 1097.4448 43.1 0 46 0.0014 1 K.GSDFDCELR.L
8959 553.7824 1105.5502 1105.5074 38.8 0 47 0.0011 1 R.NTDEMVELR.I 8955
10184 597.8696 1193.7245 1193.6921 27.2 0 28 0.011 1 R.NLPLPPPPPPR.G 10172 10180
11196 630.3165 1258.6184 1258.5677 40.3 0 74 2.3e-006 1 K.IDEPLEGSEDR.I
13051 670.9308 1339.8470 1339.7962 37.9 0 94 1.3e-009 1 K.IILDLISESPIK.G 13050
14438 507.0052 1517.9938 1517.9293 42.5 0 29 0.0014 1 R.LLIHQSLAGGIIGVK.G
15661 890.9233 1779.8321 1779.7911 23.0 0 89 1e-007 1 R.TDYNASVSVPDSSGPER.I 15660 15662
67. P06748|NPM_HUMAN Mass: 32726 Score: 419 Queries matched: 28 emPAI: 1.15
Nucleophosmin OS=Homo sapiens GN=NPM1 PE=1 SV=2
Query Observed Mr(expt) Mr(calc) ppm Miss Score Expect Rank Peptide
2049 402.2390 802.4635 802.4549 10.8 0 20 0.35 1 R.TVSLGAGAK.D 26
4546 437.2658 872.5170 872.5443 -31.36 1 42 0.0021 1 K.LLSISGKR.S 4544 4550 4551
5618 466.2514 930.4883 930.4658 24.2 0 64 1.9e-005 1 K.GPSSVEDIK.A 5613 5614 5615 5617 5622 5624
7207 512.2736 1022.5326 1022.4821 49.4 1 38 0.0077 1 K.ADKDYHFK.V
9320 565.8151 1129.6156 1129.5979 15.7 1 63 1.9e-005 1 K.GPSSVEDIKAK.M 9311 9312 9314 9315 9318 9322 9323
10412 605.7974 1209.5803 1209.5642 13.3 1 (5) 18 1 K.GPSSVEDIKAK.M
13113 449.2346 1344.6821 1344.7071 -18.58 1 6 13 3 K.MQASIEKGGSLPK.V
14694 784.8953 1567.7760 1567.7226 34.1 0 92 3.7e-008 1 K.VDNDENEHQLSLR.T 14695
16311 649.9668 1946.8787 1946.9309 -26.80 1 35 0.027 1 R.MTDQEAIQDLWQWRK.S
16928 743.0597 2226.1571 2226.2083 -22.97 0 9 4.5 1 K.MSVQPTVSLGGFEITPPVVLR.L
68. P06310|KV206_HUMAN Mass: 14811 Score: 419 Queries matched: 9 emPAI: 0.60
Ig kappa chain V-II region RPMI 6410 OS=Homo sapiens PE=4 SV=1
Query Observed Mr(expt) Mr(calc) ppm Miss Score Expect Rank Peptide
6719 496.7992 991.5839 991.5814 2.47 1 18 0.28 1 R.LIYKVSNR.D
12196 652.3415 1302.6685 1302.6092 45.5 0 113 3e-010 1 R.FSGSGSGTDFTLK.I 12181 12183 12188 12190 12191 12193
15134 830.4423 1658.8700 1658.8264 26.3 1 72 2.8e-006 1 R.FSGSGSGTDFTLKISR.V
69. P31943|HNRH1_HUMAN Mass: 49484 Score: 414 Queries matched: 17 emPAI: 0.79
Heterogeneous nuclear ribonucleoprotein H OS=Homo sapiens GN=HNRNPH1 PE=1 SV=4
Query Observed Mr(expt) Mr(calc) ppm Miss Score Expect Rank Peptide
2285 406.7440 811.4735 811.4480 31.4 0 22 0.092 1 R.YIEIFK.S 2263 2268 2271
5999 478.7792 955.5439 955.5199 25.1 0 39 0.0035 1 K.IQNGAQGIR.F
7059 507.2762 1012.5379 1012.5090 28.5 1 27 0.071 1 R.THYDPPRK.L
8801 546.8109 1091.6072 1091.5724 32.0 0 40 0.0032 1 R.VHIEIGPDGR.V 8799 8802
12937 667.8559 1333.6972 1333.6336 47.7 0 40 0.0041 1 K.SNNVEMDWVLK.H
14380 752.8286 1503.6426 1503.6776 -23.32 0 72 4.7e-006 1 R.GLPWSCSADEVQR.F
15226 562.2879 1683.8418 1683.7601 48.5 0 77 1.2e-006 1 K.HTGPNSPDTANDGFVR.L 15223 15225
15892 921.4854 1840.9561 1840.8843 39.0 0 102 2.7e-009 1 R.STGEAFVQFASQEIAEK.A 15891
16447 666.3157 1995.9253 1995.9690 -21.91 0 51 0.00066 1 R.ATENDIYNFFSPLNPVR.V
70. P11387|TOP1_HUMAN Mass: 91125 Score: 410 Queries matched: 48 emPAI: 1.13
DNA topoisomerase 1 OS=Homo sapiens GN=TOP1 PE=1 SV=2
Query Observed Mr(expt) Mr(calc) ppm Miss Score Expect Rank Peptide
2680 414.7242 827.4339 827.4541 -24.39 0 23 0.16 1 K.WGVPIEK.I 2694
4626 439.2268 876.4391 876.4528 -15.55 0 34 0.019 1 R.ITVAWCK.K 4632
4876 445.7304 889.4462 889.4657 -21.92 0 35 0.018 1 K.LNYLDPR.I 4875 4882
4880 445.7549 889.4952 889.4579 42.0 0 17 0.67 1 R.LEEQLMK.L
5000 448.2342 894.4539 894.4117 47.2 1 1 40 8 K.QMSKEEK.L
5158 451.7564 901.4983 901.5233 -27.65 0 13 2.3 2 K.NIITNLSK.C 5159 5165 5166
5561 464.7612 927.5079 927.5178 -10.63 0 27 0.079 1 K.IEPPGLFR.G 5560 5564
5598 465.7548 929.4951 929.4930 2.26 1 1 42 4 K.KEQLADAR.R
5943 476.7242 951.4339 951.4518 -18.78 0 24 0.18 1 K.SMMNLQTK.I
6947 503.2645 1004.5145 1004.5477 -33.08 1 28 0.093 1 R.ITVAWCKK.W
7519 520.3114 1038.6083 1038.5750 32.1 0 38 0.0029 1 R.AVALYFIDK.L 7513 7520
8624 540.7682 1079.5218 1079.5433 -19.98 0 36 0.013 1 K.YIMLNPSSR.I
9073 556.7712 1111.5279 1111.5550 -24.36 0 49 0.00078 1 K.AEEVATFFAK.M 9074 9075 9076
9406 567.7849 1133.5551 1133.4989 49.6 0 40 0.0053 1 K.QPEDDLFDR.L
9421 568.8192 1135.6239 1135.5695 47.9 0 38 0.0049 1 K.NLQLFMENK.Q
9432 569.2900 1136.5654 1136.5172 42.5 0 37 0.011 1 K.MLDHEYTTK.E
9454 570.2922 1138.5699 1138.6022 -28.39 1 32 0.033 1 R.YYNKVPVEK.R
9982 591.2982 1180.5819 1180.6135 -26.75 0 70 6.3e-006 1 R.AVAILCNHQR.A 9983
10677 410.5546 1228.6419 1228.6564 -11.83 1 14 2.1 1 K.DAKVPSPPPGHK.W
12039 649.3544 1296.6943 1296.6561 29.5 0 41 0.003 1 K.ELTAPDENIPAK.I 12030
12437 439.9255 1316.7546 1316.6936 46.3 1 4 7.6 1 R.EENKQIALGTSK.L
13219 678.3348 1354.6551 1354.6915 -26.82 0 36 0.014 1 K.HLQDLMEGLTAK.V 13228
13316 454.2456 1359.7150 1359.7180 -2.21 1 4 20 2 K.AVQRLEEQLMK.L
13487 460.5857 1378.7353 1378.6948 29.4 1 5 12 2 K.SMMNLQTKIDAK.K 13488
13713 701.3405 1400.6665 1400.6887 -15.85 1 9 8.7 9 K.YIMLNPSSRIK.G
13946 716.8453 1431.6760 1431.7101 -23.81 0 65 2.3e-005 1 R.IMPEDIIINCSK.D
14074 727.7889 1453.5633 1453.6006 -25.66 0 71 4.4e-006 1 K.CDFTQMSQYFK.A
14344 501.2791 1500.8155 1500.8453 -19.85 1 29 0.043 1 R.IANFKIEPPGLFR.G
14711 524.9783 1571.9130 1571.8476 41.6 1 2 7.2 1 R.AVALYFIDKLALR.A
16917 742.3790 2224.1151 2224.1885 -33.03 1 1 35 5 R.LNTGILNKHLQDLMEGLTAK.V
71. O43795|MYO1B_HUMAN Mass: 132928 Score: 390 Queries matched: 42 emPAI: 0.59
Myosin-Ib OS=Homo sapiens GN=MYO1B PE=1 SV=3
Query Observed Mr(expt) Mr(calc) ppm Miss Score Expect Rank Peptide
2446 410.7242 819.4339 819.4524 -22.60 0 42 0.0029 1 K.ASVATLMK.N 2447 2450
2739 415.7169 829.4192 829.4044 17.9 0 5 14 4 K.YFLEMK.N
5227 454.2550 906.4954 906.4559 43.6 0 18 0.62 1 K.NNDLLYR.D
5718 468.7747 935.5348 935.4964 41.1 0 27 0.048 1 K.LEASELFK.D
5872 473.2844 944.5543 944.5178 38.7 1 58 4.5e-005 1 K.LKDAIEEK.I
6598 494.2853 986.5559 986.5107 45.9 0 45 0.0011 1 K.MPSLSPIDK.N 6592 6599
6828 499.8074 997.6002 997.6172 -17.03 0 30 0.017 2 K.IIIAEVVNK.I 6830
1342 517.3015 1032.5885 1032.5491 38.1 0 11 11 1 R.SLPIYSPEK.V
7460 517.7903 1033.5660 1033.5709 -4.74 0 37 0.0067 1 R.LFSWLVNR.I
8248 530.2953 1058.5760 1058.5396 34.4 0 31 0.037 1 K.SLFPEGNPAK.I 8243 8245 8246
8435 535.3139 1068.6132 1068.5604 49.5 0 41 0.0018 1 K.IYEFTLQR.I 8431 8434
8568 538.8001 1075.5856 1075.6026 -15.81 0 52 0.00023 1 R.YLGLLENVR.V 8566 8569
8722 543.8288 1085.6430 1085.5968 42.6 0 39 0.0026 1 K.SEVPLVDVTK.V 8723
8741 544.8180 1087.6214 1087.5774 40.5 0 29 0.042 1 K.RPPTAGSQFK.A
9500 572.3624 1142.7102 1142.6547 48.6 0 47 0.00017 1 R.LEDLATLIQK.I 9489
9796 583.2610 1164.5074 1164.5233 -13.64 0 28 0.084 1 R.QAYEPCLER.Y 9797 9798
9864 587.3205 1172.6265 1172.5713 47.1 0 51 0.00037 1 R.YNYLSLDSAK.V
9925 589.3081 1176.6017 1176.5524 41.9 0 57 0.00012 1 K.VNGVDDAANFR.T 9919 9927
1871 648.8690 1295.7234 1295.6762 36.5 0 42 0.0025 1 K.VLYQVEGFVDK.N 11970
12415 439.5473 1315.6202 1315.6537 -25.44 0 8 12 5 K.SSALVIQSYIR.G
12698 663.3356 1324.6566 1324.6098 35.4 1 6 15 8 K.NKMPSLSPIDK.N
896 454.2333 1359.6782 1359.7259 -35.08 1 22 0.81 1 K.NLQTKNPNYIR.C
16802 737.0833 2208.2282 2208.1215 48.3 0 34 0.0057 1 R.NFHVFYQLLSGASEELLNK.L
72. P01768|HV307_HUMAN Mass: 13773 Score: 380 Queries matched: 27 emPAI: 0.65
Ig heavy chain V-III region CAM OS=Homo sapiens PE=1 SV=1
Query Observed Mr(expt) Mr(calc) ppm Miss Score Expect Rank Peptide
1823 623.3609 622.3536 622.3439 15.7 0 6 4.9 1 R.FTISR.D
2951 418.7452 835.4759 835.4664 11.4 1 23 0.13 1 K.GRFTISR.D 2945 2946 2947 2948 2950 2956 2959 2961
3698 423.2201 844.4256 844.3967 34.2 0 15 2.2 1 K.YYADSVK.G 3701
8420 534.7640 1067.5134 1067.5247 -10.63 1 21 0.51 1 R.FTISRDDSK.B
12440 659.7703 1317.5260 1317.5659 -30.30 0 77 1.1e-006 1 R.AEDTAVYYCAR.D 12441 12442 12443 12445 12446 12447 12448
13180 676.8431 1351.6717 1351.6918 -14.86 0 52 0.00036 1 K.NTLYLQMNSLR.A 13178 13179 13181 13183 13186
73. P21333|FLNA_HUMAN Mass: 283301 Score: 380 Queries matched: 52 emPAI: 0.24
Filamin-A OS=Homo sapiens GN=FLNA PE=1 SV=4
Query Observed Mr(expt) Mr(calc) ppm Miss Score Expect Rank Peptide
2160 405.2363 808.4581 808.4265 39.1 0 16 0.75 1 K.YVICVR.F
3720 423.2515 844.4884 844.4767 13.9 1 3 21 8 K.VTGEGRVK.E
4709 441.7651 881.5156 881.5334 -20.24 0 38 0.003 1 K.AGVAPLQVK.V 4716 4718 4719
5605 465.7811 929.5476 929.5546 -7.53 1 23 0.13 1 K.IKVSGLGEK.V
5736 469.2691 936.5237 936.4916 34.3 1 5 10 4 R.VKETADFK.V
5945 476.7623 951.5100 951.4662 46.1 0 23 0.2 1 R.AEFTVETR.S
6129 483.7474 965.4802 965.4454 36.0 0 21 0.37 1 K.AEISFEDR.K
1064 484.2616 966.5087 966.5134 -4.90 0 15 3 1 K.VLPTHDASK.V
6207 486.3061 970.5976 970.5600 38.8 0 10 1.7 1 R.LLGWIQNK.L
6620 494.7645 987.5144 987.5349 -20.71 1 32 0.037 1 K.KGEITGEVR.M 6619 6622 6631 6633
1245 504.2833 1006.5521 1006.5196 32.3 0 30 0.15 1 K.IQQNTFTR.W
7028 506.2920 1010.5694 1010.5621 7.19 1 6 6 3 K.VRAGGPGLER.A
7061 507.2849 1012.5551 1012.5665 -11.24 1 13 1.5 1 K.VKAEGPGLSR.T
8151 525.2980 1048.5814 1048.5375 41.8 0 1 24 5 R.LSPFMADIR.D
8621 540.3047 1078.5948 1078.5520 39.8 0 35 0.0097 1 R.VNVGAGSHPNK.V
8712 543.3391 1084.6636 1084.6168 43.1 0 25 0.053 1 R.LYSVSYLLK.D
8719 543.8122 1085.6099 1085.5717 35.2 0 20 0.34 1 K.VAQPTITDNK.D 8714
8831 547.2972 1092.5799 1092.5329 43.1 1 (2) 25 8 K.VKAEGPGLSR.T
8894 550.3107 1098.6069 1098.5669 36.4 0 47 0.0007 1 K.GTVEPQLEAR.G 8881 8890
8993 554.3300 1106.6455 1106.5972 43.6 0 32 0.01 1 K.LDVQFSGLTK.G
9009 554.8195 1107.6245 1107.6037 18.8 0 37 0.0051 1 R.ALTQTGGPHVK.A 1568 9000
9550 575.3300 1148.6453 1148.6077 32.8 0 1 18 4 R.ENGVYLIDVK.F
9611 577.8254 1153.6362 1153.6244 10.2 0 6 7.2 1 R.NGHVGISFVPK.E
9813 584.3267 1166.6389 1166.5932 39.2 0 59 4.7e-005 1 K.VPVHDVTDASK.V 1687
10100 594.8012 1187.5878 1187.5336 45.6 1 8 8.6 4 K.RAEFTVETR.S
10613 613.3147 1224.6148 1224.5622 42.9 0 42 0.004 1 R.EATTEFSVDAR.A
10703 616.3138 1230.6130 1230.5897 19.0 1 5 20 2 K.DKGEYTLVVK.W
11756 645.3044 1288.5942 1288.6064 -9.44 1 (2) 39 5 K.VYTKGAGSGELK.V
11759 645.3355 1288.6564 1288.6064 38.8 1 6 13 1 K.VYTKGAGSGELK.V
13812 472.6091 1414.8053 1414.7416 45.0 0 2 10 2 R.IANLQTDLSDGLR.L
13932 715.3782 1428.7419 1428.7110 21.6 0 89 5.7e-008 1 K.AFGPGLQGGSAGSPAR.F
13954 717.3873 1432.7600 1432.7020 40.5 0 30 0.043 1 R.AYGPGIEPTGNMVK.K
13963 717.8489 1433.6832 1433.7151 -22.20 0 84 2.7e-007 1 R.ANLPQSFQVDTSK.A
13966 478.9451 1433.8135 1433.7561 40.0 0 20 0.18 1 K.AGNNMLLVGVHGPR.T
14010 721.8864 1441.7582 1441.6910 46.6 0 64 1.7e-005 1 R.AGQSAAGAAPGGGVDTR.D
15721 597.2746 1788.8020 1788.8213 -10.79 0 27 0.14 1 K.ATCAPQHGAPGPGPADASK.V 15720
16058 945.4816 1888.9486 1889.0231 -39.45 1 6 14 3 R.VRVHGPGIQSGTTNKPNK.F
18604 885.4560 3537.7950 3537.6915 29.3 0 0 34 8 K.DLGDGVYGFEYYPMVPGTYIVTITWGGQNIGR.S
74. P19338|NUCL_HUMAN Mass: 76625 Score: 377 Queries matched: 44 emPAI: 0.85
Nucleolin OS=Homo sapiens GN=NCL PE=1 SV=3
Query Observed Mr(expt) Mr(calc) ppm Miss Score Expect Rank Peptide
1767 607.3968 606.3895 606.3741 25.4 0 27 0.031 1 K.TLFVK.G
2096 403.7360 805.4574 805.4334 29.8 0 20 0.3 1 K.VFGNEIK.L 2097
2224 406.2667 810.5189 810.5327 -17.08 1 8 0.86 3 K.AAKVVPVK.A
2299 406.7543 811.4940 811.4552 47.9 0 38 0.0021 1 R.LELQGPR.G 2232 2253 2291 2298
3690 422.7750 843.5354 843.5065 34.2 0 45 0.00048 1 K.ALELTGLK.V 480 3691 3692 3693
4686 441.2491 880.4837 880.4419 47.5 1 2 23 6 K.AVTTPGKK.G
4767 442.7625 883.5105 883.5491 -43.62 1 0 19 3 K.ALVATPGKK.G
4769 442.8035 883.5923 883.5491 49.0 1 11 0.42 1 K.VAVATPAKK.A
5731 469.2439 936.4732 936.4917 -19.65 0 48 0.00086 1 K.TGISDVFAK.N 5740
5735 469.2637 936.5128 936.5045 8.86 1 5 11 1 K.KVVVSPTK.K 5729 5732
5739 469.2712 936.5279 936.5045 25.0 1 1 23 8 K.VVVSPTKK.V
5777 470.7808 939.5471 939.5065 43.2 0 32 0.012 1 K.GIAYIEFK.T 5769 5778
6853 500.7650 999.5154 999.5349 -19.55 0 54 0.00018 1 K.NDLAVVDVR.I 6856
9594 576.8307 1151.6469 1151.6775 -26.51 1 32 0.018 1 R.AIRLELQGPR.G
9677 580.8177 1159.6208 1159.5761 38.6 0 44 0.0017 1 R.SISLYYTGEK.G 9674 9675 9676 9678
9949 589.8153 1177.6160 1177.5615 46.3 0 26 0.11 1 K.EVFEDAAEIR.L
10458 607.7825 1213.5505 1213.6108 -49.66 1 3 30 9 R.SQPSKTLFVK.G
11331 634.3556 1266.6967 1266.7296 -25.97 1 6 7.3 2 K.GATPGKALVATPGK.K
12235 654.3035 1306.5925 1306.5347 44.2 0 49 0.00078 1 K.EAMEDGEIDGNK.V
12511 661.8486 1321.6827 1321.6249 43.7 0 58 7.9e-005 1 K.GLSEDTTEETLK.E
13716 467.9294 1400.7665 1400.8027 -25.84 1 6 8.3 2 K.VFGNEIKLEKPK.G
13912 476.5755 1426.7048 1426.6622 29.8 1 (4) 22 7 K.GATPGKALVATPGK.K
14024 482.2511 1443.7314 1443.7834 -35.99 1 10 6.1 1 K.ATFIKVPQNQNGK.S
14403 503.9001 1508.6784 1508.7107 -21.38 1 18 1.1 1 K.TFEEKQGTEIDGR.S
15097 824.9053 1647.7960 1647.7304 39.8 0 78 1.1e-006 1 K.FGYVDFESAEDLEK.A
75. P01622|KV304_HUMAN Mass: 11895 Score: 377 Queries matched: 10 emPAI: 1.37
Ig kappa chain V-III region Ti OS=Homo sapiens PE=1 SV=1
Query Observed Mr(expt) Mr(calc) ppm Miss Score Expect Rank Peptide
7184 511.2936 1020.5727 1020.5968 -23.54 0 24 0.11 1 R.LLIYVASSR.A 7186 7191 7192
15036 816.8836 1631.7525 1631.7791 -16.30 0 121 5.3e-011 1 R.FSGSGSGTDFTLTISR.L 15039
15829 906.4338 1810.8531 1810.9342 -44.79 1 3 35 5 R.LLIYVASSRATGIPDR.F
16046 942.4860 1882.9574 1883.0000 -22.60 0 106 1.1e-009 1 -.EIVLTQSPGTLSLSPGER.A 16047 16048
76. P01767|HV306_HUMAN Mass: 12485 Score: 375 Queries matched: 27 emPAI: 1.29
Ig heavy chain V-III region BUT OS=Homo sapiens PE=1 SV=1
Query Observed Mr(expt) Mr(calc) ppm Miss Score Expect Rank Peptide
1823 623.3609 622.3536 622.3439 15.7 0 6 4.9 1 R.FTISR.D
2951 418.7452 835.4759 835.4664 11.4 1 23 0.13 1 K.GRFTISR.D 2945 2946 2947 2948 2950 2956 2959 2961
12440 659.7703 1317.5260 1317.5659 -30.30 0 77 1.1e-006 1 R.AEDTAVYYCAR.D 12441 12442 12443 12445 12446 12447 12448
12991 669.8556 1337.6966 1337.6761 15.3 0 53 0.00023 2 R.NTVYLQMNSLR.A 12979 12981 12983 12993 12994 12999
13013 670.3606 1338.7066 1338.6602 34.7 0 44 0.0017 1 R.NTVYLQMDSLR.A
16155 636.6353 1906.8842 1906.8244 31.3 1 1 65 7 R.DDSRNTVYLQMNSLR.A
77. Q14157|UBP2L_HUMAN Mass: 114579 Score: 367 Queries matched: 25 emPAI: 0.29
Ubiquitin-associated protein 2-like OS=Homo sapiens GN=UBAP2L PE=1 SV=2
Query Observed Mr(expt) Mr(calc) ppm Miss Score Expect Rank Peptide
4841 444.2799 886.5452 886.5124 37.1 0 20 0.2 1 K.QLIDITGK.N 4834
5796 471.3242 940.6338 940.5957 40.6 0 58 3.8e-006 1 R.IDLAVLLGK.T 985
12042 433.2500 1296.7283 1296.6898 29.6 0 53 0.00012 1 K.QRPQATAEQIR.L 12035 12047 12049 12050
12964 446.2536 1335.7389 1335.6783 45.4 1 23 0.13 1 R.RYPSSISSSPQK.D
13568 462.9143 1385.7211 1385.6575 45.9 0 26 0.12 1 K.NPSDSAVHSPFTK.R 13569
14053 484.2250 1449.6531 1449.6848 -21.87 1 43 0.0033 1 R.EFRGQENGLDGTK.S 14059
14221 743.8878 1485.7611 1485.7100 34.4 0 93 3e-008 1 K.GGSTTGSQFLEQFK.T 14220
14459 762.8897 1523.7649 1523.7104 35.8 0 73 3e-006 1 R.DGSLASNPYSGDLTK.F 14453 14458 14460
14591 772.3901 1542.7656 1542.8002 -22.40 0 25 0.17 1 R.SQTSSIPQKPQTNK.S 14592 14594 14595
15882 612.9695 1835.8868 1835.8299 31.0 0 30 0.064 1 R.GNWEQPQNQNQTQHK.Q
78. Q00839|HNRPU_HUMAN Mass: 91269 Score: 364 Queries matched: 32 emPAI: 0.43
Heterogeneous nuclear ribonucleoprotein U OS=Homo sapiens GN=HNRNPU PE=1 SV=6
Query Observed Mr(expt) Mr(calc) ppm Miss Score Expect Rank Peptide
1892 654.4072 653.3999 653.3748 38.4 0 6 4 3 K.ALPPEK.K
1979 400.2156 798.4166 798.3768 49.9 0 4 14 3 K.MMVAGFK.K
2314 407.2033 812.3920 812.3561 44.3 0 3 22 7 K.VCFEMK.V
2433 410.2543 818.4941 818.4650 35.5 0 33 0.0062 1 K.FIEIAAR.K 141 2422 2424 2432 2434
5125 450.7818 899.5490 899.5263 25.3 1 65 6.8e-006 1 R.KAVVVCPK.D
5788 471.2800 940.5455 940.5706 -26.63 1 59 2.5e-005 1 K.VTEKIPVR.H 5791 5793
6796 498.7789 995.5432 995.5036 39.8 0 38 0.0045 1 K.DIDIHEVR.I 6791 6795
6816 499.7358 997.4570 997.4725 -15.52 1 5 17 6 K.GKVCFEMK.V
7188 511.3051 1020.5956 1020.5604 34.5 0 8 3.1 2 K.DLPEHAVLK.M
1297 513.2396 1024.4647 1024.4954 -29.95 1 14 6.7 1 M.SSSPVNVKK.L 7224 7227
8122 524.7910 1047.5675 1047.5349 31.1 0 59 5.4e-005 1 K.NGQDLGVAFK.I 8118 8124 8125
13534 691.8824 1381.7502 1381.6911 42.7 0 42 0.0023 1 K.YNILGTNTIMDK.M 13535
15091 824.4603 1646.9061 1646.8376 41.6 0 65 8e-006 1 R.NFILDQTNVSAAAQR.R
15398 857.9356 1713.8566 1713.9050 -28.22 0 70 5.7e-006 1 K.SSGPTSLFAVTVAPPGAR.Q 15400
15756 897.9396 1793.8646 1793.8713 -3.74 0 (1) 47 9 K.SSGPTSLFAVTVAPPGAR.Q
17991 908.8230 2723.4473 2723.3483 36.4 0 53 0.00012 1 K.EKPYFPIPEEYTFIQNVPLEDR.V
79. P23246|SFPQ_HUMAN Mass: 76216 Score: 363 Queries matched: 36 emPAI: 0.77
Splicing factor, proline- and glutamine-rich OS=Homo sapiens GN=SFPQ PE=1 SV=2
Query Observed Mr(expt) Mr(calc) ppm Miss Score Expect Rank Peptide
239 415.7313 829.4480 829.4406 8.98 1 4 21 3 R.RQEELR.R
4704 441.7284 881.4422 881.4131 33.1 0 29 0.08 1 K.ISDSEGFK.A 4705
4809 443.7426 885.4707 885.4920 -24.08 0 52 0.00028 1 R.AVVIVDDR.G 4812 4814 811 4817 4818 4819
6555 492.7622 983.5099 983.4607 50.0 1 1 33 8 K.TYTQRCR.L
8103 524.2319 1046.4493 1046.4702 -20.03 0 37 0.0094 1 K.AELDDTPMR.G 8105 8106
8825 547.2803 1092.5460 1092.5056 37.0 1 4 22 8 R.REEEMMIR.Q
8888 550.3001 1098.5856 1098.6146 -26.34 1 33 0.021 1 R.AVVIVDDRGR.S
9157 560.7551 1119.4957 1119.5131 -15.55 0 29 0.076 1 R.GMGPGTPAGYGR.G 9159
9495 572.3348 1142.6551 1142.6196 31.1 0 47 0.00059 1 R.FATHAAALSVR.N 9488 9492
11092 626.8354 1251.6562 1251.6135 34.1 0 62 2.6e-005 1 K.YGEPGEVFINK.G 11085 11095
11255 632.2914 1262.5683 1262.5925 -19.17 1 49 0.00091 1 K.SLDEMEKQQR.E
11313 634.2999 1266.5852 1266.6139 -22.63 0 13 3.7 1 R.SPPPGMGLNQNR.G
13055 671.3149 1340.6152 1340.6586 -32.38 0 63 3.5e-005 1 R.FGQGGAGPVGGQGPR.G 13057 13060
13212 678.3045 1354.5944 1354.6252 -22.71 1 43 0.0031 1 R.SEEKISDSEGFK.A
13817 472.9031 1415.6874 1415.6173 49.5 0 13 2.8 1 R.MEELHNQEMQK.R
13969 718.3127 1434.6109 1434.5915 13.5 1 (7) 12 4 R.SEEKISDSEGFK.A
14707 524.9392 1571.7957 1571.7184 49.2 1 15 2.1 1 R.RMEELHNQEMQK.R
15812 904.4986 1806.9827 1806.9040 43.6 0 31 0.021 1 R.LFVGNLPADITEDEFK.R
17307 601.5648 2402.2303 2402.1278 42.6 0 24 0.14 1 R.QHHPPYHQQHHQGPPPGGPGGR.S 17308
80. P09651|ROA1_HUMAN Mass: 38837 Score: 354 Queries matched: 16 emPAI: 0.74
Heterogeneous nuclear ribonucleoprotein A1 OS=Homo sapiens GN=HNRNPA1 PE=1 SV=5
Query Observed Mr(expt) Mr(calc) ppm Miss Score Expect Rank Peptide
5247 455.2352 908.4559 908.4273 31.5 1 1 38 10 -.MSKSESPK.E
10536 609.8477 1217.6808 1217.6326 39.6 0 52 0.0002 1 K.IEVIEIMTDR.G 10529 10532 10534
10762 617.8299 1233.6453 1233.6275 14.5 0 (6) 12 4 K.IEVIEIMTDR.G
12072 433.8764 1298.6075 1298.6466 -30.12 1 31 0.044 1 K.SESPKEPEQLR.K 12077
13773 705.8482 1409.6819 1409.6317 35.6 1 16 1.7 2 K.QEMASASSSQRGR.S
13986 479.9380 1436.7922 1436.7372 38.3 0 38 0.0041 1 R.EDSQRPGAHLTVK.K 13985
14682 522.6303 1564.8690 1564.8321 23.6 1 50 0.00021 1 R.EDSQRPGAHLTVKK.I
15020 543.6113 1627.8122 1627.7743 23.3 0 59 7.4e-005 1 R.SSGPYGGGGQYFAKPR.N 15019
15299 847.8846 1693.7546 1693.6928 36.5 0 135 2.4e-012 1 R.NQGGYGGSSSSSSYGSGR.R 15298
81. P18135|KV312_HUMAN Mass: 14178 Score: 343 Queries matched: 18 emPAI: 1.08
Ig kappa chain V-III region HAH OS=Homo sapiens PE=2 SV=1
Query Observed Mr(expt) Mr(calc) ppm Miss Score Expect Rank Peptide
6496 490.2952 978.5759 978.5498 26.7 0 47 0.00032 1 R.LLIYGASSR.A 6485 6486 6488 6491 6492 6494 6495 6498 6500 1135
10364 604.3196 1206.6245 1206.6608 -30.08 1 13 2.6 1 R.TFGQGTKVEIK.R
15036 816.8836 1631.7525 1631.7791 -16.30 0 121 5.3e-011 1 R.FSGSGSGTDFTLTISR.L 15039
17336 813.7216 2438.1430 2438.1978 -22.51 0 49 0.001 1 R.ASQSVSSSYLAWYQQKPGQAPR.L
82. Q9NR30|DDX21_HUMAN Mass: 87804 Score: 341 Queries matched: 47 emPAI: 0.71
Nucleolar RNA helicase 2 OS=Homo sapiens GN=DDX21 PE=1 SV=5
Query Observed Mr(expt) Mr(calc) ppm Miss Score Expect Rank Peptide
1662 573.3460 572.3387 572.3646 -45.17 1 2 53 2 K.AKQVK.K
2671 414.7127 827.4108 827.4154 -5.54 1 10 3.6 1 K.VVSSKTK.K 2670 2681 2682 2683
3773 424.2498 846.4851 846.4559 34.6 1 11 2.6 2 K.ASSKDAIR.L
5337 457.2926 912.5707 912.5393 34.5 0 38 0.0029 1 R.AAVIGDVIR.V 913 5317 5318 5321 5322 5334
6149 484.2657 966.5168 966.4883 29.5 0 38 0.0076 1 K.LHGELQDR.K
7020 506.2763 1010.5379 1010.5107 27.0 0 8 6.6 1 R.TIIFCETK.K
8824 547.2732 1092.5319 1092.4869 41.1 1 1 46 8 K.EMNGETREK.S
9025 555.2643 1108.5141 1108.4819 29.1 1 14 2.2 3 K.EKEMNGETR.E 9014 9015 9017 9018 9020
9279 564.3498 1126.6851 1126.6598 22.5 0 32 0.0079 1 R.IGVPSATEIIK.A 9278 9280
9526 574.3052 1146.5958 1146.5404 48.3 0 40 0.0048 1 K.EQLGEEIDSK.V
9793 582.8440 1163.6734 1163.7026 -25.15 0 47 0.00037 1 R.APQVLVLAPTR.E
10422 606.3250 1210.6354 1210.6670 -26.10 0 56 0.00011 1 R.NGIDILVGTPGR.I 10424 10425
10572 610.8399 1219.6652 1219.6965 -25.69 0 59 4.3e-005 1 R.GVTFLFPIQAK.T 10574 10577
11095 626.8437 1251.6727 1251.6347 30.4 0 5 12 2 K.STYEQVDLIGK.K
11287 633.3542 1264.6939 1264.7067 -10.14 0 73 1.8e-006 1 K.TFSFAIPLIEK.L 11294
12427 659.3133 1316.6121 1316.6572 -34.24 0 44 0.0028 1 K.EAQELSQNSAIK.Q 12434
12462 660.7851 1319.5556 1319.4952 45.8 0 4 22 7 R.SDAGLESDTAMK.K
944 459.9399 1376.7978 1376.8252 -19.90 1 28 0.025 1 R.GRAPQVLVLAPTR.E
13940 477.9189 1430.7348 1430.6711 44.5 1 32 0.037 1 K.KAEPSEVDMNSPK.S 1947
13977 479.5985 1435.7735 1435.7056 47.3 0 10 3.5 1 K.QDAQSLHGDIPQK.Q
14461 508.9356 1523.7850 1523.8348 -32.65 0 21 0.37 1 R.LLDSVPPTAISHFK.Q
15388 571.2984 1710.8734 1710.7948 45.9 0 34 0.021 1 K.NEEPSEEEIDAPKPK.K
18587 871.1526 3480.5814 3480.5635 5.15 1 3 37 7 K.HVVLDEVDQMLDMGFADQVEEILSVAYKK.D
83. P19367|HXK1_HUMAN Mass: 103561 Score: 332 Queries matched: 46 emPAI: 0.75
Hexokinase-1 OS=Homo sapiens GN=HK1 PE=1 SV=3
Query Observed Mr(expt) Mr(calc) ppm Miss Score Expect Rank Peptide
2294 406.7521 811.4897 811.5280 -47.10 0 12 0.96 1 R.LALLQVR.A
3770 424.2487 846.4829 846.4521 36.5 0 19 0.42 1 K.DMLLEVK.K
3805 425.2565 848.4984 848.4578 47.8 0 17 0.34 1 K.MLPSFVR.R 3803 3804
4174 432.2343 862.4540 862.4470 8.11 0 (0) 46 2 K.DMLLEVK.K
4182 432.2558 862.4970 862.4735 27.2 0 17 0.46 1 K.MLPTFVR.S
4608 438.2600 874.5055 874.4760 33.7 0 34 0.012 1 R.GQISETLK.T 4607
4629 439.2435 876.4724 876.4488 26.9 0 25 0.12 1 K.TVCGVVSR.R
5117 450.7647 899.5148 899.4713 48.4 0 19 0.39 1 R.LVPDSDVR.F 5111
5414 459.7591 917.5035 917.4640 43.1 0 42 0.0024 1 R.AEMELGLR.K 5417
5438 460.7604 919.5062 919.4763 32.5 0 42 0.0022 1 K.EGLLFEGR.I
5695 467.7612 933.5078 933.4702 40.3 1 2 24 9 K.EMKNGLSR.D
5799 471.7980 941.5813 941.5546 28.4 0 39 0.0021 1 R.ITPELLTR.G 5800 5801
6101 482.2949 962.5753 962.5437 32.9 0 37 0.0027 1 R.NILIDFTK.K
6418 488.2816 974.5487 974.5470 1.70 1 5 11 9 K.DMLLEVKK.R 6364 6371
6704 496.7709 991.5272 991.4975 30.0 0 25 0.13 1 R.DFNPTATVK.M 6706
7220 512.7875 1023.5604 1023.5237 35.9 0 54 0.00013 1 R.FLLSESGSGK.G
7375 516.2882 1030.5619 1030.5295 31.5 0 37 0.0084 1 K.ASGVEGADVVK.L 7383
8848 547.8016 1093.5885 1093.5404 44.1 0 24 0.16 1 K.FLSQIESDR.L
9034 555.3147 1108.6148 1108.5699 40.5 0 61 2.3e-005 1 K.GAAMVTAVAYR.L
9457 570.3245 1138.6345 1138.5870 41.7 0 26 0.062 1 R.TTVGVDGSLYK.T
10011 593.3050 1184.5954 1184.6149 -16.50 1 4 22 3 R.EIDRGSLNPGK.Q 10012
10338 603.3322 1204.6498 1204.6056 36.7 1 6 8.8 4 R.MRAEMELGLR.K
10393 604.8338 1207.6530 1207.6084 36.9 0 58 6.9e-005 1 R.LVDEYSLNAGK.Q 10396
10820 620.3303 1238.6460 1238.5891 45.9 0 36 0.011 1 R.HIDLVEGDEGR.M
11767 645.7847 1289.5548 1289.5540 0.61 0 (1) 43 6 K.FNTSDVSAIEK.N 11776
11798 645.8146 1289.6146 1289.5540 46.9 0 6 17 6 K.FNTSDVSAIEK.N
12177 651.8768 1301.7390 1301.7231 12.2 0 2 13 9 K.IDEAILITWTK.R 12178
13568 462.9143 1385.7211 1385.6592 44.7 1 3 24 5 R.FKASGVEGADVVK.L
13675 465.9259 1394.7559 1394.7041 37.1 1 26 0.082 1 R.GKFNTSDVSAIEK.N
14211 495.3139 1482.9200 1482.8518 46.0 0 67 6.9e-007 1 R.SANLVAATLGAILNR.L
1880 650.9712 1949.8918 1949.9111 -9.87 1 1 55 6 K.KLPVGFTFSFPCQQSK.I
84. P08729|K2C7_HUMAN Mass: 51430 Score: 322 Queries matched: 33 emPAI: 0.42
Keratin, type II cytoskeletal 7 OS=Homo sapiens GN=KRT7 PE=1 SV=4
Query Observed Mr(expt) Mr(calc) ppm Miss Score Expect Rank Peptide
2653 414.2369 826.4592 826.4225 44.4 0 47 0.00042 1 K.FASFIDK.V 2632 2633 2635 2638 2639 2640 2641 2646 2649 2650 2652
5211 453.7471 905.4797 905.4607 21.0 0 40 0.0046 1 R.FLEQQNK.L 5213 5214 5216
5670 466.7587 931.5028 931.4610 44.8 0 32 0.027 1 K.LLEGEESR.L 5669
6835 500.2487 998.4828 998.4379 45.0 0 3 26 6 K.DVDAAYMSK.V 6832
7131 509.2882 1016.5619 1016.5185 42.7 1 10 4.2 4 K.QDMARQLR.E
7744 523.2806 1044.5467 1044.5604 -13.11 0 1 42 8 K.WTLLQEQK.S
8666 541.8197 1081.6248 1081.5920 30.3 1 66 4.4e-006 1 K.FASFIDKVR.F 8657 8658 8659 8660 8665 8668
9270 564.2921 1126.5695 1126.5328 32.6 1 19 0.66 2 K.KDVDAAYMSK.V
13160 450.2432 1347.7078 1347.7398 -23.71 1 42 0.003 1 R.TAAENEFVVLKK.D 13159
14267 497.6009 1489.7808 1489.8140 -22.30 1 21 0.33 1 R.FLEQQNKLLETK.W
85. P39023|RL3_HUMAN Mass: 46365 Score: 317 Queries matched: 25 emPAI: 0.86
60S ribosomal protein L3 OS=Homo sapiens GN=RPL3 PE=1 SV=2
Query Observed Mr(expt) Mr(calc) ppm Miss Score Expect Rank Peptide
2165 405.2438 808.4731 808.4572 19.7 1 0 19 8 R.VLTLRK.S
3022 419.7292 837.4438 837.4167 32.3 0 35 0.015 1 K.YCQVIR.V
4768 442.7640 883.5135 883.4698 49.5 0 44 0.00076 1 K.AGMTHIVR.E
4900 446.2568 890.4990 890.5048 -6.45 1 4 12 4 K.KAFMGPLK.K 4905
4914 446.2843 890.5541 890.5225 35.5 0 32 0.0057 1 K.IGQGYLIK.D
5111 450.7544 899.4942 899.4647 32.8 0 (5) 12 5 K.AGMTHIVR.E
5224 454.2519 906.4892 906.4997 -11.59 1 1 30 8 K.AFMGPLKK.D
5387 458.7760 915.5375 915.5753 -41.28 1 (2) 16 7 R.KSLLVQTK.R
5993 478.2844 954.5542 954.5069 49.6 0 52 0.00014 1 R.VIAHTQMR.L 5987
6541 492.2597 982.5048 982.5349 -30.58 0 50 0.00041 1 R.HGSLGFLPR.K 6542 6543 6544 6546
6792 498.7679 995.5213 995.5416 -20.41 1 6 11 2 R.KSLLVQTK.R 6797
6801 498.7962 995.5779 995.5416 36.4 1 (3) 8.3 4 R.KSLLVQTK.R 6799
10804 413.2100 1236.6081 1236.6186 -8.47 0 41 0.0044 1 K.VACIGAWHPAR.V 10805
12248 654.7793 1307.5440 1307.5468 -2.17 1 3 29 4 K.QLEKDFSSMK.K
13073 671.8206 1341.6266 1341.5684 43.4 0 71 5.3e-006 1 K.NNASTDYDLSDK.S
17964 896.1676 2685.4808 2685.3684 41.9 0 91 9.2e-009 1 R.LEQQVPVNQVFGQDEMIDVIGVTK.G
86. Q15365|PCBP1_HUMAN Mass: 37987 Score: 307 Queries matched: 16 emPAI: 0.46
Poly(rC)-binding protein 1 OS=Homo sapiens GN=PCBP1 PE=1 SV=2
Query Observed Mr(expt) Mr(calc) ppm Miss Score Expect Rank Peptide
2040 401.7550 801.4954 801.4596 44.7 0 15 0.85 2 K.EVGSIIGK.K 2035 2038
7066 507.7579 1013.5012 1013.5254 -23.86 0 78 7.9e-007 1 R.QGANINEIR.Q 7073 7074
8714 543.7895 1085.5645 1085.5465 16.6 0 63 2.3e-005 1 K.IANPVEGSSGR.Q 8715 8716
11743 644.8088 1287.6031 1287.5877 11.9 0 66 1.5e-005 1 R.INISEGNCPER.I 11741 11742
14011 721.9143 1441.8140 1441.7963 12.3 0 45 0.00071 1 R.LVVPATQCGSLIGK.G 14012
1734 598.3324 1791.9754 1791.9037 40.0 0 (0) 71 1 -.MDAGVTESGLNVTLTIR.L
15972 624.9779 1871.9118 1871.8700 22.3 0 1 44 4 -.MDAGVTESGLNVTLTIR.L
87. P12036|NFH_HUMAN Mass: 112639 Score: 301 Queries matched: 28 emPAI: 0.07
Neurofilament heavy polypeptide OS=Homo sapiens GN=NEFH PE=1 SV=4
Query Observed Mr(expt) Mr(calc) ppm Miss Score Expect Rank Peptide
1536 547.3144 546.3071 546.3013 10.7 0 4 30 3 K.TEVAK.K
2314 407.2033 812.3920 812.3681 29.5 1 3 23 8 K.SEEKIK.V
3938 428.2545 854.4944 854.4861 9.71 0 3 9.7 4 K.KPEEKPK.T
5889 474.2801 946.5457 946.5018 46.4 1 5 7.1 7 R.EMRGAVLR.L
6940 503.2261 1004.4377 1004.4597 -21.85 0 52 0.00033 1 K.LLEGEECR.I 6941 6942 6943 6944 6945 1219 1220
7062 507.2860 1012.5573 1012.5553 2.04 1 1 24 8 K.SPAEAKSPVK.E
7108 508.7877 1015.5609 1015.5298 30.7 0 6 11 9 R.SLEGEAAALR.Q 7100
7248 513.3133 1024.6120 1024.5917 19.9 1 0 9.8 7 K.KEPAVEKPK.E
9211 562.2596 1122.5047 1122.4958 7.96 1 3 27 6 K.SPAEAKSPEK.E
9391 567.3119 1132.6093 1132.5546 48.2 1 75 1.4e-006 1 R.KLLEGEECR.I 9371 9372 9374 9376 9377 9379 9385
9453 570.2688 1138.5231 1138.4907 28.5 1 6 17 5 K.EEAKSPAEAK.S
9836 585.7802 1169.5458 1169.5928 -40.16 1 5 22 1 K.AEEEKAPATPK.T
14014 722.3332 1442.6518 1442.6377 9.79 1 2 43 3 R.NTKWEMAAQLR.E
88. Q14CN4|K2C72_HUMAN Mass: 56470 Score: 298 Queries matched: 28 emPAI: 0.21
Keratin, type II cytoskeletal 72 OS=Homo sapiens GN=KRT72 PE=1 SV=2
Query Observed Mr(expt) Mr(calc) ppm Miss Score Expect Rank Peptide
2653 414.2369 826.4592 826.4225 44.4 0 47 0.00042 1 K.FASFIDK.V 2632 2633 2635 2638 2639 2640 2641 2646 2649 2650 2652
4112 430.2650 858.5155 858.4923 27.1 0 14 1.2 3 R.SLALSAAAR.R 4106
8666 541.8197 1081.6248 1081.5920 30.3 1 66 4.4e-006 1 K.FASFIDKVR.F 8657 8658 8659 8660 8665 8668
9838 585.8044 1169.5942 1169.5387 47.5 1 5 16 4 K.KDVDAAYMNK.V
10510 406.7627 1217.2661 1217.2515 12.0 0 3 0.81 1 K.TSGSSCATK.K 10509
13160 450.2432 1347.7078 1347.7398 -23.71 1 42 0.003 1 R.TAAENEFVVLKK.D 13159
14004 721.4091 1440.8037 1440.8048 -0.75 1 14 0.92 2 K.AEISELNRLIQR.I
16191 640.9710 1919.8911 1919.9063 -7.96 0 0 71 2 K.SLLAPLNVEMDPEIQR.V
89. Q8N6H7|ARFG2_HUMAN Mass: 57027 Score: 297 Queries matched: 19 emPAI: 0.37
ADP-ribosylation factor GTPase-activating protein 2 OS=Homo sapiens GN=ARFGAP2 PE=1 SV=1
Query Observed Mr(expt) Mr(calc) ppm Miss Score Expect Rank Peptide
2840 416.7592 831.5038 831.4637 48.3 0 44 0.00086 1 R.LGMGLVSR.S 2839
3783 424.7284 847.4423 847.4586 -19.24 0 (10) 5.4 1 R.LGMGLVSR.S 3781 3782 3784
4533 437.2402 872.4659 872.5080 -48.20 1 8 9.2 1 K.QGVKSVAGK.M 4538
5586 465.2800 928.5455 928.5341 12.2 1 17 0.56 1 K.KLQNLEGK.K 5588
6483 490.2534 978.4921 978.5386 -47.46 0 1 37 2 K.TEIQTLFK.R
8634 541.2689 1080.5231 1080.4723 47.0 0 40 0.0064 1 R.EVDAEYEAR.S 8633
10808 619.8013 1237.5881 1237.5431 36.4 0 49 0.00082 1 K.QAEESMVASMR.L
11045 624.8550 1247.6955 1247.6510 35.7 0 74 1.1e-006 1 R.LAYQELQIDR.K 11044
11347 634.8287 1267.6428 1267.6044 30.3 0 86 1.2e-007 1 K.VSSQSFSEIER.Q 11350
17888 529.6150 2643.0384 2643.1111 -27.48 1 0 65 1 K.QAEESMVASMRLAYQELQIDR.K
90. Q9NSB2|KRT84_HUMAN Mass: 65938 Score: 296 Queries matched: 41 emPAI: 0.25
Keratin, type II cuticular Hb4 OS=Homo sapiens GN=KRT84 PE=1 SV=1
Query Observed Mr(expt) Mr(calc) ppm Miss Score Expect Rank Peptide
2653 414.2369 826.4592 826.4225 44.4 0 47 0.00042 1 K.FASFIDK.V 2632 2633 2635 2638 2639 2640 2641 2646 2649 2650 2652
5211 453.7471 905.4797 905.4607 21.0 0 40 0.0046 1 R.FLEQQNK.L 5213 5214 5216
5670 466.7587 931.5028 931.4610 44.8 0 32 0.027 1 R.LLEGEESR.L 5669
6111 483.2275 964.4404 964.4614 -21.79 0 19 0.62 2 K.AQYEEVAR.R 6110 6112 6113 6114 6115
7131 509.2882 1016.5619 1016.5185 42.7 1 10 4.2 4 K.QDMARQLR.E
8666 541.8197 1081.6248 1081.5920 30.3 1 66 4.4e-006 1 K.FASFIDKVR.F 8657 8658 8659 8660 8665 8668
10440 607.3053 1212.5960 1212.6139 -14.72 0 16 1.4 4 R.SVITFGSYSPR.I 10439 1766 10445 10446 10447 10448
14267 497.6009 1489.7808 1489.8140 -22.30 1 21 0.33 1 R.FLEQQNKLLETK.W
15843 909.0091 1816.0036 1815.9496 29.7 0 8 3.5 1 R.VGGVGVPAAPSITAVTVNK.S
91. P01598|KV106_HUMAN Mass: 11895 Score: 289 Queries matched: 10 emPAI: 0.78
Ig kappa chain V-I region EU OS=Homo sapiens PE=1 SV=1
Query Observed Mr(expt) Mr(calc) ppm Miss Score Expect Rank Peptide
8753 545.2891 1088.5637 1088.5462 16.1 0 69 6.1e-006 1 K.ASSLESGVPSR.F 8747 8748 8749 8751 8754 1522 8756 8758
16062 946.9934 1891.9722 1891.8946 41.0 0 124 2e-011 1 -.DIQMTQSPSTLSASVGDR.V
92. O43866|CD5L_HUMAN Mass: 39603 Score: 288 Queries matched: 11 emPAI: 0.44
CD5 antigen-like OS=Homo sapiens GN=CD5L PE=1 SV=1
Query Observed Mr(expt) Mr(calc) ppm Miss Score Expect Rank Peptide
5373 458.2757 914.5368 914.4974 43.1 0 42 0.0024 1 R.IWLDNVR.C 5358 925 5368
9524 574.2918 1146.5691 1146.5452 20.9 0 64 2.1e-005 1 R.LVGGDNLCSGR.L
10745 411.8833 1232.6280 1232.5819 37.4 1 22 0.31 1 R.CEGRVEVEQK.G 10742
14602 773.3670 1544.7194 1544.6929 17.1 0 85 2.1e-007 1 R.EATLQDCPSGPWGK.N 14601
15559 583.2587 1746.7544 1746.7050 28.3 0 80 6.6e-007 1 R.CSGEEQSLEQCQHR.F 15558
93. P36578|RL4_HUMAN Mass: 47953 Score: 284 Queries matched: 22 emPAI: 1.46
60S ribosomal protein L4 OS=Homo sapiens GN=RPL4 PE=1 SV=5
Query Observed Mr(expt) Mr(calc) ppm Miss Score Expect Rank Peptide
4183 432.2565 862.4984 862.4773 24.5 0 33 0.011 1 K.LAPGGHVGR.F
[truncated: 4,528 more rows]
