# Supplementary material for: The nuclear receptor ERβ engages AGO2 in regulation of gene transcription, RNA splicing and RISC loading
Source: Genome Biol. 2017 Oct 6;18:189. doi: 10.1186/s13059-017-1321-0 (PMC5634881; doi:10.1186/s13059-017-1321-0)
Supplement: Supplementary file 8 — Proteomics analysis of ERβ interactome following AGO2 silencing. Table S5a. Raw data. Table S5b. Nomalized data. Table S5c. Statistically significant changes. Table S5d. Not statistically significant changes. (XLSX 201 kb) [file 13059_2017_1321_MOESM8_ESM.xlsx]

## Sheet: Summary
Summary
Additional file 8 : Table S5A-D
Table S5A: Raw data realated to protein identification in partially purified CTAP-ERβ expressing MCF-7 cell nuclear extracts before and after AGO2 Silencing
Table S5B: Normalized data realated to protein identification in partially purified CTAP-ERβ expressing MCF-7 cell nuclear extracts before and after AGO2 Silencing
Table S5C: Differentially expressed proteins identification in partially purified CTAP-ERβ expressing MCF-7 cell nuclear extracts before and after AGO2 Silencing (statistically significant: )
Table S5D: Differentially expressed proteins identification in partially purified CTAP-ERβ expressing MCF-7 cell nuclear extracts before and after AGO2 Silencing (not statistically significant )

## Sheet: S5A_Raw Data
Table S5A: Raw data realated to protein identification in partially purified CTAP-ERβ expressing MCF-7 cell nuclear extracts before and after AGO2 Silencing*
Protein ID	Protein Name	Gene Name	Peptide_counts__all_	Peptide_counts__razorpunique_	Peptide_counts__unique_	Gene_names	Number_of_proteins	Peptides	Razor_p_unique_peptides	Unique_peptides	Peptides_Sample1	Peptides_Sample2	Peptides_Sample3	Peptides_SH1	Peptides_SH2	Peptides_SH3	Razor_p_unique_peptides_Sample1	Razor_p_unique_peptides_Sample2	Razor_p_unique_peptides_Sample3	Razor_p_unique_peptides_SH1	Razor_p_unique_peptides_SH2	Razor_p_unique_peptides_SH3	Unique_peptides_Sample1	Unique_peptides_Sample2	Unique_peptides_Sample3	Unique_peptides_SH1	Unique_peptides_SH2	Unique_peptides_SH3	Sequence_coverage_perc	Unique_p_razor_sequence_coverage_perc	Unique_sequence_coverage_perc	Mol_weight_kDa	Sequence_length	Sequence_lengths	Fraction_average	Fraction_1	Qmvalue	Score	Sequence_coverage_Sample1_perc	Sequence_coverage_Sample2_perc	Sequence_coverage_Sample3_perc	Sequence_coverage_SH1_perc	Sequence_coverage_SH2_perc	Sequence_coverage_SH3_perc	Intensity	Intensity_Sample1	Intensity_Sample2	Intensity_Sample3	Intensity_SH1
O14950	Myosin regulatory light chain 12B	MYL12B	7;7;7;4;4	7;7;7;4;4	7;7;7;4;4	MYL12A;MYL12B;MYL9	5	7	7	7	7	7	7	2	6	6	7	7	7	2	6	6	7	7	7	2	6	6	55.4	55.4	55.4	20.457	177	177;171;172;114;172	1	54	0	167.2	55.4	55.4	55.4	11.9	49.2	49.2	1366000000	659920000	274720000	229030000	10022000
O15042	U2-associated protein SR140	SR140	35;34;15;13;8;7;6;4	35;34;15;13;8;7;6;4	35;34;15;13;8;7;6;4	U2SURP	8	35	35	35	34	35	33	22	25	24	34	35	33	22	25	24	34	35	33	22	25	24	38	38	38	118.29	1029	1029;1028;439;425;290;161;130;125	1	235	0	180.56	37.2	38	38	29.1	31.5	30.7	4966600000	1177000000	914050000	1402300000	370490000
O95758	Regulator of differentiation 1	ROD1	7;3	6;2	6;2	PTBP3	2	7	6	6	5	3	7	5	5	4	4	2	6	4	4	3	4	2	6	4	4	3	23.7	22.3	22.3	59.689	552	552;182	1	34	0	43.518	17.2	10.3	23.7	15.9	15.9	13.8	278780000	61297000	39072000	100630000	29663000
P12882	Myosin-1	MYH1	145;17;9;1;1;1;1;1;1;1;1;1;1;1;1;1	145;17;9;1;1;1;1;1;1;1;1;1;1;1;1;1	120;14;8;1;1;1;0;0;0;0;0;0;0;0;0;0	MYH9	16	145	145	120	137	137	141	95	102	111	137	137	141	95	102	111	115	115	116	77	81	90	64.9	64.9	55.5	226.53	1960	1960;218;103;1283;1301;1341;1982;1935;1937;1938;1939;1939;1939;1940;1941;1941	1	1192	0	323.31	63.1	63.6	64.9	51.4	54.2	57.4	64415000000	13805000000	10898000000	17799000000	2183100000
P16989	DNA-binding protein A	CSDA	8;2	4;1	4;1	YBX3	2	8	4	4	8	8	7	5	5	6	4	4	3	2	2	3	4	4	3	2	2	3	32.3	21.2	21.2	40.089	372	372;92	1	22	0	66.469	32.3	32.3	28.2	21.8	21.8	26.9	397890000	148250000	105100000	115140000	4142500
P18621	60S ribosomal protein L17	RPL17	9;9;9;9;9;8;8;6;6;6;4;2	9;9;9;9;9;8;8;6;6;6;4;2	9;9;9;9;9;8;8;6;6;6;4;2	RPL17;RPL17-C18orf32	12	9	9	9	9	7	8	4	4	6	9	7	8	4	4	6	9	7	8	4	4	6	56.8	56.8	56.8	19.586	169	169;171;174;228;184;174;190;129;131;138;97;56	1	52	0	88.627	56.8	46.2	56.2	28.4	28.4	45.6	3270500000	1070900000	839020000	864620000	61854000
P35609	Alpha-actinin-2	ACTN2	42;33;16;14;12;11;10;10;9;8;6;5;3;2	23;18;3;9;8;2;6;5;6;2;4;3;3;1	23;18;3;9;8;2;6;5;6;2;4;3;3;1	ACTN1	14	42	23	23	37	34	35	23	30	36	19	17	18	11	17	19	19	17	18	11	17	19	49.8	28.4	28.4	103.06	892	892;822;894;260;251;901;238;297;207;944;126;144;72;85	1	129	0	188.4	48.2	43.6	41.7	29.9	38.6	44.5	1283000000	313670000	211830000	335540000	49307000
P41091	Eukaryotic translation initiation factor 2 subunit 3	EIF2S3	4;3;2	4;3;2	4;3;2	EIF2S3;EIF2S3L	3	4	4	4	4	2	4	2	1	1	4	2	4	2	1	1	4	2	4	2	1	1	14.6	14.6	14.6	51.109	472	472;472;466	1	14	0	19.088	14.6	8.7	14.6	6.4	3.4	5.3	125970000	39032000	15710000	60376000	4029400
P48634	Large proline-rich protein BAT2	BAT2	29	27	27	PRRC2A	1	29	27	27	27	29	25	12	19	20	25	27	23	12	18	18	25	27	23	12	18	18	21.1	20.2	20.2	228.86	2157	2157	1	146	0	148.05	19.8	21.1	19.2	10.7	15.2	15.7	1528500000	458800000	433430000	398890000	39824000
P58876	Histone H2B type 1-D	HIST1H2BD	4;4;4;4;4;4;4;4;4;4;3;3;3;3;2;2	4;4;4;4;4;4;4;4;4;4;3;3;3;3;2;2	4;4;4;4;4;4;4;4;4;4;3;3;3;3;2;2	HIST1H2BN;HIST1H2BL;HIST1H2BM;HIST1H2BH;HIST2H2BF;HIST1H2BC;HIST1H2BD;H2BFS;HIST1H2BK;HIST2H2BE;HIST1H2BB;HIST1H2BO;HIST1H2BJ;HIST3H2BB;HIST1H2BA	16	4	4	4	2	3	3	4	3	4	2	3	3	4	3	4	2	3	3	4	3	4	25.9	25.9	25.9	18.804	166	166;126;126;126;126;126;126;126;126;126;126;126;126;126;126;127	1	32	0	45.767	15.1	21.7	21.7	25.9	21.7	25.9	374330000	93602000	52401000	89468000	16999000
P60842	Eukaryotic initiation factor 4A-I	EIF4A1	13;9;9;8;8;8;8;8;7;6;6;5;4;3;3;3;3	11;7;7;6;6;6;6;6;5;4;4;5;2;1;1;1;3	11;7;7;6;6;6;6;6;5;4;4;5;2;1;1;1;3	EIF4A1;EIF4A2	17	13	11	11	11	10	12	10	11	10	9	9	11	8	9	8	9	9	11	8	9	8	37.4	33.5	33.5	46.153	406	406;257;341;214;271;300;362;407;163;134;187;230;109;85;85;98;117	1	62	0	53.14	32.5	32.5	37.4	28.6	28.6	24.9	756790000	152420000	123960000	258650000	46311000
P62249	40S ribosomal protein S16	RPS16	7;7;6;4;3;3;2	7;7;6;4;3;3;2	7;7;6;4;3;3;2	RPS16;ZNF90	7	7	7	7	6	4	6	4	3	3	6	4	6	4	3	3	6	4	6	4	3	3	46.5	46.5	46.5	14.419	129	129;146;129;100;50;85;152	1	26	0	15.383	46.5	28.7	46.5	29.5	23.3	23.3	662730000	226630000	93955000	261530000	8432300
P62854	40S ribosomal protein S26	RPS26	3;2	3;2	3;2	RPS26;RPS26P11	2	3	3	3	2	2	3	2	2	3	2	2	3	2	2	3	2	2	3	2	2	3	31.3	31.3	31.3	13.015	115	115;115	1	19	0	21.709	20.9	20.9	31.3	20.9	20.9	31.3	815790000	145700000	134590000	190560000	50691000
P62979	Ubiquitin-40S ribosomal protein S27a	RPS27A	6;4;4;4;4;4;4;4;4;4;4;4;4;4;4;4;4;3;3;3;2;2	6;4;4;4;4;4;4;4;4;4;4;4;4;4;4;4;4;3;3;3;2;2	6;4;4;4;4;4;4;4;4;4;4;4;4;4;4;4;4;3;3;3;2;2	RPS27A;UBB;UBC;UBA52	22	6	6	6	6	6	6	3	4	6	6	6	6	3	4	6	6	6	6	3	4	6	50.6	50.6	50.6	17.965	156	156;93;106;122;134;136;149;153;155;160;169;206;229;305;128;229;685;63;114;138;43;61	1	39	0	44.937	50.6	50.6	50.6	21.8	30.1	50.6	2367000000	434810000	366280000	518280000	179230000
P63000	Ras-related C3 botulinum toxin substrate 1	RAC1	7;4;3;3;3;3;3;2	7;4;3;3;3;3;3;2	7;4;3;3;3;3;3;2	RAC1;RAC3	8	7	7	7	5	4	6	4	5	6	5	4	6	4	5	6	5	4	6	4	5	6	38	38	38	21.45	192	192;192;130;136;148;185;192;166	1	34	0	26.388	32.3	24	29.2	21.4	32.3	37.5	565110000	54952000	47213000	133710000	21006000
Q02539	Histone H1.1	HIST1H1A	8;3;3	1;0;0	1;0;0	HIST1H1E	3	8	1	1	7	7	8	5	6	6	1	1	1	0	1	1	1	1	1	0	1	1	24.7	7.3	7.3	21.865	219	219;207;215	1	5	0.00078927	3.7766	22.8	22.8	24.7	15.5	22.8	22.8	55547000	21966000	13255000	10288000	0
Q15019	Septin-2	SEPT2	15;14;9;7;7;7;6;6;5;4;3;3;2;2;2;1;1;1	15;14;9;7;7;7;6;6;5;4;3;3;2;2;2;1;1;1	15;14;9;7;7;7;6;6;5;4;3;3;2;2;2;1;1;1	SEPT2	18	15	15	15	12	13	15	2	6	8	12	13	15	2	6	8	12	13	15	2	6	8	53.5	53.5	53.5	41.487	361	361;321;184;148;173;188;121;161;131;147;94;105;71;72;80;29;50;52	1	74	0	107.69	49.9	52.9	53.5	9.1	26.6	32.4	2062800000	579300000	375250000	971150000	4751800
Q16181	Septin-7	SEPT7	15;15;15;14;6;4;3;3;1;1;1	15;15;15;14;6;4;3;3;1;1;1	15;15;15;14;6;4;3;3;1;1;1	SEPT7	11	15	15	15	14	14	15	5	7	9	14	14	15	5	7	9	14	14	15	5	7	9	46.3	46.3	46.3	48.715	417	417;437;437;401;157;147;88;111;76;77;432	1	86	0	91.02	43.4	43.4	46.3	16.3	23.5	30.7	1950900000	507690000	362720000	849050000	20626000
Q1KMD3	Heterogeneous nuclear ribonucleoprotein U-like protein 2	HNRNPUL2	18;16	18;16	18;16	HNRNPUL2;HNRNPUL2-BSCL2	2	18	18	18	13	14	15	11	13	13	13	14	15	11	13	13	13	14	15	11	13	13	31.9	31.9	31.9	85.104	747	747;746	1	94	0	106.28	22.8	24.4	26.4	21.7	25	25	1540200000	315150000	229350000	473270000	93191000
Q4VXU2	Polyadenylate-binding protein 1-like	PABPC1L	32;30;29;29;16;15;10;8;7;7;7;7;7;7;6;5;4;3;2;2;2;1;1;1	32;30;29;29;16;15;10;8;7;7;7;7;7;7;6;5;4;3;2;2;2;1;1;1	21;20;18;19;11;11;4;3;3;3;7;4;6;6;3;4;1;3;1;1;2;1;0;1	PABPC1	24	32	32	21	31	32	32	24	25	26	31	32	32	24	25	26	21	21	21	15	16	17	56.3	56.3	39.5	70.67	636	636;591;522;604;284;631;174;129;108;118;131;165;169;183;614;136;75;42;43;61;382;38;68;187	1	254	0	323.31	56	56.3	56.3	39.9	40.1	46.5	17256000000	4224900000	3236600000	6943300000	423860000
Q5T2N8	ATPase family AAA domain-containing protein 3C	ATAD3C	19;8;8;1	1;0;0;0	0;0;0;0	ATAD3A	4	19	1	0	18	19	18	13	16	14	1	1	1	1	1	1	0	0	0	0	0	0	37.2	2.1	0	64.243	572	572;201;411;131	1	12	0	6.0203	35.5	37.2	35.5	26.9	31.8	30.2	330430000	93304000	60869000	122540000	9627600
Q5TCX8	Mitogen-activated protein kinase kinase kinase MLK4	MLK4	2;1;1;1;1;1;1;1;1;1;1;1;1;1;1;1;1	2;1;1;1;1;1;1;1;1;1;1;1;1;1;1;1;1	2;1;1;1;1;1;1;1;1;1;1;1;1;1;1;1;1	MAP3K11;MAP3K10;ERBB2;MAP3K9;ERBB4;MLK4	17	2	2	2	2	1	1	2	2	2	2	1	1	2	2	2	2	1	1	2	2	2	2.2	2.2	2.2	92.687	847	847;67;96;111;215;251;832;880;979;1055;1081;1266;954;1036;1104;1255;1308	1	10	0.00079114	3.7973	2.2	0.9	0.9	2.2	2.2	2.2	37334000	10471000	1961400	4013100	5819500
Q6PJG2	Uncharacterized protein C14orf43	C14orf43	36;34;32;11;3	36;34;32;11;3	36;34;32;11;3	ELMSAN1	5	36	36	36	33	32	32	21	25	25	33	32	32	21	25	25	33	32	32	21	25	25	45.2	45.2	45.2	120.73	1099	1099;1045;1018;445;65	1	219	0	217.34	43.5	43.2	41.9	30.5	36.2	34.5	3118100000	760240000	534710000	962900000	160710000
Q8WUY1	UPF0670 protein C8orf55	C8orf55	8;4	8;4	8;4	THEM6	2	8	8	8	6	7	8	4	4	6	6	7	8	4	4	6	6	7	8	4	4	6	42.8	42.8	42.8	23.865	208	208;83	1	40	0	35.527	35.1	39.4	42.8	19.2	20.7	37	630200000	151830000	165930000	243450000	13821000
Q92599	Septin-8	SEPT8	13;13;12;12;12;2;2;2	11;11;10;10;10;2;2;1	11;11;10;10;10;2;2;1	SEPT8	8	13	11	11	11	9	11	7	5	9	10	9	10	6	5	7	10	9	10	6	5	7	38.1	31.9	31.9	49.915	430	430;483;426;440;460;78;97;130	1	51	0	53.06	29.1	27.2	30.7	25.6	16.5	30.5	624760000	156650000	114910000	201330000	21217000
Q9NVA2	Septin-11	SEPT11	15;15;15;10;6;6;6;4;4;4	15;15;15;10;6;6;6;4;4;4	13;13;13;8;6;6;6;4;3;3	SEPT11	10	15	15	13	14	13	13	11	8	14	14	13	13	11	8	14	13	13	12	10	8	12	44.9	44.9	38.6	49.005	425	425;432;429;372;126;136;160;82;431;434	1	102	0	151.17	40.5	38.6	38.8	35.3	22.8	44.5	2456200000	675170000	418070000	872590000	63748000
Q9UNX3	60S ribosomal protein L26-like 1	RPL26L1	5;5;5;5;5;4;4;4;2;1;1	5;5;5;5;5;4;4;4;2;1;1	5;5;5;5;5;4;4;4;2;1;1	RPL26;RPL26L1	11	5	5	5	3	3	3	1	2	2	3	3	3	1	2	2	3	3	3	1	2	2	37.4	37.4	37.4	12.63	107	107;107;110;135;145;96;128;145;63;38;63	1	14	0	9.9414	24.3	23.4	29	13.1	15.9	15.9	193540000	56113000	51739000	69118000	690170
Q9Y3I0	UPF0027 protein C22orf28	C22orf28	22	22	22	RTCB	1	22	22	22	20	21	21	12	12	15	20	21	21	12	12	15	20	21	21	12	12	15	52.9	52.9	52.9	55.21	505	505	1	121	0	112.64	50.5	50.5	49.3	35	34.5	42.8	1674000000	374660000	311800000	583120000	78866000
Q9Y623	Myosin-4	MYH4	145;17;9;1;1;1;1;1;1;1;1;1;1;1;1;1	145;17;9;1;1;1;1;1;1;1;1;1;1;1;1;1	120;14;8;1;1;1;0;0;0;0;0;0;0;0;0;0	MYH9	16	145	145	120	137	137	141	95	102	111	137	137	141	95	102	111	115	115	116	77	81	90	64.9	64.9	55.5	226.53	1960	1960;218;103;1283;1301;1341;1982;1935;1937;1938;1939;1939;1939;1940;1941;1941	1	1192	0	323.31	63.1	63.6	64.9	51.4	54.2	57.4	64415000000	13805000000	10898000000	17799000000	2183100000
Q9Y678	Coatomer subunit gamma	COPG	6;2	6;2	4;2	COPG1	2	6	6	4	5	4	6	3	3	5	5	4	6	3	3	5	3	2	4	1	1	3	10.6	10.6	7.3	97.717	874	874;188	1	26	0	17.782	8.7	7.4	10.6	4.5	4.5	8.7	76424000	15650000	11183000	25466000	4787300
Q709F0	Acyl-CoA dehydrogenase family member 11	ACAD11	4;4;3	4;4;3	4;4;3	ACAD11	3	4	4	4	3	2	3	0	1	1	3	2	3	0	1	1	3	2	3	0	1	1	12.2	12.2	12.2	53.729	476	476;780;433	1	10	0	14.444	9.9	6.7	9	0	2.5	2.5	39372000	9637100	5508000	17974000	0
P12814	Alpha-actinin-1	ACTN1	42;33;16;14;12;11;10;10;9;8;6;5;3;2	23;18;3;9;8;2;6;5;6;2;4;3;3;1	23;18;3;9;8;2;6;5;6;2;4;3;3;1	ACTN1	14	42	23	23	37	34	35	23	30	36	19	17	18	11	17	19	19	17	18	11	17	19	49.8	28.4	28.4	103.06	892	892;822;894;260;251;901;238;297;207;944;126;144;72;85	1	129	0	188.4	48.2	43.6	41.7	29.9	38.6	44.5	1283000000	313670000	211830000	335540000	49307000
P61160	Actin-related protein 2	ACTR2	16;9;5;5	16;9;5;5	16;9;5;5	ACTR2	4	16	16	16	16	14	16	10	13	15	16	14	16	10	13	15	16	14	16	10	13	15	43.4	43.4	43.4	44.76	394	394;339;53;65	1	110	0	89.841	43.4	41.6	43.4	33.8	38.1	43.4	2591600000	432060000	267290000	837720000	108100000
P61158	Actin-related protein 3	ACTR3	23;21;5;3;1;1;1;1;1;1	23;21;5;3;1;1;1;1;1;1	23;21;5;3;1;1;1;1;1;1	ACTR3	10	23	23	23	20	20	23	18	18	20	20	20	23	18	18	20	20	20	23	18	18	20	67.2	67.2	67.2	47.371	418	418;367;84;418;34;41;189;208;222;210	1	154	0	136.17	63.9	62.7	67.2	53.1	56.7	62.4	8251400000	1611300000	1118700000	2644600000	290040000
P55265	Double-stranded RNA-specific adenosine deaminase	ADAR	27;26	27;26	27;26	ADAR	2	27	27	27	24	22	24	12	17	17	24	22	24	12	17	17	24	22	24	12	17	17	31.1	31.1	31.1	136.06	1226	1226;1195	1	139	0	94.396	28.8	26.8	27.9	13.1	18.7	19.4	1851100000	505500000	300080000	590070000	76411000
Q9UL18	Protein argonaute-1	AGO1	7;6	3;2	3;2	AGO1	2	7	3	3	5	5	6	4	6	6	3	2	3	1	3	2	3	2	3	1	3	2	10	4.7	4.7	97.213	857	857;782	1	14	0	8.0703	7.1	6.9	8.8	5.1	8.4	8.2	77963000	25205000	6372100	24936000	3298400
Q9UKV8	Protein argonaute-2	AGO2	16;3	16;3	11;0	AGO2	2	16	16	11	11	8	12	11	13	11	11	8	12	11	13	11	8	5	8	8	9	7	23.2	23.2	15.8	97.207	859	859;861	1	72	0	54.19	16.3	11.6	17.9	14.8	18.2	14.6	491900000	83978000	47479000	156080000	60200000
Q9UJX6	Anaphase-promoting complex subunit 2	ANAPC2	2	2	2	ANAPC2	1	2	2	2	1	1	1	1	1	1	1	1	1	1	1	1	1	1	1	1	1	1	2.8	2.8	2.8	93.827	822	822	1	9	0.0033174	2.9289	1.8	1.8	1.8	1.8	1.8	1	13881000	3426500	3171100	3001400	227670
O95782	AP-2 complex subunit alpha-1	AP2A1	27	27	20	AP2A1	1	27	27	20	22	19	26	17	17	22	22	19	26	17	17	22	16	14	19	11	11	15	41.5	41.5	32	107.54	977	977	1	148	0	147.04	33.6	28.4	40.2	22.7	24.6	34.1	1997500000	398410000	220050000	686260000	82528000
P63010	AP-2 complex subunit beta	AP2B1	29;26;19;19;16;6;5;5;3;1;1;1	29;26;19;19;16;6;5;5;3;1;1;1	19;19;10;10;10;3;1;1;0;0;0;0	AP2B1	12	29	29	19	20	20	22	16	19	25	20	20	22	16	19	25	13	14	15	12	12	17	37.5	37.5	27.4	104.55	937	937;913;663;677;639;164;132;151;173;49;63;80	1	138	0	134.1	28.4	29.3	32.7	24.8	27.7	34.6	1475200000	319450000	178370000	395360000	73491000
Q96CW1	AP-2 complex subunit mu	AP2M1	5;5;5;2;1;1	5;5;5;2;1;1	5;5;5;2;1;1	AP2M1	6	5	5	5	4	4	4	4	4	5	4	4	4	4	4	5	4	4	4	4	4	5	16.4	16.4	16.4	49.526	434	434;460;435;252;160;195	1	27	0	16.384	12.4	12.4	12.4	12.4	12.9	16.4	595890000	134200000	93248000	176670000	26817000
P48444	Coatomer subunit delta	ARCN1	7;7;3	7;7;3	7;7;3	ARCN1	3	7	7	7	6	6	6	3	5	5	6	6	6	3	5	5	6	6	6	3	5	5	15	15	15	61.626	552	552;511;189	1	31	0	18.05	12.7	12.7	13	5.8	10.7	10.7	177060000	41319000	27297000	48140000	10040000
O15143	Actin-related protein 2/3 complex subunit 1B	ARPC1B	12;5;5;5;5;5;5;5;5;4;2;2	12;5;5;5;5;5;5;5;5;4;2;2	11;5;5;5;5;5;5;5;5;4;2;2	ARPC1B	12	12	12	11	9	10	12	7	11	11	9	10	12	7	11	11	9	9	11	6	10	10	44.1	44.1	37.9	40.949	372	372;102;108;128;130;130;132;132;132;82;21;32	1	80	0	118.56	32.3	37.6	44.1	28.8	43.5	43.5	3394700000	518420000	362470000	1168100000	139040000
O15144	Actin-related protein 2/3 complex subunit 2	ARPC2	22;6;4;4;2	22;6;4;4;2	22;6;4;4;2	ARPC2	5	22	22	22	20	18	21	15	15	17	20	18	21	15	15	17	20	18	21	15	15	17	65.3	65.3	65.3	34.333	300	300;165;89;91;38	1	142	0	119.4	65.3	62.3	65.3	49.7	49.7	52.7	3472400000	704330000	485770000	1204700000	118450000
Q93050	V-type proton ATPase 116 kDa subunit a isoform 1	ATP6V0A1	7;5;5;3;3;3;2;1	7;5;5;3;3;3;2;1	7;5;5;3;3;3;2;1	ATP6V0A1	8	7	7	7	7	6	7	2	3	5	7	6	7	2	3	5	7	6	7	2	3	5	11	11	11	96.412	837	837;788;794;130;195;198;483;93	1	30	0	22.39	11	8.8	11	2.7	3.8	7.5	185340000	43619000	28060000	64692000	4762600
Q9UQB8	Brain-specific angiogenesis inhibitor 1-associated protein 2	BAIAP2	11;11;8;5;5;4;4;3;2;2;2;2;2;2;1;1	11;11;8;5;5;4;4;3;2;2;2;2;2;2;1;1	11;11;8;5;5;4;4;3;2;2;2;2;2;2;1;1	BAIAP2	16	11	11	11	8	7	7	7	7	8	8	7	7	7	7	8	8	7	7	7	7	8	25.1	25.1	25.1	61.381	553	553;552;375;216;234;175;180;135;97;106;114;130;140;149;58;79	1	44	0	45.672	17.2	15	14.6	15.2	15.4	18.4	478130000	64262000	39056000	55761000	14004000
Q9NYF8	Bcl-2-associated transcription factor 1	BCLAF1	34;29;29;29;16;5;3	1;0;0;0;0;1;0	1;0;0;0;0;1;0	BCLAF1	7	34	1	1	31	31	30	23	26	29	1	1	1	1	1	1	1	1	1	1	1	1	40.1	1.8	1.8	100.4	871	871;725;750;752;467;126;118	1	17	0.0018727	3.063	39	36.6	36.4	30.1	34.1	38	355760000	102740000	82590000	82960000	16016000
Q02338	D-beta-hydroxybutyrate dehydrogenase, mitochondrial	BDH1	5;4;3;3;3;3;2;1	5;4;3;3;3;3;2;1	5;4;3;3;3;3;2;1	BDH1	8	5	5	5	4	4	4	5	5	5	4	4	4	5	5	5	4	4	4	5	5	5	21.9	21.9	21.9	38.157	343	343;256;166;168;186;187;129;89	1	27	0	23.744	16.9	16.9	16.9	21.9	21.9	21.9	166090000	24859000	18552000	43010000	28702000
Q14137	Ribosome biogenesis protein BOP1	BOP1	19;5	19;5	19;5	BOP1	2	19	19	19	19	19	18	13	17	17	19	19	18	13	17	17	19	19	18	13	17	17	39.3	39.3	39.3	83.629	746	746;217	1	128	0	180.77	39.3	39.3	34.3	26.8	35.9	35.3	2334200000	520240000	442380000	771140000	93454000
Q8TDN6	Ribosome biogenesis protein BRX1 homolog	BRIX1	13	13	13	BRIX1	1	13	13	13	10	12	12	5	9	9	10	12	12	5	9	9	10	12	12	5	9	9	44.5	44.5	44.5	41.401	353	353	1	72	0	74.748	34.6	42.5	41.4	23.8	37.4	36.3	1322500000	392000000	237940000	452230000	27050000
Q5T280	Uncharacterized protein C9orf114	C9orf114	14;2	14;2	14;2	C9orf114	2	14	14	14	13	13	11	11	11	12	13	13	11	11	11	12	13	13	11	11	11	12	60.4	60.4	60.4	42.008	376	376;87	1	98	0	75.714	60.4	60.4	45.7	40.4	41	52.7	1908700000	505440000	391500000	605560000	73728000
Q14004	Cell division protein kinase 13	CDK13	7	5	5	CDK13	1	7	5	5	7	7	7	5	7	6	5	5	5	4	5	5	5	5	5	4	5	5	7.7	5.2	5.2	164.92	1512	1512	1	29	0	64.884	7.7	7.7	7.7	5.3	7.7	6.3	343770000	85314000	60769000	108960000	19611000
Q9P2M7	Cingulin	CGN	61;14;8;6;1	61;14;8;6;1	61;14;8;6;1	CGN	5	61	61	61	56	58	56	40	47	52	56	58	56	40	47	52	56	58	56	40	47	52	58.6	58.6	58.6	136.38	1197	1197;291;170;131;1302	1	367	0	323.31	53.2	57.3	54.5	38	43.9	49.5	10058000000	3309800000	2240400000	2283000000	281000000
Q8IWX8	Calcium homeostasis endoplasmic reticulum protein	CHERP	23;23	23;23	23;23	CHERP	2	23	23	23	20	20	20	13	16	17	20	20	20	13	16	17	20	20	20	13	16	17	31.2	31.2	31.2	104.93	927	927;916	1	120	0	139.74	28.2	28.7	28.7	18.7	21.1	23.1	2748400000	580220000	414780000	792660000	186830000
Q14011	Cold-inducible RNA-binding protein	CIRBP	4;3;3;3;3;3;3;3;3;3;1;1;1;1	4;3;3;3;3;3;3;3;3;3;1;1;1;1	1;0;0;0;0;0;0;0;0;0;0;0;0;0	CIRBP	14	4	4	1	4	4	4	4	4	4	4	4	4	4	4	4	1	1	1	1	1	1	33.1	33.1	6.4	18.648	172	172;80;89;105;148;159;168;173;202;297;32;38;60;79	1	29	0	92.928	33.1	33.1	33.1	33.1	33.1	33.1	637830000	229800000	169850000	162610000	19445000
P62633	Cellular nucleic acid-binding protein	CNBP	1	1	1	CNBP	1	1	1	1	1	0	0	0	0	1	1	0	0	0	0	1	1	0	0	0	0	1	8.5	8.5	8.5	19.463	177	177	1	2	0.00040225	3.9839	8.5	0	0	0	0	8.5	17629000	12383000	0	0	0
A5YKK6	CCR4-NOT transcription complex subunit 1	CNOT1	35;7;4;3;3;1;1;1	35;7;4;3;3;1;1;1	35;7;4;3;3;1;1;1	CNOT1	8	35	35	35	31	29	33	17	22	26	31	29	33	17	22	26	31	29	33	17	22	26	18.9	18.9	18.9	266.94	2376	2376;439;241;193;277;62;96;185	1	161	0	166.01	15.9	15.2	17.8	8	11.7	13.7	1508400000	330750000	233410000	557640000	58864000
P38432	Coilin	COIL	18	18	18	COIL	1	18	18	18	17	17	17	8	12	10	17	17	17	8	12	10	17	17	17	8	12	10	37.7	37.7	37.7	62.608	576	576	1	101	0	143.23	33.5	33.5	33.9	20.5	26	19.6	2064500000	621940000	522640000	773760000	26108000
P53621	Coatomer subunit alpha	COPA	19	19	19	COPA	1	19	19	19	14	9	17	8	11	13	14	9	17	8	11	13	14	9	17	8	11	13	21.1	21.1	21.1	138.34	1224	1224	1	74	0	58.897	15.8	10.1	18.9	9.3	12.2	14.4	408140000	80038000	46235000	162830000	19548000
P53618	Coatomer subunit beta	COPB1	5;2	5;2	5;2	COPB1	2	5	5	5	2	2	4	3	3	4	2	2	4	3	3	4	2	2	4	3	3	4	8.6	8.6	8.6	107.14	953	953;485	1	18	0	18.553	3.1	3.1	7.2	4.7	4.7	6.7	75649000	7781600	4942500	38276000	3775100
P35606	Coatomer subunit beta'	COPB2	8;2;1	8;2;1	8;2;1	COPB2	3	8	8	8	7	5	8	4	6	6	7	5	8	4	6	6	7	5	8	4	6	6	11.8	11.8	11.8	102.49	906	906;118;177	1	42	0	23.284	10.6	8.3	11.8	6.3	9.5	9.5	319910000	66575000	39673000	109490000	15513000
Q9P2I0	Cleavage and polyadenylation specificity factor subunit 2	CPSF2	25;7	25;7	25;7	CPSF2	2	25	25	25	22	23	23	20	20	20	22	23	23	20	20	20	22	23	23	20	20	20	41.3	41.3	41.3	88.486	782	782;269	1	149	0	109.35	38.2	39.4	41	32.7	32.4	38	1627800000	294060000	249960000	544830000	146270000
Q16630	Cleavage and polyadenylation specificity factor subunit 6	CPSF6	9;9;1	9;9;1	9;9;1	CPSF6	3	9	9	9	6	8	8	5	3	3	6	8	8	5	3	3	6	8	8	5	3	3	22.2	22.2	22.2	52.269	478	478;551;107	1	36	0	57.833	15.1	18.8	20.7	12.3	9.2	6.1	547830000	139150000	112570000	246480000	20389000
P50416	Carnitine O-palmitoyltransferase 1, liver isoform	CPT1A	20;2;2;2;1	20;2;2;2;1	20;2;2;2;1	CPT1A	5	20	20	20	17	19	19	13	16	16	17	19	19	13	16	16	17	19	19	13	16	16	30.1	30.1	30.1	88.367	773	773;78;117;134;93	1	117	0	118.62	26.8	29.1	30.1	22.4	26.3	26.5	1967400000	414340000	287440000	694740000	106240000
Q05048	Cleavage stimulation factor subunit 1	CSTF1	7;5;1	7;5;1	7;5;1	CSTF1	3	7	7	7	4	4	5	7	3	4	4	4	5	7	3	4	4	4	5	7	3	4	26.2	26.2	26.2	48.357	431	431;345;142	1	32	0	42.036	17.4	18.8	20.6	26.2	13.2	17.9	318490000	28890000	32816000	107970000	75931000
Q13948	Protein CASP	CUX1	19	6	5	CUX1	1	19	6	5	19	18	17	12	10	10	6	6	6	3	2	3	5	5	5	2	1	2	33.6	10.6	8.8	77.454	678	678	1	27	0	30.415	33.6	32.2	30.5	21.4	19.5	18	202130000	65998000	43144000	68709000	9055100
Q9Y4D1	Disheveled-associated activator of morphogenesis 1	DAAM1	6;1;1	6;1;1	6;1;1	DAAM1	3	6	6	6	4	6	5	1	4	4	4	6	5	1	4	4	4	6	5	1	4	4	6.1	6.1	6.1	123.47	1078	1078;1077;1068	1	24	0	16.62	4.5	6.1	5	0.8	4.1	3.7	104670000	20996000	22292000	34481000	1166800
P51398	28S ribosomal protein S29, mitochondrial	DAP3	5;3;3;2;2;2;2;1;1;1;1	5;3;3;2;2;2;2;1;1;1;1	5;3;3;2;2;2;2;1;1;1;1	DAP3	11	5	5	5	5	4	4	3	2	4	5	4	4	3	2	4	5	4	4	3	2	4	19.1	19.1	19.1	45.566	398	398;266;299;106;140;210;242;45;115;119;181	1	29	0	23.851	19.1	16.1	16.1	11.8	6.8	15.6	245630000	72375000	60206000	88306000	5754900
Q92499	ATP-dependent RNA helicase DDX1	DDX1	27;24;24	27;24;24	27;24;24	DDX1	3	27	27	27	20	21	26	15	17	19	20	21	26	15	17	19	20	21	26	15	17	19	48.4	48.4	48.4	82.431	740	740;659;659	1	142	0	159.03	38.2	41.6	47.4	29.5	34.7	35.9	2053400000	366890000	450250000	732590000	94661000
Q9NVP1	ATP-dependent RNA helicase DDX18	DDX18	22;12	22;12	22;12	DDX18	2	22	22	22	20	22	21	14	18	18	20	22	21	14	18	18	20	22	21	14	18	18	36	36	36	75.406	670	670;214	1	208	0	158.7	35.8	36	35.8	29.7	34.6	33.7	4712000000	908830000	696880000	1226100000	275590000
Q9BUQ8	Probable ATP-dependent RNA helicase DDX23	DDX23	26;4	26;4	26;4	DDX23	2	26	26	26	25	22	26	17	19	22	25	22	26	17	19	22	25	22	26	17	19	22	38.9	38.9	38.9	95.581	820	820;152	1	149	0	109.01	37.6	33.4	38.9	26.7	25.6	33	2389000000	577530000	321320000	946540000	130710000
Q9GZR7	ATP-dependent RNA helicase DDX24	DDX24	31;31;21;15	31;31;21;15	31;31;21;15	DDX24	4	31	31	31	27	28	28	20	24	22	27	28	28	20	24	22	27	28	28	20	24	22	45.3	45.3	45.3	91.48	816	816;859;609;485	1	190	0	206.25	41.3	42.9	43.9	36.8	40.2	34.8	2982700000	584980000	529270000	766690000	231250000
Q86XP3	ATP-dependent RNA helicase DDX42	DDX42	25;20;4;4;1	25;20;4;4;1	25;20;4;4;1	DDX42	5	25	25	25	19	23	23	22	21	18	19	23	23	22	21	18	19	23	23	22	21	18	35.7	35.7	35.7	102.97	938	938;708;104;159;99	1	142	0	95.927	28.8	33.4	34.3	32.2	29	27.3	2260300000	321700000	515070000	627780000	212050000
Q9H0S4	Probable ATP-dependent RNA helicase DDX47	DDX47	12;4	12;4	12;4	DDX47	2	12	12	12	12	12	12	9	8	8	12	12	12	9	8	8	12	12	12	9	8	8	42	42	42	50.646	455	455;196	1	80	0	73.082	42	42	42	30.3	27.7	26.4	1122500000	306950000	250430000	414610000	37572000
Q9BQ39	ATP-dependent RNA helicase DDX50	DDX50	25;19;1;1	23;17;1;1	23;17;1;1	DDX50	4	25	23	23	21	23	25	19	21	22	19	21	23	17	19	20	19	21	23	17	19	20	48.8	45.2	45.2	82.564	737	737;730;39;51	1	150	0	165.97	43.8	48.2	48.8	39.2	45	46.8	2552700000	541270000	479440000	853890000	121850000
Q8N8A6	ATP-dependent RNA helicase DDX51	DDX51	18	18	18	DDX51	1	18	18	18	16	15	16	12	16	13	16	15	16	12	16	13	16	15	16	12	16	13	37.1	37.1	37.1	72.456	666	666	1	101	0	104.39	35	31.8	32	25.2	35.4	30.3	1010100000	253290000	172730000	287040000	62479000
P26196	Probable ATP-dependent RNA helicase DDX6	DDX6	16;5	16;5	16;5	DDX6	2	16	16	16	13	13	15	10	10	11	13	13	15	10	10	11	13	13	15	10	10	11	46.4	46.4	46.4	54.416	483	483;187	1	90	0	165.83	34	37.9	43.5	32.5	32.5	35	1898700000	455820000	319970000	564440000	136660000
Q13268	Dehydrogenase/reductase SDR family member 2	DHRS2	5;4;3;1	5;4;3;1	5;4;3;1	DHRS2	4	5	5	5	4	4	5	3	3	4	4	4	5	3	3	4	4	4	5	3	3	4	22.5	22.5	22.5	29.926	280	280;225;161;180	1	26	0	16.124	18.9	18.9	22.5	15.7	12.9	18.9	372020000	92814000	69565000	161920000	15683000
O43143	Putative pre-mRNA-splicing factor ATP-dependent RNA helicase DHX15	DHX15	30	30	30	DHX15	1	30	30	30	25	25	27	22	25	25	25	25	27	22	25	25	25	25	27	22	25	25	46.8	46.8	46.8	90.932	795	795	1	184	0	134.7	35	38	42.6	34	35.8	44.3	3539800000	599010000	509630000	1065200000	236150000
Q9BTC0	Death-inducer obliterator 1	DIDO1	62	62	62	DIDO1	1	62	62	62	50	52	51	42	47	50	50	52	51	42	47	50	50	52	51	42	47	50	39.7	39.7	39.7	243.87	2240	2240	1	332	0	323.31	34.6	34.6	34.1	28.1	30.6	33.5	7910600000	1980600000	1710500000	2402000000	331840000
Q9NPF5	DNA methyltransferase 1-associated protein 1	DMAP1	4;3;2;2;1;1	4;3;2;2;1;1	4;3;2;2;1;1	DMAP1	6	4	4	4	4	4	3	2	2	3	4	4	3	2	2	3	4	4	3	2	2	3	16.3	16.3	16.3	52.992	467	467;302;237;285;132;151	1	18	0	22.929	16.3	16.3	13.7	9.6	9.6	13.7	196200000	75505000	39188000	60000000	5781400
Q96EY1	DnaJ homolog subfamily A member 3, mitochondrial	DNAJA3	14;2	14;2	14;2	DNAJA3	2	14	14	14	11	12	14	8	9	11	11	12	14	8	9	11	11	12	14	8	9	11	40.8	40.8	40.8	52.488	480	480;185	1	79	0	50.934	39.2	36	40.8	24.4	24.6	30.8	804400000	140670000	160450000	282480000	64005000
Q96HP0	Dedicator of cytokinesis protein 6	DOCK6	40;22;7;3;2;1;1;1	40;22;7;3;2;1;1;1	38;21;7;3;2;1;1;1	DOCK6	8	40	40	38	31	31	33	31	31	29	31	31	33	31	31	29	29	29	31	30	30	28	28.6	28.6	27.7	229.56	2047	2047;1336;464;148;184;98;502;2099	1	214	0	178.7	20.9	21.1	23.3	23.7	23.2	21.3	1937500000	388640000	267020000	493440000	149270000
Q99848	Probable rRNA-processing protein EBP2	EBNA1BP2	12;12	12;12	12;12	EBNA1BP2	2	12	12	12	12	11	12	9	10	10	12	11	12	9	10	10	12	11	12	9	10	10	34.1	34.1	34.1	40.684	361	361;306	1	84	0	57.449	34.1	31	34.1	27.4	31	29.6	2015000000	700980000	394810000	423670000	78676000
P29692	Elongation factor 1-delta	EEF1D	4;4;3;3;3;2;2;2;2;2;2;2;2;1;1;1;1;1;1;1;1;1	4;4;3;3;3;2;2;2;2;2;2;2;2;1;1;1;1;1;1;1;1;1	4;4;3;3;3;2;2;2;2;2;2;2;2;1;1;1;1;1;1;1;1;1	EEF1D	22	4	4	4	4	4	4	1	0	1	4	4	4	1	0	1	4	4	4	1	0	1	21.1	21.1	21.1	28.821	261	261;281;238;631;697;36;119;130;156;166;168;198;204;35;39;63;99;106;137;139;187;210	1	14	0	26.094	21.1	21.1	21.1	9.2	0	9.2	310440000	118470000	73116000	105470000	5003100
P26641	Elongation factor 1-gamma	EEF1G	10	10	10	EEF1G	1	10	10	10	8	8	9	5	7	8	8	8	9	5	7	8	8	8	9	5	7	8	34.6	34.6	34.6	50.118	437	437	1	50	0	40.075	31.8	31.1	34.6	14	22.9	25.9	571350000	112180000	122060000	176870000	14379000
Q15029	116 kDa U5 small nuclear ribonucleoprotein component	EFTUD2	45;15;7;2;1	45;15;7;2;1	44;14;6;2;1	EFTUD2	5	45	45	44	39	40	42	33	38	39	39	40	42	33	38	39	38	39	41	33	37	38	65.3	65.3	64.3	109.43	972	972;223;134;148;106	1	302	0	323.31	59.3	60.2	64.3	47.3	53.8	56.6	6294000000	1321600000	951250000	2278400000	348370000
P38919	Eukaryotic initiation factor 4A-III	EIF4A3	17;4;2;2;2;1	17;4;2;2;2;1	15;2;0;0;0;0	EIF4A3	6	17	17	15	15	14	15	14	16	15	15	14	15	14	16	15	13	13	14	12	14	13	46.5	46.5	42.6	46.871	411	411;125;95;96;97;57	1	113	0	103.74	37.5	37.5	40.4	39.2	45.7	39.2	3246400000	658090000	466240000	1097000000	159130000
P56537	Eukaryotic translation initiation factor 6	EIF6	10;3;2;1;1;1	10;3;2;1;1;1	10;3;2;1;1;1	EIF6	6	10	10	10	8	9	10	7	8	8	8	9	10	7	8	8	8	9	10	7	8	8	62	62	62	26.599	245	245;108;110;59;108;186	1	57	0	98.127	51.8	62	62	49.8	49.8	49.8	2083300000	387270000	494380000	865210000	65057000
Q9HCM4	Band 4.1-like protein 5	EPB41L5	19	19	17	EPB41L5	1	19	19	17	17	16	18	12	14	13	17	16	18	12	14	13	16	14	16	10	12	11	35.3	35.3	32.9	81.855	733	733	1	102	0	174.61	34	30.3	35.3	22	27.1	26.5	3516100000	697590000	591930000	1441300000	119280000
Q92731	Estrogen receptor beta	ESR2	11;9	11;9	11;9	ESR2	2	11	11	11	4	5	5	10	10	11	4	5	5	10	10	11	4	5	5	10	10	11	27.5	27.5	27.5	59.216	530	530;513	1	48	0	86.132	13	15.1	17.2	25.3	25.3	27.5	475140000	28508000	20523000	47391000	75479000
Q9Y3B2	3'-5' exoribonuclease CSL4 homolog	EXOSC1	6;5;5;4;4;3	6;5;5;4;4;3	6;5;5;4;4;3	EXOSC1	6	6	6	6	6	6	6	4	5	5	6	6	6	4	5	5	6	6	6	4	5	5	39.5	39.5	39.5	21.452	195	195;165;170;143;178;139	1	37	0	36.441	39.5	39.5	39.5	26.7	33.8	33.8	462540000	74091000	63211000	222800000	25572000
Q01780	Exosome component 10	EXOSC10	38;8	38;8	38;8	EXOSC10	2	38	38	38	30	31	34	27	29	30	30	31	34	27	29	30	30	31	34	27	29	30	51	51	51	100.83	885	885;124	1	207	0	193.03	46	46.1	48.5	41.2	44.3	47	3165400000	656560000	503690000	1259800000	170090000
Q13868	Exosome complex exonuclease RRP4	EXOSC2	7;7;5;4	7;7;5;4	7;7;5;4	EXOSC2	4	7	7	7	6	4	7	5	6	5	6	4	7	5	6	5	6	4	7	5	6	5	37.5	37.5	37.5	31.994	285	285;293;237;200	1	41	0	49.707	37.2	23.2	37.5	33.3	37.2	27.7	367410000	51502000	36119000	150670000	25508000
Q9NQT4	Exosome complex exonuclease RRP46	EXOSC5	6;4;1;1	6;4;1;1	6;4;1;1	EXOSC5	4	6	6	6	4	6	6	2	3	4	4	6	6	2	3	4	4	6	6	2	3	4	50.2	50.2	50.2	25.249	235	235;197;62;133	1	28	0	39.398	28.9	50.2	50.2	15.3	21.3	25.1	472530000	84757000	75417000	212430000	14825000
Q15024	Exosome complex exonuclease RRP42	EXOSC7	12	12	12	EXOSC7	1	12	12	12	7	7	11	8	9	11	7	7	11	8	9	11	7	7	11	8	9	11	57.7	57.7	57.7	31.821	291	291	1	74	0	77.366	38.8	40.9	57.7	48.1	46.7	57.4	1258800000	234180000	206850000	468090000	67497000
Q96B26	Exosome complex exonuclease RRP43	EXOSC8	7	7	7	EXOSC8	1	7	7	7	6	5	7	6	6	6	6	5	7	6	6	6	6	5	7	6	6	6	36.2	36.2	36.2	30.039	276	276	1	43	0	37.921	30.4	29.3	36.2	36.2	36.2	36.2	598980000	86701000	55854000	209820000	56604000
Q9NZB2	Constitutive coactivator of PPAR-gamma-like protein 1	FAM120A	32;19;9;2	32;19;9;2	31;19;8;2	FAM120A	4	32	32	31	31	26	31	19	20	24	31	26	31	19	20	24	30	25	30	19	19	23	37.7	37.7	36.4	121.89	1118	1118;494;495;196	1	194	0	323.31	37.5	33.5	36.7	26.7	28	32.9	4537200000	1388600000	603570000	1823300000	133670000
Q8NCA5	Protein FAM98A	FAM98A	7;6;2;1	7;6;2;1	7;6;2;1	FAM98A	4	7	7	7	5	6	6	6	7	7	5	6	6	6	7	7	5	6	6	6	7	7	21.2	21.2	21.2	55.4	519	519;312;68;330	1	48	0	66.483	14.1	18.7	16.6	18.3	21.2	21.2	468240000	93478000	91240000	125640000	29075000
P49327	Fatty acid synthase	FASN	18;18;3;1	18;18;3;1	18;18;3;1	FASN	4	18	18	18	13	14	15	9	12	14	13	14	15	9	12	14	13	14	15	9	12	14	12.8	12.8	12.8	273.2	2509	2509;2511;150;78	1	85	0	56.454	9.6	10.4	10.9	5.9	7.6	10.2	302510000	53776000	52780000	76940000	16284000
Q6UN15	Pre-mRNA 3'-end-processing factor FIP1	FIP1L1	12;8;2	12;8;2	12;8;2	FIP1L1	3	12	12	12	12	12	12	11	11	10	12	12	12	11	11	10	12	12	12	11	11	10	39.2	39.2	39.2	66.526	594	594;849;254	1	85	0	146.84	39.2	39.2	39.2	34.7	34.7	29.1	2588600000	635480000	589280000	604880000	202470000
O75955	Flotillin-1	FLOT1	19;18;10;10;10;9;8;8;7;6;6;6;5;5;5;5;2;2;2	19;18;10;10;10;9;8;8;7;6;6;6;5;5;5;5;2;2;2	19;18;10;10;10;9;8;8;7;6;6;6;5;5;5;5;2;2;2	FLOT1	19	19	19	19	15	15	16	9	14	17	15	15	16	9	14	17	15	15	16	9	14	17	57.8	57.8	57.8	47.355	427	427;357;186;231;238;252;182;235;165;90;185;210;115;138;147;192;60;82;145	1	98	0	111.68	47.3	48	51.5	26.5	43.6	52	2034400000	371750000	252480000	598460000	46735000
Q14254	Flotillin-2	FLOT2	18;17;17;8	18;17;17;8	18;17;17;8	FLOT2	4	18	18	18	15	16	15	7	14	16	15	16	15	7	14	16	15	16	15	7	14	16	46.5	46.5	46.5	47.064	428	428;428;483;249	1	96	0	121.27	44.9	44.9	44.9	21.7	37.9	43.2	1791500000	321180000	237380000	458480000	57230000
Q06787	Fragile X mental retardation 1 protein	FMR1	24;23;21;19;15;12;5;1;1;1	23;22;21;18;15;12;5;1;1;1	2;2;1;0;0;0;0;0;0;0	FMR1	10	24	23	2	19	20	22	15	16	17	18	19	21	14	15	16	2	2	2	1	1	1	48.6	47.3	4.4	66.785	592	592;582;419;544;297;252;102;31;76;119	1	130	0	266.35	36.5	44.4	44.6	38.5	40.9	42.4	2963200000	608350000	586320000	875030000	125300000
Q9H334	Forkhead box protein P1	FOXP1	10;10;9;9;9;8;8;2;2;1;1	10;10;9;9;9;8;8;2;2;1;1	10;10;9;9;9;8;8;2;2;1;1	FOXP1	11	10	10	10	9	7	8	8	7	5	9	7	8	8	7	5	9	7	8	8	7	5	26.7	26.7	26.7	76.313	679	679;677;566;573;577;613;693;203;224;117;123	1	47	0	45.482	24.7	20	23.4	18.7	16.8	12.1	401410000	94700000	51950000	106120000	49616000
P51114	Fragile X mental retardation syndrome-related protein 1	FXR1	26;24;19;17;6;5;1;1;1;1	26;24;19;17;6;5;1;1;1;1	24;22;17;15;6;5;1;1;1;1	FXR1	10	26	26	24	23	21	23	14	19	22	23	21	23	14	19	22	21	19	21	12	17	20	54.8	54.8	52.2	69.72	621	621;608;490;454;246;151;19;94;119;123	1	146	0	162.88	54.8	49	54.8	33.7	43.8	46.1	5418000000	1330500000	1052200000	1460000000	239520000
Q49A26	Putative oxidoreductase GLYR1	GLYR1	14;13;4;2;1;1	14;13;4;2;1;1	14;13;4;2;1;1	GLYR1	6	14	14	14	11	10	14	11	11	11	11	10	14	11	11	11	11	10	14	11	11	11	31.5	31.5	31.5	60.556	553	553;524;185;171;37;52	1	89	0	87.866	20.4	23.1	31.5	22.4	22.4	22.4	1797100000	274450000	280870000	563340000	124000000
Q14344	Guanine nucleotide-binding protein subunit alpha-13	GNA13	10	10	10	GNA13	1	10	10	10	8	9	9	2	6	6	8	9	9	2	6	6	8	9	9	2	6	6	28.6	28.6	28.6	44.049	377	377	1	48	0	45.844	20.7	24.7	24.7	7.2	17.8	17.8	497690000	112700000	92048000	177670000	5340300
P63244	Guanine nucleotide-binding protein subunit beta-2-like 1	GNB2L1	14;13;12;11;11;11;10;8;8;7;7;7;7;4;4;3;3;3;3;1;1	14;13;12;11;11;11;10;8;8;7;7;7;7;4;4;3;3;3;3;1;1	14;13;12;11;11;11;10;8;8;7;7;7;7;4;4;3;3;3;3;1;1	GNB2L1	21	14	14	14	10	10	11	9	11	12	10	10	11	9	11	12	10	10	11	9	11	12	57.1	57.1	57.1	35.076	317	317;273;269;198;247;274;321;236;300;101;138;194;233;83;160;86;147;153;197;71;116	1	79	0	65.453	48.9	48.9	54.3	37.5	46.4	49.2	1331600000	178890000	209250000	474660000	34412000
Q13823	Nucleolar GTP-binding protein 2	GNL2	12;4	12;4	12;4	GNL2	2	12	12	12	10	9	10	7	9	10	10	9	10	7	9	10	10	9	10	7	9	10	18.7	18.7	18.7	83.654	731	731;233	1	59	0	43.433	17.5	14.2	18.7	12.9	17.2	17.5	556240000	117160000	100010000	170520000	20547000
Q9BVP2	Guanine nucleotide-binding protein-like 3	GNL3	18;2;2;2	18;2;2;2	18;2;2;2	GNL3	4	18	18	18	15	14	16	14	15	15	15	14	16	14	15	15	15	14	16	14	15	15	37.3	37.3	37.3	61.992	549	549;96;134;138	1	108	0	92.455	29.1	27.9	33.3	30.8	34.6	34.6	1395700000	266130000	207130000	360310000	101010000
Q14789	Golgin subfamily B member 1	GOLGB1	11;7;6	11;7;6	11;7;6	GOLGB1	3	11	11	11	11	8	9	3	2	1	11	8	9	3	2	1	11	8	9	3	2	1	5.2	5.2	5.2	376.01	3259	3259;1640;1031	1	36	0	31.648	5.2	4.1	4.4	1.1	0.8	0.5	221580000	61377000	63496000	69298000	13864000
Q9BQ67	Glutamate-rich WD repeat-containing protein 1	GRWD1	11;5	11;5	11;5	GRWD1	2	11	11	11	7	8	10	3	9	8	7	8	10	3	9	8	7	8	10	3	9	8	39.2	39.2	39.2	49.419	446	446;228	1	60	0	58.848	26.2	31.6	37.2	12.6	28.7	26.7	956630000	201190000	168310000	371790000	24230000
Q12789	General transcription factor 3C polypeptide 1	GTF3C1	44;6;4;3	44;6;4;3	44;6;4;3	GTF3C1	4	44	44	44	39	39	43	29	31	25	39	39	43	29	31	25	39	39	43	29	31	25	30.3	30.3	30.3	238.87	2109	2109;214;180;139	1	235	0	262.03	27.2	27.2	29.4	17.3	20.8	17.1	2708400000	625580000	472540000	1131200000	151650000
Q8WUA4	General transcription factor 3C polypeptide 2	GTF3C2	16;11;5;3;2;1;1	16;11;5;3;2;1;1	16;11;5;3;2;1;1	GTF3C2	7	16	16	16	12	15	14	15	13	11	12	15	14	15	13	11	12	15	14	15	13	11	28.4	28.4	28.4	100.68	911	911;584;420;142;134;79;181	1	86	0	80.107	21.7	26.5	25.5	26.9	22.7	19.8	877570000	186010000	165860000	316210000	80251000
Q9Y5Q9	General transcription factor 3C polypeptide 3	GTF3C3	18;3;2;2;1;1	18;3;2;2;1;1	18;3;2;2;1;1	GTF3C3	6	18	18	18	17	16	17	12	12	12	17	16	17	12	12	12	17	16	17	12	12	12	27.5	27.5	27.5	101.27	886	886;148;38;109;44;161	1	105	0	107.91	26	25.2	26.5	18.4	19.4	18.4	986820000	226310000	219550000	371180000	57455000
Q9UKN8	General transcription factor 3C polypeptide 4	GTF3C4	17;1	17;1	17;1	GTF3C4	2	17	17	17	16	16	15	11	10	9	16	16	15	11	10	9	16	16	15	11	10	9	27	27	27	91.981	822	822;149	1	79	0	66.282	26	26	23.1	14.6	15	13.4	718800000	157100000	128470000	304040000	48344000
Q9Y5Q8	General transcription factor 3C polypeptide 5	GTF3C5	17;15;8;7;7;3	17;15;8;7;7;3	17;15;8;7;7;3	GTF3C5	6	17	17	17	14	14	14	8	6	8	14	14	14	8	6	8	14	14	14	8	6	8	40.3	40.3	40.3	59.57	519	519;457;345;224;244;90	1	64	0	51.925	35.8	36.6	34.3	18.9	16	18.7	731670000	159080000	168290000	303250000	34712000
Q9BZE4	Nucleolar GTP-binding protein 1	GTPBP4	21;6	21;6	21;6	GTPBP4	2	21	21	21	19	19	18	14	17	16	19	19	18	14	17	16	19	19	18	14	17	16	44.2	44.2	44.2	73.964	634	634;140	1	119	0	91.642	38.5	40.4	38.2	30.8	35.3	33	2655700000	677990000	475630000	925290000	98109000
Q92522	Histone H1x	H1FX	7	7	7	H1FX	1	7	7	7	6	6	6	6	5	6	6	6	6	6	5	6	6	6	6	6	5	6	31.9	31.9	31.9	22.487	213	213	1	55	0	42.687	26.8	26.8	26.8	31.5	31	31.5	2171300000	348980000	339590000	681070000	105960000
P51610	Host cell factor 1	HCFC1	20;19;8	20;19;8	19;18;7	HCFC1	3	20	20	19	15	16	17	14	16	16	15	16	17	14	16	16	15	16	17	14	15	16	15.9	15.9	15.4	208.73	2035	2035;2080;611	1	113	0	100.71	13.1	13.6	14.3	11.5	12.7	12	1285500000	239890000	165690000	409940000	133780000
O15379	Histone deacetylase 3	HDAC3	4;2	4;2	4;2	HDAC3	2	4	4	4	1	0	3	3	4	4	1	0	3	3	4	4	1	0	3	3	4	4	13.6	13.6	13.6	48.847	428	428;218	1	15	0	7.2849	5.4	0	11.4	11.4	13.6	13.6	45423000	1203000	0	12519000	5005400
O95714	E3 ubiquitin-protein ligase HERC2	HERC2	3;2;1	3;2;1	3;2;1	HERC2	3	3	3	3	2	0	3	0	1	1	2	0	3	0	1	1	2	0	3	0	1	1	1	1	1	527.22	4834	4834;2081;959	1	7	0	9.1808	0.8	0	1	0	0.3	0.3	44819000	12893000	0	24544000	0
P16401	Histone H1.5	HIST1H1B	6	6	6	HIST1H1B	1	6	6	6	5	6	6	5	5	6	5	6	6	5	5	6	5	6	6	5	5	6	22.1	22.1	22.1	22.58	226	226	1	50	0	35.258	21.7	22.1	22.1	21.7	21.7	22.1	5017500000	1664100000	1366800000	936490000	154840000
P55795	Heterogeneous nuclear ribonucleoprotein H2	HNRNPH2	15	11	11	HNRNPH2	1	15	11	11	13	12	13	14	13	14	9	8	9	10	9	10	9	8	9	10	9	10	50.1	37.6	37.6	49.263	449	449	1	82	0	124.32	49.9	42.3	49.9	42.5	42.3	42.5	1944800000	320460000	297370000	605860000	262890000
Q9BUJ2	Heterogeneous nuclear ribonucleoprotein U-like protein 1	HNRNPUL1	29;28;28;24;16;6;6;4;4;2;1;1	29;28;28;24;16;6;6;4;4;2;1;1	29;28;28;24;16;6;6;4;4;2;1;1	HNRNPUL1	12	29	29	29	23	27	25	21	20	20	23	27	25	21	20	20	23	27	25	21	20	20	44.3	44.3	44.3	95.737	856	856;766;767;641;371;158;172;81;118;90;105;122	1	179	0	229.71	39.1	41.5	41.2	34.3	33.5	30.7	5555100000	1103700000	749920000	2213000000	321410000
Q8N201	Integrator complex subunit 1	INTS1	24;1	24;1	24;1	INTS1	2	24	24	24	17	18	20	15	18	18	17	18	20	15	18	18	17	18	20	15	18	18	13.8	13.8	13.8	244.29	2190	2190;128	1	113	0	75.943	10	10.1	12	8.7	10.8	10.9	586620000	108600000	71868000	197160000	34576000
Q96CB8	Integrator complex subunit 12	INTS12	5;5;3;2;2;2;1	5;5;3;2;2;2;1	5;5;3;2;2;2;1	INTS12	7	5	5	5	4	3	5	3	3	3	4	3	5	3	3	3	4	3	5	3	3	3	18.2	18.2	18.2	46.666	444	444;462;159;87;88;131;18	1	21	0	15.826	16.7	9.5	18.2	9.5	9.5	9.5	233620000	51001000	24507000	81674000	17907000
Q9NV88	Integrator complex subunit 9	INTS9	3;3;2;2;1;1	3;3;2;2;1;1	3;3;2;2;1;1	INTS9	6	3	3	3	3	3	2	1	1	3	3	3	2	1	1	3	3	3	2	1	1	3	7.6	7.6	7.6	58.898	525	525;658;170;300;87;223	1	13	0	9.5069	7.6	7.6	5.3	1.9	1.9	7.6	78300000	21380000	14420000	23410000	3290800
Q69YN4	Protein virilizer homolog	KIAA1429	31;9;3	31;9;3	31;9;3	KIAA1429	3	31	31	31	25	23	26	20	19	20	25	23	26	20	19	20	25	23	26	20	19	20	23.2	23.2	23.2	202.02	1812	1812;730;91	1	155	0	150.2	19.4	19.6	21.5	14.5	14.6	14.9	980540000	185720000	176450000	290240000	71415000
P52292	Importin subunit alpha-2	KPNA2	16;5;5;1	16;5;5;1	16;5;5;1	KPNA2	4	16	16	16	15	15	15	12	14	12	15	15	15	12	14	12	15	15	15	12	14	12	50.5	50.5	50.5	57.861	529	529;134;143;50	1	101	0	248.72	50.5	47.3	50.5	34.4	41	33.3	1084500000	276850000	250350000	289950000	46557000
Q8N9T8	Protein KRI1 homolog	KRI1	21;6;6;5;2	21;6;6;5;2	21;6;6;5;2	KRI1	5	21	21	21	20	21	19	9	15	16	20	21	19	9	15	16	20	21	19	9	15	16	40.7	40.7	40.7	82.597	703	703;190;194;197;112	1	120	0	323.31	39.5	40.7	36.7	15.4	27.2	32	3479800000	1153700000	956350000	813240000	77655000
Q13601	KRR1 small subunit processome component homolog	KRR1	11	11	11	KRR1	1	11	11	11	11	10	11	4	10	7	11	10	11	4	10	7	11	10	11	4	10	7	26.8	26.8	26.8	43.664	381	381	1	58	0	55.281	26.8	24.1	26.8	12.6	26.8	21.8	1594000000	667610000	281270000	363060000	44140000
P83111	Serine beta-lactamase-like protein LACTB, mitochondrial	LACTB	18;4	18;4	18;4	LACTB	2	18	18	18	14	14	17	7	8	10	14	14	17	7	8	10	14	14	17	7	8	10	35.6	35.6	35.6	60.693	547	547;126	1	78	0	85.693	31.6	32.7	33.5	19	22.3	25.8	1000200000	261610000	200170000	328920000	26846000
O00515	Ladinin-1	LAD1	29;26;14;13;11;4	29;26;14;13;11;4	29;26;14;13;11;4	LAD1	6	29	29	29	24	27	26	17	21	21	24	27	26	17	21	21	24	27	26	17	21	21	49.9	49.9	49.9	57.13	517	517;531;183;188;178;192	1	213	0	323.31	44.7	45.1	45.8	38.9	39.3	43.3	14494000000	5054500000	3550300000	3512800000	259830000
Q71RC2	La-related protein 4	LARP4	12;8;6;5;5;4;4;2;1	12;8;6;5;5;4;4;2;1	12;8;6;5;5;4;4;2;1	LARP4	9	12	12	12	11	12	11	9	8	9	11	12	11	9	8	9	11	12	11	9	8	9	24.4	24.4	24.4	80.595	724	724;375;491;188;188;125;191;169;84	1	87	0	71.197	22.9	24.4	22.9	19.6	15.5	20.2	1306100000	338870000	311330000	427930000	60043000
Q9Y4W2	Protein LAS1 homolog	LAS1L	24	24	24	LAS1L	1	24	24	24	20	21	21	18	21	20	20	21	21	18	21	20	20	21	21	18	21	20	37.6	37.6	37.6	83.064	734	734	1	138	0	168.73	35.7	35.6	35.3	30.8	34.6	32.2	2028700000	375110000	293930000	615560000	117030000
P49916	DNA ligase 3	LIG3	17;10;7;3;1	17;10;7;3;1	17;10;7;3;1	LIG3	5	17	17	17	16	14	16	11	11	15	16	14	16	11	11	15	16	14	16	11	11	15	22	22	22	112.91	1009	1009;545;185;207;36	1	85	0	80.688	20.1	18.8	22	13.1	13.5	20.3	895510000	199210000	204950000	332030000	27606000
Q9BX40	Protein LSM14 homolog B	LSM14B	11;7;6;4;3	11;7;6;4;3	11;7;6;4;3	LSM14B	5	11	11	11	8	8	9	3	4	8	8	8	9	3	4	8	8	8	9	3	4	8	47	47	47	42.07	385	385;248;296;223;221	1	43	0	135.91	35.3	33.2	44.4	9.9	15.6	39	639940000	185680000	113620000	216240000	12828000
Q9Y383	Putative RNA-binding protein Luc7-like 2	LUC7L2	14;13;1;1	14;13;1;1	10;9;1;1	LUC7L2	4	14	14	10	14	13	13	11	10	12	14	13	13	11	10	12	10	9	9	7	6	8	38.3	38.3	28.3	46.513	392	392;458;54;83	1	99	0	107.86	38.3	36	38.3	34.7	32.7	34.9	2735600000	792940000	554830000	766560000	153970000
Q9NX58	Cell growth-regulating nucleolar protein	LYAR	15;4	15;4	15;4	LYAR	2	15	15	15	12	12	14	9	11	13	12	12	14	9	11	13	12	12	14	9	11	13	43.3	43.3	43.3	43.614	379	379;79	1	113	0	125.86	40.1	39.6	43.3	36.1	36.7	39.1	3420900000	779450000	606020000	725090000	243430000
Q13724	Mannosyl-oligosaccharide glucosidase	MOGS	14;12;3;1	14;12;3;1	14;12;3;1	MOGS	4	14	14	14	12	12	14	10	8	8	12	12	14	10	8	8	12	12	14	10	8	8	27.6	27.6	27.6	91.916	837	837;491;145;209	1	70	0	76.638	25.3	25.3	27.6	20	16	15.7	689660000	155270000	150260000	259590000	32910000
P82650	28S ribosomal protein S22, mitochondrial	MRPS22	6;6;6;4;4;2;1	6;6;6;4;4;2;1	6;6;6;4;4;2;1	MRPS22	7	6	6	6	6	6	6	2	1	0	6	6	6	2	1	0	6	6	6	2	1	0	29.5	29.5	29.5	36.805	319	319;359;360;165;200;121;51	1	21	0	26.93	29.5	29.5	29.5	10.7	4.1	0	209620000	66527000	47723000	90883000	2326400
Q92552	28S ribosomal protein S27, mitochondrial	MRPS27	5;5;4;1;1	5;5;4;1;1	5;5;4;1;1	MRPS27	5	5	5	5	5	4	4	0	0	0	5	4	4	0	0	0	5	4	4	0	0	0	16.2	16.2	16.2	41.329	358	358;414;299;94;197	1	13	0	19.498	16.2	14.2	16.2	0	0	0	115810000	45456000	29015000	41337000	0
O94776	Metastasis-associated protein MTA2	MTA2	15	15	13	MTA2	1	15	15	13	13	15	15	13	14	14	13	15	15	13	14	14	11	13	13	12	12	13	27.4	27.4	24.4	75.022	668	668	1	105	0	89.268	24.6	27.4	27.4	24.4	25.4	26.3	1879900000	377460000	352420000	769400000	88295000
P00403	Cytochrome c oxidase subunit 2	MT-CO2	4	4	4	MT-CO2	1	4	4	4	3	3	4	1	1	2	3	3	4	1	1	2	3	3	4	1	1	2	34.8	34.8	34.8	25.565	227	227	1	14	0	44.244	17.6	26	34.8	4.4	4.4	8.8	219600000	44748000	15109000	148650000	1639700
Q9H0A0	N-acetyltransferase 10	NAT10	47;41;11;4	47;41;11;4	47;41;11;4	NAT10	4	47	47	47	38	42	42	34	38	39	38	42	42	34	38	39	38	42	42	34	38	39	58.3	58.3	58.3	115.73	1025	1025;834;288;145	1	323	0	323.31	46.5	50.5	52.5	46	50.5	51.5	7729500000	1299200000	1233900000	2395000000	526210000
Q9Y6Q9	Nuclear receptor coactivator 3	NCOA3	19	19	19	NCOA3	1	19	19	19	17	16	14	16	17	15	17	16	14	16	17	15	17	16	14	16	17	15	20.4	20.4	20.4	155.29	1424	1424	1	104	0	89.973	18.7	17.8	15.8	16.6	18	16.6	1001100000	200350000	246020000	152300000	115720000
O75376	Nuclear receptor corepressor 1	NCOR1	8;6;3;2;2;2;1	8;6;3;2;2;2;1	8;6;3;2;2;2;1	NCOR1	7	8	8	8	8	7	8	6	6	4	8	7	8	6	6	4	8	7	8	6	6	4	4.5	4.5	4.5	270.21	2440	2440;2343;1071;537;545;546;125	1	39	0	33.217	4.5	4	4.5	3	3.6	1.9	268320000	81069000	40595000	74337000	21906000
Q9NX24	H/ACA ribonucleoprotein complex subunit 2	NHP2	6;5;5;3;2	6;5;5;3;2	6;5;5;3;2	NHP2	5	6	6	6	6	6	5	5	4	5	6	6	5	5	4	5	6	6	5	5	4	5	68.6	68.6	68.6	17.201	153	153;132;135;90;85	1	42	0	56.063	68.6	68.6	52.3	47.7	31.4	47.7	1066900000	439800000	272010000	202660000	23498000
Q9H6R4	Nucleolar protein 6	NOL6	22;19;3	22;19;3	22;19;3	NOL6	3	22	22	22	21	20	22	15	19	18	21	20	22	15	19	18	21	20	22	15	19	18	32.5	32.5	32.5	127.59	1146	1146;1008;200	1	143	0	146.52	29.6	29.6	32.5	23.9	28.3	26.4	2536800000	547830000	466150000	821560000	121570000
Q5SY16	Nucleolar protein 9	NOL9	16	16	16	NOL9	1	16	16	16	11	12	15	10	12	9	11	12	15	10	12	9	11	12	15	10	12	9	35.8	35.8	35.8	79.322	702	702	1	78	0	98.42	21.4	29.6	34.8	19.1	23.1	19.5	688730000	85426000	82357000	300680000	39004000
O00567	Nucleolar protein 56	NOP56	35;16;12;10	35;16;12;10	35;16;12;10	NOP56	4	35	35	35	32	30	32	27	31	32	32	30	32	27	31	32	32	30	32	27	31	32	70	70	70	66.049	594	594;281;252;219	1	279	0	294.52	63.6	62.3	65.2	58.4	68	68.2	8848500000	1956800000	1386400000	2547700000	502990000
P24468	COUP transcription factor 2	NR2F2	6;2;1;1	6;2;1;1	5;2;0;0	NR2F2	4	6	6	5	6	6	6	4	5	5	6	6	6	4	5	5	5	5	5	3	4	4	16.4	16.4	14.5	45.571	414	414;93;398;423	1	36	0	18.866	16.4	16.4	16.4	9.7	14	14	214360000	42559000	33723000	55269000	19460000
Q96P11	Putative methyltransferase NSUN5	NSUN5	12;3;2	12;3;2	12;3;2	NSUN5	3	12	12	12	10	9	11	5	3	5	10	9	11	5	3	5	10	9	11	5	3	5	36.4	36.4	36.4	46.691	429	429;315;163	1	46	0	49.595	29.8	26.8	34	13.5	7.9	13.5	454460000	136870000	88960000	203940000	6098800
Q9UBU9	Nuclear RNA export factor 1	NXF1	9;9;3;2;1	9;9;3;2;1	9;9;3;2;1	NXF1	5	9	9	9	5	7	9	4	3	1	5	7	9	4	3	1	5	7	9	4	3	1	19.1	19.1	19.1	68.106	603	603;619;219;115;63	1	31	0	23.882	10.3	15.9	19.1	9.3	6	3	471970000	58836000	49903000	351430000	4448600
Q14690	Protein RRP5 homolog	PDCD11	58;1	58;1	58;1	PDCD11	2	58	58	58	40	37	48	36	45	50	40	37	48	36	45	50	40	37	48	36	45	50	43.5	43.5	43.5	208.7	1871	1871;38	1	286	0	323.31	32.3	30.9	38.8	27	34.7	37.8	3687500000	557440000	498090000	1093700000	227160000
Q9NTI5	Sister chromatid cohesion protein PDS5 homolog B	PDS5B	19;6	15;6	15;6	PDS5B	2	19	15	15	18	15	17	14	14	10	15	13	14	11	11	7	15	13	14	11	11	7	18	15.1	15.1	164.67	1447	1447;302	1	81	0	154.57	17.3	14.5	16	13.5	12.9	9.7	922150000	314250000	214630000	269350000	36951000
O00443	Phosphatidylinositol-4-phosphate 3-kinase C2 domain-containing subunit alpha	PIK3C2A	2	2	2	PIK3C2A	1	2	2	2	1	1	2	0	0	1	1	1	2	0	0	1	1	1	2	0	0	1	1.5	1.5	1.5	190.68	1686	1686	1	5	0.0018734	3.0878	0.5	0.5	1.5	0	0	0.5	3858200	965570	629940	1152900	0
Q9Y446	Plakophilin-3	PKP3	26;6;4;4;4;2;1	26;6;4;4;4;2;1	26;6;4;4;4;2;1	PKP3	7	26	26	26	25	25	24	21	23	22	25	25	24	21	23	22	25	25	24	21	23	22	42.2	42.2	42.2	87.081	797	797;197;156;212;247;120;115	1	187	0	154.35	41.2	39.6	40	37.6	40.7	40.5	3040500000	744240000	508240000	775680000	273430000
Q14651	Plastin-1	PLS1	16;6;5;5;3;3;3;3;3;2;2;1	16;6;5;5;3;3;3;3;3;2;2;1	16;6;5;5;3;3;3;3;3;2;2;1	PLS1	12	16	16	16	13	12	8	5	8	13	13	12	8	5	8	13	13	12	8	5	8	13	33.5	33.5	33.5	70.253	629	629;266;119;120;52;54;58;617;630;33;190;627	1	65	0	71.531	30.2	28	19.6	10.2	19.7	29.1	510730000	119430000	84333000	102770000	9956000
O15160	DNA-directed RNA polymerases I and III subunit RPAC1	POLR1C	11;8;5;2	11;8;5;2	11;8;5;2	POLR1C	4	11	11	11	9	11	10	6	6	7	9	11	10	6	6	7	9	11	10	6	6	7	52.9	52.9	52.9	39.249	346	346;296;140;124	1	51	0	43.503	42.2	52.9	50	22.8	22.8	26	673530000	166790000	147440000	225680000	23771000
Q9GZS1	DNA-directed RNA polymerase I subunit RPA49	POLR1E	10	10	8	POLR1E	1	10	10	8	8	8	9	6	6	6	8	8	9	6	6	6	6	6	7	4	5	5	31.2	31.2	26.8	53.961	481	481	1	43	0	41.445	25.8	25.8	28.7	21.4	21.8	21	709990000	196000000	155170000	206410000	27946000
Q99575	Ribonucleases P/MRP protein subunit POP1	POP1	26;5	26;5	26;5	POP1	2	26	26	26	19	17	24	17	21	21	19	17	24	17	21	21	19	17	24	17	21	21	35.3	35.3	35.3	114.71	1024	1024;183	1	136	0	131.75	24.7	22.8	34.2	24.2	27.5	27.6	2213700000	447940000	329600000	737300000	110400000
O75817	Ribonuclease P protein subunit p20	POP7	4;4	4;4	4;4	POP7	2	4	4	4	4	4	3	0	0	2	4	4	3	0	0	2	4	4	3	0	0	2	32.8	32.8	32.8	15.324	137	137;140	1	16	0	10.998	32.8	32.8	32.1	0	0	24.8	122400000	59460000	35508000	22570000	0
P62937	Peptidyl-prolyl cis-trans isomerase A	PPIA	7;6;6;1;1;1;1;1;1;1;1	7;6;6;1;1;1;1;1;1;1;1	7;6;6;1;1;1;1;1;1;1;1	PPIA	11	7	7	7	7	7	7	2	2	2	7	7	7	2	2	2	7	7	7	2	2	2	42.4	42.4	42.4	18.012	165	165;120;121;58;164;164;164;164;164;164;164	1	33	0	37.276	42.4	42.4	42.4	13.9	12.1	13.9	365460000	115350000	70928000	137520000	6362500
P62140	Serine/threonine-protein phosphatase PP1-beta catalytic subunit	PPP1CB	22;12;9;9	10;2;4;4	10;2;4;4	PPP1CB	4	22	10	10	20	19	20	16	17	18	9	8	8	8	8	9	9	8	8	8	8	9	73.4	40.7	40.7	37.186	327	327;169;125;138	1	66	0	79.659	73.1	71.9	73.4	68.2	70.6	70.6	2679300000	537160000	462720000	869650000	111760000
O14974	Protein phosphatase 1 regulatory subunit 12A	PPP1R12A	39;26;15;13;8;7;6;6;4;1	39;26;15;13;8;7;6;6;4;1	39;26;15;13;8;7;6;6;4;1	PPP1R12A	10	39	39	39	37	36	35	20	28	33	37	36	35	20	28	33	37	36	35	20	28	33	36.4	36.4	36.4	115.28	1030	1030;692;367;299;234;188;97;210;100;161	1	253	0	296	36.4	35.7	34.5	23.2	30.7	35.3	8847200000	2410600000	1936300000	2113200000	214930000
P32119	Peroxiredoxin-2	PRDX2	10;7	9;7	9;7	PRDX2	2	10	9	9	10	10	10	8	7	9	9	9	9	7	6	8	9	9	9	7	6	8	45.5	39.9	39.9	21.892	198	198;136	1	56	0	38.862	45.5	45.5	45.5	44.9	40.4	44.9	1241600000	250250000	334820000	431830000	47973000
P13861	cAMP-dependent protein kinase type II-alpha regulatory subunit	PRKAR2A	6;3;3;1	6;3;3;1	6;3;3;1	PRKAR2A	4	6	6	6	5	6	5	3	3	3	5	6	5	3	3	3	5	6	5	3	3	3	24.5	24.5	24.5	45.518	404	404;114;200;418	1	25	0	18.478	20.3	24.5	21.5	12.4	12.4	12.4	138550000	40038000	35226000	42061000	5827400
P78527	DNA-dependent protein kinase catalytic subunit	PRKDC	116;4;2	116;4;2	116;4;2	PRKDC	3	116	116	116	90	86	88	99	95	104	90	86	88	99	95	104	90	86	88	99	95	104	34.4	34.4	34.4	469.08	4128	4128;70;90	1	634	0	323.31	28	26.7	27.6	30.3	28.8	31.4	8577300000	1500000000	1005000000	1867300000	1135200000
O75569	Interferon-inducible double stranded RNA-dependent protein kinase activator A	PRKRA	10;5;4;4	10;5;4;4	10;5;4;4	PRKRA	4	10	10	10	9	8	9	6	7	7	9	8	9	6	7	7	9	8	9	6	7	7	39.6	39.6	39.6	34.404	313	313;105;95;108	1	59	0	83.634	38.7	32.6	39.6	27.5	32.3	32.3	753370000	217450000	121730000	297750000	11983000
O75400	Pre-mRNA-processing factor 40 homolog A	PRPF40A	26;11	26;11	19;4	PRPF40A	2	26	26	19	22	23	25	20	22	20	22	23	25	20	22	20	15	16	18	14	16	14	28.8	28.8	22.3	108.8	957	957;448	1	190	0	219.98	23.1	25.4	27.8	26.1	26.1	26	4829900000	733880000	603350000	874450000	530600000
Q6P2Q9	Pre-mRNA-processing-splicing factor 8	PRPF8	83;34;11	83;34;11	83;34;11	PRPF8	3	83	83	83	70	70	77	62	65	68	70	70	77	62	65	68	70	70	77	62	65	68	44.1	44.1	44.1	273.6	2335	2335;1012;250	1	473	0	323.31	36.8	39.8	41.5	34.9	36.6	39.6	7442500000	1443200000	1180100000	2530300000	516460000
O75475	PC4 and SFRS1-interacting protein	PSIP1	19	19	19	PSIP1	1	19	19	19	18	19	17	11	15	12	18	19	17	11	15	12	18	19	17	11	15	12	37.4	37.4	37.4	60.103	530	530	1	131	0	323.31	35.7	37.4	35.8	28.3	30.4	29.8	2955700000	1145100000	807140000	634410000	91148000
Q00577	Transcriptional activator protein Pur-alpha	PURA	5	5	5	PURA	1	5	5	5	4	5	5	1	4	3	4	5	5	1	4	3	4	5	5	1	4	3	30.1	30.1	30.1	34.91	322	322	1	26	0	90.07	20.8	30.1	30.1	2.8	20.8	12.7	567130000	159010000	144370000	211140000	2029000
Q96QR8	Transcriptional activator protein Pur-beta	PURB	3	3	3	PURB	1	3	3	3	2	1	2	2	2	2	2	1	2	2	2	2	2	1	2	2	2	2	14.7	14.7	14.7	33.24	312	312	1	11	0	13.309	10.6	4.5	10.6	8.7	8.7	8.7	205280000	69246000	40212000	43558000	9628400
Q15269	Periodic tryptophan protein 2 homolog	PWP2	13;13;2;2	13;13;2;2	13;13;2;2	PWP2	4	13	13	13	10	10	10	6	10	10	10	10	10	6	10	10	10	10	10	6	10	10	18.6	18.6	18.6	102.45	919	919;919;186;279	1	64	0	59.025	15.8	14.7	16	8.3	15.5	15.7	434650000	76171000	115050000	114880000	19446000
Q96PU8	Protein quaking	QKI	7;5;4;3;3;2;2;1	7;5;4;3;3;2;2;1	7;5;4;3;3;2;2;1	QKI	8	7	7	7	7	7	7	3	3	3	7	7	7	3	3	3	7	7	7	3	3	3	27.9	27.9	27.9	37.67	341	341;238;185;160;170;47;100;41	1	33	0	17.699	27.9	27.9	27.9	12	10.3	12	316660000	134700000	56065000	81406000	11863000
O00194	Ras-related protein Rab-27B	RAB27B	5;3;1;1;1;1;1;1	5;3;1;1;1;1;1;1	5;3;1;1;1;1;1;1	RAB27B	8	5	5	5	4	3	4	4	3	5	4	3	4	4	3	5	4	3	4	4	3	5	27.5	27.5	27.5	24.608	218	218;87;71;95;136;146;185;221	1	23	0	19.182	22.9	18.3	19.3	22.9	18.3	27.5	229200000	46408000	32010000	52743000	8506900
P54727	UV excision repair protein RAD23 homolog B	RAD23B	10;3;3;2	10;3;3;2	10;3;3;2	RAD23B	4	10	10	10	10	10	10	6	8	9	10	10	10	6	8	9	10	10	10	6	8	9	33.3	33.3	33.3	43.171	409	409;80;146;114	1	77	0	84.155	33.3	33.3	33.3	21.3	28.4	32.5	2050600000	840710000	545550000	506250000	33592000
Q16576	Histone-binding protein RBBP7	RBBP7	16;14;8;5;2;2	10;8;6;1;2;1	10;8;6;1;2;1	RBBP7	6	16	10	10	13	13	14	15	14	15	7	7	8	9	8	9	7	7	8	9	8	9	53.6	43.3	43.3	47.82	425	425;416;285;175;67;85	1	68	0	83.314	51.3	51.3	53.6	51.3	51.3	51.3	898350000	159540000	195150000	266810000	84632000
P98175	RNA-binding protein 10	RBM10	33;33	33;33	31;31	RBM10	2	33	33	31	28	31	32	15	19	19	28	31	32	15	19	19	26	29	30	14	18	18	41.1	41.1	39.2	110.36	995	995;930	1	165	0	217.61	33.6	40	41.1	17.4	21.8	21.8	3191800000	766430000	612370000	879050000	170290000
Q96I25	Splicing factor 45	RBM17	17;9;9;7;7	17;9;9;7;7	17;9;9;7;7	RBM17	5	17	17	17	17	16	17	8	10	10	17	16	17	8	10	10	17	16	17	8	10	10	43.4	43.4	43.4	44.961	401	401;212;221;225;240	1	103	0	113.74	43.4	41.9	43.4	18.5	25.9	26.4	2154600000	625280000	513800000	603400000	88417000
Q9Y4C8	Probable RNA-binding protein 19	RBM19	15;2	15;2	15;2	RBM19	2	15	15	15	12	11	14	7	11	14	12	11	14	7	11	14	12	11	14	7	11	14	21.8	21.8	21.8	107.33	960	960;110	1	73	0	65.186	17.4	16.5	20	9.6	15.7	20.2	667160000	136720000	106680000	238230000	14975000
Q9NW13	RNA-binding protein 28	RBM28	27;7;4;3	27;7;4;3	27;7;4;3	RBM28	4	27	27	27	20	19	23	23	21	22	20	19	23	23	21	22	20	19	23	23	21	22	34.5	34.5	34.5	85.737	759	759;283;204;186	1	158	0	161.38	29.8	27.3	31.9	32.1	29.5	30.8	3246100000	579440000	456100000	1012500000	195110000
P42696	RNA-binding protein 34	RBM34	18;16;9;3	18;16;9;3	18;16;9;3	RBM34	4	18	18	18	16	16	15	11	15	13	16	16	15	11	15	13	16	16	15	11	15	13	41.4	41.4	41.4	48.564	430	430;408;211;86	1	111	0	123.97	38.6	41.2	36.3	31.2	36.7	34	2328700000	700610000	421130000	670120000	69491000
P18754	Regulator of chromosome condensation	RCC1	10;8;6;6;6;6	10;8;6;6;6;6	10;8;6;6;6;6	RCC1	6	10	10	10	8	9	10	7	5	6	8	9	10	7	5	6	8	9	10	7	5	6	38.5	38.5	38.5	44.969	421	421;372;230;272;272;283	1	48	0	71.819	29.2	33.7	38.5	25.7	16.4	21.4	844330000	209540000	116200000	426590000	36193000
Q9Y2P8	RNA 3'-terminal phosphate cyclase-like protein	RCL1	9;3;3;3	9;3;3;3	9;3;3;3	RCL1	4	9	9	9	9	9	9	5	9	6	9	9	9	5	9	6	9	9	9	5	9	6	31.4	31.4	31.4	40.842	373	373;137;175;215	1	47	0	39.718	31.4	31.4	31.4	13.1	31.4	19.3	426450000	91232000	65477000	151540000	13713000
P35251	Replication factor C subunit 1	RFC1	25;2;2;1;1	25;2;2;1;1	25;2;2;1;1	RFC1	5	25	25	25	24	22	23	15	21	21	24	22	23	15	21	21	24	22	23	15	21	21	29.2	29.2	29.2	128.25	1148	1148;101;187;130;132	1	163	0	177.62	27.9	26	26.8	18.3	25.5	24.8	2646600000	464250000	340110000	611400000	383060000
P35250	Replication factor C subunit 2	RFC2	15;11;8;3;2;2;2;2;2;1	15;11;8;3;2;2;2;2;2;1	15;11;8;3;2;2;2;2;2;1	RFC2	10	15	15	15	14	11	15	11	11	10	14	11	15	11	11	10	14	11	15	11	11	10	50	50	50	39.157	354	354;251;198;120;52;75;77;87;101;28	1	81	0	75.025	46.9	41.8	50	43.8	46	42.7	1375500000	345390000	219980000	389090000	78604000
P35249	Replication factor C subunit 4	RFC4	17;14;11;9;5;5;3;3;1	17;14;11;9;5;5;3;3;1	17;14;11;9;5;5;3;3;1	RFC4	9	17	17	17	17	14	15	6	8	6	17	14	15	6	8	6	17	14	15	6	8	6	53.7	53.7	53.7	39.681	363	363;336;214;167;111;123;95;97;43	1	85	0	76.603	53.7	50.7	50.7	20.9	30.9	20.7	1519800000	541310000	365790000	482710000	23109000
Q06587	E3 ubiquitin-protein ligase RING1	RING1	6	6	5	RING1	1	6	6	5	6	5	6	5	6	6	6	5	6	5	6	6	5	4	5	4	5	5	24.1	24.1	20.7	42.429	406	406	1	47	0	40.783	24.1	21.4	24.1	21.4	24.1	24.1	713770000	190260000	170480000	206350000	26116000
Q99496	E3 ubiquitin-protein ligase RING2	RNF2	2;2	1;1	1;1	RNF2	2	2	1	1	2	2	2	1	2	1	1	1	1	0	1	0	1	1	1	0	1	0	12.7	6.9	6.9	27.277	245	245;336	1	4	0.00041615	4.5367	12.7	12.7	12.7	5.7	12.7	5.7	22946000	6452900	5366100	8489300	0
Q15287	RNA-binding protein with serine-rich domain 1	RNPS1	5;5;5;5;4;3	5;5;5;5;4;3	5;5;5;5;4;3	RNPS1	6	5	5	5	5	4	5	3	3	4	5	4	5	3	3	4	5	4	5	3	3	4	31.3	31.3	31.3	24.561	211	211;284;302;305;257;128	1	29	0	39.994	31.3	29.4	31.3	25.6	25.6	29.4	918290000	239930000	240170000	273800000	25391000
P62906	60S ribosomal protein L10a	RPL10A	11	11	11	RPL10A	1	11	11	11	11	11	11	7	9	9	11	11	11	7	9	9	11	11	11	7	9	9	41	41	41	24.831	217	217	1	107	0	100.54	41	41	41	38.7	39.2	39.2	7153200000	3474400000	1494800000	1774300000	55264000
Q02543	60S ribosomal protein L18a	RPL18A	7;7;6;6;5	7;7;6;6;5	7;7;6;6;5	RPL18A	5	7	7	7	6	5	7	5	5	6	6	5	7	5	5	6	6	5	7	5	5	6	39	39	39	18.079	154	154;176;141;147;137	1	45	0	39.935	38.3	32.5	39	33.1	33.1	38.3	2425100000	441300000	255310000	1232500000	55787000
P62829	60S ribosomal protein L23	RPL23	10;7;6;5;5;1	10;7;6;5;5;1	10;7;6;5;5;1	RPL23	6	10	10	10	9	8	10	6	6	6	9	8	10	6	6	6	9	8	10	6	6	6	72.9	72.9	72.9	14.865	140	140;122;91;81;114;34	1	60	0	33.93	58.6	57.9	72.9	49.3	49.3	49.3	2782100000	500130000	413000000	1246100000	77254000
P62750	60S ribosomal protein L23a	RPL23A	9;9;9;9;9;7	9;9;9;9;9;7	9;9;9;9;9;7	RPL23A	6	9	9	9	9	9	9	3	7	7	9	9	9	3	7	7	9	9	9	3	7	7	42.4	42.4	42.4	17.692	158	158;170;175;194;156;70	1	61	0	43.797	42.4	42.4	42.4	20.3	35.4	36.1	4013800000	1386900000	866740000	1188900000	60516000
P47914	60S ribosomal protein L29	RPL29	2	2	2	RPL29	1	2	2	2	2	2	2	1	2	2	2	2	2	1	2	2	2	2	2	1	2	2	14.5	14.5	14.5	17.752	159	159	1	17	0	6.0588	14.5	14.5	14.5	9.4	14.5	14.5	2149000000	731630000	391050000	578260000	55601000
P62910	60S ribosomal protein L32	RPL32	5;5;5	5;5;5	5;5;5	RPL32	3	5	5	5	4	5	5	0	2	4	4	5	5	0	2	4	4	5	5	0	2	4	36.1	36.1	36.1	15.616	133	133;153;135	1	24	0	19.543	28.6	36.1	36.1	0	17.3	34.6	622490000	95544000	82386000	387720000	0
Q9Y3U8	60S ribosomal protein L36	RPL36	3;2;1	3;2;1	3;2;1	RPL36	3	3	3	3	3	3	2	1	2	3	3	3	2	1	2	3	3	3	2	1	2	3	28.6	28.6	28.6	12.254	105	105;94;68	1	14	0	13.004	28.6	28.6	20	10.5	20	28.6	284980000	87750000	77797000	67087000	2141800
P62424	60S ribosomal protein L7a	RPL7A	18;11;9	18;11;9	18;11;9	RPL7A	3	18	18	18	16	15	16	11	12	14	16	15	16	11	12	14	16	15	16	11	12	14	54.1	54.1	54.1	29.995	266	266;151;191	1	114	0	103.24	53.4	53.4	53.8	40.6	46.2	48.1	4900400000	1552500000	741180000	1775600000	104110000
P05386	60S acidic ribosomal protein P1	RPLP1	4	3	3	RPLP1	1	4	3	3	4	4	4	2	3	3	3	3	3	2	2	2	3	3	3	2	2	2	94.7	79.8	79.8	11.514	114	114	1	23	0	51.279	94.7	94.7	94.7	51.8	66.7	66.7	2768300000	1326700000	407180000	721130000	36262000
Q5VT52	Regulation of nuclear pre-mRNA domain-containing protein 2	RPRD2	36	36	36	RPRD2	1	36	36	36	33	32	31	31	32	25	33	32	31	31	32	25	33	32	31	31	32	25	42.5	42.5	42.5	156.02	1461	1461	1	230	0	323.31	38.8	37.9	36.1	38.3	39.2	28.9	4485800000	1055600000	764660000	1063100000	603550000
P62280	40S ribosomal protein S11	RPS11	10;10;3;1	10;10;3;1	10;10;3;1	RPS11	4	10	10	10	9	10	10	7	7	9	9	10	10	7	7	9	9	10	10	7	7	9	55.1	55.1	55.1	13.997	118	118;158;88;79	1	61	0	31.28	55.1	55.1	55.1	47.5	44.1	53.4	1718400000	512500000	290660000	608890000	35756000
P62277	40S ribosomal protein S13	RPS13	6;6;3	6;6;3	6;6;3	RPS13	3	6	6	6	6	6	6	5	4	4	6	6	6	5	4	4	6	6	6	5	4	4	38.5	38.5	38.5	16.733	148	148;151;116	1	34	0	37.11	38.5	38.5	38.5	30.4	23.6	23.6	1102200000	421460000	258420000	306750000	26103000
P62841	40S ribosomal protein S15	RPS15	4;4;4;4;4;3;3;3	4;4;4;4;4;3;3;3	4;4;4;4;4;3;3;3	RPS15	8	4	4	4	4	4	4	1	1	4	4	4	4	1	1	4	4	4	4	1	1	4	52.7	52.7	52.7	12.99	112	112;118;135;152;145;68;129;141	1	26	0	24.959	52.7	52.7	52.7	24.1	10.7	52.7	451310000	146290000	106200000	166810000	578500
P62244	40S ribosomal protein S15a	RPS15A	5;4;3;3;1;1;1;1	5;4;3;3;1;1;1;1	5;4;3;3;1;1;1;1	RPS15A	8	5	5	5	5	5	4	2	2	3	5	5	4	2	2	3	5	5	4	2	2	3	46.9	46.9	46.9	14.839	130	130;100;111;237;49;50;52;58	1	22	0	16.462	46.9	46.9	40.8	17.7	17.7	23.8	1028800000	371940000	293800000	287020000	4226800
P08708	40S ribosomal protein S17	RPS17	7;6;6;2	7;6;6;2	7;6;6;2	RPS17	4	7	7	7	7	6	6	1	4	3	7	6	6	1	4	3	7	6	6	1	4	3	52.6	52.6	52.6	15.55	135	135;136;191;59	1	27	0	29.837	52.6	45.2	45.2	16.3	41.5	40.7	570340000	226240000	147660000	157210000	1748800
P62269	40S ribosomal protein S18	RPS18	7;3;3;1	7;3;3;1	7;3;3;1	RPS18	4	7	7	7	7	7	6	6	7	7	7	7	6	6	7	7	7	7	6	6	7	7	35.5	35.5	35.5	17.718	152	152;33;34;82	1	44	0	24.624	35.5	35.5	29.6	35.5	35.5	35.5	1379900000	462800000	318580000	311980000	26155000
P39019	40S ribosomal protein S19	RPS19	8;5;5;5;5;3	8;5;5;5;5;3	8;5;5;5;5;3	RPS19	6	8	8	8	7	8	7	4	4	5	7	8	7	4	4	5	7	8	7	4	4	5	37.9	37.9	37.9	16.06	145	145;71;76;100;102;71	1	38	0	23.996	31.7	37.9	37.9	28.3	28.3	30.3	429970000	145390000	149930000	84031000	3906600
P63220	40S ribosomal protein S21	RPS21	2;2;2;1	2;2;2;1	2;2;2;1	RPS21	4	2	2	2	2	2	2	0	1	2	2	2	2	0	1	2	2	2	2	0	1	2	29.6	29.6	29.6	8.85	81	81;90;83;66	1	9	0	12.781	29.6	29.6	29.6	0	11.1	29.6	61007000	22851000	17149000	9350800	0
P62847	40S ribosomal protein S24	RPS24	4;4;4	4;4;4	4;4;4	RPS24	3	4	4	4	4	4	2	3	3	4	4	4	2	3	3	4	4	4	2	3	3	4	35.1	35.1	35.1	15.197	131	131;132;133	1	20	0	14.353	35.1	35.1	15.3	29	23.7	35.1	191110000	46239000	39586000	33949000	7814000
P62851	40S ribosomal protein S25	RPS25	5	5	5	RPS25	1	5	5	5	4	5	5	4	4	4	4	5	5	4	4	4	4	5	5	4	4	4	29.6	29.6	29.6	13.742	125	125	1	26	0	13.34	29.6	29.6	29.6	28	28	28	382710000	101580000	100370000	84811000	16981000
P62857	40S ribosomal protein S28	RPS28	4	4	4	RPS28	1	4	4	4	3	4	3	2	2	2	3	4	3	2	2	2	3	4	3	2	2	2	52.2	52.2	52.2	7.8409	69	69	1	22	0	15.554	36.2	52.2	36.2	30.4	30.4	30.4	1053800000	460430000	311640000	227920000	5845800
P23396	40S ribosomal protein S3	RPS3	17;14;14;10;10;10;7;7;7;7;5;4;1	17;14;14;10;10;10;7;7;7;7;5;4;1	17;14;14;10;10;10;7;7;7;7;5;4;1	RPS3	13	17	17	17	14	15	17	13	13	13	14	15	17	13	13	13	14	15	17	13	13	13	64.2	64.2	64.2	26.688	243	243;158;231;117;135;171;91;115;123;128;103;44;33	1	115	0	102.9	57.2	60.1	64.2	63.4	54.7	58.8	7889400000	1991900000	1675500000	3479500000	102990000
P46782	40S ribosomal protein S5	RPS5	12;12;11;8	12;12;11;8	12;12;11;8	RPS5	4	12	12	12	12	12	12	4	4	4	12	12	12	4	4	4	12	12	12	4	4	4	52	52	52	22.391	200	200;204;225;134	1	68	0	137.22	52	52	52	33	30.5	30.5	3307000000	1385100000	1018500000	831590000	11030000
P62081	40S ribosomal protein S7	RPS7	11;7	11;7	11;7	RPS7	2	11	11	11	11	10	11	4	5	5	11	10	11	4	5	5	11	10	11	4	5	5	55.2	55.2	55.2	22.127	194	194;187	1	59	0	63.393	55.2	54.6	55.2	19.1	30.4	30.4	2450700000	796420000	533400000	983180000	16181000
Q9P2E9	Ribosome-binding protein 1	RRBP1	42;42;39;34;16;3;2;1;1;1;1;1	42;42;39;34;16;3;2;1;1;1;1;1	42;42;39;34;16;3;2;1;1;1;1;1	RRBP1	12	42	42	42	39	37	38	24	29	33	39	37	38	24	29	33	39	37	38	24	29	33	35.6	35.6	35.6	152.45	1410	1410;1410;934;751;346;300;229;1537;1581;1989;2046;2090	1	255	0	323.31	33.4	32.8	35	22.1	27.2	30.5	5122200000	1467100000	1135100000	1539700000	137040000
P56182	Ribosomal RNA processing protein 1 homolog A	RRP1	16;2	16;2	16;2	RRP1	2	16	16	16	16	15	12	6	9	10	16	15	12	6	9	10	16	15	12	6	9	10	35.4	35.4	35.4	52.839	461	461;45	1	84	0	93.142	35.4	33.8	31.9	14.8	21.9	22.6	1435700000	534950000	403680000	402040000	12236000
Q14684	Ribosomal RNA processing protein 1 homolog B	RRP1B	31	31	31	RRP1B	1	31	31	31	29	29	26	19	20	20	29	29	26	19	20	20	29	29	26	19	20	20	48.4	48.4	48.4	84.427	758	758	1	197	0	291.18	48.4	47	46.3	36.8	35.5	35	4423400000	1170700000	977970000	1261100000	179360000
O43818	U3 small nucleolar RNA-interacting protein 2	RRP9	2	2	2	RRP9	1	2	2	2	2	2	2	0	0	0	2	2	2	0	0	0	2	2	2	0	0	0	5.7	5.7	5.7	51.84	475	475	1	6	0.0015456	3.5119	5.7	5.7	5.7	0	0	0	62405000	23018000	19888000	19500000	0
Q15050	Ribosome biogenesis regulatory protein homolog	RRS1	12	12	12	RRS1	1	12	12	12	11	10	10	5	7	7	11	10	10	5	7	7	11	10	10	5	7	7	37.3	37.3	37.3	41.193	365	365	1	67	0	144.89	34.2	33.4	34.2	19.7	24.4	26.8	857030000	249530000	195470000	226040000	14928000
Q6PCB5	Round spermatid basic protein 1-like protein	RSBN1L	12;3;2	11;2;1	11;2;1	RSBN1L	3	12	11	11	9	11	11	5	8	9	8	10	11	4	7	8	8	10	11	4	7	8	22.3	21.5	21.5	94.868	846	846;199;177	1	52	0	43.955	16.9	22.3	21.5	7.8	16	15.8	534260000	108950000	104220000	191150000	13929000
O00422	Histone deacetylase complex subunit SAP18	SAP18	6;5;5;3	6;5;5;3	6;5;5;3	SAP18	4	6	6	6	6	6	5	2	4	5	6	6	5	2	4	5	6	6	5	2	4	5	47.1	47.1	47.1	19.526	172	172;143;153;78	1	31	0	28.034	47.1	47.1	40.1	17.4	32.6	40.1	276340000	74245000	71413000	78411000	7367000
O15027	Protein transport protein Sec16A	SEC16A	15;14;12;6;5;3	15;14;12;6;5;3	15;14;12;6;5;3	SEC16A	6	15	15	15	14	15	13	6	10	9	14	15	13	6	10	9	14	15	13	6	10	9	10.8	10.8	10.8	251.89	2357	2357;2334;2179;751;1059;385	1	77	0	81.773	10.1	10.8	9.8	3.7	6.2	6.1	470740000	147700000	99552000	139650000	10636000
Q8NC51	Plasminogen activator inhibitor 1 RNA-binding protein	SERBP1	20	20	20	SERBP1	1	20	20	20	20	19	19	5	9	11	20	19	19	5	9	11	20	19	19	5	9	11	50.7	50.7	50.7	44.965	408	408	1	113	0	173.13	50.7	48.8	50.7	15.7	32.8	36.3	2944700000	1350400000	767270000	721750000	10066000
Q15459	Splicing factor 3A subunit 1	SF3A1	24;3;2;1	24;3;2;1	24;3;2;1	SF3A1	4	24	24	24	23	22	21	13	14	15	23	22	21	13	14	15	23	22	21	13	14	15	37.8	37.8	37.8	88.885	793	793;259;63;38	1	142	0	198.74	36.4	35.1	32.5	23.1	26	26.9	2609200000	706630000	552860000	743900000	123420000
Q15393	Splicing factor 3B subunit 3	SF3B3	35;3;2;2;1;1	35;3;2;2;1;1	35;3;2;2;1;1	SF3B3	6	35	35	35	32	30	31	29	32	27	32	30	31	29	32	27	32	30	31	29	32	27	43.5	43.5	43.5	135.58	1217	1217;57;31;72;30;91	1	222	0	222.85	39.1	36.9	38.2	35.8	38.9	34.4	4070300000	715750000	542690000	1079400000	381700000
P42285	Superkiller viralicidic activity 2-like 2	SKIV2L2	31;2;1;1	31;2;1;1	31;2;1;1	SKIV2L2	4	31	31	31	24	25	26	22	21	24	24	25	26	22	21	24	24	25	26	22	21	24	38	38	38	117.8	1042	1042;88;72;89	1	156	0	132.85	30.6	32.6	33	29.3	28	32.4	1725700000	320950000	299060000	542860000	130970000
Q92504	Zinc transporter SLC39A7	SLC39A7	2	2	2	SLC39A7	1	2	2	2	2	2	2	2	2	2	2	2	2	2	2	2	2	2	2	2	2	2	8.5	8.5	8.5	50.117	469	469	1	12	0	14.132	8.5	8.5	8.5	8.5	8.5	8.5	90294000	13537000	12897000	28964000	6308900
P51531	Probable global transcription activator SNF2L2	SMARCA2	17;15;15;5;3;3;3;3;3;3;3;3;3;3;3;3;2;2;2;2;2;2;2;2;2;1;1	12;11;12;3;2;3;2;2;2;2;2;2;2;2;3;3;1;1;1;1;2;1;1;1;1;1;1	12;11;12;3;2;3;2;2;2;2;2;2;2;2;3;3;1;1;1;1;2;1;1;1;1;1;1	SMARCA2	27	17	12	12	16	15	16	9	8	10	12	11	11	6	6	6	12	11	11	6	6	6	16	11.8	11.8	181.28	1590	1590;1428;1514;270;200;215;228;229;231;244;245;260;276;278;279;288;149;169;182;192;193;202;236;248;254;57;68	1	59	0	37.022	15.4	14.5	15.1	7.1	6.3	8.4	346920000	78589000	71629000	127910000	12929000
Q7KZF4	Staphylococcal nuclease domain-containing protein 1	SND1	28;7	28;7	28;7	SND1	2	28	28	28	25	26	28	2	8	11	25	26	28	2	8	11	25	26	28	2	8	11	47.5	47.5	47.5	102	910	910;231	1	116	0	173.38	43.8	44.3	47.5	2.9	14.5	18	2212500000	590480000	469600000	1069500000	1943500
O75643	U5 small nuclear ribonucleoprotein 200 kDa helicase	SNRNP200	84;16	84;16	84;16	SNRNP200	2	84	84	84	67	60	73	64	63	62	67	60	73	64	63	62	67	60	73	64	63	62	50.2	50.2	50.2	244.5	2136	2136;595	1	483	0	323.31	42	37.5	46.2	39.6	39.7	38.4	7098500000	1315200000	1008200000	2299200000	593710000
Q96DI7	U5 small nuclear ribonucleoprotein 40 kDa protein	SNRNP40	12;4	12;4	12;4	SNRNP40	2	12	12	12	12	10	11	9	8	8	12	10	11	9	8	8	12	10	11	9	8	8	44.5	44.5	44.5	39.31	357	357;127	1	76	0	96.076	44.5	36.1	36.7	34.2	26.3	33.6	1384600000	292450000	155430000	541740000	110620000
P09012	U1 small nuclear ribonucleoprotein A	SNRPA	6;5;4;4;4;3;3	6;5;4;4;4;3;3	5;4;3;3;3;2;2	SNRPA	7	6	6	5	6	6	6	2	3	3	6	6	6	2	3	3	5	5	5	1	2	2	28.4	28.4	25.5	31.279	282	282;184;142;148;256;87;128	1	26	0	26.669	28.4	28.4	28.4	6.4	13.1	13.1	652500000	351340000	111400000	157290000	4870100
P62318	Small nuclear ribonucleoprotein Sm D3	SNRPD3	4;2	4;2	4;2	SNRPD3	2	4	4	4	4	3	3	2	2	3	4	3	3	2	2	3	4	3	3	2	2	3	37.3	37.3	37.3	13.916	126	126;62	1	17	0	23.908	37.3	31.7	31.7	24.6	15.1	31.7	333790000	128360000	26075000	128720000	12511000
P62306	Small nuclear ribonucleoprotein F	SNRPF	1	1	1	SNRPF	1	1	1	1	1	1	1	0	0	0	1	1	1	0	0	0	1	1	1	0	0	0	15.1	15.1	15.1	9.7251	86	86	1	4	0	13.992	15.1	15.1	15.1	0	0	0	25843000	5200800	12525000	8117300	0
Q13813	Spectrin alpha chain, brain	SPTAN1	155	155	1	SPTAN1	1	155	155	1	152	149	153	87	98	106	152	149	153	87	98	106	1	1	1	1	1	1	69.7	69.7	0.7	284.54	2472	2472	1	1057	0	323.31	69.4	68.2	69.7	47.3	52.4	54.4	38618000000	13148000000	8949200000	11532000000	859000000
O15020	Spectrin beta chain, brain 2	SPTBN2	79;27;4	72;21;3	72;21;3	SPTBN2	3	79	72	72	75	74	74	52	56	64	69	68	67	48	52	57	69	68	67	48	52	57	44.1	41.3	41.3	271.32	2390	2390;934;117	1	474	0	323.31	41.6	41.7	42.9	29.6	31.3	35.6	10296000000	2612900000	1862200000	3282700000	412050000
Q8N5C6	S1 RNA-binding domain-containing protein 1	SRBD1	24	24	24	SRBD1	1	24	24	24	14	19	19	12	17	18	14	19	19	12	17	18	14	19	19	12	17	18	32.4	32.4	32.4	111.77	995	995	1	109	0	88.945	18	23.4	25.3	12.8	21	22.6	1100200000	189190000	178080000	381200000	66046000
P78362	Serine/threonine-protein kinase SRPK2	SRPK2	10;1;1	9;1;1	5;1;1	SRPK2	3	10	9	5	9	9	8	3	6	7	8	8	7	3	6	7	4	4	3	1	3	3	20.5	18.8	9.7	77.526	688	688;160;231	1	42	0	43.225	18.9	18.9	17.6	5.2	13.7	17.3	841360000	254630000	229550000	261970000	3843400
Q9UQ35	Serine/arginine repetitive matrix protein 2	SRRM2	54;19;16;8;7;5;1;1	54;19;16;8;7;5;1;1	54;19;16;8;7;5;1;1	SRRM2	8	54	54	54	48	51	44	41	43	45	48	51	44	41	43	45	48	51	44	41	43	45	27.5	27.5	27.5	299.61	2752	2752;1018;895;297;251;94;115;184	1	362	0	323.31	26.1	26.2	24.1	22.2	23.1	24.5	11108000000	2601400000	2327300000	2995900000	566740000
Q13243	Serine/arginine-rich splicing factor 5	SRSF5	9;6;6;5	8;5;5;5	8;5;5;5	SRSF5	4	9	8	8	9	8	9	7	7	7	8	8	8	6	6	6	8	8	8	6	6	6	25.4	22.1	22.1	31.263	272	272;124;138;99	1	58	0	73.573	25.4	22.1	25.4	25.4	25.4	25.4	2604300000	812340000	468720000	602740000	138800000
Q08945	FACT complex subunit SSRP1	SSRP1	25;7;5;2	25;7;5;2	25;7;5;2	SSRP1	4	25	25	25	23	23	23	14	17	16	23	23	23	14	17	16	23	23	23	14	17	16	41.6	41.6	41.6	81.074	709	709;173;225;89	1	137	0	183.81	39.6	39.9	38.9	26.2	31	29.6	3942400000	1072600000	717860000	1355400000	195010000
O95793	Double-stranded RNA-binding protein Staufen homolog 1	STAU1	25;24;24;1	25;24;24;1	16;15;15;0	STAU1	4	25	25	16	25	24	24	9	12	15	25	24	24	9	12	15	16	16	16	5	8	9	49.2	49.2	36.7	63.182	577	577;493;494;129	1	143	0	173.3	49.2	47.8	47.8	19.2	26.7	32.1	3855700000	1299000000	879070000	1313100000	35819000
O75486	Transcription initiation protein SPT3 homolog	SUPT3H	2;2;1;1	2;2;1;1	2;2;1;1	SUPT3H	4	2	2	2	2	2	2	0	1	1	2	2	2	0	1	1	2	2	2	0	1	1	8.5	8.5	8.5	32.496	284	284;399;165;255	1	8	0.00041477	4.4841	8.5	8.5	8.5	0	4.2	4.2	42500000	14722000	8799000	17051000	0
Q92804	TATA-binding protein-associated factor 2N	TAF15	7;6;2;1	5;4;2;1	5;4;2;1	TAF15	4	7	5	5	6	7	5	5	4	5	4	5	3	3	2	3	4	5	3	3	2	3	21.1	18.8	18.8	61.829	592	592;449;214;239	1	28	0	57.757	18.6	21.1	12.8	14	9.5	14	981030000	317290000	260540000	317270000	18544000
Q9Y4P3	Transducin beta-like protein 2	TBL2	15;15;14;5;1	15;15;14;5;1	15;15;14;5;1	TBL2	5	15	15	15	14	13	14	12	13	14	14	13	14	12	13	14	14	13	14	12	13	14	41.1	41.1	41.1	45.935	411	411;447;446;96;176	1	90	0	100.1	38	37.7	40.9	35.3	38	40.9	1443800000	362660000	241830000	478480000	80180000
Q9NXF1	Testis-expressed sequence 10 protein	TEX10	26;7	26;7	26;7	TEX10	2	26	26	26	21	23	22	20	22	24	21	23	22	20	22	24	21	23	22	20	22	24	35.5	35.5	35.5	105.67	929	929;171	1	163	0	127.57	30.6	31.8	30.5	29.5	30.6	33.3	1956800000	337820000	339890000	542390000	119550000
Q8NI27	THO complex subunit 2	THOC2	35;33;11;3;3;2;2;1	35;33;11;3;3;2;2;1	35;33;11;3;3;2;2;1	THOC2	8	35	35	35	32	34	34	28	27	28	32	34	34	28	27	28	32	34	34	28	27	28	29.7	29.7	29.7	182.77	1593	1593;1478;379;180;189;120;388;84	1	206	0	323.31	28.1	29.2	28.9	25.5	23.2	24.7	3182000000	679200000	534060000	1065600000	217990000
Q86W42	THO complex subunit 6 homolog	THOC6	13	13	13	THOC6	1	13	13	13	8	8	11	10	10	9	8	8	11	10	10	9	8	8	11	10	10	9	59.2	59.2	59.2	37.535	341	341	1	69	0	77.982	40.5	37.2	48.7	47.8	47.8	40.5	1234400000	166930000	157240000	418940000	110200000
Q01085	Nucleolysin TIAR	TIAL1	5;2;2;2;2;1;1	5;2;2;2;2;1;1	2;1;0;0;0;0;0	TIAL1	7	5	5	2	3	2	4	4	4	4	3	2	4	4	4	4	1	1	2	1	1	1	16.5	16.5	7.7	41.59	375	375;132;135;144;161;85;114	1	21	0	21.095	8.8	6.4	13.6	13.6	13.6	11.7	330070000	59413000	29139000	74908000	52005000
Q07157	Tight junction protein ZO-1	TJP1	52;52	52;52	1;1	TJP1	2	52	52	1	45	44	42	31	35	39	45	44	42	31	35	39	0	1	0	0	0	0	37.9	37.9	1.1	197.46	1768	1768;1748	1	273	0	323.31	33.3	33.8	31.7	25.6	27.3	30.4	4635800000	1142700000	826470000	1309200000	217960000
P42167	Lamina-associated polypeptide 2, isoforms beta/gamma	TMPO	16;14;8	7;5;5	7;5;5	TMPO	3	16	7	7	14	14	13	12	13	13	6	6	6	5	5	5	6	6	6	5	5	5	48.2	19.2	19.2	50.67	454	454;414;237	1	37	0	28.029	48.2	48.2	45.4	33.7	37.2	35.7	739640000	247810000	138130000	237410000	23242000
Q9C0C2	182 kDa tankyrase-1-binding protein	TNKS1BP1	55;4;2	55;4;2	55;4;2	TNKS1BP1	3	55	55	55	48	51	44	43	38	41	48	51	44	43	38	41	48	51	44	43	38	41	49.9	49.9	49.9	181.79	1729	1729;243;143	1	320	0	323.31	46.4	49	42.6	39.9	34.2	37.4	4854100000	1440900000	1049800000	1049400000	345290000
Q9Y4A5	Transformation/transcription domain-associated protein	TRRAP	50;48;46;2	50;48;46;2	50;48;46;2	TRRAP	4	50	50	50	38	36	45	32	33	31	38	36	45	32	33	31	38	36	45	32	33	31	17	17	17	436.13	3848	3848;3859;3588;71	1	236	0	195.41	13.1	13	15.7	11.8	12	10.7	1611700000	328440000	206860000	590000000	115120000
Q3B726	DNA-directed RNA polymerase I subunit RPA43	TWISTNB	4	4	4	TWISTNB	1	4	4	4	3	3	4	1	2	3	3	3	4	1	2	3	3	3	4	1	2	3	23.4	23.4	23.4	37.432	338	338	1	20	0	17.969	20.1	10.7	23.4	3.3	7.4	10.7	201070000	52069000	52064000	47557000	3504900
Q9H3U1	Protein unc-45 homolog A	UNC45A	40	40	40	UNC45A	1	40	40	40	37	35	37	24	31	33	37	35	37	24	31	33	37	35	37	24	31	33	53.6	53.6	53.6	103.08	944	944	1	241	0	321.89	51.6	49.2	51.6	34.4	45	46.1	5647500000	1326800000	937700000	1727200000	157780000
O60287	Nucleolar pre-ribosomal-associated protein 1	URB1	28	28	28	URB1	1	28	28	28	17	19	23	22	25	26	17	19	23	22	25	26	17	19	23	22	25	26	15.9	15.9	15.9	254.39	2271	2271	1	134	0	100.58	9.5	11.2	13.1	13.3	14.2	15.2	1196600000	163830000	106800000	266000000	221410000
Q9GZL7	Ribosome biogenesis protein WDR12	WDR12	10	10	10	WDR12	1	10	10	10	8	9	10	7	8	7	8	9	10	7	8	7	8	9	10	7	8	7	39.7	39.7	39.7	47.707	423	423	1	63	0	119.69	32.4	36.9	39.7	26.2	32.2	27.7	496820000	92894000	89891000	153530000	27350000
Q9BV38	WD repeat-containing protein 18	WDR18	13;13;12;10;4;2;2;1	13;13;12;10;4;2;2;1	13;13;12;10;4;2;2;1	WDR18	8	13	13	13	11	12	11	10	12	11	11	12	11	10	12	11	11	12	11	10	12	11	47.5	47.5	47.5	43.237	394	394;432;429;409;268;144;152;48	1	87	0	91.306	42.1	44.9	42.1	40.6	47	44.4	2366700000	206710000	460650000	806230000	156740000
Q8NI36	WD repeat-containing protein 36	WDR36	14;14	14;14	14;14	WDR36	2	14	14	14	10	8	11	8	9	12	10	8	11	8	9	12	10	8	11	8	9	12	16.8	16.8	16.8	99.365	895	895;951	1	70	0	65.027	12.4	9.6	14.6	11.2	12.4	15.5	686840000	163510000	110170000	209750000	41849000
Q15007	Pre-mRNA-splicing regulator WTAP	WTAP	10;7	10;7	10;7	WTAP	2	10	10	10	9	8	8	8	9	8	9	8	8	8	9	8	9	8	8	8	9	8	29.5	29.5	29.5	44.243	396	396;170	1	63	0	142.8	26.8	26.5	23.7	23.7	26.8	23.7	1092700000	314700000	210970000	205300000	92715000
P18887	DNA repair protein XRCC1	XRCC1	11;10;4;3;3;2	11;10;4;3;3;2	11;10;4;3;3;2	XRCC1	6	11	11	11	10	10	11	3	4	6	10	10	11	3	4	6	10	10	11	3	4	6	28.8	28.8	28.8	69.476	633	633;602;292;172;210;165	1	45	0	83.991	27.2	25.8	28.8	5.2	8.2	11.5	453630000	110850000	91916000	200550000	8111400
Q9Y2T7	Y-box-binding protein 2	YBX2	5;1	2;1	2;1	YBX2	2	5	2	2	5	5	5	3	4	5	2	2	2	0	1	2	2	2	2	0	1	2	19	8	8	38.517	364	364;164	1	9	0	9.6961	19	19	19	11	15.4	19	81470000	31153000	16169000	23765000	0
P49750	YLP motif-containing protein 1	YLPM1	54;39;34;15;2	54;39;34;15;2	54;39;34;15;2	YLPM1	5	54	54	54	51	50	50	24	34	35	51	50	50	24	34	35	51	50	50	24	34	35	36.6	36.6	36.6	219.98	1951	1951;1595;1440;466;110	1	315	0	316.92	34.6	34.1	35.1	15.9	23	22.1	6918400000	2176500000	1634200000	2176600000	190150000
Q96MU7	YTH domain-containing protein 1	YTHDC1	11;11;1	11;11;1	11;11;1	YTHDC1	3	11	11	11	9	9	8	4	7	6	9	9	8	4	7	6	9	9	8	4	7	6	24.4	24.4	24.4	85.586	735	735;727;37	1	46	0	55.896	18.9	22.2	20	5.9	11.4	10.2	447260000	83050000	89802000	135650000	25661000
O15156	Zinc finger and BTB domain-containing protein 7B	ZBTB7B	3	3	3	ZBTB7B	1	3	3	3	3	3	3	3	3	2	3	3	3	3	3	2	3	3	3	3	3	2	11.9	11.9	11.9	58.026	539	539	1	17	0	21.051	11.9	11.9	11.9	11.9	11.9	7.1	471650000	147390000	97418000	139790000	40343000
Q5T200	Zinc finger CCCH domain-containing protein 13	ZC3H13	18;2;2	18;2;2	18;2;2	ZC3H13	3	18	18	18	14	16	14	11	12	15	14	16	14	11	12	15	14	16	14	11	12	15	12.4	12.4	12.4	196.63	1668	1668;115;116	1	91	0	80.276	10.4	11.2	10.1	8.8	9.1	11.2	1296200000	343800000	282090000	266140000	75151000
Q9UPT8	Zinc finger CCCH domain-containing protein 4	ZC3H4	22;21	22;21	22;21	ZC3H4	2	22	22	22	20	20	18	16	12	13	20	20	18	16	12	13	20	20	18	16	12	13	31	31	31	140.26	1303	1303;910	1	129	0	198.95	30.3	30.3	27	24.9	16.3	21.2	2251400000	679590000	635900000	567230000	98184000
Q96KR1	Zinc finger RNA-binding protein	ZFR	37;8	37;8	37;8	ZFR	2	37	37	37	34	32	35	21	28	21	34	32	35	21	28	21	34	32	35	21	28	21	44.6	44.6	44.6	117.01	1074	1074;182	1	225	0	323.31	42.7	40.2	44.6	31.3	37.1	27.7	5076100000	1137700000	787500000	1975200000	296290000
O15231	Zinc finger protein 185	ZNF185	33	33	2	ZNF185	1	33	33	2	28	26	26	18	26	26	28	26	26	18	26	26	2	2	1	1	1	2	56.7	56.7	4.2	73.525	689	689	1	180	0	240.44	52.5	50.4	46.3	36.7	47.3	49.2	4258600000	1128700000	896220000	1102500000	127290000
Q96KM6	Zinc finger protein 512B	ZNF512B	32	32	32	ZNF512B	1	32	32	32	28	27	24	23	28	27	28	27	24	23	28	27	28	27	24	23	28	27	45.1	45.1	45.1	97.263	892	892	1	202	0	215.28	41.6	39.2	38.1	33.3	40	38.6	5650700000	1349600000	1109600000	1518300000	217740000
Q14966	Zinc finger protein 638	ZNF638	42;18;6;5;4;2;1;1;1;1	42;18;6;5;4;2;1;1;1;1	42;18;6;5;4;2;1;1;1;1	ZNF638	10	42	42	42	31	31	33	31	29	33	31	31	33	31	29	33	31	31	33	31	29	33	31	31	31	220.62	1978	1978;918;197;285;158;153;90;98;171;184	1	215	0	265.46	23.9	22.3	25.8	21.7	21.2	22.4	2648900000	554220000	419900000	741350000	257300000
Q8N1G0	Zinc finger protein 687	ZNF687	19;12;10	19;12;10	19;12;10	ZNF687	3	19	19	19	16	13	18	11	13	11	16	13	18	11	13	11	16	13	18	11	13	11	25.1	25.1	25.1	129.53	1237	1237;785;706	1	82	0	114.85	21.6	15.8	23.7	13.2	15	13.3	1094800000	260630000	140400000	380570000	62116000
Q6DD87	Zinc finger protein 787	ZNF787	7;6	7;6	7;6	ZNF787	2	7	7	7	7	5	6	3	3	5	7	5	6	3	3	5	7	5	6	3	3	5	39.3	39.3	39.3	40.428	382	382;383	1	35	0	27.816	39.3	19.6	35.1	12	11.5	27.5	373900000	125050000	70729000	146190000	6134900
*reported Raw data are relarted to the protein reported in additional file 7 Table S4
[truncated: 16 more columns]

## Sheet: S5B_Normalized Data
Table S5B: Normalized data realated to protein identification in partially purified CTAP-ERβ expressing MCF-7 cell nuclear extracts before and after AGO2 Silencing*
Protein ID	Protein Name	Gene Name	LFQ_intensity_Sample1	LFQ_intensity_Sample2	LFQ_intensity_Sample3	LFQ_intensity_Sample1_ESR2 Norm	LFQ_intensity_Sample2_ESR2 Norm	LFQ_intensity_Sample3_ESR2 Norm	LFQ_intensity_SH1	LFQ_intensity_SH2	LFQ_intensity_SH3	LFQ_intensity_SH1_ESR2 Norm	LFQ_intensity_SH2_ESR2 Norm	LFQ_intensity_SH3_ESR2 Norm	Ratio_SH (AVG)_vs_NT (AVG)_ESR2 Norm
Q709F0	Acyl-CoA dehydrogenase family member 11	ACAD11	6666900	7829200	16164000	0.196733	0.223711	0.22063	0	0	0	0	0	0	1
P12814	Alpha-actinin-1	ACTN1	302150000	292130000	273330000	8.91614	8.34729	3.73081	206520000	247240000	305360000	0.974565	1.16749	1.1295	0.155831
P35609	Alpha-actinin-2	ACTN2	302150000	292130000	273330000	8.91614	8.34729	3.73081	206520000	247240000	305360000	0.974565	1.16749	1.1295	0.155831
P61160	Actin-related protein 2	ACTR2	414220000	362880000	653510000	12.2232	10.3689	8.92006	322160000	459030000	1018800000	1.52027	2.16759	3.76845	0.236617
P61158	Actin-related protein 3	ACTR3	1602500000	1538800000	1979200000	47.2881	43.9695	27.015	818800000	1244700000	2828600000	3.8639	5.8776	10.4627	0.170828
P55265	Double-stranded RNA-specific adenosine deaminase	ADAR	396040000	295220000	373970000	11.6867	8.43558	5.10449	396480000	381930000	368470000	1.87098	1.80351	1.36294	0.199686
Q9UL18	Protein argonaute-1	AGO1	19127000	13451000	19292000	0.564418	0.384347	0.263325	0	18364000	16044000	0	0.0867167	0.0593453	0.120504
Q9UKV8	Protein argonaute-2	AGO2	97177000	66670000	96131000	2.86759	1.90502	1.31214	194870000	140930000	114640000	0.919589	0.665486	0.424043	0.330189
Q9UJX6	Anaphase-promoting complex subunit 2	ANAPC2	2988700	4201100	2534600	0.0881935	0.120042	0.0345959	0	0	0	0	0	0	1
O95782	AP-2 complex subunit alpha-1	AP2A1	331220000	255040000	531320000	9.77396	7.28748	7.25223	308520000	349470000	663590000	1.4559	1.65023	2.45456	0.228706
P63010	AP-2 complex subunit beta	AP2B1	280120000	233510000	284190000	8.26605	6.67229	3.87904	241150000	315510000	554690000	1.13798	1.48987	2.05175	0.248685
Q96CW1	AP-2 complex subunit mu	AP2M1	130330000	115100000	168560000	3.8459	3.28885	2.30075	77523000	86409000	159480000	0.36583	0.408032	0.589902	0.144535
P48444	Coatomer subunit delta	ARCN1	34773000	24889000	32564000	1.02612	0.711175	0.444481	50943000	45336000	42772000	0.240399	0.214081	0.15821	0.280822
O15143	Actin-related protein 2/3 complex subunit 1B	ARPC1B	607410000	430530000	848050000	17.924	12.3019	11.5754	480300000	667720000	1223400000	2.26653	3.15304	4.52525	0.237906
O15144	Actin-related protein 2/3 complex subunit 2	ARPC2	625190000	580690000	842910000	18.4487	16.5926	11.5053	401620000	516540000	1146000000	1.89524	2.43916	4.23895	0.184189
Q5T2N8	ATPase family AAA domain-containing protein 3C	ATAD3C	100160000	70734000	102950000	2.95562	2.02114	1.40521	25043000	44242000	30022000	0.118178	0.208915	0.111049	0.068653
Q93050	V-type proton ATPase 116 kDa subunit a isoform 1	ATP6V0A1	36651000	33756000	49212000	1.08153	0.96454	0.671717	26122000	31742000	38712000	0.123269	0.149889	0.143192	0.153195
Q9UQB8	Brain-specific angiogenesis inhibitor 1-associated protein 2	BAIAP2	122560000	113650000	97123000	3.61662	3.24742	1.32568	82617000	88237000	146640000	0.389868	0.416664	0.542408	0.164712
P48634	Large proline-rich protein BAT2	BAT2	386530000	442000000	308130000	11.4061	12.6297	4.20581	185650000	217570000	201600000	0.876079	1.02739	0.7457	0.0938039
Q9NYF8	Bcl-2-associated transcription factor 1	BCLAF1	109600000	95202000	72828000	3.23418	2.72029	0.994062	51027000	53736000	59995000	0.240796	0.253747	0.221916	0.103109
Q02338	D-beta-hydroxybutyrate dehydrogenase, mitochondrial	BDH1	20739000	25352000	34183000	0.611987	0.724405	0.466579	87165000	54711000	39958000	0.41133	0.258351	0.147801	0.453409
Q14137	Ribosome biogenesis protein BOP1	BOP1	533070000	487300000	610160000	15.7303	13.9241	8.32835	362830000	463950000	391860000	1.71219	2.19082	1.44945	0.140918
Q8TDN6	Ribosome biogenesis protein BRX1 homolog	BRIX1	354400000	219290000	294180000	10.458	6.26597	4.0154	119840000	272890000	240560000	0.565523	1.28862	0.88981	0.132306
Q6PJG2	Uncharacterized protein C14orf43	C14orf43	639700000	583290000	705700000	18.8769	16.6669	9.63242	642720000	695540000	603270000	3.03299	3.28441	2.23144	0.189233
Q9Y3I0	UPF0027 protein C22orf28	C22orf28	348760000	295730000	436600000	10.2915	8.45015	5.95935	262830000	318000000	350880000	1.24029	1.50163	1.29787	0.163547
Q8WUY1	UPF0670 protein C8orf55	C8orf55	139500000	109590000	168910000	4.1165	3.13141	2.30553	70836000	94458000	95435000	0.334274	0.446041	0.353005	0.118629
Q5T280	Uncharacterized protein C9orf114	C9orf114	443820000	492620000	452420000	13.0967	14.0761	6.17529	257850000	308930000	292380000	1.21679	1.4588	1.08149	0.112663
Q14004	Cell division protein kinase 13	CDK13	82965000	69283000	85598000	2.44821	1.97968	1.16837	65363000	74301000	52574000	0.308447	0.350857	0.194466	0.152561
Q9P2M7	Cingulin	CGN	3144500000	2670600000	1785700000	92.791	76.3094	24.3738	1000300000	1440700000	1940400000	4.7204	6.80314	7.17736	0.0966584
Q8IWX8	Calcium homeostasis endoplasmic reticulum protein	CHERP	533740000	527050000	538350000	15.7501	15.0599	7.34818	706830000	763080000	597220000	3.33552	3.60334	2.20906	0.239737
Q14011	Cold-inducible RNA-binding protein	CIRBP	222640000	199280000	136140000	6.56988	5.6942	1.85824	66404000	44567000	55677000	0.313359	0.21045	0.205944	0.0516738
P62633	Cellular nucleic acid-binding protein	CNBP	0	0	0	0	0	0	0	0	7425700	0	0	0.027467	1
A5YKK6	CCR4-NOT transcription complex subunit 1	CNOT1	279650000	264450000	347040000	8.25218	7.55636	4.73691	283260000	285620000	328690000	1.3367	1.34873	1.21579	0.189882
P38432	Coilin	COIL	600180000	619560000	612980000	17.7107	17.7032	8.36684	92438000	128550000	102760000	0.436213	0.607026	0.3801	0.0325106
P53621	Coatomer subunit alpha	COPA	86107000	79780000	93735000	2.54093	2.27962	1.27943	73741000	72613000	86880000	0.347983	0.342886	0.321361	0.16594
P53618	Coatomer subunit beta	COPB1	13519000	13096000	18167000	0.398932	0.374204	0.24797	12679000	18880000	14393000	0.059832	0.0891533	0.0532384	0.198044
P35606	Coatomer subunit beta'	COPB2	60200000	51394000	71180000	1.77644	1.46853	0.971568	72136000	76505000	71934000	0.340409	0.361265	0.266077	0.229513
Q9Y678	Coatomer subunit gamma	COPG	12054000	12425000	17801000	0.355701	0.35503	0.242974	18101000	15273000	21183000	0.0854183	0.0721207	0.078354	0.247344
Q9P2I0	Cleavage and polyadenylation specificity factor subunit 2	CPSF2	295210000	286350000	358100000	8.71134	8.18213	4.88787	485490000	419230000	333520000	2.29102	1.97965	1.23366	0.252708
Q16630	Cleavage and polyadenylation specificity factor subunit 6	CPSF6	151250000	148810000	148650000	4.46323	4.25208	2.02899	58344000	39428000	41279000	0.275324	0.186183	0.152687	0.0571647
P50416	Carnitine O-palmitoyltransferase 1, liver isoform	CPT1A	293640000	254440000	405660000	8.66501	7.27034	5.53704	558770000	486530000	462230000	2.63683	2.29745	1.70975	0.309421
P16989	DNA-binding protein A	CSDA	170350000	127960000	52559000	5.02685	3.65631	0.717402	0	36018000	26365000	0	0.170081	0.0975217	0.0284666
Q05048	Cleavage stimulation factor subunit 1	CSTF1	27794000	29251000	99028000	0.820172	0.835814	1.35168	176030000	110570000	74292000	0.830683	0.522123	0.274799	0.541152
Q13948	Protein CASP	CUX1	54611000	50593000	45433000	1.61151	1.44564	0.620136	36334000	20505000	18583000	0.17146	0.0968267	0.0687368	0.0916499
Q9Y4D1	Disheveled-associated activator of morphogenesis 1	DAAM1	0	20580000	27438000	0	0.58805	0.374514	0	22674000	31348000	0	0.107069	0.115953	0.231696
P51398	28S ribosomal protein S29, mitochondrial	DAP3	69321000	62565000	59318000	2.04559	1.78772	0.809658	26917000	30463000	17437000	0.127021	0.143849	0.0644979	0.0722313
Q92499	ATP-dependent RNA helicase DDX1	DDX1	353650000	412790000	474930000	10.4358	11.795	6.48254	397330000	408140000	441580000	1.87499	1.92728	1.63336	0.189307
Q9NVP1	ATP-dependent RNA helicase DDX18	DDX18	759300000	819670000	882670000	22.4062	23.4212	12.048	1179500000	1348000000	1238500000	5.56604	6.3654	4.5811	0.285312
Q9BUQ8	Probable ATP-dependent RNA helicase DDX23	DDX23	458630000	389270000	632040000	13.5337	11.123	8.627	527100000	490250000	355670000	2.48738	2.31501	1.31559	0.183813
Q9GZR7	ATP-dependent RNA helicase DDX24	DDX24	563870000	554150000	576850000	16.6392	15.8342	7.87369	762110000	850360000	766980000	3.59639	4.01549	2.83699	0.258974
Q86XP3	ATP-dependent RNA helicase DDX42	DDX42	371210000	551720000	467150000	10.954	15.7648	6.37634	680950000	616930000	461140000	3.21339	2.91321	1.70571	0.236661
Q9H0S4	Probable ATP-dependent RNA helicase DDX47	DDX47	272480000	269950000	306950000	8.0406	7.71352	4.1897	134060000	144990000	136170000	0.632627	0.684658	0.50368	0.0913047
Q9BQ39	ATP-dependent RNA helicase DDX50	DDX50	500800000	456070000	575770000	14.7781	13.0317	7.85895	467180000	605670000	542930000	2.20462	2.86004	2.00825	0.198294
Q8N8A6	ATP-dependent RNA helicase DDX51	DDX51	219920000	206550000	251060000	6.48961	5.90193	3.42683	210090000	220970000	190830000	0.991411	1.04344	0.705863	0.173262
P26196	Probable ATP-dependent RNA helicase DDX6	DDX6	396330000	347130000	354890000	11.6953	9.91885	4.84405	469520000	432090000	438230000	2.21566	2.04037	1.62097	0.222124
Q13268	Dehydrogenase/reductase SDR family member 2	DHRS2	91632000	79914000	140420000	2.70397	2.28345	1.91666	45817000	22214000	28141000	0.21621	0.104897	0.104091	0.0615865
O43143	Putative pre-mRNA-splicing factor ATP-dependent RNA helicase DHX15	DHX15	618270000	623920000	895050000	18.2445	17.8278	12.2169	843030000	871860000	896350000	3.97825	4.11701	3.31552	0.2363
Q9BTC0	Death-inducer obliterator 1	DIDO1	1955600000	1917300000	1826000000	57.7077	54.7847	24.9239	1107300000	1384800000	1355600000	5.22533	6.53917	5.01424	0.122102
Q9NPF5	DNA methyltransferase 1-associated protein 1	DMAP1	69626000	43865000	46915000	2.05459	1.25339	0.640364	0	19960000	16242000	0	0.0942532	0.0600777	0.0390874
Q96EY1	DnaJ homolog subfamily A member 3, mitochondrial	DNAJA3	160940000	182470000	182790000	4.74917	5.21388	2.49498	242540000	147520000	118690000	1.14454	0.696605	0.439023	0.183028
Q96HP0	Dedicator of cytokinesis protein 6	DOCK6	348120000	297850000	419560000	10.2727	8.51073	5.72677	435460000	574260000	589870000	2.05493	2.71172	2.18188	0.283496
Q99848	Probable rRNA-processing protein EBP2	EBNA1BP2	652390000	510940000	374460000	19.2514	14.5995	5.11117	252770000	417810000	301190000	1.19282	1.97294	1.11407	0.109846
P29692	Elongation factor 1-delta	EEF1D	127030000	87136000	78178000	3.74852	2.48981	1.06709	0	0	0	0	0	0	1
P26641	Elongation factor 1-gamma	EEF1G	120610000	134150000	119110000	3.55908	3.83319	1.62579	74903000	104070000	134100000	0.353466	0.491429	0.496024	0.148693
Q15029	116 kDa U5 small nuclear ribonucleoprotein component	EFTUD2	1279000000	1095800000	1673000000	37.742	31.3113	22.8355	1340300000	1334300000	1091600000	6.32485	6.3007	4.03773	0.181342
P41091	Eukaryotic translation initiation factor 2 subunit 3	EIF2S3	30782000	23681000	51730000	0.908345	0.676658	0.706086	0	0	0	0	0	0	1
P60842	Eukaryotic initiation factor 4A-I	EIF4A1	139820000	148920000	179680000	4.12594	4.25522	2.45253	157230000	164640000	167470000	0.741966	0.777447	0.619456	0.197427
P38919	Eukaryotic initiation factor 4A-III	EIF4A3	609060000	507460000	955700000	17.9727	14.5001	13.0448	530970000	853400000	639770000	2.50564	4.02984	2.36645	0.195571
P56537	Eukaryotic translation initiation factor 6	EIF6	351270000	599530000	774470000	10.3656	17.1309	10.5711	195890000	178510000	240150000	0.924402	0.842943	0.888293	0.0697611
Q9HCM4	Band 4.1-like protein 5	EPB41L5	633110000	667540000	1073200000	18.6824	19.0742	14.6486	423960000	605210000	662220000	2.00066	2.85786	2.44949	0.139452
Q92731	Estrogen receptor beta	ESR2	33888000	34997000	73263000	1	1	1	211910000	211770000	270350000	1	1	1	1
Q9Y3B2	3'-5' exoribonuclease CSL4 homolog	EXOSC1	67565000	85631000	151800000	1.99377	2.44681	2.07199	93008000	67595000	72988000	0.438903	0.319191	0.269976	0.157859
Q01780	Exosome component 10	EXOSC10	631890000	632500000	875140000	18.6464	18.073	11.9452	585950000	487480000	565180000	2.76509	2.30193	2.09055	0.14708
Q13868	Exosome complex exonuclease RRP4	EXOSC2	43717000	70219000	103160000	1.29004	2.00643	1.40808	83779000	71266000	97755000	0.395352	0.336525	0.361587	0.232427
Q9NQT4	Exosome complex exonuclease RRP46	EXOSC5	89933000	74566000	129190000	2.65383	2.13064	1.76337	79597000	74181000	83545000	0.375617	0.35029	0.309025	0.158057
Q15024	Exosome complex exonuclease RRP42	EXOSC7	280990000	272420000	314180000	8.29173	7.7841	4.28839	251680000	186210000	234220000	1.18767	0.879303	0.866358	0.144044
Q96B26	Exosome complex exonuclease RRP43	EXOSC8	93369000	88999000	106720000	2.75522	2.54305	1.45667	185880000	187690000	156720000	0.877165	0.886292	0.579693	0.346879
Q9NZB2	Constitutive coactivator of PPAR-gamma-like protein 1	FAM120A	1117300000	884220000	1358800000	32.9704	25.2656	18.5469	456430000	627630000	570560000	2.15389	2.96373	2.11045	0.0941365
Q8NCA5	Protein FAM98A	FAM98A	108650000	104190000	105040000	3.20615	2.97711	1.43374	89822000	108950000	99324000	0.423869	0.514473	0.36739	0.171423
P49327	Fatty acid synthase	FASN	47004000	53939000	46805000	1.38704	1.54125	0.638863	81483000	75693000	95512000	0.384517	0.35743	0.35329	0.307034
Q6UN15	Pre-mRNA 3'-end-processing factor FIP1	FIP1L1	651540000	640900000	453440000	19.2263	18.313	6.18921	660090000	584260000	470740000	3.11495	2.75894	1.74122	0.174145
O75955	Flotillin-1	FLOT1	324290000	316880000	481790000	9.56946	9.05449	6.57617	173400000	580320000	703430000	0.818272	2.74033	2.60192	0.244464
Q14254	Flotillin-2	FLOT2	287980000	287860000	363130000	8.49799	8.22528	4.95653	266620000	541800000	613100000	1.25818	2.55844	2.2678	0.280649
Q06787	Fragile X mental retardation 1 protein	FMR1	557910000	562600000	650950000	16.4633	16.0757	8.88511	472520000	703460000	746630000	2.22981	3.32181	2.76172	0.200688
Q9H334	Forkhead box protein P1	FOXP1	105380000	83982000	125840000	3.10966	2.39969	1.71765	100480000	80812000	81611000	0.474164	0.381603	0.301872	0.160182
P51114	Fragile X mental retardation syndrome-related protein 1	FXR1	1286400000	1277700000	1194800000	37.9603	36.5088	16.3084	789570000	956020000	1040800000	3.72597	4.51443	3.84982	0.133185
Q49A26	Putative oxidoreductase GLYR1	GLYR1	303920000	359480000	426970000	8.96837	10.2717	5.82791	336230000	479810000	500840000	1.58666	2.26571	1.85256	0.227578
Q14344	Guanine nucleotide-binding protein subunit alpha-13	GNA13	100250000	103030000	120380000	2.95827	2.94397	1.64312	21699000	83796000	135930000	0.102397	0.395693	0.502793	0.132649
P63244	Guanine nucleotide-binding protein subunit beta-2-like 1	GNB2L1	175280000	261580000	384990000	5.17233	7.47435	5.2549	128700000	321830000	365820000	0.607333	1.51971	1.35313	0.194406
Q13823	Nucleolar GTP-binding protein 2	GNL2	108870000	131930000	102010000	3.21264	3.76975	1.39238	104370000	125160000	116330000	0.49252	0.591019	0.430294	0.180761
Q9BVP2	Guanine nucleotide-binding protein-like 3	GNL3	258830000	229850000	285150000	7.63781	6.56771	3.89214	384210000	389660000	369600000	1.81308	1.84002	1.36712	0.277396
Q14789	Golgin subfamily B member 1	GOLGB1	40111000	99665000	34010000	1.18363	2.84782	0.464218	57418000	30461000	0	0.270955	0.14384	0	0.0922654
Q9BQ67	Glutamate-rich WD repeat-containing protein 1	GRWD1	185100000	169100000	205810000	5.46211	4.83184	2.80919	148670000	178630000	213800000	0.701571	0.843509	0.790827	0.178271
Q12789	General transcription factor 3C polypeptide 1	GTF3C1	612360000	565050000	829240000	18.0701	16.1457	11.3187	562900000	377120000	224800000	2.65632	1.7808	0.831515	0.115706
Q8WUA4	General transcription factor 3C polypeptide 2	GTF3C2	197120000	187920000	248500000	5.81681	5.3696	3.39189	230010000	153700000	108120000	1.08541	0.725787	0.399926	0.151672
Q9Y5Q9	General transcription factor 3C polypeptide 3	GTF3C3	219180000	251710000	239610000	6.46778	7.19233	3.27055	221110000	152610000	86314000	1.04341	0.72064	0.319268	0.12305
Q9UKN8	General transcription factor 3C polypeptide 4	GTF3C4	112370000	124810000	164620000	3.31592	3.56631	2.24697	208090000	128640000	109910000	0.981973	0.607451	0.406547	0.218636
Q9Y5Q8	General transcription factor 3C polypeptide 5	GTF3C5	177270000	174260000	253180000	5.23106	4.97928	3.45577	109260000	72515000	44838000	0.515596	0.342423	0.165852	0.0749205
Q9BZE4	Nucleolar GTP-binding protein 1	GTPBP4	588350000	580200000	737650000	17.3616	16.5786	10.0685	339970000	449380000	433670000	1.60431	2.12202	1.60411	0.121122
Q92522	Histone H1x	H1FX	452360000	480590000	386980000	13.3487	13.7323	5.28207	321640000	546870000	604280000	1.51781	2.58238	2.23518	0.195759
P51610	Host cell factor 1	HCFC1	223640000	191720000	300000000	6.59939	5.47818	4.09484	446800000	348130000	264360000	2.10844	1.64391	0.977844	0.292485
O15379	Histone deacetylase 3	HDAC3	0	0	18890000	0	0	0.257838	18319000	18165000	16121000	0.0864471	0.085777	0.0596301	0.899224
O95714	E3 ubiquitin-protein ligase HERC2	HERC2	0	0	19395000	0	0	0.264731	0	0	0	0	0	0	1
Q02539	Histone H1.1	HIST1H1A	0	0	0	0	0	0	0	0	6776900	0	0	0.0250671	1
P16401	Histone H1.5	HIST1H1B	1680500000	1382400000	890830000	49.5898	39.5005	12.1593	553710000	820870000	719000000	2.61295	3.87623	2.65952	0.0903578
P58876	Histone H2B type 1-D	HIST1H2BD	97835000	86636000	73818000	2.88701	2.47553	1.00758	45284000	51875000	101550000	0.213694	0.244959	0.375624	0.130968
P55795	Heterogeneous nuclear ribonucleoprotein H2	HNRNPH2	365460000	359140000	433080000	10.7843	10.262	5.91131	809590000	483200000	328830000	3.82044	2.28172	1.21631	0.27148
Q9BUJ2	Heterogeneous nuclear ribonucleoprotein U-like protein 1	HNRNPUL1	1097400000	983340000	1508800000	32.3831	28.0978	20.5943	994560000	1013400000	1176600000	4.69331	4.78538	4.35214	0.170592
Q1KMD3	Heterogeneous nuclear ribonucleoprotein U-like protein 2	HNRNPUL2	340130000	278070000	372010000	10.0369	7.94554	5.07773	282390000	452250000	305230000	1.33259	2.13557	1.12902	0.199356
Q8N201	Integrator complex subunit 1	INTS1	123470000	90740000	125670000	3.64347	2.59279	1.71533	134920000	155750000	134200000	0.636685	0.735468	0.496394	0.23499
Q96CB8	Integrator complex subunit 12	INTS12	44704000	33265000	56073000	1.31917	0.95051	0.765366	64148000	54044000	53447000	0.302713	0.255201	0.197696	0.248962
Q9NV88	Integrator complex subunit 9	INTS9	20822000	15795000	21907000	0.614436	0.451324	0.299019	0	0	16119000	0	0	0.0596227	0.0436867
Q69YN4	Protein virilizer homolog	KIAA1429	155740000	204360000	178480000	4.59573	5.83936	2.43615	241450000	261930000	246260000	1.1394	1.23686	0.910893	0.255387
P52292	Importin subunit alpha-2	KPNA2	259940000	279170000	226130000	7.67056	7.97697	3.08655	208900000	200560000	161870000	0.985796	0.947065	0.598742	0.135134
Q8N9T8	Protein KRI1 homolog	KRI1	963710000	1063000000	650730000	28.4381	30.374	8.88211	413720000	576450000	421440000	1.95234	2.72206	1.55887	0.0920797
Q13601	KRR1 small subunit processome component homolog	KRR1	496240000	354950000	278430000	14.6435	10.1423	3.80042	205960000	239520000	279190000	0.971922	1.13104	1.0327	0.109691
P83111	Serine beta-lactamase-like protein LACTB, mitochondrial	LACTB	212270000	219270000	234410000	6.26387	6.26539	3.19957	114140000	183600000	189660000	0.538625	0.866978	0.701535	0.133967
O00515	Ladinin-1	LAD1	4807100000	3956000000	2573400000	141.853	113.038	35.1255	955650000	1574700000	2591500000	4.5097	7.4359	9.58572	0.0742417
Q71RC2	La-related protein 4	LARP4	366270000	351690000	334000000	10.8083	10.0491	4.55892	160590000	172390000	144390000	0.757822	0.814044	0.534085	0.0828582
Q9Y4W2	Protein LAS1 homolog	LAS1L	327210000	289390000	492320000	9.65563	8.26899	6.7199	407620000	615420000	546310000	1.92355	2.90608	2.02075	0.277968
P49916	DNA ligase 3	LIG3	192330000	202000000	238200000	5.67546	5.77192	3.2513	124450000	112850000	144840000	0.587278	0.532889	0.53575	0.112658
Q9BX40	Protein LSM14 homolog B	LSM14B	181880000	130750000	134530000	5.36709	3.73603	1.83626	0	88496000	134260000	0	0.417887	0.496615	0.0835973
Q9Y383	Putative RNA-binding protein Luc7-like 2	LUC7L2	715850000	671200000	606750000	21.124	19.1788	8.28181	504110000	422850000	422090000	2.37889	1.99674	1.56127	0.122197
Q9NX58	Cell growth-regulating nucleolar protein	LYAR	777270000	752220000	575670000	22.9364	21.4938	7.85758	743490000	880430000	949970000	3.50852	4.15748	3.51385	0.213814
Q5TCX8	Mitogen-activated protein kinase kinase kinase MLK4	MLK4	0	0	0	0	0	0	0	0	12427000	0	0	0.0459663	1
Q13724	Mannosyl-oligosaccharide glucosidase	MOGS	154350000	157680000	177980000	4.55471	4.50553	2.42933	108230000	111250000	99309000	0.510736	0.525334	0.367335	0.122146
P82650	28S ribosomal protein S22, mitochondrial	MRPS22	51654000	47779000	80564000	1.52426	1.36523	1.09965	24648000	0	0	0.116314	0	0	0.0291575
Q92552	28S ribosomal protein S27, mitochondrial	MRPS27	41544000	36278000	36224000	1.22592	1.0366	0.494438	0	0	0	0	0	0	1
P00403	Cytochrome c oxidase subunit 2	MT-CO2	42479000	13383000	121640000	1.25351	0.382404	1.66032	0	0	12247000	0	0	0.0453005	0.0137431
O94776	Metastasis-associated protein MTA2	MTA2	411390000	387370000	502180000	12.1397	11.0687	6.85448	314480000	333800000	254300000	1.48403	1.57624	0.940633	0.133084
P12882	Myosin-1	MYH1	13264000000	12295000000	13388000000	391.407	351.316	182.739	7171600000	11547000000	21334000000	33.8427	54.5261	78.9125	0.180754
Q9Y623	Myosin-4	MYH4	13264000000	12295000000	13388000000	391.407	351.316	182.739	7171600000	11547000000	21334000000	33.8427	54.5261	78.9125	0.180754
O14950	Myosin regulatory light chain 12B	MYL12B	669550000	323600000	179540000	19.7577	9.24651	2.45062	44057000	93497000	205520000	0.207904	0.441503	0.7602	0.0448136
Q9H0A0	N-acetyltransferase 10	NAT10	1171400000	1359300000	1440300000	34.5668	38.8405	19.6593	1909400000	2018600000	2174000000	9.01043	9.53204	8.04143	0.285644
Q9Y6Q9	Nuclear receptor coactivator 3	NCOA3	218630000	180300000	148570000	6.45155	5.15187	2.0279	404410000	313230000	227250000	1.9084	1.4791	0.840577	0.310174
O75376	Nuclear receptor corepressor 1	NCOR1	71895000	51862000	48010000	2.12155	1.4819	0.65531	70467000	52686000	53290000	0.332533	0.248789	0.197115	0.182785
Q9NX24	H/ACA ribonucleoprotein complex subunit 2	NHP2	397580000	310670000	162260000	11.7322	8.87705	2.21476	93269000	158420000	113620000	0.440135	0.748076	0.42027	0.0704733
Q9H6R4	Nucleolar protein 6	NOL6	484250000	519650000	589800000	14.2897	14.8484	8.05045	469780000	563390000	522810000	2.21688	2.66039	1.93383	0.18315
Q5SY16	Nucleolar protein 9	NOL9	67699000	99652000	191580000	1.99773	2.84744	2.61496	130740000	177440000	186310000	0.61696	0.83789	0.689144	0.287393
O00567	Nucleolar protein 56	NOP56	1732600000	1675100000	1935600000	51.1272	47.8641	26.4199	1609900000	2379300000	2157300000	7.59709	11.2353	7.97966	0.213793
P24468	COUP transcription factor 2	NR2F2	29586000	36769000	37073000	0.873052	1.05063	0.506026	61876000	68283000	62519000	0.291992	0.322439	0.231252	0.348059
Q96P11	Putative methyltransferase NSUN5	NSUN5	123070000	104210000	150620000	3.63167	2.97768	2.05588	27928000	22384000	28016000	0.131792	0.1057	0.103629	0.0393665
Q9UBU9	Nuclear RNA export factor 1	NXF1	97625000	62198000	184080000	2.88081	1.77724	2.51259	54438000	27755000	0	0.256892	0.131062	0	0.0541031
Q4VXU2	Polyadenylate-binding protein 1-like	PABPC1L	4109200000	4005000000	4668300000	121.258	114.438	63.7197	1496400000	2040800000	2474200000	7.06149	9.63687	9.15184	0.0863353
Q14690	Protein RRP5 homolog	PDCD11	620100000	607130000	788540000	18.2985	17.3481	10.7631	777370000	1119200000	1088600000	3.6684	5.28498	4.02663	0.279683
Q9NTI5	Sister chromatid cohesion protein PDS5 homolog B	PDS5B	285270000	245310000	165680000	8.41802	7.00946	2.26144	147330000	135280000	89766000	0.695248	0.638806	0.332036	0.0941883
O00443	Phosphatidylinositol-4-phosphate 3-kinase C2 domain-containing subunit alpha	PIK3C2A	0	0	0	0	0	0	0	0	1571100	0	0	0.00581136	1
Q9Y446	Plakophilin-3	PKP3	665680000	624050000	549170000	19.6435	17.8315	7.49587	977750000	683650000	615930000	4.61399	3.22827	2.27827	0.225046
Q14651	Plastin-1	PLS1	89793000	94151000	76080000	2.6497	2.69026	1.03845	81102000	137510000	177520000	0.382719	0.649337	0.65663	0.26475
O15160	DNA-directed RNA polymerases I and III subunit RPAC1	POLR1C	170790000	147930000	171390000	5.03984	4.22693	2.33938	88363000	94607000	112970000	0.416984	0.446744	0.417866	0.110424
Q9GZS1	DNA-directed RNA polymerase I subunit RPA49	POLR1E	162780000	161240000	117450000	4.80347	4.60725	1.60313	114040000	154730000	141240000	0.538153	0.730651	0.522434	0.162635
Q99575	Ribonucleases P/MRP protein subunit POP1	POP1	422670000	420950000	523750000	12.4726	12.0282	7.1489	420080000	512080000	482600000	1.98235	2.4181	1.78509	0.195438
O75817	Ribonuclease P protein subunit p20	POP7	41507000	32158000	30444000	1.22483	0.918879	0.415544	0	0	23320000	0	0	0.0862586	0.0337046
P62937	Peptidyl-prolyl cis-trans isomerase A	PPIA	125570000	67221000	82678000	3.70544	1.92076	1.12851	32125000	47342000	39247000	0.151597	0.223554	0.145171	0.077031
P62140	Serine/threonine-protein phosphatase PP1-beta catalytic subunit	PPP1CB	515040000	533580000	685080000	15.1983	15.2464	9.35097	292510000	470530000	702030000	1.38035	2.22189	2.59674	0.15577
O14974	Protein phosphatase 1 regulatory subunit 12A	PPP1R12A	2071700000	2069600000	1554300000	61.1337	59.1365	21.2153	972370000	1745600000	2276600000	4.5886	8.24291	8.42094	0.150209
P32119	Peroxiredoxin-2	PRDX2	248870000	357860000	324460000	7.3439	10.2254	4.4287	206540000	133260000	175330000	0.974659	0.629268	0.64853	0.102393
P13861	cAMP-dependent protein kinase type II-alpha regulatory subunit	PRKAR2A	31960000	41513000	27334000	0.943107	1.18619	0.373094	23519000	18790000	18552000	0.110986	0.0887283	0.0686222	0.107232
P78527	DNA-dependent protein kinase catalytic subunit	PRKDC	1494600000	1244300000	1487800000	44.1041	35.5545	20.3077	3554600000	2671200000	2427300000	16.7741	12.6137	8.97836	0.383791
O75569	Interferon-inducible double stranded RNA-dependent protein kinase activator A	PRKRA	193360000	149030000	248300000	5.70585	4.25837	3.38916	44131000	73923000	104380000	0.208254	0.349072	0.386092	0.0706501
O75400	Pre-mRNA-processing factor 40 homolog A	PRPF40A	689800000	801430000	549040000	20.3553	22.9	7.4941	1737700000	2202800000	1590700000	8.20018	10.4019	5.88385	0.482487
Q6P2Q9	Pre-mRNA-processing-splicing factor 8	PRPF8	1432700000	1311600000	1766200000	42.2775	37.4775	24.1077	1745300000	1776600000	1535800000	8.23604	8.38929	5.68078	0.214766
O75475	PC4 and SFRS1-interacting protein	PSIP1	996370000	937590000	540970000	29.4019	26.7906	7.38395	344050000	295860000	281210000	1.62357	1.39708	1.04017	0.0638731
Q00577	Transcriptional activator protein Pur-alpha	PURA	157990000	144570000	161520000	4.66212	4.13093	2.20466	0	40796000	82503000	0	0.192643	0.305171	0.0452653
Q96QR8	Transcriptional activator protein Pur-beta	PURB	0	0	0	0	0	0	31667000	34813000	35801000	0.149436	0.164391	0.132425	1
Q15269	Periodic tryptophan protein 2 homolog	PWP2	68105000	73114000	97979000	2.00971	2.08915	1.33736	114110000	91399000	109550000	0.538483	0.431596	0.405215	0.252987
Q96PU8	Protein quaking	QKI	108500000	66465000	46315000	3.20172	1.89916	0.632174	56943000	38508000	42425000	0.268713	0.181839	0.156926	0.105961
O00194	Ras-related protein Rab-27B	RAB27B	46974000	41409000	58736000	1.38615	1.18322	0.801714	23535000	48707000	78252000	0.111061	0.23	0.289447	0.187034
P63000	Ras-related C3 botulinum toxin substrate 1	RAC1	69426000	59530000	147640000	2.04869	1.701	2.01521	63760000	116700000	294490000	0.300882	0.55107	1.08929	0.336735
P54727	UV excision repair protein RAD23 homolog B	RAD23B	765070000	702910000	393890000	22.5764	20.0849	5.37638	125590000	103920000	125580000	0.592657	0.490721	0.464509	0.0322224
Q16576	Histone-binding protein RBBP7	RBBP7	228020000	256590000	187430000	6.72864	7.33177	2.55832	206470000	161460000	153040000	0.974329	0.762431	0.566081	0.138569
P98175	RNA-binding protein 10	RBM10	729030000	665390000	598370000	21.5129	19.0128	8.16742	664660000	687890000	702250000	3.13652	3.24829	2.59756	0.184469
Q96I25	Splicing factor 45	RBM17	556240000	548840000	423040000	16.4141	15.6825	5.77427	353130000	367740000	333440000	1.66641	1.73651	1.23336	0.122424
Q9Y4C8	Probable RNA-binding protein 19	RBM19	136650000	125070000	173180000	4.0324	3.57373	2.36381	93491000	138830000	126460000	0.441183	0.65557	0.467764	0.156923
Q9NW13	RNA-binding protein 28	RBM28	600240000	594310000	767420000	17.7125	16.9817	10.4749	601200000	850970000	861840000	2.83705	4.01837	3.18787	0.222349
P42696	RNA-binding protein 34	RBM34	695790000	443010000	504510000	20.532	12.6585	6.88629	233300000	505620000	410170000	1.10094	2.38759	1.51718	0.124903
P18754	Regulator of chromosome condensation	RCC1	193000000	132960000	322130000	5.69523	3.79918	4.3969	103620000	81740000	66240000	0.488981	0.385985	0.245016	0.0806246
Q9Y2P8	RNA 3'-terminal phosphate cyclase-like protein	RCL1	75377000	69712000	97222000	2.2243	1.99194	1.32703	76745000	96440000	101850000	0.362158	0.4554	0.376734	0.215449
P35251	Replication factor C subunit 1	RFC1	568310000	586670000	673080000	16.7702	16.7634	9.18717	479920000	636090000	826850000	2.26474	3.00368	3.05844	0.194913
P35250	Replication factor C subunit 2	RFC2	311890000	278920000	288660000	9.20355	7.96983	3.94005	220260000	297290000	344250000	1.0394	1.40383	1.27335	0.17603
P35249	Replication factor C subunit 4	RFC4	487690000	392480000	338720000	14.3912	11.2147	4.62334	121590000	144010000	146980000	0.573781	0.68003	0.543666	0.0594615
Q06587	E3 ubiquitin-protein ligase RING1	RING1	195220000	172220000	161110000	5.76074	4.92099	2.19906	147300000	101670000	82581000	0.695106	0.480096	0.30546	0.114951
Q99496	E3 ubiquitin-protein ligase RING2	RNF2	0	0	0	0	0	0	0	5736100	0	0	0.0270865	0	1
Q15287	RNA-binding protein with serine-rich domain 1	RNPS1	229280000	312530000	206130000	6.76582	8.93019	2.81356	98017000	139920000	91833000	0.462541	0.660717	0.339682	0.0790369
O95758	Regulator of differentiation 1	ROD1	64819000	56342000	56015000	1.91274	1.60991	0.764574	101150000	46406000	45514000	0.477325	0.219134	0.168352	0.201718
P62906	60S ribosomal protein L10a	RPL10A	3391900000	1642100000	1392100000	100.091	46.9212	19.0014	219200000	363940000	353800000	1.0344	1.71856	1.30867	0.0244656
P18621	60S ribosomal protein L17	RPL17	1074600000	1008200000	674690000	31.7103	28.8082	9.20915	231600000	372480000	346810000	1.09292	1.75889	1.28282	0.0592968
Q02543	60S ribosomal protein L18a	RPL18A	252760000	266800000	798930000	7.45869	7.62351	10.905	245280000	383000000	638350000	1.15747	1.80857	2.3612	0.204995
P62829	60S ribosomal protein L23	RPL23	439600000	467440000	910070000	12.9721	13.3566	12.422	271130000	372890000	666770000	1.27946	1.76083	2.46632	0.142103
P62750	60S ribosomal protein L23a	RPL23A	1298200000	1164200000	834870000	38.3085	33.2657	11.3955	204380000	488960000	480120000	0.964466	2.30892	1.77592	0.0608572
Q9UNX3	60S ribosomal protein L26-like 1	RPL26L1	0	64061000	0	0	1.83047	0	0	0	0	0	0	0	1
P47914	60S ribosomal protein L29	RPL29	702310000	501500000	438920000	20.7244	14.3298	5.99102	203370000	441730000	0	0.9597	2.0859	0	0.0742009
P62910	60S ribosomal protein L32	RPL32	97272000	77003000	149420000	2.8704	2.20027	2.0395	0	79221000	188160000	0	0.37409	0.695987	0.150499
Q9Y3U8	60S ribosomal protein L36	RPL36	74638000	89169000	58033000	2.20249	2.5479	0.792119	0	56257000	44900000	0	0.265651	0.166081	0.0778947
P62424	60S ribosomal protein L7a	RPL7A	1220900000	865460000	1207700000	36.0275	24.7295	16.4844	435830000	725630000	941030000	2.05668	3.4265	3.48078	0.116051
P05386	60S acidic ribosomal protein P1	RPLP1	1280600000	544560000	532230000	37.7892	15.5602	7.26465	113600000	246510000	262180000	0.536077	1.16405	0.96978	0.0440476
Q5VT52	Regulation of nuclear pre-mRNA domain-containing protein 2	RPRD2	992860000	906380000	820830000	29.2983	25.8988	11.2039	1814400000	1189800000	803020000	8.56213	5.61836	2.9703	0.258291
P62280	40S ribosomal protein S11	RPS11	461050000	331870000	503590000	13.6051	9.48281	6.87373	112810000	211230000	293660000	0.532349	0.99745	1.08622	0.0873123
P62277	40S ribosomal protein S13	RPS13	317210000	265530000	228070000	9.36054	7.58722	3.11303	97285000	168410000	142170000	0.459086	0.79525	0.525874	0.0887407
P62841	40S ribosomal protein S15	RPS15	133450000	146470000	129360000	3.93797	4.18522	1.76569	0	0	43290000	0	0	0.160126	0.0161925
P62244	40S ribosomal protein S15a	RPS15A	424940000	205690000	197770000	12.5395	5.87736	2.69945	64505000	76975000	113910000	0.304398	0.363484	0.421343	0.051582
P62249	40S ribosomal protein S16	RPS16	174700000	141140000	120040000	5.15522	4.03292	1.63848	42520000	80459000	141420000	0.200651	0.379936	0.5231	0.101942
P08708	40S ribosomal protein S17	RPS17	230230000	177050000	111200000	6.79385	5.05901	1.51782	0	35553000	43656000	0	0.167885	0.16148	0.0246334
P62269	40S ribosomal protein S18	RPS18	445790000	354340000	282530000	13.1548	10.1249	3.85638	121270000	200390000	212130000	0.572271	0.946262	0.78465	0.0848754
P39019	40S ribosomal protein S19	RPS19	151610000	140020000	66036000	4.47386	4.00091	0.901355	21633000	52241000	53888000	0.102086	0.246687	0.199327	0.058457
P63220	40S ribosomal protein S21	RPS21	24292000	0	0	0.716832	0	0	0	0	10378000	0	0	0.0383873	0.0535513
P62847	40S ribosomal protein S24	RPS24	48990000	38107000	41943000	1.44564	1.08886	0.572499	30445000	35710000	54029000	0.143669	0.168626	0.199848	0.164835
P62851	40S ribosomal protein S25	RPS25	85819000	130600000	73351000	2.53243	3.73175	1.0012	56006000	69735000	65420000	0.264291	0.329296	0.241983	0.115007
P62854	40S ribosomal protein S26	RPS26	123990000	105350000	145220000	3.65882	3.01026	1.98217	163430000	285240000	295750000	0.771224	1.34693	1.09395	0.371288
P62979	Ubiquitin-40S ribosomal protein S27a	RPS27A	382630000	400350000	431000000	11.291	11.4396	5.88291	683310000	712970000	698780000	3.22453	3.36672	2.58472	0.320687
P62857	40S ribosomal protein S28	RPS28	454140000	418060000	171700000	13.4012	11.9456	2.34361	15294000	31415000	33232000	0.0721721	0.148345	0.122922	0.0124028
P23396	40S ribosomal protein S3	RPS3	1781100000	2058000000	2660600000	52.5584	58.805	36.3157	439140000	544570000	670820000	2.07229	2.57152	2.4813	0.0482472
P46782	40S ribosomal protein S5	RPS5	1294400000	1312400000	640030000	38.1964	37.5004	8.73606	43502000	69634000	82656000	0.205285	0.328819	0.305737	0.00994686
P62081	40S ribosomal protein S7	RPS7	670770000	652530000	734450000	19.7937	18.6453	10.0248	80492000	124340000	210950000	0.37984	0.587146	0.780285	0.0360531
Q9P2E9	Ribosome-binding protein 1	RRBP1	1315100000	1382600000	1142700000	38.8072	39.5062	15.5972	603780000	732940000	762160000	2.84923	3.46102	2.81916	0.0972137
P56182	Ribosomal RNA processing protein 1 homolog A	RRP1	436020000	456050000	300530000	12.8665	13.0311	4.10207	100860000	130890000	98116000	0.475957	0.618076	0.362922	0.0485657
Q14684	Ribosomal RNA processing protein 1 homolog B	RRP1B	1145100000	1115200000	912260000	33.7907	31.8656	12.4519	569410000	823210000	773130000	2.68704	3.88728	2.85974	0.120782
O43818	U3 small nucleolar RNA-interacting protein 2	RRP9	0	0	15409000	0	0	0.210324	0	0	0	0	0	0	1
Q15050	Ribosome biogenesis regulatory protein homolog	RRS1	221710000	245640000	167170000	6.54243	7.01889	2.28178	59075000	154710000	159400000	0.278774	0.730557	0.589606	0.100923
Q6PCB5	Round spermatid basic protein 1-like protein	RSBN1L	87802000	117390000	104740000	2.59095	3.35429	1.42964	81035000	131130000	109710000	0.382403	0.61921	0.405807	0.19084
O00422	Histone deacetylase complex subunit SAP18	SAP18	56002000	77986000	61449000	1.65256	2.22836	0.838745	47474000	40835000	41828000	0.224029	0.192827	0.154718	0.121105
O15027	Protein transport protein Sec16A	SEC16A	128020000	113460000	95282000	3.77774	3.24199	1.30055	44419000	70880000	87227000	0.209613	0.334703	0.322645	0.104198
Q9NVA2	Septin-11	SEPT11	533580000	467120000	606220000	15.7454	13.3474	8.27457	226350000	238600000	658790000	1.06814	1.12669	2.4368	0.123949
Q15019	Septin-2	SEPT2	636270000	462430000	675230000	18.7757	13.2134	9.21652	27973000	67494000	157200000	0.132004	0.318714	0.581468	0.0250497
Q16181	Septin-7	SEPT7	377170000	334730000	567100000	11.1299	9.56453	7.74061	134520000	115910000	348690000	0.634798	0.547339	1.28977	0.0869318
Q92599	Septin-8	SEPT8	103920000	98854000	126320000	3.06657	2.82464	1.7242	107310000	85645000	199430000	0.506394	0.404425	0.737673	0.216468
Q8NC51	Plasminogen activator inhibitor 1 RNA-binding protein	SERBP1	1276800000	1042800000	495710000	37.6771	29.7968	6.76617	34820000	80418000	118900000	0.164315	0.379742	0.4398	0.0132524
Q15459	Splicing factor 3A subunit 1	SF3A1	638270000	604370000	587630000	18.8347	17.2692	8.02083	467160000	526820000	381830000	2.20452	2.4877	1.41235	0.138348
Q15393	Splicing factor 3B subunit 3	SF3B3	623430000	529280000	854880000	18.3968	15.1236	11.6686	1225900000	1497700000	1103100000	5.785	7.0723	4.08027	0.374816
P42285	Superkiller viralicidic activity 2-like 2	SKIV2L2	333140000	360190000	417630000	9.83062	10.292	5.70042	426480000	379780000	350920000	2.01255	1.79336	1.29802	0.19765
Q92504	Zinc transporter SLC39A7	SLC39A7	15924000	17147000	24718000	0.469901	0.489956	0.337387	19337000	18718000	23010000	0.091251	0.0883883	0.0851119	0.204087
P51531	Probable global transcription activator SNF2L2	SMARCA2	65734000	65111000	63466000	1.93974	1.86047	0.866276	67057000	54428000	72393000	0.316441	0.257015	0.267775	0.18027
Q7KZF4	Staphylococcal nuclease domain-containing protein 1	SND1	578860000	536130000	732470000	17.0816	15.3193	9.99782	0	121440000	150860000	0	0.573452	0.558017	0.0266864
O75643	U5 small nuclear ribonucleoprotein 200 kDa helicase	SNRNP200	1358200000	1331300000	1789800000	40.0791	38.0404	24.4298	1683600000	1825300000	1536000000	7.94488	8.61926	5.68152	0.216927
Q96DI7	U5 small nuclear ribonucleoprotein 40 kDa protein	SNRNP40	261020000	173520000	402700000	7.70243	4.95814	5.49664	378750000	308400000	235660000	1.78732	1.4563	0.871685	0.226648
P09012	U1 small nuclear ribonucleoprotein A	SNRPA	324250000	147490000	125140000	9.56828	4.21436	1.70809	30160000	28810000	21788000	0.142325	0.136044	0.0805918	0.0231726
P62318	Small nuclear ribonucleoprotein Sm D3	SNRPD3	66889000	36381000	110970000	1.97383	1.03955	1.51468	56581000	58152000	38924000	0.267005	0.2746	0.143976	0.151407
P62306	Small nuclear ribonucleoprotein F	SNRPF	0	0	6414300	0	0	0.0875517	0	0	0	0	0	0	1
Q13813	Spectrin alpha chain, brain	SPTAN1	12370000000	10292000000	8953700000	365.026	294.082	122.213	3287300000	3848600000	4146400000	15.5127	18.1735	15.3372	0.0627442
O15020	Spectrin beta chain, brain 2	SPTBN2	2348500000	2113300000	2490800000	69.3018	60.3852	33.9981	1393000000	1646000000	2306500000	6.57355	7.77258	8.53153	0.139766
O15042	U2-associated protein SR140	SR140	983530000	937250000	894030000	29.023	26.7809	12.203	1258800000	1367700000	1044300000	5.94026	6.45842	3.86277	0.239115
Q8N5C6	S1 RNA-binding domain-containing protein 1	SRBD1	210990000	163900000	259020000	6.2261	4.68326	3.53548	256150000	233080000	267950000	1.20877	1.10063	0.991123	0.228491
P78362	Serine/threonine-protein kinase SRPK2	SRPK2	261860000	255970000	219650000	7.72722	7.31406	2.9981	25073000	63310000	85442000	0.118319	0.298956	0.316042	0.0406509
Q9UQ35	Serine/arginine repetitive matrix protein 2	SRRM2	2518400000	2697200000	2288600000	74.3154	77.0695	31.2381	1868300000	2718500000	2100400000	8.81648	12.837	7.76919	0.161112
Q13243	Serine/arginine-rich splicing factor 5	SRSF5	732100000	650320000	456700000	21.6035	18.5822	6.23371	391340000	492860000	487410000	1.84673	2.32734	1.80289	0.12876
Q08945	FACT complex subunit SSRP1	SSRP1	997950000	830820000	934940000	29.4485	23.7397	12.7614	735660000	673320000	539370000	3.47157	3.17949	1.99508	0.131102
O95793	Double-stranded RNA-binding protein Staufen homolog 1	STAU1	1224100000	933570000	996860000	36.1219	26.6757	13.6066	201460000	316730000	406690000	0.950687	1.49563	1.50431	0.0517069
O75486	Transcription initiation protein SPT3 homolog	SUPT3H	0	0	13474000	0	0	0.183913	0	0	0	0	0	0	1
Q92804	TATA-binding protein-associated factor 2N	TAF15	249450000	256040000	203440000	7.36101	7.31606	2.77685	90546000	155580000	105340000	0.427285	0.734665	0.389643	0.0888966
Q9Y4P3	Transducin beta-like protein 2	TBL2	231450000	225210000	352390000	6.82985	6.43512	4.80993	318520000	336520000	312670000	1.50309	1.58908	1.15654	0.235061
Q9NXF1	Testis-expressed sequence 10 protein	TEX10	375670000	405850000	430830000	11.0856	11.5967	5.88059	350240000	570980000	480040000	1.65278	2.69623	1.77562	0.214426
Q8NI27	THO complex subunit 2	THOC2	626320000	564100000	757970000	18.4821	16.1185	10.3459	738910000	733680000	624930000	3.4869	3.46451	2.31156	0.206089
Q86W42	THO complex subunit 6 homolog	THOC6	227510000	198670000	406590000	6.71359	5.67677	5.54973	291340000	299260000	268270000	1.37483	1.41314	0.992306	0.210716
Q01085	Nucleolysin TIAR	TIAL1	82457000	79864000	77119000	2.43322	2.28202	1.05263	115440000	72765000	89331000	0.54476	0.343604	0.330427	0.211307
Q07157	Tight junction protein ZO-1	TJP1	988830000	970100000	917290000	29.1794	27.7195	12.5205	724970000	1072600000	1137700000	3.42112	5.06493	4.20825	0.182864
P42167	Lamina-associated polypeptide 2, isoforms beta/gamma	TMPO	224470000	160350000	172950000	6.62388	4.58182	2.36067	89881000	106450000	86495000	0.424147	0.502668	0.319937	0.0919002
Q9C0C2	182 kDa tankyrase-1-binding protein	TNKS1BP1	1378100000	1201400000	844390000	40.6663	34.3287	11.5255	1067200000	786730000	971390000	5.0361	3.71502	3.59308	0.142674
Q9Y4A5	Transformation/transcription domain-associated protein	TRRAP	319120000	274640000	415300000	9.4169	7.84753	5.66862	335750000	356820000	328470000	1.5844	1.68494	1.21498	0.19554
Q3B726	DNA-directed RNA polymerase I subunit RPA43	TWISTNB	49374000	60346000	45997000	1.45698	1.72432	0.627834	0	37865000	32377000	0	0.178802	0.11976	0.0783807
Q9H3U1	Protein unc-45 homolog A	UNC45A	1208000000	1097900000	1263000000	35.6468	31.3713	17.2393	655430000	1249000000	1406800000	3.09296	5.89791	5.20362	0.168466
O60287	Nucleolar pre-ribosomal-associated protein 1	URB1	196300000	217020000	222860000	5.79261	6.2011	3.04192	402850000	459940000	432520000	1.90104	2.17188	1.59985	0.377289
Q9GZL7	Ribosome biogenesis protein WDR12	WDR12	107460000	99103000	109400000	3.17103	2.83176	1.49325	82765000	113630000	119000000	0.390567	0.536573	0.44017	0.182404
Q9BV38	WD repeat-containing protein 18	WDR18	356300000	423400000	738560000	10.514	12.0982	10.0809	447550000	561890000	629560000	2.11198	2.6533	2.32869	0.216986
Q8NI36	WD repeat-containing protein 36	WDR36	156900000	136140000	161710000	4.62996	3.89005	2.20725	124630000	135980000	114110000	0.588127	0.642112	0.422082	0.15403
Q15007	Pre-mRNA-splicing regulator WTAP	WTAP	302320000	270600000	206790000	8.92115	7.73209	2.82257	276630000	263960000	184960000	1.30541	1.24645	0.68415	0.166155
P18887	DNA repair protein XRCC1	XRCC1	100780000	95963000	142370000	2.97391	2.74204	1.94327	37291000	41403000	59454000	0.175976	0.195509	0.219915	0.0772141
Q9Y2T7	Y-box-binding protein 2	YBX2	0	0	0	0	0	0	0	0	11593000	0	0	0.0428814	1
P49750	YLP motif-containing protein 1	YLPM1	1814800000	1727800000	1684500000	53.5529	49.3699	22.9925	957440000	809930000	754430000	4.51814	3.82457	2.79057	0.0884188
Q96MU7	YTH domain-containing protein 1	YTHDC1	64479000	90515000	107640000	1.90271	2.58636	1.46923	93422000	110970000	110840000	0.440857	0.524012	0.409987	0.230746
O15156	Zinc finger and BTB domain-containing protein 7B	ZBTB7B	112440000	110650000	117060000	3.31799	3.1617	1.59781	110650000	67670000	77391000	0.522156	0.319545	0.286262	0.139643
Q5T200	Zinc finger CCCH domain-containing protein 13	ZC3H13	344780000	313300000	208440000	10.1741	8.9522	2.84509	283480000	297330000	255860000	1.33774	1.40402	0.946403	0.167862
Q9UPT8	Zinc finger CCCH domain-containing protein 4	ZC3H4	621750000	709550000	457640000	18.3472	20.2746	6.24654	304800000	319740000	270300000	1.43835	1.50985	0.999815	0.0879909
Q96KR1	Zinc finger RNA-binding protein	ZFR	1026700000	1015100000	1339200000	30.2969	29.0053	18.2793	961760000	1091200000	767380000	4.53853	5.15276	2.83847	0.161504
O15231	Zinc finger protein 185	ZNF185	1127800000	1025000000	873860000	33.2802	29.2882	11.9277	437250000	798470000	928460000	2.06338	3.77046	3.43429	0.124411
Q96KM6	Zinc finger protein 512B	ZNF512B	1304200000	1296200000	1408800000	38.4856	37.0375	19.2294	673080000	1179400000	1227300000	3.17625	5.56925	4.53967	0.140209
Q14966	Zinc finger protein 638	ZNF638	518830000	511700000	651120000	15.3101	14.6213	8.88743	764820000	665310000	520510000	3.60917	3.14166	1.92532	0.223504
Q8N1G0	Zinc finger protein 687	ZNF687	270280000	179900000	243170000	7.97568	5.14044	3.31914	203490000	288850000	195500000	0.960266	1.36398	0.723137	0.185417
Q6DD87	Zinc finger protein 787	ZNF787	116350000	101760000	106680000	3.43337	2.90768	1.45612	25914000	19265000	20249000	0.122288	0.0909713	0.0748992	0.0369568
*reported normalized data are relarted to the protein reported in additional file 7 Table S4

## Sheet: S5C_Statistically Sign
Table S5C: Differentially expressed proteins identification in partially purified CTAP-ERβ expressing MCF-7 cell nuclear extracts before and after AGO2 Silencing (statistically significant)
Gene name	AVG NT	Standard dev NT	AVG SHAGO2	Standard dev NT	Row p-value	FDR
ACAD11	0.213333	0.011547	1	0	0	0
ACTN1	7	2.84621	1.09	0.10583	0	0
ACTN2	7	2.84621	1.09	0.10583	0	0
ADAR	8.41	3.2951	1.67667	0.276466	0	0
AGO1	0.4	0.150997	0.0533333	0.0404145	0	0
AGO2	2.03	0.786893	0.67	0.25	0	0
ANAPC2	0.08	0.0458258	1	0	0	0
AP2A1	8.10333	1.44351	1.85333	0.525389	0	0
AP2B1	6.27333	2.22172	1.56	0.459021	0	0
ARPC1B	13.9333	3.47127	3.31667	1.13918	0	0
ARPC2	15.5167	3.59234	2.86	1.22523	0	0
ATAD3C	2.13	0.780833	0.146667	0.0550757	0	0
BAIAP2	2.73333	1.22932	0.45	0.0793726	0	0
BAT2	9.41667	4.55018	0.886667	0.140119	0	0
BDH1	0.6	0.1253	0.273333	0.130512	0	0
BOP1	12.66	3.85755	1.78333	0.375411	0	0
BRIX1	6.91667	3.26834	0.916667	0.36074	0	0
C14orf43	15.06	4.8306	2.84667	0.548483	0	0
C22orf28	8.23333	2.17312	1.34667	0.136137	0	0
C8orf55	3.18667	0.90633	0.376667	0.064291	0	0
C9orf114	11.12	4.30614	1.25333	0.19218	0	0
CDK13	1.86667	0.647482	0.283333	0.0832666	0	0
CGN	64.49	35.7087	6.23333	1.32429	0	0
CHERP	12.72	4.66334	3.05	0.738986	0	0
CNBP	1	0	0.676667	0.56003	0	0
CNOT1	6.85	1.8596	1.30333	0.0723418	0	0
COIL	14.5933	5.38957	0.476667	0.119304	0	0
COPB1	0.34	0.0793725	0.0666667	0.0208167	0	0
COPG	0.32	0.069282	0.08	0.01	0	0
CPSF2	7.26	2.06952	1.83333	0.545008	0	0
CPSF6	3.58	1.34644	0.206667	0.0665833	0	0
CPT1A	7.16	1.5679	2.21667	0.470567	0	0
DAP3	1.55	0.653911	0.11	0.043589	0	0
DDX18	19.2933	6.29321	5.50667	0.896679	0	0
DDX23	11.0933	2.45011	2.04333	0.632166	0	0
DDX24	13.4467	4.84649	3.48667	0.598108	0	0
DDX42	11.03	4.69051	2.61	0.793725	0	0
DDX47	6.64667	2.13392	0.603333	0.0929157	0	0
DDX50	11.89	3.5981	2.35667	0.446131	0	0
DDX51	5.27333	1.6234	0.913333	0.177858	0	0
DHRS2	2.3	0.390384	0.14	0.069282	0	0
DHX15	16.0967	3.36354	3.80667	0.427239	0	0
DIDO1	45.8033	18.1447	5.59333	0.827184	0	0
DNAJA3	4.15333	1.45018	0.76	0.353836	0	0
DOCK6	8.17	2.28902	2.31333	0.349619	0	0
EBNA1BP2	12.9867	7.20674	1.42333	0.475114	0	0
EEF1D	2.43667	1.3408	1	0	0	0
EFTUD2	30.63	7.47324	5.55333	1.31062	0	0
EIF2S3	0.766667	0.125033	1	0	0	0
EIF4A1	3.61333	1.00957	0.713333	0.0832666	0	0
EIF4A3	15.17	2.53237	2.97	0.920652	0	0
EPB41L5	17.4667	2.44709	2.43667	0.430155	0	0
EXOSC1	2.17	0.245764	0.343333	0.0873689	0	0
EXOSC10	16.2233	3.71216	2.38667	0.348186	0	0
EXOSC2	1.57	0.385746	0.366667	0.0305505	0	0
EXOSC5	2.18	0.447102	0.346667	0.0351188	0	0
EXOSC7	6.78667	2.17716	0.98	0.181934	0	0
EXOSC8	2.25333	0.695797	0.783333	0.176163	0	0
FAM98A	2.54	0.968143	0.433333	0.070946	0	0
FASN	1.19	0.482183	0.363333	0.0152753	0	0
FIP1L1	14.5767	7.27762	2.54	0.715821	0	0
FLOT2	7.23	1.97051	2.03	0.682422	0	0
FOXP1	2.41	0.695054	0.383333	0.085049	0	0
FXR1	30.26	12.1028	4.03	0.42	0	0
GLYR1	8.35667	2.28266	1.90333	0.343123	0	0
GNA13	2.51333	0.756395	0.333333	0.208167	0	0
GNB2L1	5.96333	1.30542	1.16	0.483839	0	0
GNL3	6.03333	1.93174	1.67333	0.263122	0	0
GRWD1	4.36667	1.38443	0.776667	0.070946	0	0
GTF3C1	15.18	3.47797	1.75667	0.915223	0	0
GTF3C3	5.64333	2.08666	0.693333	0.36074	0	0
GTF3C4	3.04667	0.701166	0.666667	0.289194	0	0
GTF3C5	4.55667	0.957932	0.343333	0.175024	0	0
GTPBP4	14.67	4.00276	1.77333	0.300222	0	0
HDAC3	0.753333	0.427239	0.08	0.0173205	0	0
HERC2	0.753333	0.427239	1	0	0	0
HIST1H1A	1	0	0.676667	0.56003	0	0
HIST1H1B	33.75	19.3662	3.05	0.719236	0	0
HIST1H2BD	2.12667	0.988551	0.28	0.0888819	0	0
HNRNPH2	8.98333	2.67425	2.44	1.30736	0	0
HNRNPUL1	27.0233	5.96829	4.61	0.230651	0	0
HNRNPUL2	7.69	2.4902	1.53333	0.534821	0	0
INTS1	2.65	0.961405	0.626667	0.120554	0	0
KIAA1429	4.29333	1.72062	1.09667	0.169214	0	0
KPNA2	6.24667	2.73814	0.846667	0.214554	0	0
KRI1	22.5633	11.8893	2.07667	0.590282	0	0
LACTB	5.24333	1.76959	0.703333	0.165025	0	0
LAD1	96.6733	55.2104	7.18	2.54996	0	0
LAS1L	8.21667	1.47073	2.28333	0.545008	0	0
LIG3	4.9	1.42965	0.553333	0.0321455	0	0
LSM14B	3.65	1.76672	0.64	0.314325	0	0
LUC7L2	16.1933	6.92145	1.98	0.410366	0	0
LYAR	17.43	8.31951	3.72667	0.375278	0	0
MLK4	1	0	0.683333	0.548483	0	0
MOGS	3.83	1.2126	0.47	0.087178	0	0
MYL12B	10.4867	8.72101	0.47	0.276225	0	0
NCOA3	4.54333	2.27159	1.41	0.538424	0	0
NHP2	7.60667	4.88607	0.536667	0.185023	0	0
NOL6	12.3967	3.77472	2.27	0.36756	0	0
NOL9	2.49	0.439659	0.716667	0.112398	0	0
NOP56	41.8033	13.4223	8.94	2.0009	0	0
NR2F2	0.81	0.274955	0.28	0.0458257	0	0
NSUN5	2.89	0.78886	0.113333	0.0152752	0	0
NXF1	2.39	0.559732	0.463333	0.46929	0	0
PDCD11	15.47	4.10654	4.33	0.850647	0	0
PDS5B	5.89667	3.22739	0.556667	0.198578	0	0
PIK3C2A	1	0	0.67	0.571577	0	0
PKP3	14.99	6.54936	3.37333	1.17159	0	0
PLS1	2.12667	0.941294	0.563333	0.15885	0	0
POLR1C	3.87	1.38553	0.43	0.0173205	0	0
POLR1E	3.67	1.79519	0.596667	0.115902	0	0
PPIA	2.25333	1.32191	0.173333	0.0404145	0	0
PPP1CB	13.2667	3.39202	2.06667	0.624286	0	0
PPP1R12A	47.1633	22.4896	7.08333	2.16116	0	0
PRDX2	7.33333	2.90001	0.75	0.190788	0	0
PRPF8	34.6233	9.41582	7.43667	1.52317	0	0
PSIP1	21.19	12.0308	1.35333	0.292803	0	0
PURA	3.66333	1.29469	0.5	0.43715	0	0
PURB	1	0	0.146667	0.0152753	0	0
PWP2	1.81333	0.411866	0.46	0.07	0	0
QKI	1.91	1.28503	0.203333	0.0585947	0	0
RAB27B	1.12333	0.299054	0.21	0.0916515	0	0
RAC1	1.92333	0.193993	0.646667	0.403774	0	0
RBBP7	5.54	2.59813	0.766667	0.200083	0	0
RBM10	16.23	7.09121	2.99667	0.347898	0	0
RBM17	12.62	5.94349	1.54667	0.276466	0	0
RBM19	3.32	0.862612	0.523333	0.119304	0	0
RBM28	15.0533	3.98603	3.35	0.606053	0	0
RCL1	1.84667	0.461988	0.4	0.052915	0	0
RFC2	7.03667	2.75141	1.23667	0.1823	0	0
RFC4	10.0733	4.9832	0.596667	0.0737112	0	0
RING1	4.29333	1.8609	0.496667	0.195533	0	0
RNF2	1	0	0.676667	0.56003	0	0
RNPS1	6.17	3.1038	0.486667	0.161658	0	0
RPL10A	55.3367	41.195	1.35333	0.347035	0	0
RPL17	23.2433	12.2394	1.37667	0.345302	0	0
RPL18A	8.66333	1.94731	1.77667	0.600694	0	0
RPL23	12.9167	0.472264	1.83667	0.598693	0	0
RPL23A	27.66	14.3053	1.68333	0.680172	0	0
RPL26L1	1.27667	0.479201	1	0	0	0
RPL29	13.68	7.38648	1.35	0.641171	0	0
RPL32	2.37	0.440341	0.69	0.315119	0	0
RPL7A	25.7467	9.81457	2.99	0.805792	0	0
RPS11	9.98667	3.39845	0.873333	0.300721	0	0
RPS13	6.68667	3.22143	0.596667	0.179536	0	0
RPS15	3.3	1.3309	0.72	0.484974	0	0
RPS15A	7.04	5.02151	0.36	0.06	0	0
RPS16	3.61	1.79719	0.366667	0.160416	0	0
RPS17	4.45667	2.6863	0.443333	0.482113	0	0
RPS18	9.04333	4.73766	0.766667	0.190351	0	0
RPS19	3.12333	1.93975	0.183333	0.0763763	0	0
RPS27A	9.53667	3.16765	3.05667	0.419563	0	0
RPS28	9.23	6.0108	0.113333	0.0404145	0	0
RPS3	49.23	11.6089	2.37333	0.266521	0	0
RPS5	28.1467	16.8103	0.283333	0.064291	0	0
RPS7	16.1533	5.34212	0.583333	0.200083	0	0
RRBP1	31.3067	13.6069	3.04333	0.361156	0	0
RRP1	10	5.11018	0.486667	0.130128	0	0
RRP9	0.736667	0.456107	1	0	0	0
SAP18	1.57333	0.698164	0.186667	0.0351188	0	0
SEC16A	2.77333	1.3042	0.286667	0.0665833	0	0
SEPT11	12.4567	3.81918	1.54667	0.774231	0	0
SEPT2	13.7367	4.80171	0.343333	0.225906	0	0
SEPT8	2.53667	0.718215	0.55	0.173494	0	0
SF3B3	15.0633	3.36536	5.64667	1.50014	0	0
SKIV2L2	8.60667	2.52773	1.7	0.363456	0	0
SMARCA2	1.55667	0.596015	0.283333	0.0321455	0	0
SND1	14.1333	3.68615	0.71	0.251197	0	0
SNRPA	5.16333	4.01579	0.12	0.034641	0	0
SNRPD3	1.50667	0.465009	0.226667	0.0750555	0	0
SNRPF	0.696667	0.525389	1	0	0	0
SPTAN1	260.44	124.856	16.34	1.5871	0	0
SPTBN2	54.5633	18.3572	7.62333	0.988197	0	0
SR140	22.6667	9.13333	5.42	1.37579	0	0
SRPK2	6.01333	2.61806	0.246667	0.110151	0	0
SRSF5	15.47	8.1433	1.99333	0.292632	0	0
SSRP1	21.9833	8.48254	2.88333	0.77861	0	0
SUPT3H	0.726667	0.473427	1	0	0	0
TAF15	5.82	2.63279	0.516667	0.185831	0	0
TBL2	6.02667	1.07156	1.41667	0.226789	0	0
TEX10	9.52333	3.16551	2.04333	0.572393	0	0
TIAL1	1.92	0.757166	0.403333	0.118462	0	0
TJP1	23.14	9.22611	4.23	0.820183	0	0
TMPO	4.52	2.13063	0.413333	0.090185	0	0
TNKS1BP1	28.8433	15.3252	4.11667	0.802268	0	0
TRRAP	7.64667	1.88325	1.49333	0.241937	0	0
URB1	5.01	1.71834	1.89	0.285132	0	0
WDR12	2.49667	0.888219	0.456667	0.0763763	0	0
WDR36	3.57667	1.24005	0.55	0.115326	0	0
YBX2	1	0	0.68	0.554256	0	0
YTHDC1	1.98667	0.565007	0.456667	0.0568624	0	0
ZC3H13	7.32333	3.92175	1.23	0.244336	0	0
ZC3H4	14.9567	7.60106	1.31667	0.276466	0	0
ZNF185	24.8333	11.3513	3.08667	0.905226	0	0
ZNF638	12.94	3.52433	2.89333	0.866737	0	0
ZNF787	2.6	1.02093	0.0933333	0.0251661	0	0

## Sheet: S5D_Non Statistically Sign
Table S5D: Differentially expressed proteins identification in partially purified CTAP-ERβ expressing MCF-7 cell nuclear extracts before and after AGO2 Silencing (not statistically significant )
Gene name	AVG NT	Standard dev NT	AVG SHAGO2	Standard dev NT	Row p-value	FDR
ACTR2	10.5033	1.65404	2.48667	1.15794	0.029	0.0385742
ACTR3	39.4267	10.872	6.73333	3.38174	0.029	0.0385742
AP2M1	3.14667	0.784878	0.456667	0.117189	0.029	0.0385742
ARCN1	0.726667	0.295353	0.203333	0.0404145	0.012	0.01668
ATP6V0A1	0.903333	0.210792	0.136667	0.0152753	0.03	0.0384332
BCLAF1	2.31333	1.17407	0.236667	0.0152753	0.031	0.0381327
CIRBP	4.70667	2.50424	0.243333	0.057735	0.078	0.0824487
COPA	2.03333	0.665232	0.336667	0.0152753	0.06	0.0683607
COPB2	1.40667	0.408697	0.323333	0.0472582	0.012	0.01668
CSDA	3.13667	2.20214	0.423333	0.500633	0.103	0.107243
CSTF1	1.00333	0.300389	0.54	0.280535	0.104	0.10748
CUX1	1.22667	0.531445	0.113333	0.051316	0.06	0.0683607
DAAM1	0.653333	0.31974	0.41	0.51098	0.54	-0.54989
DDX1	9.57333	2.76386	1.81333	0.160727	0.06	0.0683607
DDX6	8.82	3.55983	1.96	0.307896	0.031	0.0381327
DMAP1	1.31333	0.70713	0.383333	0.53426	0.103	0.107243
EEF1G	3.00667	1.19985	0.446667	0.083865	0.06	0.0683607
EIF6	12.69	3.84645	0.883333	0.0404145	0.031	0.0381327
ESR2	1	0	1	0	NaN	NaN
FAM120A	25.5967	7.21555	2.40667	0.479618	0.034	0.0402213
FLOT1	8.4	1.59747	2.05333	1.07039	0.06	0.0683607
FMR1	13.81	4.26508	2.77	0.545069	0.07	0.0742748
GNL2	2.79	1.24435	0.503333	0.080829	0.029	0.0385742
GOLGB1	1.49667	1.22606	0.47	0.463573	0.081	0.0849736
GTF3C2	4.86	1.29279	0.74	0.345109	0.033	0.0395431
H1FX	10.7867	4.7727	2.11333	0.541233	0.034	0.0402213
HCFC1	5.39	1.25742	1.57667	0.567656	0.064	0.0681686
INTS12	1.01333	0.280416	0.253333	0.0503322	0.031	0.0381327
INTS9	0.453333	0.155027	0.686667	0.542709	0.274	0.280044
KRR1	9.52667	5.44597	1.04333	0.080829	0.06	0.0683607
LARP4	8.47333	3.41028	0.7	0.149332	0.06	0.0683607
MRPS22	1.33	0.212838	0.706667	0.508068	0.029	0.0385742
MRPS27	0.92	0.384318	1	0	0.924	-0.940923
MT-CO2	1.09667	0.653631	0.683333	0.548483	0.299	0.304476
MTA2	10.02	2.79694	1.33333	0.344287	0.041	0.0476904
MYH1	308.49	110.732	55.76	22.5602	0.031	0.0381327
MYH4	308.49	110.732	55.76	22.5602	0.031	0.0381327
NAT10	31.0233	10.0699	8.86	0.756241	0.035	0.0412288
NCOR1	1.42	0.731847	0.26	0.0655744	0.06	0.0683607
PABPC1L	99.8067	31.4375	8.61667	1.37019	0.018	0.0247723
POP1	10.55	2.95269	2.06333	0.323161	0.011	0.0155228
POP7	0.853333	0.404145	0.696667	0.525389	0.61	-0.621172
PRKAR2A	0.833333	0.420278	0.09	0.02	0.042	0.0484481
PRKDC	33.32	12.0508	12.7867	3.898	0.029	0.0385742
PRKRA	4.45333	1.17202	0.316667	0.0945163	0.031	0.0381327
PRPF40A	16.9167	8.26193	8.16	2.26027	0.199	0.20414
RAD23B	16.0133	9.29319	0.513333	0.0680686	0.06	0.0683607
RBM34	13.36	6.84689	1.67	0.657951	0.019	0.0258922
RCC1	4.63333	0.971253	0.376667	0.120554	0.031	0.0381327
RFC1	14.24	4.37343	2.77333	0.445571	0.06	0.0683607
ROD1	1.42667	0.596518	0.29	0.166433	0.019	0.0258922
RPL36	1.84667	0.931683	0.48	0.4531	0.103	0.107243
RPLP1	20.2033	15.7858	0.89	0.317648	0.031	0.0381327
RPRD2	22.1333	9.61994	5.71667	2.79625	0.031	0.0381327
RPS21	0.906667	0.161658	0.68	0.554256	0.394	-0.401216
RPS24	1.03667	0.442418	0.17	0.03	0.06	0.0683607
RPS25	2.42	1.36832	0.276667	0.0472582	0.042	0.0484481
RPS26	2.88333	0.847132	1.07	0.290517	0.031	0.0381327
RRP1B	26.0367	11.8055	3.14667	0.649333	0.019	0.0258922
RRS1	5.28	2.60914	0.533333	0.23029	0.06	0.0683607
RSBN1L	2.45667	0.96692	0.47	0.130767	0.06	0.0683607
SEPT7	9.47667	1.69654	0.823333	0.40612	0.034	0.0402213
SERBP1	24.75	16.0619	0.326667	0.147422	0.049	0.0562893
SF3A1	14.7067	5.84312	2.03333	0.558957	0.06	0.0683607
SLC39A7	0.433333	0.0814453	0.09	0	0.011	0.0155228
SNRNP200	34.1833	8.508	7.41333	1.53913	0.031	0.0381327
SNRNP40	6.05333	1.45139	1.37333	0.466083	0.031	0.0381327
SRBD1	4.81667	1.3502	1.1	0.11	0.031	0.0381327
SRRM2	60.8767	25.7029	9.81	2.67606	0.06	0.0683607
STAU1	25.47	11.3037	1.31667	0.317543	0.06	0.0683607
THOC2	14.9833	4.18249	3.08667	0.67278	0.06	0.0683607
THOC6	5.98	0.635531	1.25667	0.231804	0.078	0.0824487
TWISTNB	1.27	0.569298	0.433333	0.491664	0.187	0.192541
UNC45A	28.0867	9.63417	4.73	1.46277	0.018	0.0247723
WDR18	10.8967	1.06406	2.36333	0.271539	0.036	0.0422278
WTAP	6.49	3.23353	1.08	0.347707	0.029	0.0385742
XRCC1	2.55	0.540648	0.2	0.02	0.029	0.0385742
YLPM1	41.97	16.5695	3.71	0.87023	0.019	0.0258922
ZBTB7B	2.69333	0.950228	0.376667	0.125033	0.036	0.0422278
ZFR	25.8633	6.59896	4.17667	1.19709	0.014	0.0193632
ZNF512B	31.5867	10.7257	4.43	1.19879	0.06	0.0683607
ZNF687	5.48	2.34853	1.01333	0.323316	0.019	0.0258922
