# Supplementary material for: The nuclear receptor ERβ engages AGO2 in regulation of gene transcription, RNA splicing and RISC loading
Source: Genome Biol. 2017 Oct 6;18:189. doi: 10.1186/s13059-017-1321-0 (PMC5634881; doi:10.1186/s13059-017-1321-0)
Supplement: Supplementary file 9 — Mapping of AGO2 binding sites to the BC cell genome. Table S6a AGO binding sites in ERβ-positive cells. Table S6b. AGO binding sites in ERβ negative cells. (XLSX 232 kb) [file 13059_2017_1321_MOESM9_ESM.xlsx]

## Sheet: S6A_Ago2_BS_ERbeta cells
Table S6A: AGO2 binding sites in ERbeta positive cells
Chromosome	start	end	Ago2_Bp_id
chr1	8489672	8490310	AGO_Bp_1
chr1	8539481	8539802	AGO_Bp_2
chr1	10837628	10838586	AGO_Bp_3
chr1	12684405	12684896	AGO_Bp_4
chr1	13964997	13965405	AGO_Bp_5
chr1	16892222	16892762	AGO_Bp_6
chr1	17053936	17054369	AGO_Bp_7
chr1	17233764	17234088	AGO_Bp_8
chr1	21193106	21194001	AGO_Bp_9
chr1	21300211	21300626	AGO_Bp_10
chr1	24071922	24072477	AGO_Bp_11
chr1	30811292	30811910	AGO_Bp_12
chr1	32962424	32963046	AGO_Bp_13
chr1	33863033	33863567	AGO_Bp_14
chr1	38018433	38018982	AGO_Bp_15
chr1	40546537	40547107	AGO_Bp_16
chr1	42735191	42736115	AGO_Bp_17
chr1	44250417	44250824	AGO_Bp_18
chr1	44589065	44589586	AGO_Bp_19
chr1	49380691	49381121	AGO_Bp_20
chr1	61408551	61409029	AGO_Bp_21
chr1	72167489	72168031	AGO_Bp_22
chr1	78202772	78203240	AGO_Bp_23
chr1	81472165	81472672	AGO_Bp_24
chr1	81824793	81825273	AGO_Bp_25
chr1	81951278	81951910	AGO_Bp_26
chr1	82604368	82604768	AGO_Bp_27
chr1	97681175	97681603	AGO_Bp_28
chr1	107377443	107377890	AGO_Bp_29
chr1	107537249	107537641	AGO_Bp_30
chr1	107810263	107810776	AGO_Bp_31
chr1	108192232	108192609	AGO_Bp_32
chr1	108235313	108235723	AGO_Bp_33
chr1	108284876	108285550	AGO_Bp_34
chr1	108312392	108312892	AGO_Bp_35
chr1	108366515	108367126	AGO_Bp_36
chr1	108380690	108381157	AGO_Bp_37
chr1	108423885	108424700	AGO_Bp_38
chr1	108565197	108565650	AGO_Bp_39
chr1	108568699	108569302	AGO_Bp_40
chr1	108695173	108695857	AGO_Bp_41
chr1	108729745	108730234	AGO_Bp_42
chr1	108857720	108858221	AGO_Bp_43
chr1	108897784	108898563	AGO_Bp_44
chr1	109242379	109242945	AGO_Bp_45
chr1	109434719	109435252	AGO_Bp_46
chr1	109450327	109450739	AGO_Bp_47
chr1	109679216	109679730	AGO_Bp_48
chr1	109732787	109733350	AGO_Bp_49
chr1	109764985	109765370	AGO_Bp_50
chr1	109820193	109820844	AGO_Bp_51
chr1	109836711	109837199	AGO_Bp_52
chr1	109950660	109951139	AGO_Bp_53
chr1	109971360	109971757	AGO_Bp_54
chr1	110065456	110065910	AGO_Bp_55
chr1	110075705	110076121	AGO_Bp_56
chr1	110492634	110493360	AGO_Bp_57
chr1	110539587	110539944	AGO_Bp_58
chr1	110761915	110762631	AGO_Bp_59
chr1	110810550	110810866	AGO_Bp_60
chr1	112359057	112359471	AGO_Bp_61
chr1	112388487	112388935	AGO_Bp_62
chr1	113383510	113383916	AGO_Bp_63
chr1	113756820	113757379	AGO_Bp_64
chr1	113798618	113799304	AGO_Bp_65
chr1	113944227	113945098	AGO_Bp_66
chr1	113962545	113963080	AGO_Bp_67
chr1	114217084	114217704	AGO_Bp_68
chr1	114258356	114258697	AGO_Bp_69
chr1	114289268	114290619	AGO_Bp_70
chr1	114450479	114451039	AGO_Bp_71
chr1	114485788	114486301	AGO_Bp_72
chr1	114636035	114636414	AGO_Bp_73
chr1	114704601	114705177	AGO_Bp_74
chr1	114705721	114706116	AGO_Bp_75
chr1	114713484	114714339	AGO_Bp_76
chr1	114764895	114765706	AGO_Bp_77
chr1	114836897	114837335	AGO_Bp_78
chr1	114854804	114855275	AGO_Bp_79
chr1	114885380	114885984	AGO_Bp_80
chr1	114922594	114923031	AGO_Bp_81
chr1	114924229	114924599	AGO_Bp_82
chr1	114953854	114954368	AGO_Bp_83
chr1	114959279	114960224	AGO_Bp_84
chr1	114990276	114991896	AGO_Bp_85
chr1	115009712	115010442	AGO_Bp_86
chr1	115015975	115016408	AGO_Bp_87
chr1	115035024	115035664	AGO_Bp_88
chr1	115082847	115083747	AGO_Bp_89
chr1	115098872	115099400	AGO_Bp_90
chr1	115179018	115179438	AGO_Bp_91
chr1	115186558	115187066	AGO_Bp_92
chr1	115199866	115200437	AGO_Bp_93
chr1	115273288	115274265	AGO_Bp_94
chr1	115305527	115306159	AGO_Bp_95
chr1	115323925	115324331	AGO_Bp_96
chr1	115402525	115402861	AGO_Bp_97
chr1	115436039	115436598	AGO_Bp_98
chr1	115470782	115471187	AGO_Bp_99
chr1	115495677	115496341	AGO_Bp_100
chr1	115499259	115499801	AGO_Bp_101
chr1	115539660	115540010	AGO_Bp_102
chr1	115565326	115565673	AGO_Bp_103
chr1	115665954	115666412	AGO_Bp_104
chr1	115669372	115669777	AGO_Bp_105
chr1	115683463	115684047	AGO_Bp_106
chr1	115688639	115690073	AGO_Bp_107
chr1	115735737	115736859	AGO_Bp_108
chr1	115752850	115753432	AGO_Bp_109
chr1	115780139	115780730	AGO_Bp_110
chr1	115837259	115837566	AGO_Bp_111
chr1	115841221	115841686	AGO_Bp_112
chr1	115852574	115853100	AGO_Bp_113
chr1	115916530	115917082	AGO_Bp_114
chr1	115917332	115917897	AGO_Bp_115
chr1	115962293	115962721	AGO_Bp_116
chr1	115970835	115971375	AGO_Bp_117
chr1	115989466	115990088	AGO_Bp_118
chr1	115993809	115994245	AGO_Bp_119
chr1	116006151	116006692	AGO_Bp_120
chr1	116009630	116010337	AGO_Bp_121
chr1	116010968	116011557	AGO_Bp_122
chr1	116047459	116048008	AGO_Bp_123
chr1	116140171	116141021	AGO_Bp_124
chr1	116154068	116154454	AGO_Bp_125
chr1	116189317	116189645	AGO_Bp_126
chr1	116192417	116193060	AGO_Bp_127
chr1	116218688	116219055	AGO_Bp_128
chr1	116232613	116233021	AGO_Bp_129
chr1	116243386	116243875	AGO_Bp_130
chr1	116254567	116255142	AGO_Bp_131
chr1	116255453	116255839	AGO_Bp_132
chr1	116258381	116259125	AGO_Bp_133
chr1	116259945	116261218	AGO_Bp_134
chr1	116272290	116272695	AGO_Bp_135
chr1	116273142	116273658	AGO_Bp_136
chr1	116387897	116388459	AGO_Bp_137
chr1	116400286	116400948	AGO_Bp_138
chr1	116472378	116472743	AGO_Bp_139
chr1	116473020	116474078	AGO_Bp_140
chr1	116502641	116503271	AGO_Bp_141
chr1	116505150	116505596	AGO_Bp_142
chr1	116557928	116558502	AGO_Bp_143
chr1	116571299	116571761	AGO_Bp_144
chr1	116605169	116605748	AGO_Bp_145
chr1	116631151	116631677	AGO_Bp_146
chr1	116658575	116659492	AGO_Bp_147
chr1	116676629	116677504	AGO_Bp_148
chr1	116681357	116682378	AGO_Bp_149
chr1	116692745	116693490	AGO_Bp_150
chr1	116697288	116697737	AGO_Bp_151
chr1	116702237	116702735	AGO_Bp_152
chr1	116708805	116709184	AGO_Bp_153
chr1	116718201	116719189	AGO_Bp_154
chr1	116734118	116734489	AGO_Bp_155
chr1	116741972	116742501	AGO_Bp_156
chr1	116746399	116747070	AGO_Bp_157
chr1	116748583	116749226	AGO_Bp_158
chr1	116797616	116797964	AGO_Bp_159
chr1	116823387	116823859	AGO_Bp_160
chr1	116825289	116825873	AGO_Bp_161
chr1	116831949	116832490	AGO_Bp_162
chr1	116834696	116835190	AGO_Bp_163
chr1	116842019	116842547	AGO_Bp_164
chr1	116849852	116850607	AGO_Bp_165
chr1	116866120	116866539	AGO_Bp_166
chr1	116870807	116871538	AGO_Bp_167
chr1	116883216	116883749	AGO_Bp_168
chr1	116896957	116897897	AGO_Bp_169
chr1	116900061	116900578	AGO_Bp_170
chr1	116909556	116909952	AGO_Bp_171
chr1	116910045	116910430	AGO_Bp_172
chr1	116914358	116914830	AGO_Bp_173
chr1	116917118	116917501	AGO_Bp_174
chr1	116919069	116919582	AGO_Bp_175
chr1	116920639	116921061	AGO_Bp_176
chr1	116933998	116934443	AGO_Bp_177
chr1	116934800	116935308	AGO_Bp_178
chr1	116936110	116936647	AGO_Bp_179
chr1	117032618	117033068	AGO_Bp_180
chr1	117174848	117175278	AGO_Bp_181
chr1	117217031	117217628	AGO_Bp_182
chr1	117396461	117396882	AGO_Bp_183
chr1	117563146	117563911	AGO_Bp_184
chr1	117618967	117619369	AGO_Bp_185
chr1	117659800	117660164	AGO_Bp_186
chr1	117682255	117683032	AGO_Bp_187
chr1	117746461	117746920	AGO_Bp_188
chr1	117796853	117797310	AGO_Bp_189
chr1	117932273	117932748	AGO_Bp_190
chr1	117937217	117937686	AGO_Bp_191
chr1	117969633	117970071	AGO_Bp_192
chr1	118130695	118131156	AGO_Bp_193
chr1	118147126	118147662	AGO_Bp_194
chr1	120287891	120288541	AGO_Bp_195
chr1	120579313	120579903	AGO_Bp_196
chr1	121141884	121142446	AGO_Bp_197
chr1	144005211	144005837	AGO_Bp_198
chr1	144989386	144989903	AGO_Bp_199
chr1	145016197	145016645	AGO_Bp_200
chr1	145031200	145031635	AGO_Bp_201
chr1	145042849	145043660	AGO_Bp_202
chr1	145071313	145072022	AGO_Bp_203
chr1	145080706	145081083	AGO_Bp_204
chr1	145082085	145082518	AGO_Bp_205
chr1	145099167	145099847	AGO_Bp_206
chr1	145128679	145129096	AGO_Bp_207
chr1	145191676	145192144	AGO_Bp_208
chr1	145281394	145281844	AGO_Bp_209
chr1	145401865	145402381	AGO_Bp_210
chr1	145436549	145437483	AGO_Bp_211
chr1	145438580	145439022	AGO_Bp_212
chr1	145455119	145455848	AGO_Bp_213
chr1	145500940	145501289	AGO_Bp_214
chr1	145556176	145556693	AGO_Bp_215
chr1	145557955	145558674	AGO_Bp_216
chr1	145632039	145632648	AGO_Bp_217
chr1	145656082	145656549	AGO_Bp_218
chr1	145674930	145675851	AGO_Bp_219
chr1	146573149	146573626	AGO_Bp_220
chr1	146724434	146724910	AGO_Bp_221
chr1	146857461	146858036	AGO_Bp_222
chr1	147087397	147087891	AGO_Bp_223
chr1	147100212	147100758	AGO_Bp_224
chr1	147148936	147149286	AGO_Bp_225
chr1	147277067	147277754	AGO_Bp_226
chr1	148847641	148848746	AGO_Bp_227
chr1	148848912	148849287	AGO_Bp_228
chr1	148849998	148850543	AGO_Bp_229
chr1	149238914	149239291	AGO_Bp_230
chr1	149728548	149729139	AGO_Bp_231
chr1	149896192	149896922	AGO_Bp_232
chr1	149967993	149968360	AGO_Bp_233
chr1	150173403	150174194	AGO_Bp_234
chr1	150199474	150199887	AGO_Bp_235
chr1	150265784	150266307	AGO_Bp_236
chr1	150398215	150398903	AGO_Bp_237
chr1	150402138	150402685	AGO_Bp_238
chr1	150539656	150540142	AGO_Bp_239
chr1	150749724	150750187	AGO_Bp_240
chr1	150752651	150753044	AGO_Bp_241
chr1	150840409	150840996	AGO_Bp_242
chr1	150913770	150914182	AGO_Bp_243
chr1	150934223	150934678	AGO_Bp_244
chr1	150948618	150949210	AGO_Bp_245
chr1	150954386	150955281	AGO_Bp_246
chr1	150980264	150980725	AGO_Bp_247
chr1	150988409	150989002	AGO_Bp_248
chr1	151007361	151008092	AGO_Bp_249
chr1	151119716	151120561	AGO_Bp_250
chr1	151150772	151151160	AGO_Bp_251
chr1	151158167	151158707	AGO_Bp_252
chr1	151200562	151201167	AGO_Bp_253
chr1	151228250	151228646	AGO_Bp_254
chr1	151256972	151257768	AGO_Bp_255
chr1	151270983	151271794	AGO_Bp_256
chr1	151298865	151299631	AGO_Bp_257
chr1	151300699	151301154	AGO_Bp_258
chr1	151350435	151350913	AGO_Bp_259
chr1	151464125	151465142	AGO_Bp_260
chr1	151519562	151520139	AGO_Bp_261
chr1	151542217	151542745	AGO_Bp_262
chr1	151578522	151579098	AGO_Bp_263
chr1	151601210	151601681	AGO_Bp_264
chr1	151707340	151707847	AGO_Bp_265
chr1	151779867	151780791	AGO_Bp_266
chr1	151864416	151865067	AGO_Bp_267
chr1	151918633	151919424	AGO_Bp_268
chr1	151956067	151956516	AGO_Bp_269
chr1	151957555	151958142	AGO_Bp_270
chr1	151983890	151984363	AGO_Bp_271
chr1	152010727	152011355	AGO_Bp_272
chr1	152011996	152012438	AGO_Bp_273
chr1	152049006	152049339	AGO_Bp_274
chr1	152115996	152116532	AGO_Bp_275
chr1	152290626	152290946	AGO_Bp_276
chr1	152347929	152348617	AGO_Bp_277
chr1	152412232	152412922	AGO_Bp_278
chr1	152456866	152457241	AGO_Bp_279
chr1	152701742	152702312	AGO_Bp_280
chr1	153224070	153224569	AGO_Bp_281
chr1	153619751	153620210	AGO_Bp_282
chr1	153879208	153879571	AGO_Bp_283
chr1	154098748	154099185	AGO_Bp_284
chr1	154227298	154227774	AGO_Bp_285
chr1	156971603	156972134	AGO_Bp_286
chr1	157170759	157171135	AGO_Bp_287
chr1	157245390	157245856	AGO_Bp_288
chr1	158193978	158194376	AGO_Bp_289
chr1	162126912	162127342	AGO_Bp_290
chr1	162133921	162134537	AGO_Bp_291
chr1	164360537	164360999	AGO_Bp_292
chr1	164474950	164475368	AGO_Bp_293
chr1	166794014	166794494	AGO_Bp_294
chr1	168606724	168607199	AGO_Bp_295
chr1	168785882	168786310	AGO_Bp_296
chr1	168866764	168867376	AGO_Bp_297
chr1	169302189	169303142	AGO_Bp_298
chr1	170027830	170028346	AGO_Bp_299
chr1	170041346	170041799	AGO_Bp_300
chr1	171050022	171050582	AGO_Bp_301
chr1	171349710	171350329	AGO_Bp_302
chr1	171415641	171416014	AGO_Bp_303
chr1	171582260	171582766	AGO_Bp_304
chr1	172423482	172424029	AGO_Bp_305
chr1	173424746	173425303	AGO_Bp_306
chr1	173449092	173449497	AGO_Bp_307
chr1	173940468	173940899	AGO_Bp_308
chr1	176155218	176155993	AGO_Bp_309
chr1	177484336	177484952	AGO_Bp_310
chr1	177609188	177609678	AGO_Bp_311
chr1	177771419	177771754	AGO_Bp_312
chr1	178175053	178175469	AGO_Bp_313
chr1	179299631	179300100	AGO_Bp_314
chr1	180080360	180080799	AGO_Bp_315
chr1	180290876	180291431	AGO_Bp_316
chr1	180503088	180503793	AGO_Bp_317
chr1	181007493	181007853	AGO_Bp_318
chr1	181406418	181406974	AGO_Bp_319
chr1	181422979	181423374	AGO_Bp_320
chr1	181555113	181555800	AGO_Bp_321
chr1	182571551	182572127	AGO_Bp_322
chr1	182713552	182713995	AGO_Bp_323
chr1	184219537	184220020	AGO_Bp_324
chr1	184677975	184678392	AGO_Bp_325
chr1	185354962	185355617	AGO_Bp_326
chr1	185542410	185543300	AGO_Bp_327
chr1	185648450	185648852	AGO_Bp_328
chr1	186550087	186550545	AGO_Bp_329
chr1	187669584	187670110	AGO_Bp_330
chr1	187827775	187828695	AGO_Bp_331
chr1	188673849	188674360	AGO_Bp_332
chr1	188812109	188812444	AGO_Bp_333
chr1	189746066	189746663	AGO_Bp_334
chr1	190844336	190844754	AGO_Bp_335
chr1	191623539	191624367	AGO_Bp_336
chr1	192523916	192524508	AGO_Bp_337
chr1	192626643	192627045	AGO_Bp_338
chr1	192802176	192802506	AGO_Bp_339
chr1	193850759	193851065	AGO_Bp_340
chr1	195238370	195238775	AGO_Bp_341
chr1	195275321	195275809	AGO_Bp_342
chr1	195637038	195637388	AGO_Bp_343
chr1	196066938	196067589	AGO_Bp_344
chr1	196708554	196709002	AGO_Bp_345
chr1	196972451	196973080	AGO_Bp_346
chr1	198847479	198848233	AGO_Bp_347
chr1	199023502	199023887	AGO_Bp_348
chr1	199848343	199848714	AGO_Bp_349
chr1	199898668	199899080	AGO_Bp_350
chr1	200025849	200026496	AGO_Bp_351
chr1	200084628	200085009	AGO_Bp_352
chr1	200119026	200119763	AGO_Bp_353
chr1	200814400	200814759	AGO_Bp_354
chr1	200900082	200900758	AGO_Bp_355
chr1	200991737	200992076	AGO_Bp_356
chr1	201025551	201026055	AGO_Bp_357
chr1	201041533	201042218	AGO_Bp_358
chr1	201178451	201179056	AGO_Bp_359
chr1	201212012	201212342	AGO_Bp_360
chr1	201226765	201227347	AGO_Bp_361
chr1	201255494	201256127	AGO_Bp_362
chr1	201345056	201345682	AGO_Bp_363
chr1	201425982	201426547	AGO_Bp_364
chr1	201478789	201479323	AGO_Bp_365
chr1	201639544	201639981	AGO_Bp_366
chr1	201712368	201713085	AGO_Bp_367
chr1	201714401	201714943	AGO_Bp_368
chr1	202055798	202056143	AGO_Bp_369
chr1	202112066	202112421	AGO_Bp_370
chr1	202349027	202349492	AGO_Bp_371
chr1	202367052	202367757	AGO_Bp_372
chr1	202826176	202826723	AGO_Bp_373
chr1	202984378	202984887	AGO_Bp_374
chr1	203008368	203008783	AGO_Bp_375
chr1	203019131	203019759	AGO_Bp_376
chr1	203088049	203088508	AGO_Bp_377
chr1	203248060	203248554	AGO_Bp_378
chr1	203307730	203309348	AGO_Bp_379
chr1	203378888	203379490	AGO_Bp_380
chr1	203414207	203414604	AGO_Bp_381
chr1	203596197	203596535	AGO_Bp_382
chr1	203599705	203600300	AGO_Bp_383
chr1	203768754	203769181	AGO_Bp_384
chr1	203840408	203841033	AGO_Bp_385
chr1	203970541	203970917	AGO_Bp_386
chr1	204062950	204063403	AGO_Bp_387
chr1	204119270	204119816	AGO_Bp_388
chr1	204161473	204162058	AGO_Bp_389
chr1	204180995	204181394	AGO_Bp_390
chr1	204187827	204188326	AGO_Bp_391
chr1	204352854	204353305	AGO_Bp_392
chr1	204386533	204387294	AGO_Bp_393
chr1	204414583	204415037	AGO_Bp_394
chr1	204453059	204453613	AGO_Bp_395
chr1	204490344	204490715	AGO_Bp_396
chr1	204493925	204494748	AGO_Bp_397
chr1	204507062	204507795	AGO_Bp_398
chr1	204551418	204551787	AGO_Bp_399
chr1	204591986	204592469	AGO_Bp_400
chr1	204735697	204736070	AGO_Bp_401
chr1	205088946	205089483	AGO_Bp_402
chr1	205242843	205243340	AGO_Bp_403
chr1	205288215	205288689	AGO_Bp_404
chr1	205344174	205344479	AGO_Bp_405
chr1	205421911	205422412	AGO_Bp_406
chr1	205444899	205446097	AGO_Bp_407
chr1	205513306	205513909	AGO_Bp_408
chr1	205767288	205767833	AGO_Bp_409
chr1	205868525	205868960	AGO_Bp_410
chr1	205870554	205871227	AGO_Bp_411
chr1	206643696	206644037	AGO_Bp_412
chr1	206652693	206653188	AGO_Bp_413
chr1	206759059	206759811	AGO_Bp_414
chr1	206856257	206856762	AGO_Bp_415
chr1	206862826	206863438	AGO_Bp_416
chr1	206907966	206908500	AGO_Bp_417
chr1	207097263	207097768	AGO_Bp_418
chr1	207238337	207238785	AGO_Bp_419
chr1	207355867	207356306	AGO_Bp_420
chr1	207409789	207410404	AGO_Bp_421
chr1	207417724	207418183	AGO_Bp_422
chr1	207440825	207441213	AGO_Bp_423
chr1	207490421	207490874	AGO_Bp_424
chr1	207490920	207491351	AGO_Bp_425
chr1	207531068	207531778	AGO_Bp_426
chr1	207655843	207656338	AGO_Bp_427
chr1	207777089	207777522	AGO_Bp_428
chr1	215252592	215252984	AGO_Bp_429
chr1	215527491	215527984	AGO_Bp_430
chr1	215594478	215594991	AGO_Bp_431
chr1	215832342	215832838	AGO_Bp_432
chr1	216063695	216064090	AGO_Bp_433
chr1	216399802	216400307	AGO_Bp_434
chr1	217411856	217412300	AGO_Bp_435
chr1	217441509	217442011	AGO_Bp_436
chr1	217568271	217568853	AGO_Bp_437
chr1	217884092	217884450	AGO_Bp_438
chr1	218144430	218145049	AGO_Bp_439
chr1	218459000	218459299	AGO_Bp_440
chr1	218727187	218727629	AGO_Bp_441
chr1	219158777	219159148	AGO_Bp_442
chr1	219556871	219557256	AGO_Bp_443
chr1	220768739	220769257	AGO_Bp_444
chr1	221221559	221222187	AGO_Bp_445
chr1	221614719	221615160	AGO_Bp_446
chr1	222966630	222967240	AGO_Bp_447
chr1	223065527	223065896	AGO_Bp_448
chr1	224242226	224242693	AGO_Bp_449
chr1	224362441	224362874	AGO_Bp_450
chr1	225519189	225519721	AGO_Bp_451
chr1	225737649	225738040	AGO_Bp_452
chr1	228230090	228230863	AGO_Bp_453
chr1	229762616	229763172	AGO_Bp_454
chr1	230376337	230377228	AGO_Bp_455
chr1	230566229	230566713	AGO_Bp_456
chr1	231279393	231279759	AGO_Bp_457
chr1	231842982	231843390	AGO_Bp_458
chr1	232626969	232627453	AGO_Bp_459
chr1	232646122	232646594	AGO_Bp_460
chr1	232717489	232717859	AGO_Bp_461
chr1	233236502	233237024	AGO_Bp_462
chr1	233251807	233252305	AGO_Bp_463
chr1	234763306	234763917	AGO_Bp_464
chr1	235111951	235112652	AGO_Bp_465
chr1	237798915	237799247	AGO_Bp_466
chr1	238070967	238071458	AGO_Bp_467
chr1	240061385	240061897	AGO_Bp_468
chr1	246385215	246385832	AGO_Bp_469
chr1	246444566	246444987	AGO_Bp_470
chr1	247151089	247151595	AGO_Bp_471
chr1	248630173	248630760	AGO_Bp_472
chr10	713521	713951	AGO_Bp_473
chr10	3265225	3265785	AGO_Bp_474
chr10	5618331	5618861	AGO_Bp_475
chr10	6936373	6936770	AGO_Bp_476
chr10	7959715	7960257	AGO_Bp_477
chr10	8112730	8113309	AGO_Bp_478
chr10	8611939	8612419	AGO_Bp_479
chr10	9808585	9808951	AGO_Bp_480
chr10	11810146	11810808	AGO_Bp_481
chr10	13157771	13158392	AGO_Bp_482
chr10	13620177	13620713	AGO_Bp_483
chr10	15012334	15013101	AGO_Bp_484
chr10	15780547	15780885	AGO_Bp_485
chr10	16843393	16843759	AGO_Bp_486
chr10	16846242	16846864	AGO_Bp_487
chr10	16886313	16886706	AGO_Bp_488
chr10	17385155	17385942	AGO_Bp_489
chr10	17486467	17487197	AGO_Bp_490
chr10	18735996	18736431	AGO_Bp_491
chr10	18841866	18842557	AGO_Bp_492
chr10	18846707	18847500	AGO_Bp_493
chr10	18856567	18857504	AGO_Bp_494
chr10	18955084	18955619	AGO_Bp_495
chr10	19407775	19408118	AGO_Bp_496
chr10	19529688	19530144	AGO_Bp_497
chr10	20102154	20102642	AGO_Bp_498
chr10	20111387	20111745	AGO_Bp_499
chr10	20586840	20587524	AGO_Bp_500
chr10	21048314	21049009	AGO_Bp_501
chr10	21576854	21577247	AGO_Bp_502
chr10	22396035	22396399	AGO_Bp_503
chr10	23445508	23446107	AGO_Bp_504
chr10	23985744	23986277	AGO_Bp_505
chr10	24623964	24624310	AGO_Bp_506
chr10	24747058	24747634	AGO_Bp_507
chr10	26314372	26314879	AGO_Bp_508
chr10	26393928	26394699	AGO_Bp_509
chr10	26571422	26571870	AGO_Bp_510
chr10	26688816	26689319	AGO_Bp_511
chr10	28166466	28166951	AGO_Bp_512
chr10	29562318	29563091	AGO_Bp_513
chr10	30689695	30690291	AGO_Bp_514
chr10	32582416	32582795	AGO_Bp_515
chr10	33185585	33186381	AGO_Bp_516
chr10	33607161	33607545	AGO_Bp_517
chr10	33915538	33916058	AGO_Bp_518
chr10	34134401	34134872	AGO_Bp_519
chr10	34968420	34968775	AGO_Bp_520
chr10	35701961	35702399	AGO_Bp_521
chr10	36873559	36873998	AGO_Bp_522
chr10	37220252	37220706	AGO_Bp_523
chr10	38790850	38791384	AGO_Bp_524
chr10	38816085	38816607	AGO_Bp_525
chr10	38817520	38817951	AGO_Bp_526
chr10	38818228	38818857	AGO_Bp_527
chr10	39100224	39100706	AGO_Bp_528
chr10	39131721	39132044	AGO_Bp_529
chr10	39139936	39140509	AGO_Bp_530
chr10	42355052	42355477	AGO_Bp_531
chr10	42721614	42722185	AGO_Bp_532
chr10	43063528	43063966	AGO_Bp_533
chr10	44472875	44473282	AGO_Bp_534
chr10	45436964	45437486	AGO_Bp_535
chr10	46065150	46065557	AGO_Bp_536
chr10	47690147	47690705	AGO_Bp_537
chr10	48434055	48434488	AGO_Bp_538
chr10	50763039	50763404	AGO_Bp_539
chr10	50982718	50983188	AGO_Bp_540
chr10	54420100	54420455	AGO_Bp_541
chr10	54953032	54953647	AGO_Bp_542
chr10	56876386	56876863	AGO_Bp_543
chr10	58773899	58774453	AGO_Bp_544
chr10	60677250	60677619	AGO_Bp_545
chr10	60710446	60710905	AGO_Bp_546
chr10	61093460	61093958	AGO_Bp_547
chr10	61377207	61377624	AGO_Bp_548
chr10	61664929	61665323	AGO_Bp_549
chr10	61907540	61908354	AGO_Bp_550
chr10	61921050	61921450	AGO_Bp_551
chr10	62739351	62739843	AGO_Bp_552
chr10	63798120	63798563	AGO_Bp_553
chr10	63870640	63871004	AGO_Bp_554
chr10	63898547	63899159	AGO_Bp_555
chr10	63906139	63906595	AGO_Bp_556
chr10	64025162	64025883	AGO_Bp_557
chr10	64839349	64839746	AGO_Bp_558
chr10	65196621	65197001	AGO_Bp_559
chr10	65446246	65446641	AGO_Bp_560
chr10	65769637	65770349	AGO_Bp_561
chr10	65857385	65857869	AGO_Bp_562
chr10	66488711	66489422	AGO_Bp_563
chr10	67367972	67368471	AGO_Bp_564
chr10	67687475	67687953	AGO_Bp_565
chr10	68986099	68986761	AGO_Bp_566
chr10	69889210	69889691	AGO_Bp_567
chr10	71205511	71206060	AGO_Bp_568
chr10	71487422	71487935	AGO_Bp_569
chr10	74927254	74927620	AGO_Bp_570
chr10	75106156	75106558	AGO_Bp_571
chr10	75971788	75972583	AGO_Bp_572
chr10	76501042	76501594	AGO_Bp_573
chr10	77352887	77353277	AGO_Bp_574
chr10	78180785	78181139	AGO_Bp_575
chr10	78560177	78560726	AGO_Bp_576
chr10	78693994	78694558	AGO_Bp_577
chr10	78988634	78989288	AGO_Bp_578
chr10	79093299	79094010	AGO_Bp_579
chr10	79479018	79479414	AGO_Bp_580
chr10	79898047	79898769	AGO_Bp_581
chr10	81696258	81696625	AGO_Bp_582
chr10	81816313	81816844	AGO_Bp_583
chr10	82108088	82108623	AGO_Bp_584
chr10	82443484	82443869	AGO_Bp_585
chr10	84205583	84206153	AGO_Bp_586
chr10	84387497	84387975	AGO_Bp_587
chr10	84682608	84682941	AGO_Bp_588
chr10	86715798	86716199	AGO_Bp_589
chr10	86843248	86843848	AGO_Bp_590
chr10	87473962	87474527	AGO_Bp_591
chr10	88170359	88170878	AGO_Bp_592
chr10	88548760	88549116	AGO_Bp_593
chr10	91254307	91254622	AGO_Bp_594
chr10	92501662	92502212	AGO_Bp_595
chr10	93390093	93390429	AGO_Bp_596
chr10	98711960	98712340	AGO_Bp_597
chr10	109682223	109682683	AGO_Bp_598
chr10	112340396	112340874	AGO_Bp_599
chr10	116916243	116916707	AGO_Bp_600
chr10	118817167	118817679	AGO_Bp_601
chr10	124243478	124244055	AGO_Bp_602
chr10	128006568	128007276	AGO_Bp_603
chr11	14834951	14835407	AGO_Bp_604
chr11	18070471	18070968	AGO_Bp_605
chr11	19099136	19099572	AGO_Bp_606
chr11	27545925	27546315	AGO_Bp_607
chr11	30341098	30341544	AGO_Bp_608
chr11	30797388	30797770	AGO_Bp_609
chr11	31333039	31333717	AGO_Bp_610
chr11	32977404	32977859	AGO_Bp_611
chr11	35277822	35278194	AGO_Bp_612
chr11	41092063	41092500	AGO_Bp_613
chr11	46012176	46012743	AGO_Bp_614
chr11	46030817	46031464	AGO_Bp_615
chr11	46097938	46098486	AGO_Bp_616
chr11	46262620	46263196	AGO_Bp_617
chr11	46559300	46559686	AGO_Bp_618
chr11	46625081	46625736	AGO_Bp_619
chr11	46974586	46974988	AGO_Bp_620
chr11	47231846	47232352	AGO_Bp_621
chr11	47345499	47346111	AGO_Bp_622
chr11	47634956	47635515	AGO_Bp_623
chr11	48199465	48199856	AGO_Bp_624
chr11	48279821	48280133	AGO_Bp_625
chr11	48423165	48423531	AGO_Bp_626
chr11	49132158	49132571	AGO_Bp_627
chr11	50253526	50253981	AGO_Bp_628
chr11	61264635	61265110	AGO_Bp_629
chr11	61847876	61848550	AGO_Bp_630
chr11	62038779	62039160	AGO_Bp_631
chr11	63408697	63409105	AGO_Bp_632
chr11	65235127	65235593	AGO_Bp_633
chr11	65255365	65256009	AGO_Bp_634
chr11	65526730	65527270	AGO_Bp_635
chr11	65681229	65681713	AGO_Bp_636
chr11	66205445	66206018	AGO_Bp_637
chr11	66219261	66219947	AGO_Bp_638
chr11	66378459	66378977	AGO_Bp_639
chr11	66382681	66383066	AGO_Bp_640
chr11	66390555	66391345	AGO_Bp_641
chr11	66556574	66557191	AGO_Bp_642
chr11	66673547	66673947	AGO_Bp_643
chr11	66714242	66714680	AGO_Bp_644
chr11	66821322	66821942	AGO_Bp_645
chr11	66834625	66835046	AGO_Bp_646
chr11	66913012	66913482	AGO_Bp_647
chr11	66922269	66922601	AGO_Bp_648
chr11	66934544	66934892	AGO_Bp_649
chr11	67085884	67086556	AGO_Bp_650
chr11	67200790	67201289	AGO_Bp_651
chr11	67251502	67251949	AGO_Bp_652
chr11	67339280	67339960	AGO_Bp_653
chr11	67680834	67681419	AGO_Bp_654
chr11	68018967	68019373	AGO_Bp_655
chr11	68025095	68025479	AGO_Bp_656
chr11	68057135	68057532	AGO_Bp_657
chr11	68156697	68157244	AGO_Bp_658
chr11	68230151	68230519	AGO_Bp_659
chr11	68602606	68603447	AGO_Bp_660
chr11	68604297	68605046	AGO_Bp_661
chr11	68900716	68901360	AGO_Bp_662
chr11	69043100	69043446	AGO_Bp_663
chr11	69249744	69250319	AGO_Bp_664
chr11	69320906	69321593	AGO_Bp_665
chr11	69337630	69338169	AGO_Bp_666
chr11	69549627	69549993	AGO_Bp_667
chr11	69554204	69554641	AGO_Bp_668
chr11	69618540	69619390	AGO_Bp_669
chr11	69658829	69659302	AGO_Bp_670
chr11	69803892	69804415	AGO_Bp_671
chr11	69871305	69871799	AGO_Bp_672
chr11	69959677	69960225	AGO_Bp_673
chr11	70154657	70155121	AGO_Bp_674
chr11	70218524	70219172	AGO_Bp_675
chr11	70435242	70435578	AGO_Bp_676
chr11	70548423	70548918	AGO_Bp_677
chr11	70623218	70623603	AGO_Bp_678
chr11	70704913	70705592	AGO_Bp_679
chr11	70834955	70835574	AGO_Bp_680
chr11	70927274	70927675	AGO_Bp_681
chr11	70959800	70960745	AGO_Bp_682
chr11	71073215	71073641	AGO_Bp_683
chr11	71082633	71083049	AGO_Bp_684
chr11	71659661	71660053	AGO_Bp_685
chr11	71688043	71688404	AGO_Bp_686
chr11	71885680	71886176	AGO_Bp_687
chr11	71932757	71933241	AGO_Bp_688
chr11	71966458	71967019	AGO_Bp_689
chr11	72672000	72672517	AGO_Bp_690
chr11	72905138	72905831	AGO_Bp_691
chr11	72974186	72974652	AGO_Bp_692
chr11	73152342	73152703	AGO_Bp_693
chr11	73306622	73307145	AGO_Bp_694
chr11	73613239	73613679	AGO_Bp_695
chr11	73689811	73690363	AGO_Bp_696
chr11	73882637	73883572	AGO_Bp_697
chr11	74126617	74127267	AGO_Bp_698
chr11	74368178	74368921	AGO_Bp_699
chr11	74606139	74606569	AGO_Bp_700
chr11	74639354	74639742	AGO_Bp_701
chr11	74640450	74640999	AGO_Bp_702
chr11	74849458	74849765	AGO_Bp_703
chr11	75175120	75175577	AGO_Bp_704
chr11	75213505	75214103	AGO_Bp_705
chr11	75866634	75866990	AGO_Bp_706
chr11	76067218	76067553	AGO_Bp_707
chr11	76173467	76173896	AGO_Bp_708
chr11	76499347	76499732	AGO_Bp_709
chr11	76573071	76573771	AGO_Bp_710
chr11	76727936	76728724	AGO_Bp_711
chr11	76921119	76921694	AGO_Bp_712
chr11	77110150	77110516	AGO_Bp_713
chr11	77116827	77117288	AGO_Bp_714
chr11	77678918	77679689	AGO_Bp_715
chr11	77696670	77697101	AGO_Bp_716
chr11	77787682	77788149	AGO_Bp_717
chr11	77788834	77789166	AGO_Bp_718
chr11	77839166	77839816	AGO_Bp_719
chr11	77891559	77892405	AGO_Bp_720
chr11	78123699	78124388	AGO_Bp_721
chr11	78135001	78135412	AGO_Bp_722
chr11	78270679	78271264	AGO_Bp_723
chr11	78768702	78769062	AGO_Bp_724
chr11	79033436	79033816	AGO_Bp_725
chr11	79411239	79411666	AGO_Bp_726
chr11	80273026	80273386	AGO_Bp_727
chr11	80955670	80956140	AGO_Bp_728
chr11	81347983	81348367	AGO_Bp_729
chr11	83187889	83188399	AGO_Bp_730
chr11	83512220	83512748	AGO_Bp_731
chr11	84500896	84501332	AGO_Bp_732
chr11	84760359	84760977	AGO_Bp_733
chr11	85032643	85033549	AGO_Bp_734
chr11	85332487	85332964	AGO_Bp_735
chr11	85468344	85469015	AGO_Bp_736
chr11	85743803	85744359	AGO_Bp_737
chr11	85784731	85785155	AGO_Bp_738
chr11	85890202	85890779	AGO_Bp_739
chr11	86296621	86297191	AGO_Bp_740
chr11	86320088	86320784	AGO_Bp_741
chr11	91554930	91555398	AGO_Bp_742
chr11	100782753	100783353	AGO_Bp_743
chr11	103831590	103832058	AGO_Bp_744
chr11	104581070	104581491	AGO_Bp_745
chr11	109632460	109632966	AGO_Bp_746
chr11	117255314	117255757	AGO_Bp_747
chr11	117276747	117277506	AGO_Bp_748
chr11	117369520	117370158	AGO_Bp_749
chr11	117614364	117614910	AGO_Bp_750
chr11	117764268	117764695	AGO_Bp_751
chr11	117776065	117776481	AGO_Bp_752
chr11	117852336	117852752	AGO_Bp_753
chr11	117895846	117896366	AGO_Bp_754
chr11	118017843	118018593	AGO_Bp_755
chr11	118123322	118123973	AGO_Bp_756
chr11	118228478	118228785	AGO_Bp_757
chr11	118285851	118286322	AGO_Bp_758
chr11	118344891	118345432	AGO_Bp_759
chr11	118438648	118439025	AGO_Bp_760
chr11	118492564	118493016	AGO_Bp_761
chr11	118647593	118648120	AGO_Bp_762
chr11	118676053	118676564	AGO_Bp_763
chr11	118969060	118969780	AGO_Bp_764
chr11	119200904	119201576	AGO_Bp_765
chr11	128952616	128953236	AGO_Bp_766
chr11	134172488	134172980	AGO_Bp_767
chr12	166508	167143	AGO_Bp_768
chr12	39128564	39129238	AGO_Bp_769
chr12	42003724	42004069	AGO_Bp_770
chr12	44196761	44197394	AGO_Bp_771
chr12	48848046	48848438	AGO_Bp_772
chr12	50632699	50633221	AGO_Bp_773
chr12	50792540	50793115	AGO_Bp_774
chr12	50951622	50952392	AGO_Bp_775
chr12	50968531	50969030	AGO_Bp_776
chr12	51554199	51554871	AGO_Bp_777
chr12	53304157	53304499	AGO_Bp_778
chr12	56197423	56198182	AGO_Bp_779
chr12	60604973	60605332	AGO_Bp_780
chr12	60994808	60995197	AGO_Bp_781
chr12	61771111	61771483	AGO_Bp_782
chr12	62593586	62593914	AGO_Bp_783
chr12	62947574	62948083	AGO_Bp_784
chr12	64030002	64030472	AGO_Bp_785
chr12	64271943	64272500	AGO_Bp_786
chr12	64314156	64314717	AGO_Bp_787
chr12	64329417	64329828	AGO_Bp_788
chr12	64350512	64351156	AGO_Bp_789
chr12	64862451	64863161	AGO_Bp_790
chr12	67501657	67502248	AGO_Bp_791
chr12	68082958	68083459	AGO_Bp_792
chr12	68099866	68100254	AGO_Bp_793
chr12	68624152	68624555	AGO_Bp_794
chr12	70325784	70326334	AGO_Bp_795
chr12	71064200	71064636	AGO_Bp_796
chr12	72277316	72277943	AGO_Bp_797
chr12	72397690	72398068	AGO_Bp_798
chr12	72512329	72512735	AGO_Bp_799
chr12	73185035	73185446	AGO_Bp_800
chr12	74487180	74487775	AGO_Bp_801
chr12	75175610	75176384	AGO_Bp_802
chr12	75950818	75951408	AGO_Bp_803
chr12	77182928	77183273	AGO_Bp_804
chr12	78082826	78083440	AGO_Bp_805
chr12	78667554	78668380	AGO_Bp_806
chr12	79465401	79465881	AGO_Bp_807
chr12	79924154	79924757	AGO_Bp_808
chr12	81599778	81600165	AGO_Bp_809
chr12	83713777	83714448	AGO_Bp_810
chr12	84247265	84247687	AGO_Bp_811
chr12	85467242	85467837	AGO_Bp_812
chr12	91596688	91597347	AGO_Bp_813
chr12	93111964	93112388	AGO_Bp_814
chr12	93288018	93288526	AGO_Bp_815
chr12	97267152	97267612	AGO_Bp_816
chr12	103811157	103811788	AGO_Bp_817
chr12	105842255	105843178	AGO_Bp_818
chr12	107223768	107224308	AGO_Bp_819
chr12	111934357	111934714	AGO_Bp_820
chr12	112483861	112484364	AGO_Bp_821
chr12	112584182	112584840	AGO_Bp_822
chr12	116720254	116721051	AGO_Bp_823
chr12	116814346	116814707	AGO_Bp_824
chr12	117033671	117034165	AGO_Bp_825
chr12	117066536	117067103	AGO_Bp_826
chr12	117943948	117944287	AGO_Bp_827
chr12	118320266	118320918	AGO_Bp_828
chr12	121091007	121091471	AGO_Bp_829
chr12	123012229	123012868	AGO_Bp_830
chr12	124203676	124204131	AGO_Bp_831
chr12	124353718	124354153	AGO_Bp_832
chr12	126162277	126162818	AGO_Bp_833
chr12	126658114	126658731	AGO_Bp_834
chr12	129855771	129856263	AGO_Bp_835
chr12	131248648	131249689	AGO_Bp_836
chr12	131802482	131803097	AGO_Bp_837
chr12	131883466	131883872	AGO_Bp_838
chr12	131894232	131894819	AGO_Bp_839
chr12	133111750	133112214	AGO_Bp_840
chr12	133678354	133678998	AGO_Bp_841
chr12	133696892	133697400	AGO_Bp_842
chr13	26310931	26311253	AGO_Bp_843
chr13	27679395	27679863	AGO_Bp_844
chr13	29122582	29123039	AGO_Bp_845
chr13	35667009	35667396	AGO_Bp_846
chr13	63897513	63897864	AGO_Bp_847
chr13	91413434	91413843	AGO_Bp_848
chr14	21004624	21005051	AGO_Bp_849
chr14	22107131	22107587	AGO_Bp_850
chr14	22305934	22306276	AGO_Bp_851
chr14	22768380	22768781	AGO_Bp_852
chr14	22989681	22990287	AGO_Bp_853
chr14	24415661	24416223	AGO_Bp_854
chr14	25270166	25270545	AGO_Bp_855
chr14	27373112	27373486	AGO_Bp_856
chr14	27676546	27677195	AGO_Bp_857
chr14	28450970	28451429	AGO_Bp_858
chr14	31201797	31202261	AGO_Bp_859
chr14	32274618	32275078	AGO_Bp_860
chr14	32368167	32368561	AGO_Bp_861
chr14	32858192	32858662	AGO_Bp_862
chr14	34673609	34674099	AGO_Bp_863
chr14	35753910	35754257	AGO_Bp_864
chr14	35915679	35916121	AGO_Bp_865
chr14	36309889	36310410	AGO_Bp_866
chr14	36363729	36364171	AGO_Bp_867
chr14	39077155	39077494	AGO_Bp_868
chr14	40480476	40481091	AGO_Bp_869
chr14	40629346	40629841	AGO_Bp_870
chr14	40908177	40908579	AGO_Bp_871
chr14	41589456	41589893	AGO_Bp_872
chr14	42941238	42941642	AGO_Bp_873
chr14	43457621	43458393	AGO_Bp_874
chr14	43515021	43515352	AGO_Bp_875
chr14	44432321	44432896	AGO_Bp_876
chr14	45734418	45734815	AGO_Bp_877
chr14	45970017	45970562	AGO_Bp_878
chr14	51261667	51262230	AGO_Bp_879
chr14	52122715	52123250	AGO_Bp_880
chr14	53361702	53362333	AGO_Bp_881
chr14	54908812	54909392	AGO_Bp_882
chr14	55622989	55624022	AGO_Bp_883
chr14	55706746	55707305	AGO_Bp_884
chr14	55761529	55761963	AGO_Bp_885
chr14	55916569	55916979	AGO_Bp_886
chr14	55920346	55921246	AGO_Bp_887
chr14	56007263	56007712	AGO_Bp_888
chr14	56224517	56224908	AGO_Bp_889
chr14	58575129	58575655	AGO_Bp_890
chr14	59571477	59572031	AGO_Bp_891
chr14	59592277	59592649	AGO_Bp_892
chr14	61320759	61321227	AGO_Bp_893
chr14	62207608	62208006	AGO_Bp_894
chr14	62699586	62700021	AGO_Bp_895
chr14	65027339	65027719	AGO_Bp_896
chr14	65784606	65784947	AGO_Bp_897
chr14	68492557	68493155	AGO_Bp_898
chr14	68718978	68719470	AGO_Bp_899
chr14	68778833	68779380	AGO_Bp_900
chr14	70200060	70200520	AGO_Bp_901
chr14	70519185	70519607	AGO_Bp_902
chr14	70888900	70889649	AGO_Bp_903
chr14	71129447	71130011	AGO_Bp_904
chr14	72046133	72046447	AGO_Bp_905
chr14	73967173	73967799	AGO_Bp_906
chr14	74573657	74574115	AGO_Bp_907
chr14	76129923	76130402	AGO_Bp_908
chr14	77114499	77114939	AGO_Bp_909
chr14	78208765	78209342	AGO_Bp_910
chr14	81648981	81649303	AGO_Bp_911
chr14	81839858	81840256	AGO_Bp_912
chr14	81846543	81847185	AGO_Bp_913
chr14	87567308	87567781	AGO_Bp_914
chr14	88981153	88981519	AGO_Bp_915
chr14	89993371	89994235	AGO_Bp_916
chr14	90968969	90969339	AGO_Bp_917
chr14	91284969	91285318	AGO_Bp_918
chr14	91558502	91558930	AGO_Bp_919
chr14	91908885	91909293	AGO_Bp_920
chr14	91962966	91963469	AGO_Bp_921
chr14	91982968	91983721	AGO_Bp_922
chr14	92571921	92572268	AGO_Bp_923
chr14	93493025	93493691	AGO_Bp_924
chr14	96024479	96025100	AGO_Bp_925
chr14	96382931	96383410	AGO_Bp_926
chr14	97550001	97550735	AGO_Bp_927
chr14	98397304	98397832	AGO_Bp_928
chr14	98699973	98700735	AGO_Bp_929
chr14	100418230	100418987	AGO_Bp_930
chr14	100536505	100536855	AGO_Bp_931
chr14	102292559	102292979	AGO_Bp_932
chr14	103547492	103548330	AGO_Bp_933
chr14	104740870	104741446	AGO_Bp_934
chr14	106083444	106084177	AGO_Bp_935
chr14	106097087	106097438	AGO_Bp_936
chr14	106156472	106157627	AGO_Bp_937
chr14	106194512	106194972	AGO_Bp_938
chr15	20513635	20515072	AGO_Bp_939
chr15	20515634	20516297	AGO_Bp_940
chr15	38535421	38535785	AGO_Bp_941
chr15	39343804	39344330	AGO_Bp_942
chr15	39413378	39413849	AGO_Bp_943
chr15	39762479	39762811	AGO_Bp_944
chr15	40008363	40008743	AGO_Bp_945
chr15	40259944	40260657	AGO_Bp_946
chr15	41634132	41634571	AGO_Bp_947
chr15	49952307	49953078	AGO_Bp_948
chr15	50001869	50002606	AGO_Bp_949
chr15	50116015	50116648	AGO_Bp_950
chr15	50194641	50194938	AGO_Bp_951
chr15	50429622	50429987	AGO_Bp_952
chr15	50633916	50634460	AGO_Bp_953
chr15	50646002	50646382	AGO_Bp_954
chr15	50648199	50649361	AGO_Bp_955
chr15	51102261	51103307	AGO_Bp_956
chr15	51553623	51554029	AGO_Bp_957
chr15	51791456	51792103	AGO_Bp_958
chr15	51820137	51820604	AGO_Bp_959
chr15	51861889	51862572	AGO_Bp_960
chr15	51924403	51924951	AGO_Bp_961
chr15	52025274	52025887	AGO_Bp_962
chr15	52118351	52118807	AGO_Bp_963
chr15	52220176	52220682	AGO_Bp_964
chr15	52265030	52265491	AGO_Bp_965
chr15	52326681	52327374	AGO_Bp_966
chr15	52344148	52344523	AGO_Bp_967
chr15	52352621	52353074	AGO_Bp_968
chr15	52380127	52380868	AGO_Bp_969
chr15	52933386	52934143	AGO_Bp_970
chr15	52974161	52974727	AGO_Bp_971
chr15	53060463	53060953	AGO_Bp_972
chr15	53083954	53084378	AGO_Bp_973
chr15	54039585	54040116	AGO_Bp_974
chr15	63072702	63073390	AGO_Bp_975
chr15	63426405	63426949	AGO_Bp_976
chr15	64479763	64480186	AGO_Bp_977
chr15	67837184	67837693	AGO_Bp_978
chr15	77991639	77992239	AGO_Bp_979
chr15	85299223	85299852	AGO_Bp_980
chr16	8226284	8226784	AGO_Bp_981
chr16	8611576	8612357	AGO_Bp_982
chr16	10696248	10696983	AGO_Bp_983
chr16	10756805	10757364	AGO_Bp_984
chr16	12117513	12118043	AGO_Bp_985
chr16	13385116	13385539	AGO_Bp_986
chr16	14365813	14366202	AGO_Bp_987
chr16	14630942	14631292	AGO_Bp_988
chr16	14714910	14715392	AGO_Bp_989
chr16	15952817	15953314	AGO_Bp_990
chr16	19287443	19288119	AGO_Bp_991
chr16	20240737	20241435	AGO_Bp_992
chr16	20689578	20690072	AGO_Bp_993
chr16	22387686	22388033	AGO_Bp_994
chr16	26824231	26824687	AGO_Bp_995
chr16	29284463	29285271	AGO_Bp_996
chr16	30440554	30441054	AGO_Bp_997
chr16	30674243	30674696	AGO_Bp_998
chr16	30719918	30720423	AGO_Bp_999
chr16	31129443	31130010	AGO_Bp_1000
chr16	31726586	31727059	AGO_Bp_1001
chr16	32342824	32343468	AGO_Bp_1002
chr16	32656875	32657313	AGO_Bp_1003
chr16	32816943	32817497	AGO_Bp_1004
chr16	32818285	32819076	AGO_Bp_1005
chr16	33340411	33341098	AGO_Bp_1006
chr16	33341664	33342394	AGO_Bp_1007
chr16	33342555	33343234	AGO_Bp_1008
chr16	33576503	33577534	AGO_Bp_1009
chr16	68267245	68267838	AGO_Bp_1010
chr16	68412601	68413244	AGO_Bp_1011
chr16	69213119	69213746	AGO_Bp_1012
chr16	69696885	69697322	AGO_Bp_1013
chr16	70188207	70188846	AGO_Bp_1014
chr16	71017010	71017443	AGO_Bp_1015
chr16	71050531	71050960	AGO_Bp_1016
chr16	71100682	71101416	AGO_Bp_1017
chr16	72296130	72296533	AGO_Bp_1018
chr16	72398219	72398725	AGO_Bp_1019
chr16	72903778	72904237	AGO_Bp_1020
chr16	73247957	73248352	AGO_Bp_1021
chr16	74474113	74474697	AGO_Bp_1022
chr16	74491389	74491832	AGO_Bp_1023
chr16	74672190	74672522	AGO_Bp_1024
chr16	76127564	76128211	AGO_Bp_1025
chr16	77753763	77754198	AGO_Bp_1026
chr16	78172484	78172925	AGO_Bp_1027
chr16	78772985	78773478	AGO_Bp_1028
chr16	80116421	80117026	AGO_Bp_1029
chr16	80344495	80344858	AGO_Bp_1030
chr16	80610325	80610932	AGO_Bp_1031
chr16	80691251	80691744	AGO_Bp_1032
chr16	80750330	80750957	AGO_Bp_1033
chr16	80821799	80822363	AGO_Bp_1034
chr16	81299261	81299806	AGO_Bp_1035
chr16	82162138	82162871	AGO_Bp_1036
chr16	82446224	82446749	AGO_Bp_1037
chr16	83764162	83764685	AGO_Bp_1038
chr16	84206073	84206410	AGO_Bp_1039
chr16	84736726	84737386	AGO_Bp_1040
chr16	85493731	85494212	AGO_Bp_1041
chr16	86144611	86145017	AGO_Bp_1042
chr16	87644711	87645258	AGO_Bp_1043
chr16	87814973	87815631	AGO_Bp_1044
chr16	88280446	88281263	AGO_Bp_1045
chr16	89405370	89405897	AGO_Bp_1046
chr16	89462282	89462754	AGO_Bp_1047
chr17	194097	194664	AGO_Bp_1048
chr17	27600771	27601266	AGO_Bp_1049
chr17	27645699	27646066	AGO_Bp_1050
chr17	41519001	41519376	AGO_Bp_1051
chr17	45703626	45704166	AGO_Bp_1052
chr17	45782371	45782785	AGO_Bp_1053
chr17	45795349	45795858	AGO_Bp_1054
chr17	45816402	45816782	AGO_Bp_1055
chr17	46047262	46048100	AGO_Bp_1056
chr17	46076913	46077309	AGO_Bp_1057
chr17	46180093	46181186	AGO_Bp_1058
chr17	46513757	46514317	AGO_Bp_1059
chr17	46540714	46541092	AGO_Bp_1060
chr17	47037907	47038394	AGO_Bp_1061
chr17	47512789	47513289	AGO_Bp_1062
chr17	47795293	47795637	AGO_Bp_1063
chr17	48738659	48739077	AGO_Bp_1064
chr17	48787343	48788013	AGO_Bp_1065
chr17	49013031	49013469	AGO_Bp_1066
chr17	49238441	49239281	AGO_Bp_1067
chr17	49248182	49248740	AGO_Bp_1068
chr17	49262467	49262898	AGO_Bp_1069
chr17	49362407	49363054	AGO_Bp_1070
chr17	49685434	49685871	AGO_Bp_1071
chr17	49769104	49769455	AGO_Bp_1072
chr17	50488922	50489482	AGO_Bp_1073
chr17	50662951	50663438	AGO_Bp_1074
chr17	50953228	50953659	AGO_Bp_1075
chr17	51046063	51046559	AGO_Bp_1076
chr17	51047185	51047521	AGO_Bp_1077
chr17	51159827	51160481	AGO_Bp_1078
chr17	51197412	51197872	AGO_Bp_1079
chr17	51593486	51593894	AGO_Bp_1080
chr17	52036949	52037719	AGO_Bp_1081
chr17	52328533	52328871	AGO_Bp_1082
chr17	52361100	52361729	AGO_Bp_1083
chr17	52522059	52522473	AGO_Bp_1084
chr17	52584700	52585287	AGO_Bp_1085
chr17	52602209	52602891	AGO_Bp_1086
chr17	52767295	52767821	AGO_Bp_1087
chr17	52988047	52988449	AGO_Bp_1088
chr17	53056865	53057389	AGO_Bp_1089
chr17	53330802	53331362	AGO_Bp_1090
chr17	53870420	53871171	AGO_Bp_1091
chr17	53945410	53945924	AGO_Bp_1092
chr17	54243187	54243683	AGO_Bp_1093
chr17	54374711	54375176	AGO_Bp_1094
chr17	54783767	54784200	AGO_Bp_1095
chr17	54969630	54970503	AGO_Bp_1096
chr17	55093441	55093820	AGO_Bp_1097
chr17	55161645	55162135	AGO_Bp_1098
chr17	55222460	55222998	AGO_Bp_1099
chr17	55231160	55231605	AGO_Bp_1100
chr17	55395419	55395894	AGO_Bp_1101
chr17	55419587	55419969	AGO_Bp_1102
chr17	55475482	55476131	AGO_Bp_1103
chr17	55482252	55482616	AGO_Bp_1104
chr17	55485091	55485615	AGO_Bp_1105
chr17	55486534	55487107	AGO_Bp_1106
chr17	55726456	55726862	AGO_Bp_1107
chr17	55977831	55978330	AGO_Bp_1108
chr17	56158957	56159508	AGO_Bp_1109
chr17	56172121	56172437	AGO_Bp_1110
chr17	56353077	56353455	AGO_Bp_1111
chr17	56368948	56369498	AGO_Bp_1112
chr17	56428679	56429140	AGO_Bp_1113
chr17	56451156	56451567	AGO_Bp_1114
chr17	56648217	56648549	AGO_Bp_1115
chr17	56661819	56662168	AGO_Bp_1116
chr17	56691839	56692331	AGO_Bp_1117
chr17	56707916	56708547	AGO_Bp_1118
chr17	56710395	56710971	AGO_Bp_1119
chr17	56720133	56720643	AGO_Bp_1120
chr17	56742579	56742980	AGO_Bp_1121
chr17	56749560	56750008	AGO_Bp_1122
chr17	56908661	56909508	AGO_Bp_1123
chr17	56910864	56911583	AGO_Bp_1124
chr17	56963018	56963429	AGO_Bp_1125
chr17	56964884	56965497	AGO_Bp_1126
chr17	56972551	56972977	AGO_Bp_1127
chr17	56989563	56989998	AGO_Bp_1128
chr17	57007717	57008266	AGO_Bp_1129
chr17	57078681	57079303	AGO_Bp_1130
chr17	57081764	57082248	AGO_Bp_1131
chr17	57085450	57085851	AGO_Bp_1132
chr17	57088807	57089456	AGO_Bp_1133
chr17	57124963	57125964	AGO_Bp_1134
chr17	57155818	57156260	AGO_Bp_1135
chr17	57156522	57157286	AGO_Bp_1136
chr17	57165092	57165466	AGO_Bp_1137
chr17	57177417	57178083	AGO_Bp_1138
chr17	57178413	57178819	AGO_Bp_1139
chr17	57181630	57181970	AGO_Bp_1140
chr17	57184625	57185007	AGO_Bp_1141
chr17	57243505	57243919	AGO_Bp_1142
chr17	57333450	57334172	AGO_Bp_1143
chr17	57374463	57374815	AGO_Bp_1144
chr17	57382301	57383119	AGO_Bp_1145
chr17	57432509	57433027	AGO_Bp_1146
chr17	57525075	57525788	AGO_Bp_1147
chr17	57533161	57533960	AGO_Bp_1148
chr17	57541329	57541823	AGO_Bp_1149
chr17	57582980	57583775	AGO_Bp_1150
chr17	57629195	57629780	AGO_Bp_1151
chr17	57644270	57645022	AGO_Bp_1152
chr17	57766974	57767579	AGO_Bp_1153
chr17	57800512	57801172	AGO_Bp_1154
chr17	57856303	57856856	AGO_Bp_1155
chr17	57892383	57892923	AGO_Bp_1156
chr17	57914832	57915427	AGO_Bp_1157
chr17	57923929	57924626	AGO_Bp_1158
chr17	57924908	57925474	AGO_Bp_1159
chr17	57930354	57931143	AGO_Bp_1160
chr17	57933783	57935084	AGO_Bp_1161
chr17	57936777	57937218	AGO_Bp_1162
chr17	57964618	57965114	AGO_Bp_1163
chr17	57989817	57991027	AGO_Bp_1164
chr17	57993722	57994165	AGO_Bp_1165
chr17	58114656	58115418	AGO_Bp_1166
chr17	58129389	58130158	AGO_Bp_1167
chr17	58132908	58133259	AGO_Bp_1168
chr17	58152079	58152512	AGO_Bp_1169
chr17	58157925	58158525	AGO_Bp_1170
chr17	58176351	58176863	AGO_Bp_1171
chr17	58204909	58205223	AGO_Bp_1172
chr17	58219802	58220438	AGO_Bp_1173
chr17	58225268	58225814	AGO_Bp_1174
chr17	58244254	58245052	AGO_Bp_1175
chr17	58245142	58245515	AGO_Bp_1176
chr17	58271681	58272058	AGO_Bp_1177
chr17	58275242	58275588	AGO_Bp_1178
chr17	58298629	58298989	AGO_Bp_1179
chr17	58307892	58308317	AGO_Bp_1180
chr17	58312177	58312755	AGO_Bp_1181
chr17	58314836	58315233	AGO_Bp_1182
chr17	58320102	58320627	AGO_Bp_1183
chr17	58325325	58325806	AGO_Bp_1184
chr17	58326020	58327007	AGO_Bp_1185
chr17	58355503	58355886	AGO_Bp_1186
chr17	58360934	58361484	AGO_Bp_1187
chr17	58362073	58362582	AGO_Bp_1188
chr17	58369069	58369971	AGO_Bp_1189
chr17	58392955	58393608	AGO_Bp_1190
chr17	58398631	58399080	AGO_Bp_1191
chr17	58405587	58406169	AGO_Bp_1192
chr17	58425496	58426135	AGO_Bp_1193
chr17	58448958	58449929	AGO_Bp_1194
chr17	58455415	58455982	AGO_Bp_1195
chr17	58460764	58461909	AGO_Bp_1196
chr17	58470387	58471049	AGO_Bp_1197
chr17	58498240	58498699	AGO_Bp_1198
chr17	58510032	58510405	AGO_Bp_1199
chr17	58512900	58513681	AGO_Bp_1200
chr17	58544694	58545193	AGO_Bp_1201
chr17	58546907	58547681	AGO_Bp_1202
chr17	58550245	58550782	AGO_Bp_1203
chr17	58564541	58564934	AGO_Bp_1204
chr17	58573144	58573974	AGO_Bp_1205
chr17	58575468	58575943	AGO_Bp_1206
chr17	58583615	58584070	AGO_Bp_1207
chr17	58588243	58588652	AGO_Bp_1208
chr17	58595068	58595483	AGO_Bp_1209
chr17	58599396	58599831	AGO_Bp_1210
chr17	58609404	58609923	AGO_Bp_1211
chr17	58618506	58619086	AGO_Bp_1212
chr17	58621066	58621570	AGO_Bp_1213
chr17	58651062	58651511	AGO_Bp_1214
chr17	58668545	58669108	AGO_Bp_1215
chr17	58675327	58676140	AGO_Bp_1216
chr17	58678700	58679579	AGO_Bp_1217
chr17	58683316	58683823	AGO_Bp_1218
chr17	58706327	58706975	AGO_Bp_1219
chr17	58717623	58718121	AGO_Bp_1220
chr17	58718673	58719200	AGO_Bp_1221
chr17	58725129	58725675	AGO_Bp_1222
chr17	58729430	58729920	AGO_Bp_1223
chr17	58753201	58753628	AGO_Bp_1224
chr17	58761238	58761618	AGO_Bp_1225
chr17	58765191	58765652	AGO_Bp_1226
chr17	58768604	58769103	AGO_Bp_1227
chr17	58789786	58790366	AGO_Bp_1228
chr17	58827932	58828353	AGO_Bp_1229
chr17	58851379	58851935	AGO_Bp_1230
chr17	58877244	58877863	AGO_Bp_1231
chr17	58915412	58916407	AGO_Bp_1232
chr17	58974039	58974690	AGO_Bp_1233
chr17	59046940	59047504	AGO_Bp_1234
chr17	59143422	59143883	AGO_Bp_1235
chr17	59185121	59185658	AGO_Bp_1236
chr17	59217485	59217964	AGO_Bp_1237
chr17	59287783	59288524	AGO_Bp_1238
chr17	59290855	59291373	AGO_Bp_1239
chr17	59306540	59307103	AGO_Bp_1240
chr17	59310665	59311095	AGO_Bp_1241
chr17	59311369	59312046	AGO_Bp_1242
chr17	59314401	59314801	AGO_Bp_1243
chr17	59318029	59318554	AGO_Bp_1244
chr17	59319605	59320258	AGO_Bp_1245
chr17	59322289	59322705	AGO_Bp_1246
chr17	59324910	59325776	AGO_Bp_1247
chr17	59332353	59333199	AGO_Bp_1248
chr17	59334913	59335740	AGO_Bp_1249
chr17	59336428	59337256	AGO_Bp_1250
chr17	59346798	59347203	AGO_Bp_1251
chr17	59357416	59357947	AGO_Bp_1252
chr17	59364936	59365744	AGO_Bp_1253
chr17	59366340	59367002	AGO_Bp_1254
chr17	59372192	59372674	AGO_Bp_1255
chr17	59373425	59373763	AGO_Bp_1256
chr17	59380734	59382092	AGO_Bp_1257
chr17	59391371	59391721	AGO_Bp_1258
chr17	59398586	59399133	AGO_Bp_1259
chr17	59401038	59401741	AGO_Bp_1260
chr17	59403261	59404132	AGO_Bp_1261
chr17	59411247	59411700	AGO_Bp_1262
chr17	59417636	59418295	AGO_Bp_1263
chr17	59426493	59426883	AGO_Bp_1264
chr17	59427054	59427443	AGO_Bp_1265
chr17	59428911	59429546	AGO_Bp_1266
chr17	59431388	59432143	AGO_Bp_1267
chr17	59432875	59433357	AGO_Bp_1268
chr17	59441115	59441806	AGO_Bp_1269
chr17	59458809	59459258	AGO_Bp_1270
chr17	59465180	59466132	AGO_Bp_1271
chr17	59466568	59467212	AGO_Bp_1272
chr17	59468160	59468891	AGO_Bp_1273
chr17	59469408	59469814	AGO_Bp_1274
chr17	59471120	59471909	AGO_Bp_1275
chr17	59475227	59475642	AGO_Bp_1276
chr17	59481069	59481609	AGO_Bp_1277
chr17	59484336	59485063	AGO_Bp_1278
chr17	59491600	59491981	AGO_Bp_1279
chr17	59493617	59493949	AGO_Bp_1280
chr17	59495986	59496514	AGO_Bp_1281
chr17	59500046	59500466	AGO_Bp_1282
chr17	59511032	59511968	AGO_Bp_1283
chr17	59513499	59514101	AGO_Bp_1284
chr17	59517768	59518565	AGO_Bp_1285
chr17	59530983	59531591	AGO_Bp_1286
chr17	59532867	59533310	AGO_Bp_1287
chr17	59536516	59536890	AGO_Bp_1288
chr17	59543243	59543849	AGO_Bp_1289
chr17	59555306	59555848	AGO_Bp_1290
chr17	59557853	59558379	AGO_Bp_1291
chr17	59566945	59567577	AGO_Bp_1292
chr17	59569243	59569706	AGO_Bp_1293
chr17	59569817	59570390	AGO_Bp_1294
chr17	59581400	59582441	AGO_Bp_1295
chr17	59596967	59597647	AGO_Bp_1296
chr17	59627184	59627935	AGO_Bp_1297
chr17	59635181	59635779	AGO_Bp_1298
chr17	59638644	59639360	AGO_Bp_1299
chr17	59640691	59641127	AGO_Bp_1300
chr17	59652902	59653309	AGO_Bp_1301
chr17	59666709	59667403	AGO_Bp_1302
chr17	59669266	59669735	AGO_Bp_1303
chr17	59708123	59708708	AGO_Bp_1304
chr17	59740142	59740804	AGO_Bp_1305
chr17	59769808	59770179	AGO_Bp_1306
chr17	59785746	59786216	AGO_Bp_1307
chr17	59805691	59806223	AGO_Bp_1308
chr17	59809411	59809986	AGO_Bp_1309
chr17	59818411	59818916	AGO_Bp_1310
chr17	59845099	59845567	AGO_Bp_1311
chr17	59853403	59854338	AGO_Bp_1312
chr17	59863295	59863749	AGO_Bp_1313
chr17	59870955	59871311	AGO_Bp_1314
chr17	59871573	59871958	AGO_Bp_1315
chr17	59878841	59879645	AGO_Bp_1316
chr17	59885783	59886119	AGO_Bp_1317
chr17	59893424	59893886	AGO_Bp_1318
chr17	59899758	59900633	AGO_Bp_1319
chr17	59915025	59915466	AGO_Bp_1320
chr17	59917760	59918406	AGO_Bp_1321
chr17	59924149	59924665	AGO_Bp_1322
chr17	59947666	59948195	AGO_Bp_1323
chr17	60053430	60053878	AGO_Bp_1324
chr17	60078400	60079078	AGO_Bp_1325
chr17	60081741	60082249	AGO_Bp_1326
chr17	60110738	60111240	AGO_Bp_1327
chr17	60122927	60123295	AGO_Bp_1328
chr17	60135995	60136444	AGO_Bp_1329
chr17	60143860	60144334	AGO_Bp_1330
chr17	60179048	60179536	AGO_Bp_1331
chr17	60214009	60214813	AGO_Bp_1332
chr17	60242194	60242933	AGO_Bp_1333
chr17	60255003	60256095	AGO_Bp_1334
chr17	60276288	60276779	AGO_Bp_1335
chr17	60381254	60381728	AGO_Bp_1336
chr17	60428509	60429027	AGO_Bp_1337
chr17	60476279	60476687	AGO_Bp_1338
chr17	60485944	60486532	AGO_Bp_1339
chr17	60554630	60555346	AGO_Bp_1340
chr17	60582894	60583259	AGO_Bp_1341
chr17	60614348	60615152	AGO_Bp_1342
chr17	60650205	60650626	AGO_Bp_1343
chr17	60659709	60660320	AGO_Bp_1344
chr17	60779227	60779631	AGO_Bp_1345
chr17	60782447	60783256	AGO_Bp_1346
chr17	60789210	60789558	AGO_Bp_1347
chr17	60791261	60792047	AGO_Bp_1348
chr17	60795035	60795663	AGO_Bp_1349
chr17	60797189	60797708	AGO_Bp_1350
chr17	60813533	60813998	AGO_Bp_1351
chr17	60837215	60837792	AGO_Bp_1352
chr17	60844166	60844510	AGO_Bp_1353
chr17	60884003	60884717	AGO_Bp_1354
chr17	60896874	60897354	AGO_Bp_1355
chr17	60898457	60899702	AGO_Bp_1356
chr17	60916044	60916788	AGO_Bp_1357
chr17	61015670	61016414	AGO_Bp_1358
chr17	61022379	61022867	AGO_Bp_1359
chr17	61042502	61042911	AGO_Bp_1360
chr17	61060680	61061166	AGO_Bp_1361
chr17	61061626	61062261	AGO_Bp_1362
chr17	61106927	61107422	AGO_Bp_1363
chr17	61108743	61109593	AGO_Bp_1364
chr17	61113156	61113728	AGO_Bp_1365
chr17	61166530	61167220	AGO_Bp_1366
chr17	61183599	61184107	AGO_Bp_1367
chr17	61240117	61240668	AGO_Bp_1368
chr17	61266695	61267171	AGO_Bp_1369
chr17	61273219	61274003	AGO_Bp_1370
chr17	61465197	61465702	AGO_Bp_1371
chr17	61504507	61505666	AGO_Bp_1372
chr17	61535759	61536321	AGO_Bp_1373
chr17	61538827	61539198	AGO_Bp_1374
chr17	61550041	61550423	AGO_Bp_1375
chr17	61589220	61589759	AGO_Bp_1376
chr17	61628733	61629047	AGO_Bp_1377
chr17	61640308	61640759	AGO_Bp_1378
chr17	61654498	61654947	AGO_Bp_1379
chr17	61677761	61678171	AGO_Bp_1380
chr17	61678963	61679420	AGO_Bp_1381
chr17	61712204	61712805	AGO_Bp_1382
chr17	61805372	61805869	AGO_Bp_1383
chr17	61821899	61822413	AGO_Bp_1384
chr17	61853393	61853938	AGO_Bp_1385
chr17	61891638	61892003	AGO_Bp_1386
chr17	62013540	62014049	AGO_Bp_1387
chr17	62063863	62064485	AGO_Bp_1388
chr17	62067005	62067546	AGO_Bp_1389
chr17	62161513	62162367	AGO_Bp_1390
chr17	62215782	62216287	AGO_Bp_1391
chr17	62267879	62268618	AGO_Bp_1392
chr17	62352210	62352960	AGO_Bp_1393
chr17	62499376	62499888	AGO_Bp_1394
chr17	62525387	62525975	AGO_Bp_1395
chr17	62699197	62699723	AGO_Bp_1396
chr17	62761634	62762170	AGO_Bp_1397
chr17	62770624	62770982	AGO_Bp_1398
chr17	62970548	62971315	AGO_Bp_1399
chr17	63018779	63019414	AGO_Bp_1400
chr17	63032110	63032475	AGO_Bp_1401
chr17	63211006	63211456	AGO_Bp_1402
chr17	63216723	63217166	AGO_Bp_1403
chr17	63554113	63554481	AGO_Bp_1404
chr17	63806986	63807536	AGO_Bp_1405
chr17	63967358	63968145	AGO_Bp_1406
chr17	64202827	64203547	AGO_Bp_1407
chr17	64251430	64251766	AGO_Bp_1408
chr17	64504444	64504919	AGO_Bp_1409
chr17	64513457	64514117	AGO_Bp_1410
chr17	64549529	64550154	AGO_Bp_1411
chr17	64580698	64581089	AGO_Bp_1412
chr17	64584249	64584602	AGO_Bp_1413
chr17	64669688	64670036	AGO_Bp_1414
chr17	64680033	64680605	AGO_Bp_1415
chr17	64754503	64755042	AGO_Bp_1416
chr17	64806587	64807003	AGO_Bp_1417
chr17	64895745	64896103	AGO_Bp_1418
chr17	64937387	64937814	AGO_Bp_1419
chr17	64947113	64947735	AGO_Bp_1420
chr17	64962732	64963728	AGO_Bp_1421
chr17	64964872	64965391	AGO_Bp_1422
chr17	65016381	65017128	AGO_Bp_1423
chr17	65133508	65134122	AGO_Bp_1424
chr17	65153998	65154449	AGO_Bp_1425
chr17	65195899	65196668	AGO_Bp_1426
chr17	65212599	65213094	AGO_Bp_1427
chr17	65223605	65224038	AGO_Bp_1428
chr17	65346801	65347204	AGO_Bp_1429
chr17	65361864	65362335	AGO_Bp_1430
chr17	65513421	65513891	AGO_Bp_1431
chr17	65587122	65587598	AGO_Bp_1432
chr17	65595496	65596049	AGO_Bp_1433
chr17	65627997	65628480	AGO_Bp_1434
chr17	65635248	65635783	AGO_Bp_1435
chr17	65865214	65865626	AGO_Bp_1436
chr17	65932450	65932828	AGO_Bp_1437
chr17	66214168	66214532	AGO_Bp_1438
chr17	66263032	66263876	AGO_Bp_1439
chr17	66285884	66286382	AGO_Bp_1440
chr17	66300361	66301269	AGO_Bp_1441
chr17	66539975	66540378	AGO_Bp_1442
chr17	66605230	66605946	AGO_Bp_1443
chr17	66740687	66741029	AGO_Bp_1444
chr17	66816928	66817588	AGO_Bp_1445
chr17	67131589	67132140	AGO_Bp_1446
chr17	68552123	68552677	AGO_Bp_1447
chr17	68784876	68785255	AGO_Bp_1448
chr17	69184107	69184718	AGO_Bp_1449
chr17	69802196	69802623	AGO_Bp_1450
chr17	70084725	70085453	AGO_Bp_1451
chr17	70146507	70146972	AGO_Bp_1452
chr17	70813705	70814069	AGO_Bp_1453
chr17	72564412	72564707	AGO_Bp_1454
chr17	73449269	73449685	AGO_Bp_1455
chr17	73451522	73452034	AGO_Bp_1456
chr17	73508031	73508755	AGO_Bp_1457
chr17	73546874	73547424	AGO_Bp_1458
chr17	73559574	73560317	AGO_Bp_1459
chr17	73560928	73561554	AGO_Bp_1460
chr17	73580327	73580759	AGO_Bp_1461
chr17	73695501	73696316	AGO_Bp_1462
chr17	73767154	73768342	AGO_Bp_1463
chr17	73781946	73782456	AGO_Bp_1464
chr17	75505177	75505813	AGO_Bp_1465
chr17	75845154	75845664	AGO_Bp_1466
chr17	76033325	76033754	AGO_Bp_1467
chr17	76714902	76715335	AGO_Bp_1468
chr17	76780200	76780594	AGO_Bp_1469
chr17	80472514	80472838	AGO_Bp_1470
chr17	80986442	80986905	AGO_Bp_1471
chr17	81078505	81079366	AGO_Bp_1472
chr17	81079640	81080241	AGO_Bp_1473
chr17	81135566	81136127	AGO_Bp_1474
chr17	81149870	81150516	AGO_Bp_1475
chr17	81152133	81152705	AGO_Bp_1476
chr18	775330	775695	AGO_Bp_1477
chr18	1899398	1899791	AGO_Bp_1478
chr18	2968974	2969507	AGO_Bp_1479
chr18	3267144	3267912	AGO_Bp_1480
chr18	9492309	9492850	AGO_Bp_1481
chr18	19701146	19701589	AGO_Bp_1482
chr18	21699311	21699806	AGO_Bp_1483
chr18	32397619	32398267	AGO_Bp_1484
chr18	33707603	33708359	AGO_Bp_1485
chr18	33710323	33710761	AGO_Bp_1486
chr19	4197331	4197863	AGO_Bp_1487
chr19	11918265	11918878	AGO_Bp_1488
chr19	12238896	12239310	AGO_Bp_1489
chr19	12384084	12384451	AGO_Bp_1490
chr19	13765043	13765437	AGO_Bp_1491
chr19	15147717	15148431	AGO_Bp_1492
chr19	15149181	15149942	AGO_Bp_1493
chr19	15437258	15437913	AGO_Bp_1494
chr19	16478852	16479558	AGO_Bp_1495
chr19	19062396	19062929	AGO_Bp_1496
chr19	20108984	20109547	AGO_Bp_1497
chr19	21052407	21053009	AGO_Bp_1498
chr19	21535767	21536651	AGO_Bp_1499
chr19	29164409	29164746	AGO_Bp_1500
chr19	33867921	33868573	AGO_Bp_1501
chr19	34028089	34028646	AGO_Bp_1502
chr19	37009240	37009640	AGO_Bp_1503
chr19	37198844	37199184	AGO_Bp_1504
chr19	37333819	37334409	AGO_Bp_1505
chr19	37617904	37618666	AGO_Bp_1506
chr19	38502225	38502675	AGO_Bp_1507
chr19	40446284	40446786	AGO_Bp_1508
chr19	40788132	40788725	AGO_Bp_1509
chr19	42196251	42196829	AGO_Bp_1510
chr19	42548550	42548977	AGO_Bp_1511
chr19	42976658	42977461	AGO_Bp_1512
chr19	43128074	43128565	AGO_Bp_1513
chr19	44240397	44241057	AGO_Bp_1514
chr19	44660330	44660903	AGO_Bp_1515
chr19	45272905	45273534	AGO_Bp_1516
chr19	46548717	46549176	AGO_Bp_1517
chr19	47473162	47473658	AGO_Bp_1518
chr19	47748027	47748364	AGO_Bp_1519
chr19	48514238	48514713	AGO_Bp_1520
chr19	48577683	48578125	AGO_Bp_1521
chr19	49015693	49016670	AGO_Bp_1522
chr19	49137244	49137590	AGO_Bp_1523
chr19	50756189	50756603	AGO_Bp_1524
chr19	51147478	51148138	AGO_Bp_1525
chr19	52767928	52768496	AGO_Bp_1526
chr19	52888403	52888837	AGO_Bp_1527
chr19	53116366	53116916	AGO_Bp_1528
chr19	57864073	57864963	AGO_Bp_1529
chr19	59075862	59076199	AGO_Bp_1530
chr2	226312	226847	AGO_Bp_1531
chr2	279385	279801	AGO_Bp_1532
chr2	1745670	1746305	AGO_Bp_1533
chr2	1844044	1844495	AGO_Bp_1534
chr2	3384070	3384564	AGO_Bp_1535
chr2	3668132	3668811	AGO_Bp_1536
chr2	6197368	6197714	AGO_Bp_1537
chr2	6438291	6438634	AGO_Bp_1538
chr2	7456168	7456783	AGO_Bp_1539
chr2	8285386	8285782	AGO_Bp_1540
chr2	8807868	8808351	AGO_Bp_1541
chr2	10259073	10259611	AGO_Bp_1542
chr2	12584457	12585084	AGO_Bp_1543
chr2	12597276	12597690	AGO_Bp_1544
chr2	12798400	12798861	AGO_Bp_1545
chr2	13987117	13987838	AGO_Bp_1546
chr2	14944196	14944641	AGO_Bp_1547
chr2	15044299	15044756	AGO_Bp_1548
chr2	16114550	16114963	AGO_Bp_1549
chr2	18795231	18795737	AGO_Bp_1550
chr2	19034381	19035099	AGO_Bp_1551
chr2	19232739	19233166	AGO_Bp_1552
chr2	19969568	19969953	AGO_Bp_1553
chr2	20142693	20143236	AGO_Bp_1554
chr2	20365048	20365476	AGO_Bp_1555
chr2	21417967	21418646	AGO_Bp_1556
chr2	22730662	22730996	AGO_Bp_1557
chr2	22758631	22759184	AGO_Bp_1558
chr2	24840325	24840724	AGO_Bp_1559
chr2	27192139	27192713	AGO_Bp_1560
chr2	28403975	28404296	AGO_Bp_1561
chr2	28832011	28832413	AGO_Bp_1562
chr2	28867998	28868426	AGO_Bp_1563
chr2	30151715	30152257	AGO_Bp_1564
chr2	30435910	30436397	AGO_Bp_1565
chr2	31638702	31639102	AGO_Bp_1566
chr2	33525000	33525521	AGO_Bp_1567
chr2	35090483	35091150	AGO_Bp_1568
chr2	37139135	37139509	AGO_Bp_1569
chr2	38641817	38642454	AGO_Bp_1570
chr2	38815867	38816358	AGO_Bp_1571
chr2	40032029	40032574	AGO_Bp_1572
chr2	40474851	40475244	AGO_Bp_1573
chr2	41339202	41339595	AGO_Bp_1574
chr2	41838133	41838488	AGO_Bp_1575
chr2	41913753	41914670	AGO_Bp_1576
chr2	42282604	42283079	AGO_Bp_1577
chr2	43861813	43862357	AGO_Bp_1578
chr2	44545716	44546269	AGO_Bp_1579
chr2	44566316	44566905	AGO_Bp_1580
chr2	45117121	45117884	AGO_Bp_1581
chr2	45498604	45499224	AGO_Bp_1582
chr2	46323094	46323450	AGO_Bp_1583
chr2	46436583	46437191	AGO_Bp_1584
chr2	46785037	46785531	AGO_Bp_1585
chr2	47454369	47454842	AGO_Bp_1586
chr2	48645204	48645626	AGO_Bp_1587
chr2	48719503	48720150	AGO_Bp_1588
chr2	49463184	49463819	AGO_Bp_1589
chr2	50669641	50670189	AGO_Bp_1590
chr2	52759315	52759985	AGO_Bp_1591
chr2	61089866	61090428	AGO_Bp_1592
chr2	62417566	62418069	AGO_Bp_1593
chr2	63492655	63493096	AGO_Bp_1594
chr2	65319416	65320022	AGO_Bp_1595
chr2	67688791	67689344	AGO_Bp_1596
chr2	69755049	69755538	AGO_Bp_1597
chr2	69842948	69843311	AGO_Bp_1598
chr2	70105801	70106264	AGO_Bp_1599
chr2	70144873	70145553	AGO_Bp_1600
chr2	70595764	70596337	AGO_Bp_1601
chr2	71644618	71645096	AGO_Bp_1602
chr2	71949434	71949879	AGO_Bp_1603
chr2	71979007	71979434	AGO_Bp_1604
chr2	72050112	72050562	AGO_Bp_1605
chr2	73038710	73039239	AGO_Bp_1606
chr2	73281677	73282079	AGO_Bp_1607
chr2	74543608	74544183	AGO_Bp_1608
chr2	75569046	75569596	AGO_Bp_1609
chr2	75822503	75822882	AGO_Bp_1610
chr2	76171363	76171836	AGO_Bp_1611
chr2	76219717	76220331	AGO_Bp_1612
chr2	77891737	77892376	AGO_Bp_1613
chr2	78618401	78618900	AGO_Bp_1614
chr2	82149066	82149446	AGO_Bp_1615
chr2	83783327	83783979	AGO_Bp_1616
chr2	85288869	85289381	AGO_Bp_1617
chr2	85844287	85845133	AGO_Bp_1618
chr2	85943764	85944245	AGO_Bp_1619
chr2	87592928	87593618	AGO_Bp_1620
chr2	88764118	88764539	AGO_Bp_1621
chr2	88902578	88902954	AGO_Bp_1622
chr2	88931055	88931589	AGO_Bp_1623
chr2	91761088	91761634	AGO_Bp_1624
chr2	96333162	96333535	AGO_Bp_1625
chr2	96958781	96959289	AGO_Bp_1626
chr2	97061716	97062332	AGO_Bp_1627
chr2	98889505	98889870	AGO_Bp_1628
chr2	99280808	99281295	AGO_Bp_1629
chr2	99638913	99639459	AGO_Bp_1630
chr2	101059004	101059507	AGO_Bp_1631
chr2	103605061	103605745	AGO_Bp_1632
chr2	105128571	105128963	AGO_Bp_1633
chr2	105850945	105851392	AGO_Bp_1634
chr2	106171049	106171502	AGO_Bp_1635
chr2	109326541	109327002	AGO_Bp_1636
chr2	109430650	109431071	AGO_Bp_1637
chr2	112814146	112814780	AGO_Bp_1638
chr2	113223801	113224121	AGO_Bp_1639
chr2	113862404	113862952	AGO_Bp_1640
chr2	118127031	118127501	AGO_Bp_1641
chr2	118560126	118560615	AGO_Bp_1642
chr2	120633314	120633764	AGO_Bp_1643
chr2	121300648	121301201	AGO_Bp_1644
chr2	122353816	122354360	AGO_Bp_1645
chr2	122676366	122676869	AGO_Bp_1646
chr2	122739840	122740389	AGO_Bp_1647
chr2	125237769	125238599	AGO_Bp_1648
chr2	125568496	125568849	AGO_Bp_1649
chr2	126037623	126038298	AGO_Bp_1650
chr2	126639315	126639821	AGO_Bp_1651
chr2	127171306	127171674	AGO_Bp_1652
chr2	127249032	127249454	AGO_Bp_1653
chr2	129066356	129066860	AGO_Bp_1654
chr2	129824594	129825282	AGO_Bp_1655
chr2	133336707	133337240	AGO_Bp_1656
chr2	133915804	133916115	AGO_Bp_1657
chr2	134267951	134268396	AGO_Bp_1658
chr2	134329777	134330148	AGO_Bp_1659
chr2	136250237	136250593	AGO_Bp_1660
chr2	136490165	136490745	AGO_Bp_1661
chr2	136532382	136532822	AGO_Bp_1662
chr2	136944957	136945324	AGO_Bp_1663
chr2	137220868	137221217	AGO_Bp_1664
chr2	139181328	139182068	AGO_Bp_1665
chr2	140372852	140373610	AGO_Bp_1666
chr2	141688478	141689042	AGO_Bp_1667
chr2	143164819	143165185	AGO_Bp_1668
chr2	144344504	144345166	AGO_Bp_1669
chr2	144692132	144692666	AGO_Bp_1670
chr2	144826434	144826922	AGO_Bp_1671
chr2	146608855	146609178	AGO_Bp_1672
chr2	147246536	147246993	AGO_Bp_1673
chr2	148703034	148703703	AGO_Bp_1674
chr2	149438242	149438876	AGO_Bp_1675
chr2	150570064	150570656	AGO_Bp_1676
chr2	151072546	151073256	AGO_Bp_1677
chr2	152305780	152306400	AGO_Bp_1678
chr2	152727451	152728118	AGO_Bp_1679
chr2	153140276	153140640	AGO_Bp_1680
chr2	153218327	153218858	AGO_Bp_1681
chr2	153718751	153719363	AGO_Bp_1682
chr2	154195456	154195825	AGO_Bp_1683
chr2	154479321	154479812	AGO_Bp_1684
chr2	156191733	156192444	AGO_Bp_1685
chr2	157518947	157519382	AGO_Bp_1686
chr2	158569098	158570117	AGO_Bp_1687
chr2	158617891	158618461	AGO_Bp_1688
chr2	159247417	159247730	AGO_Bp_1689
chr2	159504561	159505212	AGO_Bp_1690
chr2	159512197	159512734	AGO_Bp_1691
chr2	161910339	161910896	AGO_Bp_1692
chr2	162249764	162250307	AGO_Bp_1693
chr2	162310665	162310997	AGO_Bp_1694
chr2	162415886	162416374	AGO_Bp_1695
chr2	162419850	162420235	AGO_Bp_1696
chr2	162797471	162798179	AGO_Bp_1697
chr2	164637192	164637847	AGO_Bp_1698
chr2	165634050	165634570	AGO_Bp_1699
chr2	167238553	167239039	AGO_Bp_1700
chr2	168976619	168977155	AGO_Bp_1701
chr2	169759271	169759907	AGO_Bp_1702
chr2	170942409	170942961	AGO_Bp_1703
chr2	171848668	171849176	AGO_Bp_1704
chr2	171957720	171958473	AGO_Bp_1705
chr2	171996551	171997018	AGO_Bp_1706
chr2	172236800	172237356	AGO_Bp_1707
chr2	172527461	172528053	AGO_Bp_1708
chr2	172745395	172746131	AGO_Bp_1709
chr2	173355327	173355845	AGO_Bp_1710
chr2	173416130	173416751	AGO_Bp_1711
chr2	173425949	173426528	AGO_Bp_1712
chr2	173811207	173811849	AGO_Bp_1713
chr2	174264196	174264562	AGO_Bp_1714
chr2	174673186	174673626	AGO_Bp_1715
chr2	175856575	175857160	AGO_Bp_1716
chr2	176552363	176553266	AGO_Bp_1717
chr2	176561021	176561568	AGO_Bp_1718
chr2	176676614	176676975	AGO_Bp_1719
chr2	177633466	177633905	AGO_Bp_1720
chr2	177937645	177938140	AGO_Bp_1721
chr2	178756307	178756663	AGO_Bp_1722
chr2	180005231	180005740	AGO_Bp_1723
chr2	180192365	180192852	AGO_Bp_1724
chr2	180303267	180303857	AGO_Bp_1725
chr2	181231821	181232206	AGO_Bp_1726
chr2	182962258	182962614	AGO_Bp_1727
chr2	183587901	183588453	AGO_Bp_1728
chr2	183796665	183797210	AGO_Bp_1729
chr2	184096843	184097199	AGO_Bp_1730
chr2	184232160	184232592	AGO_Bp_1731
chr2	184976414	184976955	AGO_Bp_1732
chr2	187000380	187000790	AGO_Bp_1733
chr2	188162896	188163699	AGO_Bp_1734
chr2	191175836	191176526	AGO_Bp_1735
chr2	191316353	191317033	AGO_Bp_1736
chr2	191636153	191636624	AGO_Bp_1737
chr2	192328013	192328527	AGO_Bp_1738
chr2	192417058	192417402	AGO_Bp_1739
chr2	192423163	192423624	AGO_Bp_1740
chr2	192505617	192505968	AGO_Bp_1741
chr2	194226517	194227257	AGO_Bp_1742
chr2	195364721	195365204	AGO_Bp_1743
chr2	195986445	195986862	AGO_Bp_1744
chr2	196511990	196512308	AGO_Bp_1745
chr2	196792567	196793081	AGO_Bp_1746
chr2	197271132	197271635	AGO_Bp_1747
chr2	197381309	197381886	AGO_Bp_1748
chr2	197780004	197780525	AGO_Bp_1749
chr2	200758803	200759355	AGO_Bp_1750
chr2	201474131	201474596	AGO_Bp_1751
chr2	202180508	202181026	AGO_Bp_1752
chr2	203314702	203315156	AGO_Bp_1753
chr2	203518064	203518699	AGO_Bp_1754
chr2	203939256	203939952	AGO_Bp_1755
chr2	204443933	204444620	AGO_Bp_1756
chr2	206966260	206966806	AGO_Bp_1757
chr2	207978864	207979547	AGO_Bp_1758
chr2	208827638	208828047	AGO_Bp_1759
chr2	209179714	209180404	AGO_Bp_1760
chr2	210234450	210234887	AGO_Bp_1761
chr2	211545077	211545550	AGO_Bp_1762
chr2	212658324	212659065	AGO_Bp_1763
chr2	213536856	213537252	AGO_Bp_1764
chr2	214169819	214170279	AGO_Bp_1765
chr2	214174322	214174928	AGO_Bp_1766
chr2	214207716	214208174	AGO_Bp_1767
chr2	215083085	215083510	AGO_Bp_1768
chr2	215159414	215159787	AGO_Bp_1769
chr2	215543323	215543727	AGO_Bp_1770
chr2	217276274	217276772	AGO_Bp_1771
chr2	217854248	217854752	AGO_Bp_1772
chr2	217907331	217907811	AGO_Bp_1773
chr2	218163983	218164521	AGO_Bp_1774
chr2	220698529	220698939	AGO_Bp_1775
chr2	221353514	221354153	AGO_Bp_1776
chr2	221794933	221795712	AGO_Bp_1777
chr2	222618714	222619169	AGO_Bp_1778
chr2	224344775	224345124	AGO_Bp_1779
chr2	226827887	226828545	AGO_Bp_1780
chr2	226960179	226960668	AGO_Bp_1781
chr2	227455230	227455806	AGO_Bp_1782
chr2	237647442	237647910	AGO_Bp_1783
chr2	238422292	238422818	AGO_Bp_1784
chr2	240949542	240950161	AGO_Bp_1785
chr2	241647180	241647681	AGO_Bp_1786
chr2	242803461	242804091	AGO_Bp_1787
chr20	8409647	8410061	AGO_Bp_1788
chr20	13119844	13120387	AGO_Bp_1789
chr20	14837212	14837682	AGO_Bp_1790
chr20	15041129	15041700	AGO_Bp_1791
chr20	16636412	16637238	AGO_Bp_1792
chr20	25224398	25224946	AGO_Bp_1793
chr20	39562342	39562940	AGO_Bp_1794
chr20	39649290	39650121	AGO_Bp_1795
chr20	39655499	39656058	AGO_Bp_1796
chr20	39659749	39660161	AGO_Bp_1797
chr20	39667600	39667960	AGO_Bp_1798
chr20	39680862	39681292	AGO_Bp_1799
chr20	39754845	39755202	AGO_Bp_1800
chr20	39772831	39773715	AGO_Bp_1801
chr20	39777778	39778502	AGO_Bp_1802
chr20	39785438	39785794	AGO_Bp_1803
chr20	39787827	39788801	AGO_Bp_1804
chr20	39895745	39896254	AGO_Bp_1805
chr20	39936862	39937343	AGO_Bp_1806
chr20	39941470	39941944	AGO_Bp_1807
chr20	39967697	39968610	AGO_Bp_1808
chr20	39970650	39971544	AGO_Bp_1809
chr20	39981516	39982061	AGO_Bp_1810
chr20	40040294	40041006	AGO_Bp_1811
chr20	40129521	40130048	AGO_Bp_1812
chr20	40181807	40182781	AGO_Bp_1813
chr20	40206222	40206770	AGO_Bp_1814
chr20	40235547	40236289	AGO_Bp_1815
chr20	40265600	40265955	AGO_Bp_1816
chr20	40277184	40277919	AGO_Bp_1817
chr20	40327598	40328135	AGO_Bp_1818
chr20	40330093	40330702	AGO_Bp_1819
chr20	40415228	40415762	AGO_Bp_1820
chr20	40623731	40624207	AGO_Bp_1821
chr20	40831968	40832720	AGO_Bp_1822
chr20	40833144	40833595	AGO_Bp_1823
chr20	40932524	40932993	AGO_Bp_1824
chr20	45778467	45778838	AGO_Bp_1825
chr20	45818650	45819587	AGO_Bp_1826
chr20	45819948	45820348	AGO_Bp_1827
chr20	45824100	45824517	AGO_Bp_1828
chr20	45834144	45834984	AGO_Bp_1829
chr20	45885397	45885831	AGO_Bp_1830
chr20	45885970	45886378	AGO_Bp_1831
chr20	45896386	45896861	AGO_Bp_1832
chr20	45901486	45901921	AGO_Bp_1833
chr20	45944373	45944814	AGO_Bp_1834
chr20	45948038	45948514	AGO_Bp_1835
chr20	45949740	45950550	AGO_Bp_1836
chr20	45951380	45951885	AGO_Bp_1837
chr20	45957488	45958115	AGO_Bp_1838
chr20	45961515	45961989	AGO_Bp_1839
chr20	45962632	45963294	AGO_Bp_1840
chr20	45964131	45964655	AGO_Bp_1841
chr20	45983227	45983641	AGO_Bp_1842
chr20	45983766	45984355	AGO_Bp_1843
chr20	45986388	45986819	AGO_Bp_1844
chr20	45987931	45989408	AGO_Bp_1845
chr20	45989505	45989873	AGO_Bp_1846
chr20	45990088	45990558	AGO_Bp_1847
chr20	45991289	45991998	AGO_Bp_1848
chr20	45996031	45996413	AGO_Bp_1849
chr20	46001505	46002110	AGO_Bp_1850
chr20	46018538	46019059	AGO_Bp_1851
chr20	46037246	46037726	AGO_Bp_1852
chr20	46047107	46047477	AGO_Bp_1853
chr20	46051352	46051701	AGO_Bp_1854
chr20	46061026	46061449	AGO_Bp_1855
chr20	46061493	46062020	AGO_Bp_1856
chr20	46067463	46067868	AGO_Bp_1857
chr20	46081400	46081955	AGO_Bp_1858
chr20	46092727	46093161	AGO_Bp_1859
chr20	46110442	46110994	AGO_Bp_1860
chr20	46115978	46116641	AGO_Bp_1861
chr20	46135563	46136247	AGO_Bp_1862
chr20	46149263	46149931	AGO_Bp_1863
chr20	46150198	46150581	AGO_Bp_1864
chr20	46159901	46160744	AGO_Bp_1865
chr20	46171651	46172258	AGO_Bp_1866
chr20	46174726	46175164	AGO_Bp_1867
chr20	46232845	46233355	AGO_Bp_1868
chr20	46235628	46236069	AGO_Bp_1869
chr20	46243322	46243832	AGO_Bp_1870
chr20	46250790	46251208	AGO_Bp_1871
chr20	46292276	46292599	AGO_Bp_1872
chr20	46305777	46306331	AGO_Bp_1873
chr20	46336650	46337068	AGO_Bp_1874
chr20	46340786	46341222	AGO_Bp_1875
chr20	46366672	46367371	AGO_Bp_1876
chr20	46372362	46372856	AGO_Bp_1877
chr20	46412506	46413289	AGO_Bp_1878
chr20	46415581	46416257	AGO_Bp_1879
chr20	46429791	46430249	AGO_Bp_1880
chr20	46462838	46463251	AGO_Bp_1881
chr20	46499303	46500054	AGO_Bp_1882
chr20	46505182	46505606	AGO_Bp_1883
chr20	46524172	46524715	AGO_Bp_1884
chr20	46541859	46542422	AGO_Bp_1885
chr20	46544617	46545133	AGO_Bp_1886
chr20	46630422	46631180	AGO_Bp_1887
chr20	46631496	46631875	AGO_Bp_1888
chr20	46632810	46633584	AGO_Bp_1889
chr20	46639286	46640283	AGO_Bp_1890
chr20	46640941	46641491	AGO_Bp_1891
chr20	46706541	46707081	AGO_Bp_1892
chr20	46723250	46724027	AGO_Bp_1893
chr20	46737376	46737775	AGO_Bp_1894
chr20	46787821	46788323	AGO_Bp_1895
chr20	47005872	47006513	AGO_Bp_1896
chr20	47088798	47089364	AGO_Bp_1897
chr20	47119529	47120140	AGO_Bp_1898
chr20	47131670	47132157	AGO_Bp_1899
chr20	47239069	47239739	AGO_Bp_1900
chr20	47254722	47255154	AGO_Bp_1901
chr20	47259015	47259513	AGO_Bp_1902
chr20	47280190	47280624	AGO_Bp_1903
chr20	47315901	47316911	AGO_Bp_1904
chr20	47347536	47348352	AGO_Bp_1905
chr20	47352261	47353142	AGO_Bp_1906
chr20	47371486	47372238	AGO_Bp_1907
chr20	47430977	47431909	AGO_Bp_1908
chr20	47509342	47509976	AGO_Bp_1909
chr20	47514057	47514834	AGO_Bp_1910
chr20	47536852	47537370	AGO_Bp_1911
chr20	47573504	47574230	AGO_Bp_1912
chr20	47636353	47636818	AGO_Bp_1913
chr20	47904198	47904838	AGO_Bp_1914
chr20	47921177	47921926	AGO_Bp_1915
chr20	47922232	47922635	AGO_Bp_1916
chr20	48001912	48002800	AGO_Bp_1917
chr20	48015286	48015656	AGO_Bp_1918
chr20	48053078	48053753	AGO_Bp_1919
chr20	48105076	48105717	AGO_Bp_1920
chr20	48112428	48113069	AGO_Bp_1921
chr20	48235534	48236043	AGO_Bp_1922
chr20	48514086	48514826	AGO_Bp_1923
chr20	48567182	48568136	AGO_Bp_1924
chr20	48590390	48590849	AGO_Bp_1925
chr20	48631062	48631554	AGO_Bp_1926
chr20	48714861	48715272	AGO_Bp_1927
chr20	48727203	48727746	AGO_Bp_1928
chr20	48732980	48733630	AGO_Bp_1929
chr20	48746376	48747174	AGO_Bp_1930
chr20	48757874	48758340	AGO_Bp_1931
chr20	48765157	48765529	AGO_Bp_1932
chr20	48775449	48775906	AGO_Bp_1933
chr20	48780230	48780920	AGO_Bp_1934
chr20	48895150	48895629	AGO_Bp_1935
chr20	48910429	48910771	AGO_Bp_1936
chr20	48916886	48918128	AGO_Bp_1937
chr20	48934388	48934904	AGO_Bp_1938
chr20	48939118	48939584	AGO_Bp_1939
chr20	48973974	48974686	AGO_Bp_1940
chr20	49075100	49076145	AGO_Bp_1941
chr20	49089391	49090113	AGO_Bp_1942
chr20	49110433	49110801	AGO_Bp_1943
chr20	49174947	49175555	AGO_Bp_1944
chr20	49200522	49201086	AGO_Bp_1945
chr20	49203407	49204100	AGO_Bp_1946
chr20	49262446	49263361	AGO_Bp_1947
chr20	49286967	49287817	AGO_Bp_1948
chr20	49296989	49297624	AGO_Bp_1949
chr20	49298465	49298971	AGO_Bp_1950
chr20	49314541	49314989	AGO_Bp_1951
chr20	49319043	49320326	AGO_Bp_1952
chr20	49338978	49339362	AGO_Bp_1953
chr20	49343029	49343517	AGO_Bp_1954
chr20	49344570	49345541	AGO_Bp_1955
chr20	49348634	49349221	AGO_Bp_1956
chr20	49349885	49350714	AGO_Bp_1957
chr20	49353756	49354277	AGO_Bp_1958
chr20	49376324	49376984	AGO_Bp_1959
chr20	49377898	49378392	AGO_Bp_1960
chr20	49380677	49381069	AGO_Bp_1961
chr20	49392985	49393449	AGO_Bp_1962
chr20	49415169	49415973	AGO_Bp_1963
chr20	49416444	49416860	AGO_Bp_1964
chr20	49418015	49418411	AGO_Bp_1965
chr20	49429563	49430209	AGO_Bp_1966
chr20	49750751	49751691	AGO_Bp_1967
chr20	49761807	49762304	AGO_Bp_1968
chr20	49770440	49770841	AGO_Bp_1969
chr20	49783046	49783618	AGO_Bp_1970
chr20	49832764	49833433	AGO_Bp_1971
chr20	49835919	49836863	AGO_Bp_1972
chr20	49864979	49865353	AGO_Bp_1973
chr20	49876373	49876739	AGO_Bp_1974
chr20	49889358	49889744	AGO_Bp_1975
chr20	49894572	49894916	AGO_Bp_1976
chr20	49931521	49932166	AGO_Bp_1977
chr20	49941533	49942156	AGO_Bp_1978
chr20	49980300	49980914	AGO_Bp_1979
chr20	50005214	50005760	AGO_Bp_1980
chr20	50019656	50020180	AGO_Bp_1981
chr20	50025734	50026246	AGO_Bp_1982
chr20	50040327	50040802	AGO_Bp_1983
chr20	50044384	50044857	AGO_Bp_1984
chr20	50066570	50067614	AGO_Bp_1985
chr20	50071484	50072069	AGO_Bp_1986
chr20	50082034	50082549	AGO_Bp_1987
chr20	50094472	50095679	AGO_Bp_1988
chr20	50098291	50098624	AGO_Bp_1989
chr20	50104617	50105386	AGO_Bp_1990
chr20	50115229	50115715	AGO_Bp_1991
chr20	50119299	50119737	AGO_Bp_1992
chr20	50127452	50127984	AGO_Bp_1993
chr20	50156799	50157219	AGO_Bp_1994
chr20	50159807	50160178	AGO_Bp_1995
chr20	50161984	50162432	AGO_Bp_1996
chr20	50163072	50163703	AGO_Bp_1997
chr20	50184354	50185066	AGO_Bp_1998
[truncated: 1,443 more rows]

## Sheet: S6B_Ago2_BS_wt cells
Table S6B: AGO2 binding sites in ERbeta negative cells
Chromosome	start	end	Ago2_Bm_id
chr1	17047063	17047579	Ago2_Bm_1
chr1	27429987	27430374	Ago2_Bm_2
chr1	43978835	43979594	Ago2_Bm_3
chr1	84804789	84805489	Ago2_Bm_4
chr1	86004314	86004843	Ago2_Bm_5
chr1	107097635	107098498	Ago2_Bm_6
chr1	107170350	107171054	Ago2_Bm_7
chr1	107424931	107426187	Ago2_Bm_8
chr1	107609020	107609592	Ago2_Bm_9
chr1	108660521	108661466	Ago2_Bm_10
chr1	108669091	108669642	Ago2_Bm_11
chr1	108741944	108742346	Ago2_Bm_12
chr1	109214099	109214591	Ago2_Bm_13
chr1	109819480	109820555	Ago2_Bm_14
chr1	109965817	109966453	Ago2_Bm_15
chr1	110202676	110203423	Ago2_Bm_16
chr1	110725855	110726903	Ago2_Bm_17
chr1	112393903	112394709	Ago2_Bm_18
chr1	112432433	112433178	Ago2_Bm_19
chr1	112435503	112436129	Ago2_Bm_20
chr1	112441975	112443180	Ago2_Bm_21
chr1	112462240	112463713	Ago2_Bm_22
chr1	112498722	112500064	Ago2_Bm_23
chr1	112520550	112521428	Ago2_Bm_24
chr1	112525862	112526761	Ago2_Bm_25
chr1	112526857	112528269	Ago2_Bm_26
chr1	112529048	112531105	Ago2_Bm_27
chr1	112535866	112536678	Ago2_Bm_28
chr1	113714348	113714825	Ago2_Bm_29
chr1	114257688	114258283	Ago2_Bm_30
chr1	114331847	114332605	Ago2_Bm_31
chr1	114442250	114443073	Ago2_Bm_32
chr1	114460499	114461935	Ago2_Bm_33
chr1	114468112	114468702	Ago2_Bm_34
chr1	114468897	114469852	Ago2_Bm_35
chr1	114471516	114472179	Ago2_Bm_36
chr1	114472729	114473490	Ago2_Bm_37
chr1	114475967	114476642	Ago2_Bm_38
chr1	114524543	114526321	Ago2_Bm_39
chr1	114574827	114576544	Ago2_Bm_40
chr1	114581789	114582650	Ago2_Bm_41
chr1	114651496	114652169	Ago2_Bm_42
chr1	114658070	114658580	Ago2_Bm_43
chr1	114672838	114673875	Ago2_Bm_44
chr1	114675565	114676049	Ago2_Bm_45
chr1	114760926	114762025	Ago2_Bm_46
chr1	114780233	114781176	Ago2_Bm_47
chr1	114781766	114783455	Ago2_Bm_48
chr1	114804382	114804818	Ago2_Bm_49
chr1	114825288	114825739	Ago2_Bm_50
chr1	114856637	114857565	Ago2_Bm_51
chr1	115001071	115001678	Ago2_Bm_52
chr1	115015569	115016292	Ago2_Bm_53
chr1	115025154	115025977	Ago2_Bm_54
chr1	115045094	115045742	Ago2_Bm_55
chr1	115047724	115048550	Ago2_Bm_56
chr1	115051387	115053032	Ago2_Bm_57
chr1	115072680	115073606	Ago2_Bm_58
chr1	115083224	115084039	Ago2_Bm_59
chr1	115123947	115125329	Ago2_Bm_60
chr1	115191945	115192471	Ago2_Bm_61
chr1	115194298	115194814	Ago2_Bm_62
chr1	115286901	115287349	Ago2_Bm_63
chr1	115294497	115295500	Ago2_Bm_64
chr1	115300223	115301592	Ago2_Bm_65
chr1	115332263	115332616	Ago2_Bm_66
chr1	115655195	115656423	Ago2_Bm_67
chr1	115763648	115764904	Ago2_Bm_68
chr1	115878518	115879887	Ago2_Bm_69
chr1	116151679	116152358	Ago2_Bm_70
chr1	116191305	116193044	Ago2_Bm_71
chr1	116771623	116772211	Ago2_Bm_72
chr1	117014752	117015368	Ago2_Bm_73
chr1	117041274	117042714	Ago2_Bm_74
chr1	117124063	117124901	Ago2_Bm_75
chr1	117131382	117132986	Ago2_Bm_76
chr1	117153060	117153768	Ago2_Bm_77
chr1	117196618	117197269	Ago2_Bm_78
chr1	117232954	117233501	Ago2_Bm_79
chr1	117388725	117389527	Ago2_Bm_80
chr1	117426769	117427503	Ago2_Bm_81
chr1	117444953	117445519	Ago2_Bm_82
chr1	117461208	117461949	Ago2_Bm_83
chr1	117499472	117500084	Ago2_Bm_84
chr1	117525019	117525850	Ago2_Bm_85
chr1	117567213	117567938	Ago2_Bm_86
chr1	117594450	117595260	Ago2_Bm_87
chr1	117751484	117753448	Ago2_Bm_88
chr1	117901586	117902177	Ago2_Bm_89
chr1	117910243	117911199	Ago2_Bm_90
chr1	118120629	118123776	Ago2_Bm_91
chr1	118198308	118199676	Ago2_Bm_92
chr1	118229552	118230384	Ago2_Bm_93
chr1	118245063	118245795	Ago2_Bm_94
chr1	119541170	119541851	Ago2_Bm_95
chr1	119645701	119646006	Ago2_Bm_96
chr1	120422513	120422939	Ago2_Bm_97
chr1	120436298	120437166	Ago2_Bm_98
chr1	120534179	120534769	Ago2_Bm_99
chr1	120539451	120539997	Ago2_Bm_100
chr1	120601895	120602326	Ago2_Bm_101
chr1	120629405	120629875	Ago2_Bm_102
chr1	120633332	120633705	Ago2_Bm_103
chr1	142539078	142539754	Ago2_Bm_104
chr1	144533986	144534636	Ago2_Bm_105
chr1	144854315	144854719	Ago2_Bm_106
chr1	144930418	144931757	Ago2_Bm_107
chr1	145047574	145048810	Ago2_Bm_108
chr1	145395476	145396334	Ago2_Bm_109
chr1	145470157	145471296	Ago2_Bm_110
chr1	145541905	145542653	Ago2_Bm_111
chr1	145563043	145563686	Ago2_Bm_112
chr1	145573625	145574132	Ago2_Bm_113
chr1	149233362	149233925	Ago2_Bm_114
chr1	149858833	149859342	Ago2_Bm_115
chr1	149860120	149860806	Ago2_Bm_116
chr1	149872955	149873579	Ago2_Bm_117
chr1	150228790	150229579	Ago2_Bm_118
chr1	150230057	150230897	Ago2_Bm_119
chr1	150258579	150259457	Ago2_Bm_120
chr1	150532299	150534152	Ago2_Bm_121
chr1	150610855	150611368	Ago2_Bm_122
chr1	150853485	150853821	Ago2_Bm_123
chr1	150880484	150881085	Ago2_Bm_124
chr1	150943033	150945588	Ago2_Bm_125
chr1	150945615	150946041	Ago2_Bm_126
chr1	150949729	150950264	Ago2_Bm_127
chr1	150953591	150955202	Ago2_Bm_128
chr1	150962574	150963289	Ago2_Bm_129
chr1	150981143	150982093	Ago2_Bm_130
chr1	150996724	150997372	Ago2_Bm_131
chr1	151019120	151019528	Ago2_Bm_132
chr1	151021831	151022610	Ago2_Bm_133
chr1	151111544	151112744	Ago2_Bm_134
chr1	151255703	151257194	Ago2_Bm_135
chr1	151316702	151317128	Ago2_Bm_136
chr1	151318148	151319066	Ago2_Bm_137
chr1	151432158	151432730	Ago2_Bm_138
chr1	151434214	151434828	Ago2_Bm_139
chr1	151511850	151512801	Ago2_Bm_140
chr1	151523515	151524253	Ago2_Bm_141
chr1	151553847	151554852	Ago2_Bm_142
chr1	151805796	151806224	Ago2_Bm_143
chr1	151879521	151880590	Ago2_Bm_144
chr1	151988118	151988645	Ago2_Bm_145
chr1	152081480	152083098	Ago2_Bm_146
chr1	152188054	152188579	Ago2_Bm_147
chr1	153498620	153499183	Ago2_Bm_148
chr1	153948267	153948659	Ago2_Bm_149
chr1	157285281	157285768	Ago2_Bm_150
chr1	167026563	167026984	Ago2_Bm_151
chr1	171221504	171221992	Ago2_Bm_152
chr1	171455297	171455704	Ago2_Bm_153
chr1	173349477	173349907	Ago2_Bm_154
chr1	174417480	174417989	Ago2_Bm_155
chr1	174769668	174770152	Ago2_Bm_156
chr1	175120504	175121743	Ago2_Bm_157
chr1	175867410	175868219	Ago2_Bm_158
chr1	175895915	175896654	Ago2_Bm_159
chr1	175942916	175943225	Ago2_Bm_160
chr1	176175313	176175744	Ago2_Bm_161
chr1	176231475	176232394	Ago2_Bm_162
chr1	176385480	176386044	Ago2_Bm_163
chr1	177905050	177906064	Ago2_Bm_164
chr1	180886331	180887123	Ago2_Bm_165
chr1	181010439	181010949	Ago2_Bm_166
chr1	181091036	181091793	Ago2_Bm_167
chr1	181106609	181107479	Ago2_Bm_168
chr1	181295908	181296550	Ago2_Bm_169
chr1	182579793	182580238	Ago2_Bm_170
chr1	184195816	184196187	Ago2_Bm_171
chr1	187522489	187523217	Ago2_Bm_172
chr1	188737939	188739180	Ago2_Bm_173
chr1	199971692	199972137	Ago2_Bm_174
chr1	200859649	200860018	Ago2_Bm_175
chr1	200965455	200966364	Ago2_Bm_176
chr1	201270868	201271253	Ago2_Bm_177
chr1	201316952	201317990	Ago2_Bm_178
chr1	201413763	201414168	Ago2_Bm_179
chr1	202079698	202080805	Ago2_Bm_180
chr1	202082812	202083296	Ago2_Bm_181
chr1	202205060	202206407	Ago2_Bm_182
chr1	203257161	203257827	Ago2_Bm_183
chr1	203272942	203274280	Ago2_Bm_184
chr1	204102950	204104532	Ago2_Bm_185
chr1	204572225	204572559	Ago2_Bm_186
chr1	204652179	204652798	Ago2_Bm_187
chr1	204676782	204677531	Ago2_Bm_188
chr1	204718713	204719410	Ago2_Bm_189
chr1	205220701	205221691	Ago2_Bm_190
chr1	205235660	205236693	Ago2_Bm_191
chr1	205486478	205487332	Ago2_Bm_192
chr1	205507611	205508319	Ago2_Bm_193
chr1	205532944	205533705	Ago2_Bm_194
chr1	205907401	205908293	Ago2_Bm_195
chr1	206641420	206643946	Ago2_Bm_196
chr1	214823765	214824908	Ago2_Bm_197
chr1	217305483	217306182	Ago2_Bm_198
chr1	218635741	218636057	Ago2_Bm_199
chr10	281355	281755	Ago2_Bm_200
chr10	329861	330367	Ago2_Bm_201
chr10	416311	416747	Ago2_Bm_202
chr10	452553	453261	Ago2_Bm_203
chr10	551207	551540	Ago2_Bm_204
chr10	551769	552668	Ago2_Bm_205
chr10	629612	630263	Ago2_Bm_206
chr10	630904	631780	Ago2_Bm_207
chr10	713427	714182	Ago2_Bm_208
chr10	731302	731876	Ago2_Bm_209
chr10	742288	743131	Ago2_Bm_210
chr10	852613	854439	Ago2_Bm_211
chr10	1006887	1007834	Ago2_Bm_212
chr10	1164371	1164980	Ago2_Bm_213
chr10	1286222	1287366	Ago2_Bm_214
chr10	2523128	2523700	Ago2_Bm_215
chr10	2579785	2580692	Ago2_Bm_216
chr10	2812840	2813402	Ago2_Bm_217
chr10	3115737	3117002	Ago2_Bm_218
chr10	3141798	3142298	Ago2_Bm_219
chr10	3339258	3340416	Ago2_Bm_220
chr10	3453071	3455118	Ago2_Bm_221
chr10	3872478	3873163	Ago2_Bm_222
chr10	3980545	3981097	Ago2_Bm_223
chr10	4002821	4003249	Ago2_Bm_224
chr10	4639103	4639608	Ago2_Bm_225
chr10	4694211	4694635	Ago2_Bm_226
chr10	5528999	5531003	Ago2_Bm_227
chr10	5534940	5536068	Ago2_Bm_228
chr10	5539741	5540399	Ago2_Bm_229
chr10	5629870	5631231	Ago2_Bm_230
chr10	5912451	5913151	Ago2_Bm_231
chr10	5916077	5917184	Ago2_Bm_232
chr10	6060738	6061712	Ago2_Bm_233
chr10	6065410	6066368	Ago2_Bm_234
chr10	6281103	6282065	Ago2_Bm_235
chr10	6360484	6360939	Ago2_Bm_236
chr10	7303311	7303985	Ago2_Bm_237
chr10	8102688	8103858	Ago2_Bm_238
chr10	8105367	8106204	Ago2_Bm_239
chr10	8556550	8557375	Ago2_Bm_240
chr10	9433785	9434278	Ago2_Bm_241
chr10	81134750	81135532	Ago2_Bm_242
chr10	104578420	104579320	Ago2_Bm_243
chr10	105784249	105784771	Ago2_Bm_244
chr10	117607106	117607555	Ago2_Bm_245
chr10	126888935	126889399	Ago2_Bm_246
chr11	11995176	11995846	Ago2_Bm_247
chr11	32176859	32177175	Ago2_Bm_248
chr11	35084685	35085185	Ago2_Bm_249
chr11	45839244	45839898	Ago2_Bm_250
chr11	45906003	45906650	Ago2_Bm_251
chr11	46742833	46743367	Ago2_Bm_252
chr11	46938613	46939011	Ago2_Bm_253
chr11	60508108	60508793	Ago2_Bm_254
chr11	60927671	60928638	Ago2_Bm_255
chr11	60929748	60930087	Ago2_Bm_256
chr11	62267907	62269328	Ago2_Bm_257
chr11	63793643	63794121	Ago2_Bm_258
chr11	63973005	63973660	Ago2_Bm_259
chr11	64845821	64846514	Ago2_Bm_260
chr11	66404909	66405866	Ago2_Bm_261
chr11	66841437	66842308	Ago2_Bm_262
chr11	67238996	67239650	Ago2_Bm_263
chr11	68295927	68296333	Ago2_Bm_264
chr11	68674738	68675235	Ago2_Bm_265
chr11	68678462	68678854	Ago2_Bm_266
chr11	68739920	68740406	Ago2_Bm_267
chr11	69250295	69250900	Ago2_Bm_268
chr11	70025093	70025977	Ago2_Bm_269
chr11	70035693	70036172	Ago2_Bm_270
chr11	70187536	70188311	Ago2_Bm_271
chr11	70481897	70482606	Ago2_Bm_272
chr11	70701141	70702294	Ago2_Bm_273
chr11	71207860	71208763	Ago2_Bm_274
chr11	71745614	71746259	Ago2_Bm_275
chr11	73801010	73801708	Ago2_Bm_276
chr11	74739459	74740038	Ago2_Bm_277
chr11	75131266	75132022	Ago2_Bm_278
chr11	76110625	76111020	Ago2_Bm_279
chr11	76903936	76904661	Ago2_Bm_280
chr11	77222761	77223321	Ago2_Bm_281
chr11	77890086	77891027	Ago2_Bm_282
chr11	78028074	78028593	Ago2_Bm_283
chr11	78709568	78709943	Ago2_Bm_284
chr12	26070644	26071006	Ago2_Bm_285
chr12	45721816	45722262	Ago2_Bm_286
chr12	47714270	47714809	Ago2_Bm_287
chr12	48640629	48641247	Ago2_Bm_288
chr12	49012214	49012668	Ago2_Bm_289
chr12	50035305	50037023	Ago2_Bm_290
chr12	50037295	50038385	Ago2_Bm_291
chr12	50504229	50505275	Ago2_Bm_292
chr12	51611933	51612658	Ago2_Bm_293
chr12	52581318	52582235	Ago2_Bm_294
chr12	52602273	52603300	Ago2_Bm_295
chr12	52739639	52740407	Ago2_Bm_296
chr12	53336053	53337468	Ago2_Bm_297
chr12	53374517	53375530	Ago2_Bm_298
chr12	53445491	53446616	Ago2_Bm_299
chr12	53469297	53470166	Ago2_Bm_300
chr12	53490851	53491422	Ago2_Bm_301
chr12	53611172	53611947	Ago2_Bm_302
chr12	53638134	53638540	Ago2_Bm_303
chr12	54330738	54331386	Ago2_Bm_304
chr12	56370608	56370945	Ago2_Bm_305
chr12	56552620	56553032	Ago2_Bm_306
chr12	56623797	56624513	Ago2_Bm_307
chr12	57992762	57993120	Ago2_Bm_308
chr12	58138541	58139857	Ago2_Bm_309
chr12	60110358	60111026	Ago2_Bm_310
chr12	64139242	64139728	Ago2_Bm_311
chr12	64236987	64237420	Ago2_Bm_312
chr12	64793791	64795055	Ago2_Bm_313
chr12	65002757	65003177	Ago2_Bm_314
chr12	65100188	65100878	Ago2_Bm_315
chr12	70329986	70330568	Ago2_Bm_316
chr12	72631566	72631977	Ago2_Bm_317
chr12	94217331	94218072	Ago2_Bm_318
chr12	94894335	94894751	Ago2_Bm_319
chr12	99130696	99131132	Ago2_Bm_320
chr12	104453386	104453716	Ago2_Bm_321
chr12	104944012	104944525	Ago2_Bm_322
chr12	108243449	108243999	Ago2_Bm_323
chr12	109569204	109570374	Ago2_Bm_324
chr12	111489839	111490676	Ago2_Bm_325
chr12	111608974	111609511	Ago2_Bm_326
chr12	116371768	116372229	Ago2_Bm_327
chr12	117442309	117442886	Ago2_Bm_328
chr12	117626623	117627442	Ago2_Bm_329
chr12	120803130	120804376	Ago2_Bm_330
chr12	121287967	121288455	Ago2_Bm_331
chr12	121432768	121433681	Ago2_Bm_332
chr12	122429207	122429890	Ago2_Bm_333
chr12	125071204	125071827	Ago2_Bm_334
chr12	125170538	125170939	Ago2_Bm_335
chr12	127832073	127832640	Ago2_Bm_336
chr12	131239167	131239818	Ago2_Bm_337
chr12	133284587	133285202	Ago2_Bm_338
chr13	19567319	19569342	Ago2_Bm_339
chr13	19648746	19649411	Ago2_Bm_340
chr13	19662601	19664005	Ago2_Bm_341
chr13	20705614	20706138	Ago2_Bm_342
chr13	20780365	20781252	Ago2_Bm_343
chr13	20879454	20880619	Ago2_Bm_344
chr13	20922899	20924429	Ago2_Bm_345
chr13	20962383	20963448	Ago2_Bm_346
chr13	20966477	20968817	Ago2_Bm_347
chr13	20972383	20972991	Ago2_Bm_348
chr13	21077275	21078092	Ago2_Bm_349
chr13	21280637	21281088	Ago2_Bm_350
chr13	21776671	21777658	Ago2_Bm_351
chr13	21900816	21902635	Ago2_Bm_352
chr13	23507695	23508990	Ago2_Bm_353
chr13	23554275	23554928	Ago2_Bm_354
chr13	24130796	24131651	Ago2_Bm_355
chr13	24930946	24932094	Ago2_Bm_356
chr13	28016333	28016879	Ago2_Bm_357
chr13	28682569	28682972	Ago2_Bm_358
chr13	30113332	30113898	Ago2_Bm_359
chr13	30500074	30500746	Ago2_Bm_360
chr13	30995143	30995694	Ago2_Bm_361
chr13	33174787	33175186	Ago2_Bm_362
chr13	34216365	34217067	Ago2_Bm_363
chr13	37513233	37513797	Ago2_Bm_364
chr13	37583731	37584074	Ago2_Bm_365
chr13	37633093	37633526	Ago2_Bm_366
chr13	40310434	40311076	Ago2_Bm_367
chr13	41360175	41361153	Ago2_Bm_368
chr13	42128465	42129389	Ago2_Bm_369
chr13	42676056	42676891	Ago2_Bm_370
chr13	44361881	44362545	Ago2_Bm_371
chr13	44817519	44818619	Ago2_Bm_372
chr13	44870469	44870870	Ago2_Bm_373
chr13	45024622	45025734	Ago2_Bm_374
chr13	45970383	45971111	Ago2_Bm_375
chr13	45988185	45988779	Ago2_Bm_376
chr13	46889499	46890135	Ago2_Bm_377
chr13	46923941	46924834	Ago2_Bm_378
chr13	48806649	48807059	Ago2_Bm_379
chr13	60027776	60028132	Ago2_Bm_380
chr14	23079099	23079670	Ago2_Bm_381
chr14	23745136	23746382	Ago2_Bm_382
chr14	24153218	24153889	Ago2_Bm_383
chr14	30240479	30241079	Ago2_Bm_384
chr14	34661248	34661713	Ago2_Bm_385
chr14	34952558	34953057	Ago2_Bm_386
chr14	35037355	35038840	Ago2_Bm_387
chr14	35450746	35451728	Ago2_Bm_388
chr14	35749486	35750449	Ago2_Bm_389
chr14	35764535	35765255	Ago2_Bm_390
chr14	35852443	35853286	Ago2_Bm_391
chr14	38071625	38073115	Ago2_Bm_392
chr14	38075151	38076077	Ago2_Bm_393
chr14	39449891	39451225	Ago2_Bm_394
chr14	40631524	40632348	Ago2_Bm_395
chr14	42073820	42074524	Ago2_Bm_396
chr14	54195618	54196161	Ago2_Bm_397
chr14	62062030	62062612	Ago2_Bm_398
chr14	65721408	65722864	Ago2_Bm_399
chr14	67909223	67909664	Ago2_Bm_400
chr14	70051617	70052239	Ago2_Bm_401
chr14	70182511	70183236	Ago2_Bm_402
chr14	70199411	70200146	Ago2_Bm_403
chr14	72265552	72266067	Ago2_Bm_404
chr14	73222467	73223208	Ago2_Bm_405
chr14	75128202	75129148	Ago2_Bm_406
chr14	75732836	75733624	Ago2_Bm_407
chr14	75989524	75990053	Ago2_Bm_408
chr14	77682556	77683164	Ago2_Bm_409
chr14	78341016	78341732	Ago2_Bm_410
chr14	89929668	89930247	Ago2_Bm_411
chr14	91239566	91240175	Ago2_Bm_412
chr14	93055135	93056230	Ago2_Bm_413
chr14	93443449	93444041	Ago2_Bm_414
chr14	93598898	93599317	Ago2_Bm_415
chr14	94502055	94502663	Ago2_Bm_416
chr14	96077133	96078097	Ago2_Bm_417
chr14	96260868	96261619	Ago2_Bm_418
chr14	96367432	96368153	Ago2_Bm_419
chr14	99051983	99052526	Ago2_Bm_420
chr14	100487441	100488353	Ago2_Bm_421
chr14	100536759	100537565	Ago2_Bm_422
chr14	100992909	100993414	Ago2_Bm_423
chr14	101256719	101257263	Ago2_Bm_424
chr14	101939732	101940199	Ago2_Bm_425
chr14	101956600	101956997	Ago2_Bm_426
chr14	102434380	102435154	Ago2_Bm_427
chr14	102495634	102496729	Ago2_Bm_428
chr14	103477872	103479408	Ago2_Bm_429
chr14	103493708	103494511	Ago2_Bm_430
chr14	103561255	103562457	Ago2_Bm_431
chr14	106036210	106037405	Ago2_Bm_432
chr14	106083338	106084057	Ago2_Bm_433
chr14	106126198	106127753	Ago2_Bm_434
chr14	106155929	106157694	Ago2_Bm_435
chr14	106199426	106200495	Ago2_Bm_436
chr15	49906878	49907667	Ago2_Bm_437
chr15	50040810	50041413	Ago2_Bm_438
chr15	50420383	50420831	Ago2_Bm_439
chr15	50525228	50525662	Ago2_Bm_440
chr15	50979130	50979689	Ago2_Bm_441
chr15	51057980	51058614	Ago2_Bm_442
chr15	51091280	51091859	Ago2_Bm_443
chr15	52584884	52585747	Ago2_Bm_444
chr15	52970114	52970642	Ago2_Bm_445
chr15	70594928	70595861	Ago2_Bm_446
chr15	90961837	90962381	Ago2_Bm_447
chr16	486175	486855	Ago2_Bm_448
chr16	1015243	1016048	Ago2_Bm_449
chr16	1287990	1288524	Ago2_Bm_450
chr16	1612207	1613414	Ago2_Bm_451
chr16	1667866	1668204	Ago2_Bm_452
chr16	1736556	1737526	Ago2_Bm_453
chr16	1802421	1803289	Ago2_Bm_454
chr16	2013491	2014038	Ago2_Bm_455
chr16	2033138	2033530	Ago2_Bm_456
chr16	2777590	2778121	Ago2_Bm_457
chr16	3007357	3007948	Ago2_Bm_458
chr16	3033972	3034484	Ago2_Bm_459
chr16	3081993	3082917	Ago2_Bm_460
chr16	3311564	3312732	Ago2_Bm_461
chr16	3392382	3393077	Ago2_Bm_462
chr16	4356697	4357608	Ago2_Bm_463
chr16	4556006	4556812	Ago2_Bm_464
chr16	4916960	4917455	Ago2_Bm_465
chr16	7367846	7368356	Ago2_Bm_466
chr16	8612923	8613396	Ago2_Bm_467
chr16	8689935	8691035	Ago2_Bm_468
chr16	9004915	9005795	Ago2_Bm_469
chr16	9007881	9008733	Ago2_Bm_470
chr16	9089745	9090566	Ago2_Bm_471
chr16	10615488	10616010	Ago2_Bm_472
chr16	10722361	10723167	Ago2_Bm_473
chr16	11233231	11233671	Ago2_Bm_474
chr16	11238021	11239518	Ago2_Bm_475
chr16	11265460	11266346	Ago2_Bm_476
chr16	11340191	11340764	Ago2_Bm_477
chr16	11760310	11761175	Ago2_Bm_478
chr16	11893401	11894569	Ago2_Bm_479
chr16	12091679	12092697	Ago2_Bm_480
chr16	12116653	12117050	Ago2_Bm_481
chr16	12177448	12177856	Ago2_Bm_482
chr16	12266508	12267466	Ago2_Bm_483
chr16	12992362	12993106	Ago2_Bm_484
chr16	13165322	13166272	Ago2_Bm_485
chr16	13529475	13530244	Ago2_Bm_486
chr16	16229174	16229607	Ago2_Bm_487
chr16	19130281	19130639	Ago2_Bm_488
chr16	19147043	19148497	Ago2_Bm_489
chr16	19885291	19886705	Ago2_Bm_490
chr16	20331200	20332053	Ago2_Bm_491
chr16	21256012	21256807	Ago2_Bm_492
chr16	21519271	21521370	Ago2_Bm_493
chr16	21564324	21565059	Ago2_Bm_494
chr16	25125917	25126584	Ago2_Bm_495
chr16	25183982	25184532	Ago2_Bm_496
chr16	26040082	26040447	Ago2_Bm_497
chr16	27270136	27270784	Ago2_Bm_498
chr16	28235192	28235964	Ago2_Bm_499
chr16	28516055	28517503	Ago2_Bm_500
chr16	28988710	28989213	Ago2_Bm_501
chr16	29789851	29791635	Ago2_Bm_502
chr16	29832186	29832640	Ago2_Bm_503
chr16	29934182	29934958	Ago2_Bm_504
chr16	30420117	30421585	Ago2_Bm_505
chr16	30454391	30455016	Ago2_Bm_506
chr16	30805183	30805742	Ago2_Bm_507
chr16	30871711	30872601	Ago2_Bm_508
chr16	30963701	30964288	Ago2_Bm_509
chr16	31211539	31212903	Ago2_Bm_510
chr16	32342949	32343706	Ago2_Bm_511
chr16	33379380	33380691	Ago2_Bm_512
chr16	33391233	33392051	Ago2_Bm_513
chr16	33415993	33416501	Ago2_Bm_514
chr16	33418827	33420204	Ago2_Bm_515
chr16	67419646	67420776	Ago2_Bm_516
chr16	67566857	67567630	Ago2_Bm_517
chr16	68450121	68450678	Ago2_Bm_518
chr16	69546342	69546822	Ago2_Bm_519
chr16	69914488	69915241	Ago2_Bm_520
chr16	70185705	70186988	Ago2_Bm_521
chr16	70812983	70813492	Ago2_Bm_522
chr16	70934832	70935300	Ago2_Bm_523
chr16	71012265	71012660	Ago2_Bm_524
chr16	71409486	71411100	Ago2_Bm_525
chr16	71634480	71635280	Ago2_Bm_526
chr16	72691849	72692298	Ago2_Bm_527
chr16	74666172	74666788	Ago2_Bm_528
chr16	74763587	74764227	Ago2_Bm_529
chr16	77637409	77637925	Ago2_Bm_530
chr16	81541344	81541728	Ago2_Bm_531
chr16	81659805	81660300	Ago2_Bm_532
chr16	81750191	81751193	Ago2_Bm_533
chr16	82657764	82658847	Ago2_Bm_534
chr16	84067439	84068143	Ago2_Bm_535
chr16	84077512	84079090	Ago2_Bm_536
chr16	84239775	84240554	Ago2_Bm_537
chr16	84282153	84282728	Ago2_Bm_538
chr16	84546867	84547582	Ago2_Bm_539
chr16	84601605	84602500	Ago2_Bm_540
chr16	84667266	84667922	Ago2_Bm_541
chr16	84800455	84800867	Ago2_Bm_542
chr16	84853737	84854983	Ago2_Bm_543
chr16	84874516	84875096	Ago2_Bm_544
chr16	84885222	84887134	Ago2_Bm_545
chr16	84960005	84960518	Ago2_Bm_546
chr16	85049080	85049486	Ago2_Bm_547
chr16	85139055	85139849	Ago2_Bm_548
chr16	85189751	85190793	Ago2_Bm_549
chr16	85198380	85199052	Ago2_Bm_550
chr16	85209447	85210125	Ago2_Bm_551
chr16	85301297	85302307	Ago2_Bm_552
chr16	85312417	85312942	Ago2_Bm_553
chr16	85385873	85387340	Ago2_Bm_554
chr16	85414551	85415093	Ago2_Bm_555
chr16	85415774	85417949	Ago2_Bm_556
chr16	85433844	85434700	Ago2_Bm_557
chr16	85504789	85505450	Ago2_Bm_558
chr16	85553170	85555029	Ago2_Bm_559
chr16	85555976	85557343	Ago2_Bm_560
chr16	85596313	85596838	Ago2_Bm_561
chr16	85636589	85637253	Ago2_Bm_562
chr16	85722940	85723488	Ago2_Bm_563
chr16	85755591	85756789	Ago2_Bm_564
chr16	85788026	85788895	Ago2_Bm_565
chr16	85834083	85834578	Ago2_Bm_566
chr16	85852723	85853849	Ago2_Bm_567
chr16	85979674	85980400	Ago2_Bm_568
chr16	86028570	86029471	Ago2_Bm_569
chr16	86030665	86031622	Ago2_Bm_570
chr16	86138399	86139000	Ago2_Bm_571
chr16	86275610	86276278	Ago2_Bm_572
chr16	86497590	86498836	Ago2_Bm_573
chr16	86517989	86518761	Ago2_Bm_574
chr16	86522324	86523700	Ago2_Bm_575
chr16	86876283	86877400	Ago2_Bm_576
chr16	86894485	86895843	Ago2_Bm_577
chr16	86896928	86897510	Ago2_Bm_578
chr16	86985066	86986069	Ago2_Bm_579
chr16	87038577	87039929	Ago2_Bm_580
chr16	87040781	87041276	Ago2_Bm_581
chr16	87294543	87295170	Ago2_Bm_582
chr16	87400257	87401419	Ago2_Bm_583
chr16	87507190	87508163	Ago2_Bm_584
chr16	87535655	87537049	Ago2_Bm_585
chr16	87840288	87840876	Ago2_Bm_586
chr16	87874497	87874960	Ago2_Bm_587
chr16	87972152	87972954	Ago2_Bm_588
chr16	88111740	88112850	Ago2_Bm_589
chr16	88226173	88226653	Ago2_Bm_590
chr16	88340554	88341232	Ago2_Bm_591
chr16	88376934	88377912	Ago2_Bm_592
chr16	88462339	88463101	Ago2_Bm_593
chr16	88491433	88492271	Ago2_Bm_594
chr16	88679338	88680035	Ago2_Bm_595
chr16	88749944	88751313	Ago2_Bm_596
chr16	88979829	88980656	Ago2_Bm_597
chr16	89111484	89112683	Ago2_Bm_598
chr16	89164423	89165489	Ago2_Bm_599
chr16	89280442	89280994	Ago2_Bm_600
chr16	89386181	89386984	Ago2_Bm_601
chr16	89418633	89419395	Ago2_Bm_602
chr16	89625410	89626548	Ago2_Bm_603
chr16	89698126	89698571	Ago2_Bm_604
chr16	89710213	89710644	Ago2_Bm_605
chr16	89782656	89783032	Ago2_Bm_606
chr16	90087276	90088070	Ago2_Bm_607
chr17	5983233	5983860	Ago2_Bm_608
chr17	7334186	7334860	Ago2_Bm_609
chr17	9922526	9923146	Ago2_Bm_610
chr17	21244376	21244794	Ago2_Bm_611
chr17	33478085	33478413	Ago2_Bm_612
chr17	45813877	45814697	Ago2_Bm_613
chr17	45820185	45821026	Ago2_Bm_614
chr17	45886402	45887147	Ago2_Bm_615
chr17	45960309	45961714	Ago2_Bm_616
chr17	46100053	46100639	Ago2_Bm_617
chr17	46225349	46225826	Ago2_Bm_618
chr17	47205927	47206521	Ago2_Bm_619
chr17	47207095	47207609	Ago2_Bm_620
chr17	47290806	47291377	Ago2_Bm_621
chr17	47291680	47292349	Ago2_Bm_622
chr17	47568714	47569813	Ago2_Bm_623
chr17	53302719	53303074	Ago2_Bm_624
chr17	54908878	54909608	Ago2_Bm_625
chr17	55289247	55289714	Ago2_Bm_626
chr17	55564263	55565598	Ago2_Bm_627
chr17	55684609	55687439	Ago2_Bm_628
chr17	55726581	55727382	Ago2_Bm_629
chr17	55735284	55735860	Ago2_Bm_630
chr17	55738400	55739225	Ago2_Bm_631
chr17	55861492	55862533	Ago2_Bm_632
chr17	55971810	55972390	Ago2_Bm_633
chr17	55974907	55975805	Ago2_Bm_634
chr17	55976636	55977251	Ago2_Bm_635
chr17	55979276	55980540	Ago2_Bm_636
chr17	55994966	55996213	Ago2_Bm_637
chr17	55998847	55999975	Ago2_Bm_638
chr17	56342941	56343744	Ago2_Bm_639
chr17	56449685	56450782	Ago2_Bm_640
chr17	56591009	56591664	Ago2_Bm_641
chr17	56610319	56610740	Ago2_Bm_642
chr17	56612408	56613076	Ago2_Bm_643
chr17	56682536	56683158	Ago2_Bm_644
chr17	56706306	56707055	Ago2_Bm_645
chr17	56708328	56709189	Ago2_Bm_646
chr17	56723608	56724754	Ago2_Bm_647
chr17	56731786	56734397	Ago2_Bm_648
chr17	56735306	56738319	Ago2_Bm_649
chr17	56745540	56746320	Ago2_Bm_650
chr17	56749129	56750864	Ago2_Bm_651
chr17	56762880	56764046	Ago2_Bm_652
chr17	56790086	56791662	Ago2_Bm_653
chr17	56795197	56795735	Ago2_Bm_654
chr17	56806459	56807272	Ago2_Bm_655
chr17	56897422	56898022	Ago2_Bm_656
chr17	56920087	56921406	Ago2_Bm_657
chr17	56976500	56977134	Ago2_Bm_658
chr17	57009269	57010260	Ago2_Bm_659
chr17	57037345	57038176	Ago2_Bm_660
chr17	57057293	57058321	Ago2_Bm_661
chr17	57070621	57071088	Ago2_Bm_662
chr17	57114227	57114775	Ago2_Bm_663
chr17	57171893	57172875	Ago2_Bm_664
chr17	57177841	57178427	Ago2_Bm_665
chr17	57180862	57181557	Ago2_Bm_666
chr17	57232105	57233395	Ago2_Bm_667
chr17	57243311	57243729	Ago2_Bm_668
chr17	57254410	57255208	Ago2_Bm_669
chr17	57373749	57374276	Ago2_Bm_670
chr17	57386735	57387806	Ago2_Bm_671
chr17	57405574	57406652	Ago2_Bm_672
chr17	57412626	57413575	Ago2_Bm_673
chr17	57455734	57456384	Ago2_Bm_674
chr17	57468872	57469866	Ago2_Bm_675
chr17	57538914	57539597	Ago2_Bm_676
chr17	57539841	57540220	Ago2_Bm_677
chr17	57582578	57583159	Ago2_Bm_678
chr17	57908079	57908548	Ago2_Bm_679
chr17	57913568	57914188	Ago2_Bm_680
chr17	57914226	57915258	Ago2_Bm_681
chr17	57920124	57920840	Ago2_Bm_682
chr17	57922838	57925598	Ago2_Bm_683
chr17	57925762	57928882	Ago2_Bm_684
chr17	57930016	57932958	Ago2_Bm_685
chr17	57934222	57935448	Ago2_Bm_686
chr17	57938446	57939725	Ago2_Bm_687
chr17	57946493	57947244	Ago2_Bm_688
chr17	57959405	57962998	Ago2_Bm_689
chr17	57963414	57967645	Ago2_Bm_690
chr17	57967756	57968201	Ago2_Bm_691
chr17	57969923	57970556	Ago2_Bm_692
chr17	57971836	57972283	Ago2_Bm_693
chr17	57976863	57977537	Ago2_Bm_694
chr17	57977684	57978558	Ago2_Bm_695
chr17	57979732	57980866	Ago2_Bm_696
chr17	57983594	57984496	Ago2_Bm_697
chr17	58040720	58041048	Ago2_Bm_698
chr17	58042183	58043006	Ago2_Bm_699
chr17	58088414	58089412	Ago2_Bm_700
chr17	58089435	58090362	Ago2_Bm_701
chr17	58095813	58096889	Ago2_Bm_702
chr17	58114182	58115363	Ago2_Bm_703
chr17	58127903	58128458	Ago2_Bm_704
chr17	58131250	58132150	Ago2_Bm_705
chr17	58134157	58134779	Ago2_Bm_706
chr17	58155115	58156041	Ago2_Bm_707
chr17	58165210	58166064	Ago2_Bm_708
chr17	58184803	58186073	Ago2_Bm_709
chr17	58193067	58193358	Ago2_Bm_710
chr17	58204415	58206575	Ago2_Bm_711
chr17	58213045	58214349	Ago2_Bm_712
chr17	58214455	58215467	Ago2_Bm_713
chr17	58218841	58221026	Ago2_Bm_714
chr17	58221053	58222764	Ago2_Bm_715
chr17	58222807	58226907	Ago2_Bm_716
chr17	58231611	58234606	Ago2_Bm_717
chr17	58234608	58236737	Ago2_Bm_718
chr17	58236914	58239920	Ago2_Bm_719
chr17	58243975	58245646	Ago2_Bm_720
chr17	58247247	58248536	Ago2_Bm_721
chr17	58250608	58251213	Ago2_Bm_722
chr17	58263868	58264275	Ago2_Bm_723
chr17	58355263	58356082	Ago2_Bm_724
chr17	58388859	58389427	Ago2_Bm_725
chr17	58407798	58408441	Ago2_Bm_726
chr17	58438220	58438760	Ago2_Bm_727
chr17	58442081	58442847	Ago2_Bm_728
chr17	58443177	58445278	Ago2_Bm_729
chr17	58449937	58451205	Ago2_Bm_730
chr17	58468229	58469192	Ago2_Bm_731
chr17	58469831	58470820	Ago2_Bm_732
chr17	58481068	58481711	Ago2_Bm_733
chr17	58489902	58490453	Ago2_Bm_734
chr17	58494333	58494959	Ago2_Bm_735
chr17	58502348	58502796	Ago2_Bm_736
chr17	58512441	58513730	Ago2_Bm_737
chr17	58533912	58534535	Ago2_Bm_738
chr17	58547198	58548681	Ago2_Bm_739
chr17	58558978	58559300	Ago2_Bm_740
chr17	58568764	58570011	Ago2_Bm_741
chr17	58579635	58580297	Ago2_Bm_742
chr17	58582734	58583992	Ago2_Bm_743
chr17	58602140	58603342	Ago2_Bm_744
chr17	58607717	58608054	Ago2_Bm_745
chr17	58615068	58616779	Ago2_Bm_746
chr17	58634358	58634849	Ago2_Bm_747
chr17	58637025	58638640	Ago2_Bm_748
chr17	58650976	58651422	Ago2_Bm_749
chr17	58676512	58677398	Ago2_Bm_750
chr17	58678088	58679026	Ago2_Bm_751
chr17	58679175	58679646	Ago2_Bm_752
chr17	58696989	58698651	Ago2_Bm_753
chr17	58716433	58717720	Ago2_Bm_754
chr17	58749738	58753405	Ago2_Bm_755
chr17	58754587	58755329	Ago2_Bm_756
chr17	58756165	58757526	Ago2_Bm_757
chr17	58767957	58768994	Ago2_Bm_758
chr17	58777120	58777801	Ago2_Bm_759
chr17	58781806	58782888	Ago2_Bm_760
chr17	58799581	58800446	Ago2_Bm_761
chr17	58816699	58818117	Ago2_Bm_762
chr17	58845131	58845961	Ago2_Bm_763
chr17	58845981	58848108	Ago2_Bm_764
chr17	59296480	59297644	Ago2_Bm_765
chr17	59304278	59304711	Ago2_Bm_766
chr17	59311880	59312223	Ago2_Bm_767
chr17	59312270	59313865	Ago2_Bm_768
chr17	59314009	59314392	Ago2_Bm_769
chr17	59315748	59316369	Ago2_Bm_770
chr17	59318450	59319147	Ago2_Bm_771
chr17	59337707	59338227	Ago2_Bm_772
chr17	59346438	59347610	Ago2_Bm_773
chr17	59347802	59348506	Ago2_Bm_774
chr17	59361416	59362635	Ago2_Bm_775
chr17	59365436	59367047	Ago2_Bm_776
chr17	59367173	59367682	Ago2_Bm_777
chr17	59368767	59369346	Ago2_Bm_778
chr17	59372017	59373107	Ago2_Bm_779
chr17	59386516	59387251	Ago2_Bm_780
chr17	59389308	59390593	Ago2_Bm_781
chr17	59390766	59393705	Ago2_Bm_782
chr17	59400907	59401765	Ago2_Bm_783
chr17	59403532	59404285	Ago2_Bm_784
chr17	59407599	59409922	Ago2_Bm_785
chr17	59409968	59411361	Ago2_Bm_786
chr17	59411642	59415627	Ago2_Bm_787
chr17	59415851	59417554	Ago2_Bm_788
chr17	59417628	59419250	Ago2_Bm_789
chr17	59420114	59423604	Ago2_Bm_790
chr17	59424055	59426231	Ago2_Bm_791
chr17	59428796	59429413	Ago2_Bm_792
chr17	59429515	59432404	Ago2_Bm_793
chr17	59432455	59433363	Ago2_Bm_794
chr17	59433566	59434605	Ago2_Bm_795
chr17	59440447	59442221	Ago2_Bm_796
chr17	59442659	59444719	Ago2_Bm_797
chr17	59445757	59447607	Ago2_Bm_798
chr17	59447742	59448984	Ago2_Bm_799
chr17	59449048	59450194	Ago2_Bm_800
chr17	59452694	59453318	Ago2_Bm_801
chr17	59453437	59455253	Ago2_Bm_802
chr17	59455279	59467465	Ago2_Bm_803
chr17	59467511	59467945	Ago2_Bm_804
chr17	59467952	59473119	Ago2_Bm_805
chr17	59474889	59476438	Ago2_Bm_806
chr17	59477012	59477351	Ago2_Bm_807
chr17	59478413	59479744	Ago2_Bm_808
chr17	59479745	59480293	Ago2_Bm_809
chr17	59480684	59481651	Ago2_Bm_810
chr17	59484145	59485522	Ago2_Bm_811
chr17	59485799	59486652	Ago2_Bm_812
chr17	59487175	59488315	Ago2_Bm_813
chr17	59490369	59494066	Ago2_Bm_814
chr17	59501321	59502500	Ago2_Bm_815
chr17	59504391	59505441	Ago2_Bm_816
chr17	59510186	59511054	Ago2_Bm_817
chr17	59516917	59517914	Ago2_Bm_818
chr17	59519494	59520104	Ago2_Bm_819
chr17	59521058	59522645	Ago2_Bm_820
chr17	59525529	59526146	Ago2_Bm_821
chr17	59527566	59528956	Ago2_Bm_822
chr17	59532389	59533742	Ago2_Bm_823
chr17	59535669	59538505	Ago2_Bm_824
chr17	59541643	59544199	Ago2_Bm_825
chr17	59544540	59546009	Ago2_Bm_826
chr17	59546026	59548740	Ago2_Bm_827
chr17	59551498	59553548	Ago2_Bm_828
chr17	59554751	59557383	Ago2_Bm_829
chr17	59558631	59559598	Ago2_Bm_830
chr17	59562430	59564402	Ago2_Bm_831
chr17	59565046	59565860	Ago2_Bm_832
chr17	59566737	59568609	Ago2_Bm_833
chr17	59569840	59570612	Ago2_Bm_834
chr17	59571952	59573304	Ago2_Bm_835
chr17	59575591	59576184	Ago2_Bm_836
chr17	59583215	59583974	Ago2_Bm_837
chr17	59588404	59589452	Ago2_Bm_838
chr17	59590078	59590698	Ago2_Bm_839
chr17	59631753	59632908	Ago2_Bm_840
chr17	59633699	59634213	Ago2_Bm_841
chr17	59645557	59646523	Ago2_Bm_842
chr17	59648882	59649762	Ago2_Bm_843
chr17	59714482	59715152	Ago2_Bm_844
chr17	59750376	59751692	Ago2_Bm_845
chr17	59765083	59766110	Ago2_Bm_846
chr17	59766410	59766955	Ago2_Bm_847
chr17	59802931	59803327	Ago2_Bm_848
chr17	59830952	59831810	Ago2_Bm_849
chr17	59841390	59842076	Ago2_Bm_850
chr17	59844623	59845589	Ago2_Bm_851
chr17	59849614	59850222	Ago2_Bm_852
chr17	59857788	59858315	Ago2_Bm_853
chr17	59888488	59888951	Ago2_Bm_854
chr17	59897927	59898874	Ago2_Bm_855
chr17	59911829	59912406	Ago2_Bm_856
chr17	59930854	59931653	Ago2_Bm_857
chr17	59932346	59932981	Ago2_Bm_858
chr17	59940288	59940904	Ago2_Bm_859
chr17	59963325	59964022	Ago2_Bm_860
chr17	60004324	60004979	Ago2_Bm_861
chr17	60006987	60007904	Ago2_Bm_862
chr17	60088115	60088615	Ago2_Bm_863
chr17	60141612	60142303	Ago2_Bm_864
chr17	60208387	60209092	Ago2_Bm_865
chr17	60270590	60271992	Ago2_Bm_866
chr17	60274979	60276161	Ago2_Bm_867
chr17	60442192	60442934	Ago2_Bm_868
chr17	60443897	60444302	Ago2_Bm_869
chr17	60684622	60685232	Ago2_Bm_870
chr17	60713932	60715574	Ago2_Bm_871
chr17	60717658	60718098	Ago2_Bm_872
chr17	60735003	60737260	Ago2_Bm_873
chr17	60744964	60745717	Ago2_Bm_874
chr17	60801763	60803669	Ago2_Bm_875
chr17	60880910	60881759	Ago2_Bm_876
chr17	60896985	60897588	Ago2_Bm_877
chr17	60981658	60982411	Ago2_Bm_878
chr17	61042472	61043371	Ago2_Bm_879
chr17	61048629	61049456	Ago2_Bm_880
chr17	61526726	61528104	Ago2_Bm_881
chr17	61535289	61536578	Ago2_Bm_882
chr17	61537965	61538497	Ago2_Bm_883
chr17	61551969	61553823	Ago2_Bm_884
chr17	61555551	61556154	Ago2_Bm_885
chr17	61563453	61564508	Ago2_Bm_886
chr17	61566063	61568997	Ago2_Bm_887
chr17	61608469	61610044	Ago2_Bm_888
chr17	61633636	61634791	Ago2_Bm_889
chr17	61773402	61774754	Ago2_Bm_890
chr17	61906612	61907494	Ago2_Bm_891
chr17	61918733	61919253	Ago2_Bm_892
chr17	62011387	62012658	Ago2_Bm_893
chr17	62027574	62029598	Ago2_Bm_894
chr17	62036824	62037495	Ago2_Bm_895
chr17	62040393	62040820	Ago2_Bm_896
chr17	62161802	62162557	Ago2_Bm_897
chr17	62351856	62352734	Ago2_Bm_898
chr17	62396305	62400420	Ago2_Bm_899
chr17	62405942	62407015	Ago2_Bm_900
chr17	62690181	62691128	Ago2_Bm_901
chr17	62773301	62774453	Ago2_Bm_902
chr17	62818996	62819369	Ago2_Bm_903
chr17	62989509	62990315	Ago2_Bm_904
chr17	63081519	63082783	Ago2_Bm_905
chr17	63138037	63138708	Ago2_Bm_906
chr17	63155651	63156818	Ago2_Bm_907
chr17	63173072	63173873	Ago2_Bm_908
chr17	63181006	63181839	Ago2_Bm_909
chr17	63193809	63194446	Ago2_Bm_910
chr17	63216410	63216858	Ago2_Bm_911
chr17	63363458	63363767	Ago2_Bm_912
chr17	63551676	63552747	Ago2_Bm_913
chr17	64268021	64269124	Ago2_Bm_914
chr17	64584173	64584568	Ago2_Bm_915
chr17	64926627	64927788	Ago2_Bm_916
chr17	64942799	64943515	Ago2_Bm_917
chr17	64949593	64951629	Ago2_Bm_918
chr17	64959395	64960460	Ago2_Bm_919
chr17	64992571	64995355	Ago2_Bm_920
chr17	65013761	65016982	Ago2_Bm_921
chr17	65471114	65472011	Ago2_Bm_922
chr17	65473719	65474336	Ago2_Bm_923
chr17	65631778	65634531	Ago2_Bm_924
chr17	65814336	65815145	Ago2_Bm_925
chr17	66035007	66035576	Ago2_Bm_926
chr17	66166059	66166754	Ago2_Bm_927
chr17	66204548	66205306	Ago2_Bm_928
chr17	66218016	66218567	Ago2_Bm_929
chr17	66324724	66325920	Ago2_Bm_930
chr17	66441341	66442719	Ago2_Bm_931
chr17	70517229	70517675	Ago2_Bm_932
chr17	71729424	71730213	Ago2_Bm_933
chr17	73333186	73333593	Ago2_Bm_934
chr17	73464215	73465045	Ago2_Bm_935
chr17	73513245	73514052	Ago2_Bm_936
chr17	73544806	73545432	Ago2_Bm_937
chr17	73546843	73548189	Ago2_Bm_938
chr17	73578795	73579406	Ago2_Bm_939
chr17	73602141	73602495	Ago2_Bm_940
chr17	73614709	73615386	Ago2_Bm_941
chr17	73618016	73619147	Ago2_Bm_942
chr17	73656475	73657563	Ago2_Bm_943
chr17	73670784	73671285	Ago2_Bm_944
chr17	73720628	73721488	Ago2_Bm_945
chr17	73761793	73762948	Ago2_Bm_946
chr17	80928095	80928421	Ago2_Bm_947
chr17	80972484	80972959	Ago2_Bm_948
chr17	81020431	81021164	Ago2_Bm_949
chr17	81098445	81099158	Ago2_Bm_950
chr17	81099198	81099812	Ago2_Bm_951
chr17	81103821	81104580	Ago2_Bm_952
chr17	81125025	81125886	Ago2_Bm_953
chr17	81141474	81142530	Ago2_Bm_954
chr17	81147736	81148681	Ago2_Bm_955
chr19	11072624	11073248	Ago2_Bm_956
chr19	29337376	29338018	Ago2_Bm_957
chr19	31209883	31210417	Ago2_Bm_958
chr19	31761903	31762640	Ago2_Bm_959
chr19	33113812	33114780	Ago2_Bm_960
chr19	33145252	33145809	Ago2_Bm_961
chr19	33530237	33530680	Ago2_Bm_962
chr19	35657720	35658488	Ago2_Bm_963
chr19	36704586	36705441	Ago2_Bm_964
chr19	37997256	37998535	Ago2_Bm_965
chr19	38947805	38948328	Ago2_Bm_966
chr19	39809239	39810666	Ago2_Bm_967
chr19	40170068	40170978	Ago2_Bm_968
chr19	40332179	40332581	Ago2_Bm_969
chr19	45542734	45544039	Ago2_Bm_970
chr19	45636483	45637778	Ago2_Bm_971
chr19	45776435	45777060	Ago2_Bm_972
chr19	47236398	47237546	Ago2_Bm_973
chr19	47246372	47247220	Ago2_Bm_974
chr19	49715568	49716534	Ago2_Bm_975
chr19	49786092	49786584	Ago2_Bm_976
chr19	51346132	51346780	Ago2_Bm_977
chr19	54705916	54706353	Ago2_Bm_978
chr19	54798335	54798711	Ago2_Bm_979
chr19	54980760	54981501	Ago2_Bm_980
chr19	55767231	55768017	Ago2_Bm_981
chr19	55990978	55991552	Ago2_Bm_982
chr19	58024183	58024590	Ago2_Bm_983
chr19	58697784	58698656	Ago2_Bm_984
chr2	37852583	37852977	Ago2_Bm_985
chr2	46730004	46730417	Ago2_Bm_986
chr2	54239762	54240295	Ago2_Bm_987
chr2	61243627	61244845	Ago2_Bm_988
chr2	61290055	61290467	Ago2_Bm_989
chr2	65269899	65270555	Ago2_Bm_990
chr2	69821876	69822602	Ago2_Bm_991
chr2	71616519	71617305	Ago2_Bm_992
chr2	72382732	72383376	Ago2_Bm_993
chr2	74367394	74368209	Ago2_Bm_994
chr2	85091152	85091704	Ago2_Bm_995
chr2	85596476	85597125	Ago2_Bm_996
chr2	85620840	85622147	Ago2_Bm_997
chr2	97488594	97489175	Ago2_Bm_998
chr2	98775249	98775805	Ago2_Bm_999
chr2	101944267	101944976	Ago2_Bm_1000
chr2	108887265	108887655	Ago2_Bm_1001
chr2	110097661	110098652	Ago2_Bm_1002
chr2	122496614	122497083	Ago2_Bm_1003
chr2	133391207	133391802	Ago2_Bm_1004
chr2	134511251	134511741	Ago2_Bm_1005
chr2	145856906	145857217	Ago2_Bm_1006
chr2	149639134	149639541	Ago2_Bm_1007
chr2	158786560	158787064	Ago2_Bm_1008
chr2	159985886	159986380	Ago2_Bm_1009
chr2	182582307	182582869	Ago2_Bm_1010
chr2	182879115	182879861	Ago2_Bm_1011
chr2	185724578	185725061	Ago2_Bm_1012
chr2	202944057	202944502	Ago2_Bm_1013
chr2	214994696	214995274	Ago2_Bm_1014
chr2	215000443	215001032	Ago2_Bm_1015
chr2	216785998	216786882	Ago2_Bm_1016
chr2	219740723	219741286	Ago2_Bm_1017
chr2	222230056	222230412	Ago2_Bm_1018
chr2	226501836	226502376	Ago2_Bm_1019
chr2	238498804	238499355	Ago2_Bm_1020
chr2	242372164	242372633	Ago2_Bm_1021
chr2	242624946	242625298	Ago2_Bm_1022
chr20	9589604	9590354	Ago2_Bm_1023
chr20	16392038	16392647	Ago2_Bm_1024
chr20	17626806	17627501	Ago2_Bm_1025
chr20	17855563	17856511	Ago2_Bm_1026
chr20	18150546	18150994	Ago2_Bm_1027
chr20	19055612	19056330	Ago2_Bm_1028
chr20	23159118	23159845	Ago2_Bm_1029
chr20	23168717	23169914	Ago2_Bm_1030
chr20	23900115	23900603	Ago2_Bm_1031
chr20	25006695	25007206	Ago2_Bm_1032
chr20	25217154	25219542	Ago2_Bm_1033
chr20	25487611	25489090	Ago2_Bm_1034
chr20	25580137	25581435	Ago2_Bm_1035
chr20	29564972	29565540	Ago2_Bm_1036
chr20	30092938	30093635	Ago2_Bm_1037
chr20	30124893	30125597	Ago2_Bm_1038
chr20	30167011	30167525	Ago2_Bm_1039
chr20	30175998	30176544	Ago2_Bm_1040
chr20	30178532	30179454	Ago2_Bm_1041
chr20	30248892	30249457	Ago2_Bm_1042
chr20	30570445	30570905	Ago2_Bm_1043
chr20	30740483	30741303	Ago2_Bm_1044
chr20	30756308	30756992	Ago2_Bm_1045
chr20	35198402	35198815	Ago2_Bm_1046
chr20	37489717	37490263	Ago2_Bm_1047
chr20	37915713	37916450	Ago2_Bm_1048
chr20	39566155	39567718	Ago2_Bm_1049
chr20	39586109	39587092	Ago2_Bm_1050
chr20	39587151	39588130	Ago2_Bm_1051
chr20	39662633	39663231	Ago2_Bm_1052
chr20	39753062	39755150	Ago2_Bm_1053
chr20	39785728	39787444	Ago2_Bm_1054
chr20	39787464	39790340	Ago2_Bm_1055
chr20	39792677	39794211	Ago2_Bm_1056
chr20	39799015	39801742	Ago2_Bm_1057
chr20	39802097	39803207	Ago2_Bm_1058
chr20	39822390	39822905	Ago2_Bm_1059
chr20	39825276	39825831	Ago2_Bm_1060
chr20	39849401	39849778	Ago2_Bm_1061
chr20	39850303	39850927	Ago2_Bm_1062
chr20	39940655	39941623	Ago2_Bm_1063
chr20	40145288	40145858	Ago2_Bm_1064
chr20	40188274	40188911	Ago2_Bm_1065
chr20	40367586	40368110	Ago2_Bm_1066
chr20	40833003	40833617	Ago2_Bm_1067
chr20	42247810	42248367	Ago2_Bm_1068
chr20	42297794	42298347	Ago2_Bm_1069
chr20	42324812	42325464	Ago2_Bm_1070
chr20	42375233	42376187	Ago2_Bm_1071
chr20	42460561	42461371	Ago2_Bm_1072
chr20	42480081	42480568	Ago2_Bm_1073
chr20	42745835	42746592	Ago2_Bm_1074
chr20	42757339	42757904	Ago2_Bm_1075
chr20	43074057	43074595	Ago2_Bm_1076
chr20	43219205	43219746	Ago2_Bm_1077
chr20	43257597	43258328	Ago2_Bm_1078
chr20	43916976	43919038	Ago2_Bm_1079
chr20	43969018	43969957	Ago2_Bm_1080
chr20	43972304	43973642	Ago2_Bm_1081
chr20	44040683	44041771	Ago2_Bm_1082
chr20	44294265	44294799	Ago2_Bm_1083
chr20	44477968	44479658	Ago2_Bm_1084
chr20	44501077	44501844	Ago2_Bm_1085
chr20	44505003	44507300	Ago2_Bm_1086
chr20	44509616	44510301	Ago2_Bm_1087
chr20	44549426	44549871	Ago2_Bm_1088
chr20	44757489	44758329	Ago2_Bm_1089
chr20	44807293	44808293	Ago2_Bm_1090
chr20	44963762	44964203	Ago2_Bm_1091
chr20	45347400	45348315	Ago2_Bm_1092
chr20	45591291	45592135	Ago2_Bm_1093
chr20	45796416	45797549	Ago2_Bm_1094
chr20	45798152	45799150	Ago2_Bm_1095
chr20	45799183	45802966	Ago2_Bm_1096
chr20	45803060	45804533	Ago2_Bm_1097
chr20	45808374	45810374	Ago2_Bm_1098
chr20	45814025	45815463	Ago2_Bm_1099
chr20	45815593	45817389	Ago2_Bm_1100
chr20	45818282	45819398	Ago2_Bm_1101
chr20	45823548	45824574	Ago2_Bm_1102
chr20	45824763	45826929	Ago2_Bm_1103
chr20	45829524	45833483	Ago2_Bm_1104
chr20	45833492	45838003	Ago2_Bm_1105
chr20	45842748	45844018	Ago2_Bm_1106
chr20	45845461	45846049	Ago2_Bm_1107
chr20	45847940	45849314	Ago2_Bm_1108
chr20	45864876	45866823	Ago2_Bm_1109
chr20	45867784	45869285	Ago2_Bm_1110
chr20	45882810	45883444	Ago2_Bm_1111
chr20	45886522	45887142	Ago2_Bm_1112
chr20	45887159	45890260	Ago2_Bm_1113
chr20	45890351	45891752	Ago2_Bm_1114
chr20	45893972	45894536	Ago2_Bm_1115
chr20	45895644	45896169	Ago2_Bm_1116
chr20	45896210	45897067	Ago2_Bm_1117
chr20	45898338	45899138	Ago2_Bm_1118
chr20	45903871	45905486	Ago2_Bm_1119
chr20	45932183	45935186	Ago2_Bm_1120
chr20	45935429	45937339	Ago2_Bm_1121
chr20	45940647	45942004	Ago2_Bm_1122
chr20	45942713	45946670	Ago2_Bm_1123
chr20	45946698	45954439	Ago2_Bm_1124
chr20	45955490	45957078	Ago2_Bm_1125
chr20	45958764	45962718	Ago2_Bm_1126
chr20	45972683	45973454	Ago2_Bm_1127
chr20	45974564	45976533	Ago2_Bm_1128
chr20	45977157	45978007	Ago2_Bm_1129
chr20	45979635	45980206	Ago2_Bm_1130
chr20	45980399	45982037	Ago2_Bm_1131
chr20	45982245	45983266	Ago2_Bm_1132
chr20	45983571	45992331	Ago2_Bm_1133
chr20	45994863	45995847	Ago2_Bm_1134
chr20	45997416	45998258	Ago2_Bm_1135
chr20	46000658	46002376	Ago2_Bm_1136
chr20	46002788	46003725	Ago2_Bm_1137
chr20	46003796	46004500	Ago2_Bm_1138
chr20	46004579	46006814	Ago2_Bm_1139
chr20	46007328	46010414	Ago2_Bm_1140
chr20	46011473	46014199	Ago2_Bm_1141
chr20	46014242	46015183	Ago2_Bm_1142
chr20	46015193	46016305	Ago2_Bm_1143
chr20	46018133	46019105	Ago2_Bm_1144
chr20	46020635	46021863	Ago2_Bm_1145
chr20	46033598	46034430	Ago2_Bm_1146
chr20	46036680	46037894	Ago2_Bm_1147
chr20	46038526	46040417	Ago2_Bm_1148
chr20	46040675	46041744	Ago2_Bm_1149
chr20	46043914	46044697	Ago2_Bm_1150
chr20	46044944	46046968	Ago2_Bm_1151
chr20	46047599	46051053	Ago2_Bm_1152
chr20	46051107	46051687	Ago2_Bm_1153
chr20	46055310	46058368	Ago2_Bm_1154
chr20	46061979	46062613	Ago2_Bm_1155
chr20	46062813	46063612	Ago2_Bm_1156
chr20	46063729	46064447	Ago2_Bm_1157
chr20	46067008	46069398	Ago2_Bm_1158
chr20	46071017	46071722	Ago2_Bm_1159
chr20	46081222	46085451	Ago2_Bm_1160
chr20	46085596	46086894	Ago2_Bm_1161
chr20	46089535	46090223	Ago2_Bm_1162
chr20	46090693	46091904	Ago2_Bm_1163
chr20	46091992	46097572	Ago2_Bm_1164
chr20	46098754	46100592	Ago2_Bm_1165
chr20	46107012	46108231	Ago2_Bm_1166
chr20	46108259	46111013	Ago2_Bm_1167
chr20	46111330	46111854	Ago2_Bm_1168
chr20	46118180	46118785	Ago2_Bm_1169
chr20	46118902	46120237	Ago2_Bm_1170
chr20	46121881	46124255	Ago2_Bm_1171
chr20	46126419	46127420	Ago2_Bm_1172
chr20	46128192	46130061	Ago2_Bm_1173
chr20	46130068	46130506	Ago2_Bm_1174
chr20	46131031	46132072	Ago2_Bm_1175
chr20	46137827	46138398	Ago2_Bm_1176
chr20	46140982	46141977	Ago2_Bm_1177
chr20	46146729	46148955	Ago2_Bm_1178
chr20	46148987	46150483	Ago2_Bm_1179
chr20	46151126	46152289	Ago2_Bm_1180
chr20	46152720	46153446	Ago2_Bm_1181
chr20	46160904	46161482	Ago2_Bm_1182
chr20	46162202	46162824	Ago2_Bm_1183
chr20	46163776	46164409	Ago2_Bm_1184
chr20	46171247	46172201	Ago2_Bm_1185
chr20	46173695	46175822	Ago2_Bm_1186
chr20	46181655	46182091	Ago2_Bm_1187
chr20	46192229	46193061	Ago2_Bm_1188
chr20	46193392	46194562	Ago2_Bm_1189
chr20	46195193	46195775	Ago2_Bm_1190
chr20	46200411	46201661	Ago2_Bm_1191
chr20	46201773	46202464	Ago2_Bm_1192
chr20	46208365	46209413	Ago2_Bm_1193
chr20	46213700	46214542	Ago2_Bm_1194
chr20	46246603	46247030	Ago2_Bm_1195
chr20	46247161	46247757	Ago2_Bm_1196
chr20	46271446	46272170	Ago2_Bm_1197
chr20	46274467	46274901	Ago2_Bm_1198
chr20	46278705	46279701	Ago2_Bm_1199
chr20	46281082	46281551	Ago2_Bm_1200
chr20	46289364	46291148	Ago2_Bm_1201
chr20	46291220	46294152	Ago2_Bm_1202
chr20	46295948	46298565	Ago2_Bm_1203
chr20	46301460	46305467	Ago2_Bm_1204
chr20	46305538	46308618	Ago2_Bm_1205
chr20	46313904	46319208	Ago2_Bm_1206
chr20	46328215	46329143	Ago2_Bm_1207
chr20	46333389	46335703	Ago2_Bm_1208
chr20	46336601	46340433	Ago2_Bm_1209
chr20	46349314	46352508	Ago2_Bm_1210
chr20	46353983	46361023	Ago2_Bm_1211
chr20	46367582	46371430	Ago2_Bm_1212
chr20	46371944	46373888	Ago2_Bm_1213
chr20	46375816	46377996	Ago2_Bm_1214
chr20	46395610	46397184	Ago2_Bm_1215
chr20	46404599	46406295	Ago2_Bm_1216
chr20	46408655	46410787	Ago2_Bm_1217
chr20	46410787	46411978	Ago2_Bm_1218
chr20	46419362	46420315	Ago2_Bm_1219
chr20	46420320	46421981	Ago2_Bm_1220
chr20	46423944	46425151	Ago2_Bm_1221
chr20	46426761	46427652	Ago2_Bm_1222
chr20	46429700	46434124	Ago2_Bm_1223
chr20	46434254	46436226	Ago2_Bm_1224
chr20	46455220	46456017	Ago2_Bm_1225
chr20	46469864	46471184	Ago2_Bm_1226
chr20	46471244	46472703	Ago2_Bm_1227
chr20	46473236	46474685	Ago2_Bm_1228
chr20	46478927	46480563	Ago2_Bm_1229
chr20	46488364	46489930	Ago2_Bm_1230
chr20	46496768	46498801	Ago2_Bm_1231
chr20	46505020	46508934	Ago2_Bm_1232
chr20	46514679	46516626	Ago2_Bm_1233
chr20	46523337	46524965	Ago2_Bm_1234
chr20	46545273	46546032	Ago2_Bm_1235
chr20	46588127	46588796	Ago2_Bm_1236
chr20	46599869	46601425	Ago2_Bm_1237
chr20	46602849	46604225	Ago2_Bm_1238
chr20	46604931	46605505	Ago2_Bm_1239
chr20	46607487	46608279	Ago2_Bm_1240
chr20	46617295	46619587	Ago2_Bm_1241
chr20	46631876	46634071	Ago2_Bm_1242
chr20	46639006	46640295	Ago2_Bm_1243
chr20	46661209	46661992	Ago2_Bm_1244
chr20	46689964	46690848	Ago2_Bm_1245
chr20	46704857	46705865	Ago2_Bm_1246
chr20	46717144	46718699	Ago2_Bm_1247
chr20	46721060	46722663	Ago2_Bm_1248
chr20	46728223	46729324	Ago2_Bm_1249
chr20	46743157	46744147	Ago2_Bm_1250
chr20	46744233	46745000	Ago2_Bm_1251
chr20	46745367	46746027	Ago2_Bm_1252
chr20	46749394	46751495	Ago2_Bm_1253
chr20	46751727	46755559	Ago2_Bm_1254
chr20	46776931	46778638	Ago2_Bm_1255
chr20	46787597	46791389	Ago2_Bm_1256
chr20	46793747	46795990	Ago2_Bm_1257
chr20	46817606	46818334	Ago2_Bm_1258
chr20	46821258	46822234	Ago2_Bm_1259
chr20	46831495	46835158	Ago2_Bm_1260
chr20	46837491	46839112	Ago2_Bm_1261
chr20	46870989	46872407	Ago2_Bm_1262
chr20	46875110	46876547	Ago2_Bm_1263
chr20	46891753	46892929	Ago2_Bm_1264
chr20	46921470	46921871	Ago2_Bm_1265
chr20	46939480	46940889	Ago2_Bm_1266
chr20	46942756	46943827	Ago2_Bm_1267
chr20	46974155	46974881	Ago2_Bm_1268
chr20	46986433	46987826	Ago2_Bm_1269
chr20	46993577	46994421	Ago2_Bm_1270
chr20	47088479	47089265	Ago2_Bm_1271
chr20	47089315	47090068	Ago2_Bm_1272
chr20	47090699	47092875	Ago2_Bm_1273
chr20	47100027	47105299	Ago2_Bm_1274
chr20	47129993	47133196	Ago2_Bm_1275
chr20	47139231	47140819	Ago2_Bm_1276
chr20	47168208	47168688	Ago2_Bm_1277
chr20	47169831	47170756	Ago2_Bm_1278
chr20	47170784	47171556	Ago2_Bm_1279
chr20	47181585	47183083	Ago2_Bm_1280
chr20	47192268	47192804	Ago2_Bm_1281
chr20	47223555	47225378	Ago2_Bm_1282
chr20	47242497	47243761	Ago2_Bm_1283
chr20	47244591	47248918	Ago2_Bm_1284
chr20	47253242	47255197	Ago2_Bm_1285
chr20	47255231	47257395	Ago2_Bm_1286
chr20	47266275	47267954	Ago2_Bm_1287
chr20	47267967	47268804	Ago2_Bm_1288
chr20	47270108	47270860	Ago2_Bm_1289
chr20	47272733	47275708	Ago2_Bm_1290
chr20	47294204	47296109	Ago2_Bm_1291
chr20	47297511	47298933	Ago2_Bm_1292
chr20	47299016	47301653	Ago2_Bm_1293
chr20	47302060	47305412	Ago2_Bm_1294
chr20	47309902	47311497	Ago2_Bm_1295
chr20	47315915	47316960	Ago2_Bm_1296
chr20	47317178	47322064	Ago2_Bm_1297
chr20	47333608	47334262	Ago2_Bm_1298
chr20	47336892	47340145	Ago2_Bm_1299
chr20	47341155	47343284	Ago2_Bm_1300
chr20	47347189	47347997	Ago2_Bm_1301
chr20	47357670	47360231	Ago2_Bm_1302
chr20	47406238	47408933	Ago2_Bm_1303
chr20	47423149	47423552	Ago2_Bm_1304
chr20	47424169	47426646	Ago2_Bm_1305
chr20	47431990	47433947	Ago2_Bm_1306
chr20	47438671	47441058	Ago2_Bm_1307
chr20	47471202	47471837	Ago2_Bm_1308
chr20	47474545	47475343	Ago2_Bm_1309
chr20	47511118	47512719	Ago2_Bm_1310
chr20	47514475	47516469	Ago2_Bm_1311
chr20	47521856	47523745	Ago2_Bm_1312
chr20	47525748	47526566	Ago2_Bm_1313
chr20	47532696	47533522	Ago2_Bm_1314
chr20	47535647	47537681	Ago2_Bm_1315
chr20	47538584	47539113	Ago2_Bm_1316
chr20	47548117	47549177	Ago2_Bm_1317
chr20	47840258	47840604	Ago2_Bm_1318
chr20	47936978	47937743	Ago2_Bm_1319
chr20	47939127	47939838	Ago2_Bm_1320
chr20	47941443	47942248	Ago2_Bm_1321
chr20	48176687	48178530	Ago2_Bm_1322
chr20	48224496	48226590	Ago2_Bm_1323
chr20	48230134	48230705	Ago2_Bm_1324
chr20	48231662	48232417	Ago2_Bm_1325
chr20	48247389	48249032	Ago2_Bm_1326
chr20	48334272	48335178	Ago2_Bm_1327
chr20	48409784	48410607	Ago2_Bm_1328
chr20	48504809	48505599	Ago2_Bm_1329
chr20	48526676	48527923	Ago2_Bm_1330
chr20	48532996	48533527	Ago2_Bm_1331
chr20	48545403	48545962	Ago2_Bm_1332
chr20	48551035	48551740	Ago2_Bm_1333
chr20	48566531	48567478	Ago2_Bm_1334
chr20	48570778	48572430	Ago2_Bm_1335
chr20	48620574	48621085	Ago2_Bm_1336
chr20	48624864	48625282	Ago2_Bm_1337
chr20	48649891	48652844	Ago2_Bm_1338
chr20	48702225	48702948	Ago2_Bm_1339
chr20	48727825	48729366	Ago2_Bm_1340
chr20	48730751	48732738	Ago2_Bm_1341
chr20	48743022	48743930	Ago2_Bm_1342
chr20	48766032	48768185	Ago2_Bm_1343
chr20	48768291	48769985	Ago2_Bm_1344
chr20	48820933	48821572	Ago2_Bm_1345
chr20	48873118	48874586	Ago2_Bm_1346
chr20	48886862	48887259	Ago2_Bm_1347
chr20	48918840	48920596	Ago2_Bm_1348
chr20	48927778	48930784	Ago2_Bm_1349
chr20	48956487	48957830	Ago2_Bm_1350
chr20	48992272	48995335	Ago2_Bm_1351
chr20	49002945	49003330	Ago2_Bm_1352
chr20	49028493	49029400	Ago2_Bm_1353
chr20	49098387	49098842	Ago2_Bm_1354
chr20	49201751	49202556	Ago2_Bm_1355
chr20	49286938	49291179	Ago2_Bm_1356
chr20	49291509	49291921	Ago2_Bm_1357
chr20	49295777	49297786	Ago2_Bm_1358
chr20	49299220	49299947	Ago2_Bm_1359
chr20	49299957	49301771	Ago2_Bm_1360
chr20	49305037	49307934	Ago2_Bm_1361
chr20	49310556	49311633	Ago2_Bm_1362
chr20	49311645	49312468	Ago2_Bm_1363
chr20	49313715	49316928	Ago2_Bm_1364
chr20	49317049	49318481	Ago2_Bm_1365
chr20	49318503	49319360	Ago2_Bm_1366
chr20	49319385	49321153	Ago2_Bm_1367
chr20	49322233	49322754	Ago2_Bm_1368
chr20	49322808	49323923	Ago2_Bm_1369
chr20	49324048	49325949	Ago2_Bm_1370
chr20	49326097	49328130	Ago2_Bm_1371
chr20	49328223	49330866	Ago2_Bm_1372
chr20	49331754	49333057	Ago2_Bm_1373
chr20	49338047	49339605	Ago2_Bm_1374
chr20	49339610	49342587	Ago2_Bm_1375
chr20	49345170	49347455	Ago2_Bm_1376
chr20	49349602	49350314	Ago2_Bm_1377
chr20	49350808	49352021	Ago2_Bm_1378
chr20	49357374	49358409	Ago2_Bm_1379
chr20	49360495	49361153	Ago2_Bm_1380
chr20	49361205	49362396	Ago2_Bm_1381
chr20	49370679	49371482	Ago2_Bm_1382
chr20	49377067	49382133	Ago2_Bm_1383
chr20	49383157	49384025	Ago2_Bm_1384
chr20	49386186	49388233	Ago2_Bm_1385
chr20	49391332	49392050	Ago2_Bm_1386
chr20	49392946	49393573	Ago2_Bm_1387
chr20	49396262	49397031	Ago2_Bm_1388
chr20	49398114	49399628	Ago2_Bm_1389
chr20	49401095	49402073	Ago2_Bm_1390
chr20	49404669	49407262	Ago2_Bm_1391
chr20	49407501	49409941	Ago2_Bm_1392
chr20	49412293	49412950	Ago2_Bm_1393
chr20	49413098	49413975	Ago2_Bm_1394
chr20	49415129	49417242	Ago2_Bm_1395
chr20	49417443	49420078	Ago2_Bm_1396
chr20	49421654	49423260	Ago2_Bm_1397
chr20	49425312	49426145	Ago2_Bm_1398
chr20	49427200	49428613	Ago2_Bm_1399
chr20	49429303	49430721	Ago2_Bm_1400
chr20	49441297	49441750	Ago2_Bm_1401
chr20	49455114	49455895	Ago2_Bm_1402
chr20	49496538	49497867	Ago2_Bm_1403
chr20	49555463	49556453	Ago2_Bm_1404
chr20	49610959	49611521	Ago2_Bm_1405
chr20	49776418	49778205	Ago2_Bm_1406
chr20	49955855	49956657	Ago2_Bm_1407
chr20	50064338	50065450	Ago2_Bm_1408
chr20	50114521	50116271	Ago2_Bm_1409
chr20	50216308	50217276	Ago2_Bm_1410
chr20	50264314	50264977	Ago2_Bm_1411
chr20	50343124	50345218	Ago2_Bm_1412
chr20	50361574	50362774	Ago2_Bm_1413
chr20	50364261	50364851	Ago2_Bm_1414
chr20	50368420	50368852	Ago2_Bm_1415
chr20	50385297	50386072	Ago2_Bm_1416
chr20	50443887	50444499	Ago2_Bm_1417
chr20	50487983	50488399	Ago2_Bm_1418
chr20	50677315	50677937	Ago2_Bm_1419
chr20	51948678	51949323	Ago2_Bm_1420
chr20	52129898	52130354	Ago2_Bm_1421
chr20	52134189	52134786	Ago2_Bm_1422
chr20	52181735	52182601	Ago2_Bm_1423
chr20	52195076	52195868	Ago2_Bm_1424
chr20	52196285	52196680	Ago2_Bm_1425
chr20	52196690	52197125	Ago2_Bm_1426
chr20	52208564	52209037	Ago2_Bm_1427
chr20	52211255	52211949	Ago2_Bm_1428
chr20	52213100	52214073	Ago2_Bm_1429
chr20	52214709	52215178	Ago2_Bm_1430
chr20	52215742	52218945	Ago2_Bm_1431
chr20	52221967	52223917	Ago2_Bm_1432
chr20	52231164	52233437	Ago2_Bm_1433
chr20	52238173	52238732	Ago2_Bm_1434
chr20	52239900	52240838	Ago2_Bm_1435
chr20	52245248	52245751	Ago2_Bm_1436
chr20	52247930	52249941	Ago2_Bm_1437
chr20	52250338	52251118	Ago2_Bm_1438
chr20	52251227	52253642	Ago2_Bm_1439
chr20	52253694	52254795	Ago2_Bm_1440
chr20	52256040	52256354	Ago2_Bm_1441
chr20	52258167	52259158	Ago2_Bm_1442
chr20	52269706	52270514	Ago2_Bm_1443
chr20	52272725	52273244	Ago2_Bm_1444
chr20	52275006	52275335	Ago2_Bm_1445
chr20	52278271	52278994	Ago2_Bm_1446
chr20	52279058	52279869	Ago2_Bm_1447
chr20	52292273	52293170	Ago2_Bm_1448
chr20	52294059	52294906	Ago2_Bm_1449
chr20	52296169	52297302	Ago2_Bm_1450
chr20	52297469	52298679	Ago2_Bm_1451
chr20	52301176	52302132	Ago2_Bm_1452
chr20	52305277	52307033	Ago2_Bm_1453
chr20	52307622	52309793	Ago2_Bm_1454
chr20	52309842	52310481	Ago2_Bm_1455
chr20	52312308	52313250	Ago2_Bm_1456
chr20	52313296	52315468	Ago2_Bm_1457
chr20	52321019	52321718	Ago2_Bm_1458
chr20	52323888	52324527	Ago2_Bm_1459
chr20	52324769	52325169	Ago2_Bm_1460
chr20	52325243	52326616	Ago2_Bm_1461
chr20	52326672	52328033	Ago2_Bm_1462
chr20	52328085	52331381	Ago2_Bm_1463
chr20	52332530	52333188	Ago2_Bm_1464
chr20	52340126	52340612	Ago2_Bm_1465
chr20	52344452	52344869	Ago2_Bm_1466
chr20	52345596	52346652	Ago2_Bm_1467
chr20	52349056	52351223	Ago2_Bm_1468
chr20	52352389	52352795	Ago2_Bm_1469
chr20	52353381	52354268	Ago2_Bm_1470
chr20	52354831	52355561	Ago2_Bm_1471
chr20	52356506	52357796	Ago2_Bm_1472
chr20	52360146	52360612	Ago2_Bm_1473
chr20	52360658	52361281	Ago2_Bm_1474
chr20	52361417	52362974	Ago2_Bm_1475
chr20	52366107	52367269	Ago2_Bm_1476
chr20	52367338	52368297	Ago2_Bm_1477
chr20	52370838	52371561	Ago2_Bm_1478
chr20	52371584	52372537	Ago2_Bm_1479
chr20	52372676	52373145	Ago2_Bm_1480
chr20	52374875	52375820	Ago2_Bm_1481
chr20	52377535	52379452	Ago2_Bm_1482
chr20	52380653	52381132	Ago2_Bm_1483
chr20	52381857	52383480	Ago2_Bm_1484
chr20	52392563	52393855	Ago2_Bm_1485
chr20	52395516	52396777	Ago2_Bm_1486
chr20	52401798	52405167	Ago2_Bm_1487
chr20	52407181	52408319	Ago2_Bm_1488
chr20	52408367	52408960	Ago2_Bm_1489
chr20	52410377	52411573	Ago2_Bm_1490
chr20	52413504	52415410	Ago2_Bm_1491
chr20	52415420	52416673	Ago2_Bm_1492
chr20	52418976	52419763	Ago2_Bm_1493
chr20	52420231	52421350	Ago2_Bm_1494
chr20	52421546	52422351	Ago2_Bm_1495
chr20	52423477	52423935	Ago2_Bm_1496
chr20	52442550	52443488	Ago2_Bm_1497
chr20	52445585	52445992	Ago2_Bm_1498
chr20	52455866	52456600	Ago2_Bm_1499
chr20	52460737	52461411	Ago2_Bm_1500
chr20	52464782	52465314	Ago2_Bm_1501
chr20	52465966	52466811	Ago2_Bm_1502
chr20	52467019	52468133	Ago2_Bm_1503
chr20	52468350	52468975	Ago2_Bm_1504
chr20	52469113	52470108	Ago2_Bm_1505
chr20	52476135	52476762	Ago2_Bm_1506
chr20	52480049	52481334	Ago2_Bm_1507
chr20	52481638	52482273	Ago2_Bm_1508
chr20	52482446	52483669	Ago2_Bm_1509
chr20	52483701	52484059	Ago2_Bm_1510
chr20	52484337	52484953	Ago2_Bm_1511
chr20	52485886	52486662	Ago2_Bm_1512
chr20	52486901	52488026	Ago2_Bm_1513
chr20	52488772	52489163	Ago2_Bm_1514
chr20	52489429	52490964	Ago2_Bm_1515
chr20	52492004	52494541	Ago2_Bm_1516
chr20	52495695	52496134	Ago2_Bm_1517
chr20	52500324	52501259	Ago2_Bm_1518
chr20	52501332	52502200	Ago2_Bm_1519
chr20	52504557	52505437	Ago2_Bm_1520
chr20	52514030	52515551	Ago2_Bm_1521
chr20	52521223	52523382	Ago2_Bm_1522
chr20	52523474	52523871	Ago2_Bm_1523
chr20	52524331	52525663	Ago2_Bm_1524
chr20	52526096	52529399	Ago2_Bm_1525
chr20	52529881	52530179	Ago2_Bm_1526
chr20	52531366	52533022	Ago2_Bm_1527
chr20	52535347	52536130	Ago2_Bm_1528
chr20	52536321	52537173	Ago2_Bm_1529
chr20	52537310	52537970	Ago2_Bm_1530
chr20	52538079	52539062	Ago2_Bm_1531
chr20	52546552	52547221	Ago2_Bm_1532
chr20	52556046	52557152	Ago2_Bm_1533
chr20	52560249	52561288	Ago2_Bm_1534
chr20	52564948	52566506	Ago2_Bm_1535
chr20	52679157	52679706	Ago2_Bm_1536
chr20	52684087	52686291	Ago2_Bm_1537
chr20	52686311	52687805	Ago2_Bm_1538
chr20	52691153	52691902	Ago2_Bm_1539
chr20	52693043	52694141	Ago2_Bm_1540
chr20	52695917	52696581	Ago2_Bm_1541
chr20	52700623	52702250	Ago2_Bm_1542
chr20	52705807	52706346	Ago2_Bm_1543
chr20	52712772	52713552	Ago2_Bm_1544
chr20	52713595	52714785	Ago2_Bm_1545
chr20	52720415	52721149	Ago2_Bm_1546
chr20	52728026	52729407	Ago2_Bm_1547
chr20	52730060	52731011	Ago2_Bm_1548
chr20	52743306	52743730	Ago2_Bm_1549
chr20	52744979	52745396	Ago2_Bm_1550
chr20	52749180	52749742	Ago2_Bm_1551
chr20	52768470	52769786	Ago2_Bm_1552
chr20	52788952	52789594	Ago2_Bm_1553
chr20	52790985	52791795	Ago2_Bm_1554
chr20	52797815	52798448	Ago2_Bm_1555
chr20	52808070	52809185	Ago2_Bm_1556
chr20	52811193	52811900	Ago2_Bm_1557
chr20	52811932	52813064	Ago2_Bm_1558
chr20	52815413	52816608	Ago2_Bm_1559
chr20	52816876	52818345	Ago2_Bm_1560
chr20	52822333	52823310	Ago2_Bm_1561
chr20	52823598	52824139	Ago2_Bm_1562
chr20	52824944	52826106	Ago2_Bm_1563
chr20	52883426	52884606	Ago2_Bm_1564
chr20	52884948	52885383	Ago2_Bm_1565
chr20	52951045	52951397	Ago2_Bm_1566
chr20	53053254	53053798	Ago2_Bm_1567
chr20	53074611	53075078	Ago2_Bm_1568
chr20	53158000	53158620	Ago2_Bm_1569
chr20	53231827	53232271	Ago2_Bm_1570
chr20	53250377	53251032	Ago2_Bm_1571
chr20	53264921	53266328	Ago2_Bm_1572
chr20	53286683	53287248	Ago2_Bm_1573
chr20	53420914	53421524	Ago2_Bm_1574
chr20	54959618	54960475	Ago2_Bm_1575
chr20	54960750	54961606	Ago2_Bm_1576
chr20	55134696	55135528	Ago2_Bm_1577
chr20	55148817	55149494	Ago2_Bm_1578
chr20	55166174	55166754	Ago2_Bm_1579
chr20	55180479	55181120	Ago2_Bm_1580
chr20	55188793	55189774	Ago2_Bm_1581
chr20	55206752	55207152	Ago2_Bm_1582
chr20	55219872	55220549	Ago2_Bm_1583
chr20	55254770	55255511	Ago2_Bm_1584
chr20	55257521	55259021	Ago2_Bm_1585
chr20	55279452	55279950	Ago2_Bm_1586
chr20	55306733	55307187	Ago2_Bm_1587
chr20	55336281	55336888	Ago2_Bm_1588
chr20	55379586	55382149	Ago2_Bm_1589
chr20	55414002	55415479	Ago2_Bm_1590
chr20	55423453	55424538	Ago2_Bm_1591
chr20	55485061	55486333	Ago2_Bm_1592
chr20	55546624	55548849	Ago2_Bm_1593
chr20	55566340	55567496	Ago2_Bm_1594
chr20	55577052	55578900	Ago2_Bm_1595
chr20	55631434	55632026	Ago2_Bm_1596
chr20	55650980	55652610	Ago2_Bm_1597
chr20	55655961	55657821	Ago2_Bm_1598
chr20	55676636	55678980	Ago2_Bm_1599
chr20	55679044	55680605	Ago2_Bm_1600
chr20	55680646	55685369	Ago2_Bm_1601
chr20	55688682	55691626	Ago2_Bm_1602
chr20	55693392	55694149	Ago2_Bm_1603
chr20	55694336	55696104	Ago2_Bm_1604
chr20	55696552	55697183	Ago2_Bm_1605
chr20	55697530	55697882	Ago2_Bm_1606
chr20	55697915	55698634	Ago2_Bm_1607
chr20	55699247	55699805	Ago2_Bm_1608
chr20	55700480	55702218	Ago2_Bm_1609
chr20	55702620	55705654	Ago2_Bm_1610
chr20	55717962	55719562	Ago2_Bm_1611
chr20	55720239	55721272	Ago2_Bm_1612
chr20	55721516	55722774	Ago2_Bm_1613
chr20	55723120	55724659	Ago2_Bm_1614
chr20	55731990	55737893	Ago2_Bm_1615
chr20	55741539	55743288	Ago2_Bm_1616
chr20	55744992	55751749	Ago2_Bm_1617
chr20	55751940	55752713	Ago2_Bm_1618
chr20	55760332	55760913	Ago2_Bm_1619
chr20	55763385	55764252	Ago2_Bm_1620
chr20	55764271	55765504	Ago2_Bm_1621
chr20	55765720	55766832	Ago2_Bm_1622
chr20	55769633	55771927	Ago2_Bm_1623
chr20	55773641	55776829	Ago2_Bm_1624
chr20	55778256	55778666	Ago2_Bm_1625
chr20	55782005	55782908	Ago2_Bm_1626
chr20	55787871	55791583	Ago2_Bm_1627
chr20	55791586	55799845	Ago2_Bm_1628
chr20	55804034	55807461	Ago2_Bm_1629
chr20	55810947	55812727	Ago2_Bm_1630
chr20	55813017	55815105	Ago2_Bm_1631
chr20	55815800	55820632	Ago2_Bm_1632
chr20	55821675	55823104	Ago2_Bm_1633
chr20	55823172	55823928	Ago2_Bm_1634
chr20	55825414	55828817	Ago2_Bm_1635
chr20	55829389	55830897	Ago2_Bm_1636
chr20	55831279	55832009	Ago2_Bm_1637
chr20	55832544	55833574	Ago2_Bm_1638
chr20	55834127	55839610	Ago2_Bm_1639
chr20	55842068	55845685	Ago2_Bm_1640
chr20	55845693	55846950	Ago2_Bm_1641
chr20	55848663	55850347	Ago2_Bm_1642
chr20	55853427	55855140	Ago2_Bm_1643
chr20	55896416	55897381	Ago2_Bm_1644
chr20	55991507	55992798	Ago2_Bm_1645
chr20	55995607	55996455	Ago2_Bm_1646
chr20	56023076	56024954	Ago2_Bm_1647
chr20	56031416	56033244	Ago2_Bm_1648
chr20	56033302	56034568	Ago2_Bm_1649
chr20	56041654	56043282	Ago2_Bm_1650
chr20	56073367	56074146	Ago2_Bm_1651
chr20	56075545	56076725	Ago2_Bm_1652
chr20	56134816	56135521	Ago2_Bm_1653
chr20	56137380	56137885	Ago2_Bm_1654
chr20	56141550	56143078	Ago2_Bm_1655
chr20	56166947	56169028	Ago2_Bm_1656
chr20	56175477	56176909	Ago2_Bm_1657
chr20	56191297	56194623	Ago2_Bm_1658
chr20	56228889	56229340	Ago2_Bm_1659
chr20	56229406	56231445	Ago2_Bm_1660
chr20	56233918	56236373	Ago2_Bm_1661
chr20	56253825	56258420	Ago2_Bm_1662
chr20	56273619	56274405	Ago2_Bm_1663
chr20	56282181	56282666	Ago2_Bm_1664
chr20	56286907	56287797	Ago2_Bm_1665
chr20	56324918	56325636	Ago2_Bm_1666
chr20	56329511	56330913	Ago2_Bm_1667
chr20	56335824	56336521	Ago2_Bm_1668
chr20	56344639	56345531	Ago2_Bm_1669
chr20	56348864	56350506	Ago2_Bm_1670
chr20	56354413	56355944	Ago2_Bm_1671
chr20	56368503	56370705	Ago2_Bm_1672
chr20	56400322	56400920	Ago2_Bm_1673
chr20	56510595	56511163	Ago2_Bm_1674
chr20	56514161	56514804	Ago2_Bm_1675
chr20	56539091	56540443	Ago2_Bm_1676
chr20	56556824	56558749	Ago2_Bm_1677
chr20	56572575	56573170	Ago2_Bm_1678
chr20	56594570	56595859	Ago2_Bm_1679
chr20	56595892	56596496	Ago2_Bm_1680
chr20	56616727	56617123	Ago2_Bm_1681
chr20	56651895	56652691	Ago2_Bm_1682
chr20	56684142	56685537	Ago2_Bm_1683
chr20	56710345	56711522	Ago2_Bm_1684
chr20	56753313	56754687	Ago2_Bm_1685
chr20	56770970	56772190	Ago2_Bm_1686
chr20	56773285	56774345	Ago2_Bm_1687
chr20	56800925	56803281	Ago2_Bm_1688
chr20	56821390	56822099	Ago2_Bm_1689
chr20	56860782	56862964	Ago2_Bm_1690
chr20	56915726	56916712	Ago2_Bm_1691
chr20	56964771	56965795	Ago2_Bm_1692
chr20	56980209	56980706	Ago2_Bm_1693
chr20	57139243	57140095	Ago2_Bm_1694
chr20	57304789	57305491	Ago2_Bm_1695
chr20	57319617	57320143	Ago2_Bm_1696
chr20	57367116	57367558	Ago2_Bm_1697
chr20	57404139	57404828	Ago2_Bm_1698
chr20	57730352	57730795	Ago2_Bm_1699
chr20	57851993	57852373	Ago2_Bm_1700
chr20	58344033	58345395	Ago2_Bm_1701
chr20	58346705	58348421	Ago2_Bm_1702
chr20	58398940	58399713	Ago2_Bm_1703
chr20	58629648	58630472	Ago2_Bm_1704
chr20	59100452	59100954	Ago2_Bm_1705
chr20	59636843	59637452	Ago2_Bm_1706
chr20	59658247	59658816	Ago2_Bm_1707
chr20	59700279	59700660	Ago2_Bm_1708
chr20	59809221	59809858	Ago2_Bm_1709
chr20	59835948	59836528	Ago2_Bm_1710
chr20	59840196	59841965	Ago2_Bm_1711
chr20	59935013	59936314	Ago2_Bm_1712
chr20	59962128	59962866	Ago2_Bm_1713
chr20	59999099	60000096	Ago2_Bm_1714
chr20	60066848	60067757	Ago2_Bm_1715
chr20	60096042	60096914	Ago2_Bm_1716
chr20	60301542	60301974	Ago2_Bm_1717
chr20	60302256	60302895	Ago2_Bm_1718
chr20	60372238	60372963	Ago2_Bm_1719
chr20	60400735	60402000	Ago2_Bm_1720
chr20	60414201	60415247	Ago2_Bm_1721
chr20	60441920	60443222	Ago2_Bm_1722
chr20	60616341	60617610	Ago2_Bm_1723
chr20	60643719	60645914	Ago2_Bm_1724
chr20	60720286	60721745	Ago2_Bm_1725
chr20	60803484	60807913	Ago2_Bm_1726
chr20	61010915	61012021	Ago2_Bm_1727
chr20	61035291	61036144	Ago2_Bm_1728
chr20	61179607	61180393	Ago2_Bm_1729
chr20	61320074	61320537	Ago2_Bm_1730
chr20	61348309	61349096	Ago2_Bm_1731
chr20	61423250	61425488	Ago2_Bm_1732
chr20	61469553	61470994	Ago2_Bm_1733
chr20	61505735	61506582	Ago2_Bm_1734
chr20	61565689	61566626	Ago2_Bm_1735
chr20	61688364	61689605	Ago2_Bm_1736
chr20	61786283	61787263	Ago2_Bm_1737
chr20	61899711	61900455	Ago2_Bm_1738
chr20	62183228	62183823	Ago2_Bm_1739
chr20	62288584	62289559	Ago2_Bm_1740
chr20	62296187	62297155	Ago2_Bm_1741
chr20	62417000	62418673	Ago2_Bm_1742
chr20	62456764	62457563	Ago2_Bm_1743
chr20	62490331	62491388	Ago2_Bm_1744
chr20	62506526	62507034	Ago2_Bm_1745
chr20	62512484	62513735	Ago2_Bm_1746
chr20	62525337	62525835	Ago2_Bm_1747
chr20	62568887	62569833	Ago2_Bm_1748
chr20	62589876	62590648	Ago2_Bm_1749
chr20	62686327	62687375	Ago2_Bm_1750
chr21	10001482	10002049	Ago2_Bm_1751
chr21	10449855	10450322	Ago2_Bm_1752
chr21	11146301	11146885	Ago2_Bm_1753
chr21	39793803	39794492	Ago2_Bm_1754
chr21	40122289	40123108	Ago2_Bm_1755
chr21	41520543	41521492	Ago2_Bm_1756
chr21	41524986	41525443	Ago2_Bm_1757
chr21	41693540	41694147	Ago2_Bm_1758
chr21	41694806	41695372	Ago2_Bm_1759
chr21	41702871	41703645	Ago2_Bm_1760
chr21	41752972	41753495	Ago2_Bm_1761
chr21	41818110	41818620	Ago2_Bm_1762
chr21	42559948	42560353	Ago2_Bm_1763
chr21	42767231	42767777	Ago2_Bm_1764
chr21	42768308	42768837	Ago2_Bm_1765
chr21	42896747	42897335	Ago2_Bm_1766
chr21	42922935	42923381	Ago2_Bm_1767
chr21	42954059	42955135	Ago2_Bm_1768
chr21	43171174	43172563	Ago2_Bm_1769
chr21	43382677	43383832	Ago2_Bm_1770
chr21	43425092	43425709	Ago2_Bm_1771
chr21	43543002	43543982	Ago2_Bm_1772
chr21	43630135	43631091	Ago2_Bm_1773
chr21	43655808	43656762	Ago2_Bm_1774
chr21	43665469	43666357	Ago2_Bm_1775
chr21	43787506	43787895	Ago2_Bm_1776
chr21	43896257	43897095	Ago2_Bm_1777
chr21	43897415	43897990	Ago2_Bm_1778
chr21	43936896	43938165	Ago2_Bm_1779
chr21	44111197	44112264	Ago2_Bm_1780
chr21	44339927	44341242	Ago2_Bm_1781
chr21	44398699	44399555	Ago2_Bm_1782
chr21	44513271	44513893	Ago2_Bm_1783
chr21	44558462	44559366	Ago2_Bm_1784
chr21	45423963	45424450	Ago2_Bm_1785
chr21	45631414	45632331	Ago2_Bm_1786
chr21	45636168	45636639	Ago2_Bm_1787
chr21	45653305	45654330	Ago2_Bm_1788
chr21	45950305	45951298	Ago2_Bm_1789
chr21	46134763	46135264	Ago2_Bm_1790
chr21	47019398	47020790	Ago2_Bm_1791
chr21	47543243	47543720	Ago2_Bm_1792
chr21	47709667	47710076	Ago2_Bm_1793
chr21	47788237	47789449	Ago2_Bm_1794
chr21	47899449	47899857	Ago2_Bm_1795
chr3	3782249	3782668	Ago2_Bm_1796
chr3	4874311	4875142	Ago2_Bm_1797
chr3	9048622	9049311	Ago2_Bm_1798
chr3	9139995	9140425	Ago2_Bm_1799
chr3	10328228	10329002	Ago2_Bm_1800
chr3	10329062	10329859	Ago2_Bm_1801
chr3	10336016	10336473	Ago2_Bm_1802
chr3	10687539	10688308	Ago2_Bm_1803
chr3	10799541	10800822	Ago2_Bm_1804
chr3	11889941	11890485	Ago2_Bm_1805
chr3	12524747	12525360	Ago2_Bm_1806
chr3	12694904	12695671	Ago2_Bm_1807
chr3	12903970	12904493	Ago2_Bm_1808
chr3	13349685	13350572	Ago2_Bm_1809
chr3	13435210	13436164	Ago2_Bm_1810
chr3	13459534	13460199	Ago2_Bm_1811
chr3	13493310	13494059	Ago2_Bm_1812
chr3	13690902	13692034	Ago2_Bm_1813
chr3	14481896	14482907	Ago2_Bm_1814
chr3	14588740	14590480	Ago2_Bm_1815
chr3	15360141	15361027	Ago2_Bm_1816
chr3	16355471	16355821	Ago2_Bm_1817
chr3	16556245	16556838	Ago2_Bm_1818
chr3	25527241	25527670	Ago2_Bm_1819
chr3	61609583	61610244	Ago2_Bm_1820
chr3	61614496	61615435	Ago2_Bm_1821
chr3	61655188	61655970	Ago2_Bm_1822
chr3	61694450	61695363	Ago2_Bm_1823
chr3	61728223	61729241	Ago2_Bm_1824
chr3	61743440	61744071	Ago2_Bm_1825
chr3	61757404	61758018	Ago2_Bm_1826
chr3	61795372	61795892	Ago2_Bm_1827
chr3	61848044	61848583	Ago2_Bm_1828
chr3	61853285	61853716	Ago2_Bm_1829
chr3	61895852	61896748	Ago2_Bm_1830
chr3	61944855	61945751	Ago2_Bm_1831
chr3	62057731	62058368	Ago2_Bm_1832
chr3	62078658	62079520	Ago2_Bm_1833
chr3	62104688	62106429	Ago2_Bm_1834
chr3	62124516	62125586	Ago2_Bm_1835
chr3	62180483	62182101	Ago2_Bm_1836
chr3	62226161	62226879	Ago2_Bm_1837
chr3	62305361	62305992	Ago2_Bm_1838
chr3	62486498	62486905	Ago2_Bm_1839
chr3	62536835	62537531	Ago2_Bm_1840
chr3	62552893	62553283	Ago2_Bm_1841
chr3	62569094	62569609	Ago2_Bm_1842
chr3	62585720	62586194	Ago2_Bm_1843
chr3	63044196	63044589	Ago2_Bm_1844
chr3	63604386	63605085	Ago2_Bm_1845
chr3	63612296	63612688	Ago2_Bm_1846
chr3	63630029	63630562	Ago2_Bm_1847
chr3	63630621	63631386	Ago2_Bm_1848
chr3	63712085	63713229	Ago2_Bm_1849
chr3	63780118	63781547	Ago2_Bm_1850
chr3	63844616	63846074	Ago2_Bm_1851
chr3	63848218	63849051	Ago2_Bm_1852
chr3	63850239	63850749	Ago2_Bm_1853
chr3	63854968	63855400	Ago2_Bm_1854
chr3	63865975	63866749	Ago2_Bm_1855
chr3	63866818	63867676	Ago2_Bm_1856
chr3	63886134	63886851	Ago2_Bm_1857
chr3	63891773	63892508	Ago2_Bm_1858
chr3	63899793	63901125	Ago2_Bm_1859
chr3	63904225	63904870	Ago2_Bm_1860
chr3	63909093	63910242	Ago2_Bm_1861
chr3	63919762	63920389	Ago2_Bm_1862
chr3	63931302	63931862	Ago2_Bm_1863
chr3	63978347	63982407	Ago2_Bm_1864
chr3	63992250	63992656	Ago2_Bm_1865
chr3	64014586	64015158	Ago2_Bm_1866
chr3	64024933	64025280	Ago2_Bm_1867
chr3	64031630	64032589	Ago2_Bm_1868
chr3	64033670	64034880	Ago2_Bm_1869
chr3	64037609	64038141	Ago2_Bm_1870
chr3	64048272	64048712	Ago2_Bm_1871
chr3	64057833	64058356	Ago2_Bm_1872
chr3	64063034	64063562	Ago2_Bm_1873
chr3	64072005	64072911	Ago2_Bm_1874
chr3	64074977	64075798	Ago2_Bm_1875
chr3	64083226	64083916	Ago2_Bm_1876
chr3	64090135	64091151	Ago2_Bm_1877
chr3	64095772	64096876	Ago2_Bm_1878
chr3	64098498	64100041	Ago2_Bm_1879
chr3	64119673	64120872	Ago2_Bm_1880
chr3	64121693	64122461	Ago2_Bm_1881
chr3	64130178	64130605	Ago2_Bm_1882
chr3	64134153	64136079	Ago2_Bm_1883
chr3	64136090	64138530	Ago2_Bm_1884
chr3	64142544	64143274	Ago2_Bm_1885
chr3	64144173	64146422	Ago2_Bm_1886
chr3	64149044	64150203	Ago2_Bm_1887
chr3	64159982	64160807	Ago2_Bm_1888
chr3	64164701	64165787	Ago2_Bm_1889
chr3	64170150	64170723	Ago2_Bm_1890
chr3	64172534	64173229	Ago2_Bm_1891
chr3	64194484	64196354	Ago2_Bm_1892
chr3	64205883	64207055	Ago2_Bm_1893
chr3	64211479	64211967	Ago2_Bm_1894
chr3	64218641	64219294	Ago2_Bm_1895
chr3	64227221	64227853	Ago2_Bm_1896
chr3	64227899	64228569	Ago2_Bm_1897
chr3	64240673	64241355	Ago2_Bm_1898
chr3	64248458	64250948	Ago2_Bm_1899
chr3	64251180	64252951	Ago2_Bm_1900
chr3	64253758	64254658	Ago2_Bm_1901
chr3	64257759	64258381	Ago2_Bm_1902
chr3	64266313	64266839	Ago2_Bm_1903
chr3	64287129	64287672	Ago2_Bm_1904
chr3	64304469	64305009	Ago2_Bm_1905
chr3	64307378	64307751	Ago2_Bm_1906
chr3	64314141	64314729	Ago2_Bm_1907
chr3	64316445	64316832	Ago2_Bm_1908
chr3	64316852	64317733	Ago2_Bm_1909
chr3	64329578	64331370	Ago2_Bm_1910
chr3	64331835	64332730	Ago2_Bm_1911
chr3	64333220	64334608	Ago2_Bm_1912
chr3	64335916	64336337	Ago2_Bm_1913
chr3	64343175	64343692	Ago2_Bm_1914
chr3	64345547	64346488	Ago2_Bm_1915
chr3	64367067	64368003	Ago2_Bm_1916
chr3	64386183	64386722	Ago2_Bm_1917
chr3	64417580	64418286	Ago2_Bm_1918
chr3	64431347	64432328	Ago2_Bm_1919
chr3	64435978	64436721	Ago2_Bm_1920
chr3	64446654	64447184	Ago2_Bm_1921
chr3	64447219	64448458	Ago2_Bm_1922
chr3	64460581	64461197	Ago2_Bm_1923
chr3	64469498	64470990	Ago2_Bm_1924
chr3	64474623	64479168	Ago2_Bm_1925
chr3	64479748	64480601	Ago2_Bm_1926
chr3	64483872	64484573	Ago2_Bm_1927
chr3	64487898	64488364	Ago2_Bm_1928
chr3	64490768	64491451	Ago2_Bm_1929
chr3	64493844	64494764	Ago2_Bm_1930
chr3	64518060	64518691	Ago2_Bm_1931
chr3	64553825	64554407	Ago2_Bm_1932
chr3	64564300	64564958	Ago2_Bm_1933
chr3	64669639	64671426	Ago2_Bm_1934
chr3	64695114	64695730	Ago2_Bm_1935
chr3	64725724	64726356	Ago2_Bm_1936
chr3	64790081	64790644	Ago2_Bm_1937
chr3	64790740	64791819	Ago2_Bm_1938
chr3	95228695	95229552	Ago2_Bm_1939
chr3	95787046	95787623	Ago2_Bm_1940
chr3	97014348	97014939	Ago2_Bm_1941
chr3	101231256	101231701	Ago2_Bm_1942
chr3	101281635	101282165	Ago2_Bm_1943
chr3	101823522	101823902	Ago2_Bm_1944
chr3	111400306	111400975	Ago2_Bm_1945
chr3	111830312	111830901	Ago2_Bm_1946
chr3	113344702	113345098	Ago2_Bm_1947
chr3	120068344	120068980	Ago2_Bm_1948
chr3	120367116	120367545	Ago2_Bm_1949
chr3	123692553	123692961	Ago2_Bm_1950
chr3	125224112	125224770	Ago2_Bm_1951
chr3	127317650	127318203	Ago2_Bm_1952
chr3	128402525	128403154	Ago2_Bm_1953
chr3	128725887	128726661	Ago2_Bm_1954
chr3	129141241	129141790	Ago2_Bm_1955
chr3	132036073	132036619	Ago2_Bm_1956
chr3	134173012	134173426	Ago2_Bm_1957
chr3	134511590	134512085	Ago2_Bm_1958
chr3	136019826	136020337	Ago2_Bm_1959
chr3	142575137	142575636	Ago2_Bm_1960
chr3	145515847	145516406	Ago2_Bm_1961
chr3	146572295	146572790	Ago2_Bm_1962
chr3	150529800	150530296	Ago2_Bm_1963
chr3	154988365	154989414	Ago2_Bm_1964
chr3	158345314	158346029	Ago2_Bm_1965
chr3	159815041	159815892	Ago2_Bm_1966
chr3	167314840	167315541	Ago2_Bm_1967
chr3	170158460	170159072	Ago2_Bm_1968
chr3	178019248	178019702	Ago2_Bm_1969
chr3	181886199	181886905	Ago2_Bm_1970
chr3	183636299	183636782	Ago2_Bm_1971
chr3	183704667	183705435	Ago2_Bm_1972
chr3	186284240	186284857	Ago2_Bm_1973
chr3	187456469	187456990	Ago2_Bm_1974
chr3	192315055	192315668	Ago2_Bm_1975
chr3	192551663	192552590	Ago2_Bm_1976
chr3	194109084	194109736	Ago2_Bm_1977
chr3	195266949	195267496	Ago2_Bm_1978
chr3	195510696	195511293	Ago2_Bm_1979
chr3	195530443	195531572	Ago2_Bm_1980
chr4	548810	549252	Ago2_Bm_1981
chr4	125881988	125882813	Ago2_Bm_1982
chr4	148647648	148648157	Ago2_Bm_1983
chr5	739006	739558	Ago2_Bm_1984
chr5	1046308	1048913	Ago2_Bm_1985
chr5	10170294	10170766	Ago2_Bm_1986
chr5	10559882	10560413	Ago2_Bm_1987
chr5	10727232	10727719	Ago2_Bm_1988
chr5	11159653	11160024	Ago2_Bm_1989
chr5	11379805	11380456	Ago2_Bm_1990
chr5	13935751	13936200	Ago2_Bm_1991
chr5	14729547	14730438	Ago2_Bm_1992
chr5	15384175	15384863	Ago2_Bm_1993
chr5	16892497	16893078	Ago2_Bm_1994
chr5	17089833	17090336	Ago2_Bm_1995
chr5	19206601	19207557	Ago2_Bm_1996
chr5	20647415	20649325	Ago2_Bm_1997
chr5	21482640	21483039	Ago2_Bm_1998
[truncated: 554 more rows]
