# Supplementary material for: The nuclear receptor ERβ engages AGO2 in regulation of gene transcription, RNA splicing and RISC loading
Source: Genome Biol. 2017 Oct 6;18:189. doi: 10.1186/s13059-017-1321-0 (PMC5634881; doi:10.1186/s13059-017-1321-0)
Supplement: Supplementary file 10 — AGO2 binding matrices. Table S7a. Motifs discovered among AGO2 binding sites in ERβ-expressing cells. Table S7b. Motifs discovered among AGO2 binding sites in wild-type cells. Table S7c. Motifs discovered among AGO2–ERβ shared binding sites. (XLSX 16 kb) [file 13059_2017_1321_MOESM10_ESM.xlsx]

## Sheet: Summary
Summary
Additional file 10: Table S7A-C
Table S7A: Motifs discovered among AGO2 binding sites in ERbeta expressing cells
Table S7B: Motifs discovered among AGO2 binding sites in WT cells
Table S7C: Motifs discovered among AGO2-ERbeta shared binding sites.

## Sheet: S7A_CtERB
Table S7A: Motifs discovered among AGO2 binding sites in ERbeta expressing cells
IUPAC Motifs	E-value	Jaspar Core Non Redundant Vertebrates Match	mRNA expression level (FPKM)	Frequerncy (%)
ayCACCATCAyc	2.3e-12	----	----	11.45
aaAAAAAAaa	2.3e-10	Foxd3	0.038	18.92
csATTCCAyt	2.2e-07	TEAD1	12.736	14.18
		TEAD3	3.263
		TEAD4	4.501
yyCTGTCTChm	3.3e-07	----	----	17.5
yyCTTTTCtyy	5.8e-06	NFATC2	2.774	21.59
ssCTGGGCcs	0.0001	----	----	19.06
gwCTGTGTCwy	0.00014	MEIS1	2.65	11.94
		SOX10	0.043
acACATACry	0.00015	----	----	19.35
awATTAAAaww	0.00015	Arid3a	3.435	17.18
		NKX6-1	---
		NKX6-2	---
caCtCACACay	0.00018	MGA	33.81	15.46
		TBX4	0.162
		TBX5	0.011
rwaaATATATAya	0.00019	----	----	12.64
twCTGTTTCyy	0.00019	MYF6	---	15.43
		FOXD2	0.216
		FOXO1	2.854
wrAATATATTyw	0.002	---	----	3.87
twaATATATATtwa	0.002	----	----	7.38
yrTATAAAyr	0.033	CDX1	---	24.79
		FOXL1	---
		TBP	11.729
sgCCTGGGChc	0.039	----	----	12.85

## Sheet: S7B_WT
Table S7B: Motifs discovered among AGO2 binding sites in WT cells
IUPAC Motifs	E-value	Jaspar Core Non Redundant Vertebrates Match	mRNA expression level (FPKM)	Frequerncy (%)
tyCTTTTCyy	2.8e-17	NFATC2	2.774	28.33
		NFAT5	6.611
		Stat4	0.72
rsCTGGGCwy	5.6e-12	----	---	36.95
ayATACACrc	5e-11	----	---	20.18
ysgCTTTGChb	2.4e-08	----	---	11.25
twATTTTTAww	1.4e-08	HOXA13	0.085	41.11
		HOXD13	0.015
		MEF2A	9.521
waCAAAAACwa	4.3e-08	---	---	36.29
bwCTGTGTCtc	9.5e-08	MEIS1	2.65	21.79
		SOX10	0.043
cyCTGTCTCwa	2.7e-06	---	---	39.54
rwGATCGACmb	1.4e-05	---	---	5.02
ywGCCCGGGCwr	0.011	---	---	23.39

## Sheet: S7C_Shared
Table S7C: Motifs discovered among AGO2-ERbeta shared binding sites.
IUPAC Motifs	E-value	Jaspar Core Non Redundant Vertebrates Match	Frequerncy (%)
rrAAAGAAAGArr	3.2e-08	---	16.08
ayACACACAca	8.9e-07	---	14.34
kwCCTTGTCty	1.4e-05	MEIS1	14.1
tyaTTCATTCAyy	1.5e-05	---	12.12
ytCAGCCTCys	0.00017	---	20.51
mtgTCTCAAAaw	0.0017	---	14.22
arCAATATTGyt	0.0047	Arid5a	3.73
aaAAAAmAAAAaa	0.0095	Foxd3	21.45
		FOXP1
ryGTACGTACry	0.012	Gmeb1	4.9
		GMEB2
rwAATCCCAgc	0.048	PITX3	14.34
		Pitx1
		OTX2
cwTTTATAAAwg	0.05	TBP	5.83
		FOXL1
		Foxq1
