# Supplementary material for: The nuclear receptor ERβ engages AGO2 in regulation of gene transcription, RNA splicing and RISC loading
Source: Genome Biol. 2017 Oct 6;18:189. doi: 10.1186/s13059-017-1321-0 (PMC5634881; doi:10.1186/s13059-017-1321-0)
Supplement: Supplementary file 11 — ERβ and AGO2 shared binding sites. (XLSX 39 kb) [file 13059_2017_1321_MOESM11_ESM.xlsx]

## Sheet: ERbeta_Ago2_binding site
Table S8: ERbeta and AGO2 shared binding sites
Chromosome	start	end	BS_id
chr1	10837628	10838002	Ago2_ERB_BS_1
chr1	16892222	16892722	Ago2_ERB_BS_2
chr1	17053936	17054369	Ago2_ERB_BS_3
chr1	17233764	17234088	Ago2_ERB_BS_4
chr1	108312546	108312879	Ago2_ERB_BS_5
chr1	108366515	108366791	Ago2_ERB_BS_6
chr1	108565197	108565337	Ago2_ERB_BS_7
chr1	108568699	108569133	Ago2_ERB_BS_8
chr1	109820193	109820844	Ago2_ERB_BS_9
chr1	113383510	113383633	Ago2_ERB_BS_10
chr1	114636035	114636383	Ago2_ERB_BS_11
chr1	114713525	114714057	Ago2_ERB_BS_12
chr1	114885963	114885984	Ago2_ERB_BS_13
chr1	114885380	114885479	Ago2_ERB_BS_14
chr1	114953854	114954226	Ago2_ERB_BS_15
chr1	115015975	115016241	Ago2_ERB_BS_16
chr1	115179018	115179360	Ago2_ERB_BS_17
chr1	115274000	115274265	Ago2_ERB_BS_18
chr1	115305527	115306024	Ago2_ERB_BS_19
chr1	115324252	115324331	Ago2_ERB_BS_20
chr1	115470782	115471049	Ago2_ERB_BS_21
chr1	115495677	115496085	Ago2_ERB_BS_22
chr1	115499259	115499801	Ago2_ERB_BS_23
chr1	115565326	115565670	Ago2_ERB_BS_24
chr1	115665954	115666365	Ago2_ERB_BS_25
chr1	115669372	115669777	Ago2_ERB_BS_26
chr1	115683463	115684047	Ago2_ERB_BS_27
chr1	115735737	115736859	Ago2_ERB_BS_28
chr1	115752850	115753432	Ago2_ERB_BS_29
chr1	115780139	115780730	Ago2_ERB_BS_30
chr1	115837259	115837566	Ago2_ERB_BS_31
chr1	115841221	115841686	Ago2_ERB_BS_32
chr1	115852704	115853100	Ago2_ERB_BS_33
chr1	115916697	115917082	Ago2_ERB_BS_34
chr1	115917332	115917730	Ago2_ERB_BS_35
chr1	115962293	115962671	Ago2_ERB_BS_36
chr1	115971180	115971375	Ago2_ERB_BS_37
chr1	115989466	115990088	Ago2_ERB_BS_38
chr1	115993809	115994245	Ago2_ERB_BS_39
chr1	116006151	116006319	Ago2_ERB_BS_40
chr1	116009630	116010337	Ago2_ERB_BS_41
chr1	116010968	116011557	Ago2_ERB_BS_42
chr1	116047472	116048008	Ago2_ERB_BS_43
chr1	116140171	116141021	Ago2_ERB_BS_44
chr1	116154068	116154454	Ago2_ERB_BS_45
chr1	116189317	116189645	Ago2_ERB_BS_46
chr1	116192417	116193060	Ago2_ERB_BS_47
chr1	116218688	116219055	Ago2_ERB_BS_48
chr1	116232613	116233021	Ago2_ERB_BS_49
chr1	116243386	116243875	Ago2_ERB_BS_50
chr1	116254567	116255142	Ago2_ERB_BS_51
chr1	116255453	116255839	Ago2_ERB_BS_52
chr1	116258381	116259125	Ago2_ERB_BS_53
chr1	116259945	116261218	Ago2_ERB_BS_54
chr1	116272290	116272695	Ago2_ERB_BS_55
chr1	116273188	116273658	Ago2_ERB_BS_56
chr1	116400286	116400630	Ago2_ERB_BS_57
chr1	116472500	116472743	Ago2_ERB_BS_58
chr1	116473164	116474078	Ago2_ERB_BS_59
chr1	116502641	116502985	Ago2_ERB_BS_60
chr1	116505150	116505316	Ago2_ERB_BS_61
chr1	116557928	116558485	Ago2_ERB_BS_62
chr1	116571299	116571761	Ago2_ERB_BS_63
chr1	116605198	116605748	Ago2_ERB_BS_64
chr1	116658575	116659492	Ago2_ERB_BS_65
chr1	116676629	116677504	Ago2_ERB_BS_66
chr1	116681357	116682378	Ago2_ERB_BS_67
chr1	116692745	116693490	Ago2_ERB_BS_68
chr1	116697288	116697737	Ago2_ERB_BS_69
chr1	116702237	116702735	Ago2_ERB_BS_70
chr1	116708805	116709184	Ago2_ERB_BS_71
chr1	116718201	116719189	Ago2_ERB_BS_72
chr1	116734153	116734489	Ago2_ERB_BS_73
chr1	116741972	116742501	Ago2_ERB_BS_74
chr1	116746399	116747070	Ago2_ERB_BS_75
chr1	116748615	116749226	Ago2_ERB_BS_76
chr1	116797623	116797964	Ago2_ERB_BS_77
chr1	116831949	116832490	Ago2_ERB_BS_78
chr1	116834696	116835190	Ago2_ERB_BS_79
chr1	116842019	116842547	Ago2_ERB_BS_80
chr1	116849852	116849960	Ago2_ERB_BS_81
chr1	116870807	116871538	Ago2_ERB_BS_82
chr1	116883216	116883528	Ago2_ERB_BS_83
chr1	116900061	116900578	Ago2_ERB_BS_84
chr1	116909556	116909843	Ago2_ERB_BS_85
chr1	116909937	116909952	Ago2_ERB_BS_86
chr1	116910045	116910430	Ago2_ERB_BS_87
chr1	116914358	116914830	Ago2_ERB_BS_88
chr1	116917118	116917501	Ago2_ERB_BS_89
chr1	116919069	116919582	Ago2_ERB_BS_90
chr1	116934802	116935308	Ago2_ERB_BS_91
chr1	116936110	116936647	Ago2_ERB_BS_92
chr1	117174848	117175278	Ago2_ERB_BS_93
chr1	117217031	117217120	Ago2_ERB_BS_94
chr1	117396461	117396769	Ago2_ERB_BS_95
chr1	118130695	118131106	Ago2_ERB_BS_96
chr1	144005814	144005837	Ago2_ERB_BS_97
chr1	144989386	144989903	Ago2_ERB_BS_98
chr1	145016280	145016645	Ago2_ERB_BS_99
chr1	145042942	145043348	Ago2_ERB_BS_100
chr1	145099601	145099847	Ago2_ERB_BS_101
chr1	145281394	145281844	Ago2_ERB_BS_102
chr1	145401865	145402381	Ago2_ERB_BS_103
chr1	145437149	145437483	Ago2_ERB_BS_104
chr1	145438628	145439022	Ago2_ERB_BS_105
chr1	145455119	145455848	Ago2_ERB_BS_106
chr1	145556195	145556693	Ago2_ERB_BS_107
chr1	145557955	145558674	Ago2_ERB_BS_108
chr1	146724434	146724797	Ago2_ERB_BS_109
chr1	147100212	147100474	Ago2_ERB_BS_110
chr1	147100541	147100758	Ago2_ERB_BS_111
chr1	149967993	149968339	Ago2_ERB_BS_112
chr1	150265882	150266307	Ago2_ERB_BS_113
chr1	150402138	150402187	Ago2_ERB_BS_114
chr1	150539656	150540142	Ago2_ERB_BS_115
chr1	150913770	150913896	Ago2_ERB_BS_116
chr1	150934318	150934678	Ago2_ERB_BS_117
chr1	150954386	150955281	Ago2_ERB_BS_118
chr1	150980264	150980629	Ago2_ERB_BS_119
chr1	150988409	150988760	Ago2_ERB_BS_120
chr1	151007626	151008092	Ago2_ERB_BS_121
chr1	151119716	151120095	Ago2_ERB_BS_122
chr1	151158167	151158707	Ago2_ERB_BS_123
chr1	151200562	151201167	Ago2_ERB_BS_124
chr1	151257275	151257768	Ago2_ERB_BS_125
chr1	151271204	151271739	Ago2_ERB_BS_126
chr1	151298865	151299631	Ago2_ERB_BS_127
chr1	151300699	151301154	Ago2_ERB_BS_128
chr1	151350435	151350756	Ago2_ERB_BS_129
chr1	151464125	151464394	Ago2_ERB_BS_130
chr1	151519562	151520139	Ago2_ERB_BS_131
chr1	151542217	151542745	Ago2_ERB_BS_132
chr1	151707340	151707847	Ago2_ERB_BS_133
chr1	151779867	151780375	Ago2_ERB_BS_134
chr1	151864416	151864806	Ago2_ERB_BS_135
chr1	152412671	152412922	Ago2_ERB_BS_136
chr1	180503781	180503793	Ago2_ERB_BS_137
chr1	181422979	181423294	Ago2_ERB_BS_138
chr1	193850792	193851065	Ago2_ERB_BS_139
chr1	200900088	200900743	Ago2_ERB_BS_140
chr1	201025551	201026055	Ago2_ERB_BS_141
chr1	201041652	201042218	Ago2_ERB_BS_142
chr1	201178451	201179056	Ago2_ERB_BS_143
chr1	201255494	201256127	Ago2_ERB_BS_144
chr1	201345056	201345682	Ago2_ERB_BS_145
chr1	201425982	201426547	Ago2_ERB_BS_146
chr1	202055798	202056143	Ago2_ERB_BS_147
chr1	202112066	202112421	Ago2_ERB_BS_148
chr1	202349027	202349492	Ago2_ERB_BS_149
chr1	202826176	202826191	Ago2_ERB_BS_150
chr1	202826194	202826723	Ago2_ERB_BS_151
chr1	202984747	202984887	Ago2_ERB_BS_152
chr1	203008368	203008783	Ago2_ERB_BS_153
chr1	203019131	203019759	Ago2_ERB_BS_154
chr1	203088049	203088508	Ago2_ERB_BS_155
chr1	203307730	203308272	Ago2_ERB_BS_156
chr1	203308306	203309095	Ago2_ERB_BS_157
chr1	203378888	203379490	Ago2_ERB_BS_158
chr1	203599705	203600300	Ago2_ERB_BS_159
chr1	203768754	203768795	Ago2_ERB_BS_160
chr1	203840666	203841033	Ago2_ERB_BS_161
chr1	204062950	204063403	Ago2_ERB_BS_162
chr1	204119270	204119816	Ago2_ERB_BS_163
chr1	204161473	204162058	Ago2_ERB_BS_164
chr1	204181050	204181394	Ago2_ERB_BS_165
chr1	204187827	204187862	Ago2_ERB_BS_166
chr1	204352854	204353305	Ago2_ERB_BS_167
chr1	204386533	204387085	Ago2_ERB_BS_168
chr1	204414583	204415037	Ago2_ERB_BS_169
chr1	204453059	204453378	Ago2_ERB_BS_170
chr1	204453435	204453613	Ago2_ERB_BS_171
chr1	204490361	204490715	Ago2_ERB_BS_172
chr1	204494639	204494748	Ago2_ERB_BS_173
chr1	204507062	204507561	Ago2_ERB_BS_174
chr1	204551542	204551787	Ago2_ERB_BS_175
chr1	204591986	204592458	Ago2_ERB_BS_176
chr1	204735697	204736070	Ago2_ERB_BS_177
chr1	205089077	205089483	Ago2_ERB_BS_178
chr1	205242843	205243340	Ago2_ERB_BS_179
chr1	205288215	205288689	Ago2_ERB_BS_180
chr1	205421932	205422412	Ago2_ERB_BS_181
chr1	205446067	205446097	Ago2_ERB_BS_182
chr1	205513306	205513909	Ago2_ERB_BS_183
chr1	205767288	205767833	Ago2_ERB_BS_184
chr1	205868525	205868960	Ago2_ERB_BS_185
chr1	205870554	205870786	Ago2_ERB_BS_186
chr1	206643696	206644037	Ago2_ERB_BS_187
chr1	206652693	206653188	Ago2_ERB_BS_188
chr1	206759059	206759811	Ago2_ERB_BS_189
chr1	206856471	206856762	Ago2_ERB_BS_190
chr1	206862826	206862931	Ago2_ERB_BS_191
chr1	206863074	206863438	Ago2_ERB_BS_192
chr1	206907966	206908500	Ago2_ERB_BS_193
chr1	207097263	207097768	Ago2_ERB_BS_194
chr1	207355867	207356306	Ago2_ERB_BS_195
chr1	207490421	207490709	Ago2_ERB_BS_196
chr1	207655843	207656338	Ago2_ERB_BS_197
chr1	218459000	218459009	Ago2_ERB_BS_198
chr1	235111951	235112054	Ago2_ERB_BS_199
chr10	28166466	28166482	Ago2_ERB_BS_200
chr10	29562318	29562839	Ago2_ERB_BS_201
chr10	50763039	50763223	Ago2_ERB_BS_202
chr10	61664929	61665323	Ago2_ERB_BS_203
chr10	61907540	61907553	Ago2_ERB_BS_204
chr10	63870719	63871004	Ago2_ERB_BS_205
chr10	63906139	63906197	Ago2_ERB_BS_206
chr11	46559300	46559686	Ago2_ERB_BS_207
chr11	46974586	46974925	Ago2_ERB_BS_208
chr11	48199493	48199856	Ago2_ERB_BS_209
chr11	65255365	65255933	Ago2_ERB_BS_210
chr11	66205445	66205951	Ago2_ERB_BS_211
chr11	66219553	66219947	Ago2_ERB_BS_212
chr11	66390957	66391345	Ago2_ERB_BS_213
chr11	66673547	66673947	Ago2_ERB_BS_214
chr11	66714242	66714349	Ago2_ERB_BS_215
chr11	66821322	66821942	Ago2_ERB_BS_216
chr11	66834625	66835046	Ago2_ERB_BS_217
chr11	66922427	66922601	Ago2_ERB_BS_218
chr11	66934544	66934584	Ago2_ERB_BS_219
chr11	67085884	67086556	Ago2_ERB_BS_220
chr11	67251502	67251949	Ago2_ERB_BS_221
chr11	67339280	67339701	Ago2_ERB_BS_222
chr11	68025095	68025479	Ago2_ERB_BS_223
chr11	68156697	68157244	Ago2_ERB_BS_224
chr11	68230151	68230474	Ago2_ERB_BS_225
chr11	68602976	68603447	Ago2_ERB_BS_226
chr11	68604297	68605046	Ago2_ERB_BS_227
chr11	68900716	68900766	Ago2_ERB_BS_228
chr11	69249744	69250240	Ago2_ERB_BS_229
chr11	69337690	69338169	Ago2_ERB_BS_230
chr11	69803892	69804415	Ago2_ERB_BS_231
chr11	69959677	69960225	Ago2_ERB_BS_232
chr11	70154657	70155121	Ago2_ERB_BS_233
chr11	70959800	70960745	Ago2_ERB_BS_234
chr11	71073215	71073232	Ago2_ERB_BS_235
chr11	71082633	71082651	Ago2_ERB_BS_236
chr11	71659661	71659955	Ago2_ERB_BS_237
chr11	71932757	71932800	Ago2_ERB_BS_238
chr11	71932848	71933241	Ago2_ERB_BS_239
chr11	72905138	72905831	Ago2_ERB_BS_240
chr11	72974464	72974652	Ago2_ERB_BS_241
chr11	73690348	73690363	Ago2_ERB_BS_242
chr11	73883437	73883572	Ago2_ERB_BS_243
chr11	74126896	74127267	Ago2_ERB_BS_244
chr11	74640533	74640999	Ago2_ERB_BS_245
chr11	75175524	75175577	Ago2_ERB_BS_246
chr11	75866634	75866990	Ago2_ERB_BS_247
chr11	76067218	76067553	Ago2_ERB_BS_248
chr11	76499347	76499732	Ago2_ERB_BS_249
chr11	76921119	76921134	Ago2_ERB_BS_250
chr11	77787682	77788149	Ago2_ERB_BS_251
chr11	77788834	77789166	Ago2_ERB_BS_252
chr11	79411365	79411666	Ago2_ERB_BS_253
chr11	85890224	85890779	Ago2_ERB_BS_254
chr11	86296621	86296638	Ago2_ERB_BS_255
chr11	117776065	117776481	Ago2_ERB_BS_256
chr11	118017843	118017891	Ago2_ERB_BS_257
chr11	118018079	118018593	Ago2_ERB_BS_258
chr11	118123322	118123323	Ago2_ERB_BS_259
chr11	118344891	118345155	Ago2_ERB_BS_260
chr11	118492564	118492945	Ago2_ERB_BS_261
chr11	118492996	118493016	Ago2_ERB_BS_262
chr11	118969060	118969270	Ago2_ERB_BS_263
chr14	54909047	54909392	Ago2_ERB_BS_264
chr15	41634132	41634135	Ago2_ERB_BS_265
chr15	50429622	50429987	Ago2_ERB_BS_266
chr15	51861889	51861910	Ago2_ERB_BS_267
chr15	51924933	51924951	Ago2_ERB_BS_268
chr16	19287443	19287702	Ago2_ERB_BS_269
chr16	31726882	31727059	Ago2_ERB_BS_270
chr16	70188207	70188846	Ago2_ERB_BS_271
chr17	45782371	45782785	Ago2_ERB_BS_272
chr17	45795757	45795858	Ago2_ERB_BS_273
chr17	46047262	46048100	Ago2_ERB_BS_274
chr17	46076913	46077309	Ago2_ERB_BS_275
chr17	46180093	46180978	Ago2_ERB_BS_276
chr17	48738659	48739004	Ago2_ERB_BS_277
chr17	49248182	49248274	Ago2_ERB_BS_278
chr17	54374711	54375045	Ago2_ERB_BS_279
chr17	55093441	55093820	Ago2_ERB_BS_280
chr17	55161780	55162135	Ago2_ERB_BS_281
chr17	55475482	55475576	Ago2_ERB_BS_282
chr17	55482252	55482616	Ago2_ERB_BS_283
chr17	55485091	55485504	Ago2_ERB_BS_284
chr17	55977831	55977869	Ago2_ERB_BS_285
chr17	56159224	56159508	Ago2_ERB_BS_286
chr17	56353077	56353451	Ago2_ERB_BS_287
chr17	56708358	56708547	Ago2_ERB_BS_288
chr17	56710395	56710585	Ago2_ERB_BS_289
chr17	56742579	56742980	Ago2_ERB_BS_290
chr17	56749560	56750008	Ago2_ERB_BS_291
chr17	56972551	56972977	Ago2_ERB_BS_292
chr17	56989563	56989598	Ago2_ERB_BS_293
chr17	57125133	57125599	Ago2_ERB_BS_294
chr17	57177417	57177514	Ago2_ERB_BS_295
chr17	57184625	57184936	Ago2_ERB_BS_296
chr17	57914955	57915292	Ago2_ERB_BS_297
chr17	57923929	57924626	Ago2_ERB_BS_298
chr17	57924908	57925474	Ago2_ERB_BS_299
chr17	57930354	57931143	Ago2_ERB_BS_300
chr17	57934491	57935084	Ago2_ERB_BS_301
chr17	57933783	57934197	Ago2_ERB_BS_302
chr17	57964618	57965114	Ago2_ERB_BS_303
chr17	57990937	57991027	Ago2_ERB_BS_304
chr17	57993722	57993820	Ago2_ERB_BS_305
chr17	58114656	58115418	Ago2_ERB_BS_306
chr17	58129389	58129705	Ago2_ERB_BS_307
chr17	58158509	58158525	Ago2_ERB_BS_308
chr17	58204909	58205223	Ago2_ERB_BS_309
chr17	58219802	58220438	Ago2_ERB_BS_310
chr17	58225268	58225814	Ago2_ERB_BS_311
chr17	58244254	58245052	Ago2_ERB_BS_312
chr17	58245142	58245515	Ago2_ERB_BS_313
chr17	58271681	58271769	Ago2_ERB_BS_314
chr17	58325325	58325450	Ago2_ERB_BS_315
chr17	58326278	58326881	Ago2_ERB_BS_316
chr17	58393147	58393608	Ago2_ERB_BS_317
chr17	58405587	58406169	Ago2_ERB_BS_318
chr17	58425833	58426135	Ago2_ERB_BS_319
chr17	58461567	58461909	Ago2_ERB_BS_320
chr17	58470387	58470838	Ago2_ERB_BS_321
chr17	58470945	58471049	Ago2_ERB_BS_322
chr17	58510032	58510405	Ago2_ERB_BS_323
chr17	58512900	58513681	Ago2_ERB_BS_324
chr17	58547594	58547681	Ago2_ERB_BS_325
chr17	58583615	58583668	Ago2_ERB_BS_326
chr17	58599630	58599831	Ago2_ERB_BS_327
chr17	58618646	58619028	Ago2_ERB_BS_328
chr17	58621465	58621570	Ago2_ERB_BS_329
chr17	58651062	58651470	Ago2_ERB_BS_330
chr17	58675327	58675441	Ago2_ERB_BS_331
chr17	58678700	58679023	Ago2_ERB_BS_332
chr17	58719095	58719200	Ago2_ERB_BS_333
chr17	58753201	58753396	Ago2_ERB_BS_334
chr17	58761238	58761611	Ago2_ERB_BS_335
chr17	58768604	58768907	Ago2_ERB_BS_336
chr17	59288407	59288524	Ago2_ERB_BS_337
chr17	59291165	59291373	Ago2_ERB_BS_338
chr17	59306540	59306707	Ago2_ERB_BS_339
chr17	59306901	59307103	Ago2_ERB_BS_340
chr17	59311813	59312046	Ago2_ERB_BS_341
chr17	59314480	59314801	Ago2_ERB_BS_342
chr17	59319605	59319890	Ago2_ERB_BS_343
chr17	59322384	59322705	Ago2_ERB_BS_344
chr17	59324910	59325630	Ago2_ERB_BS_345
chr17	59336627	59337222	Ago2_ERB_BS_346
chr17	59347068	59347203	Ago2_ERB_BS_347
chr17	59364936	59365160	Ago2_ERB_BS_348
chr17	59365375	59365744	Ago2_ERB_BS_349
chr17	59366340	59366528	Ago2_ERB_BS_350
chr17	59366560	59367002	Ago2_ERB_BS_351
chr17	59372192	59372674	Ago2_ERB_BS_352
chr17	59380734	59382092	Ago2_ERB_BS_353
chr17	59391371	59391721	Ago2_ERB_BS_354
chr17	59398664	59399133	Ago2_ERB_BS_355
chr17	59401038	59401741	Ago2_ERB_BS_356
chr17	59411364	59411700	Ago2_ERB_BS_357
chr17	59417667	59418295	Ago2_ERB_BS_358
chr17	59426591	59426883	Ago2_ERB_BS_359
chr17	59428911	59429411	Ago2_ERB_BS_360
chr17	59431388	59432143	Ago2_ERB_BS_361
chr17	59432875	59432939	Ago2_ERB_BS_362
chr17	59441115	59441806	Ago2_ERB_BS_363
chr17	59458809	59459258	Ago2_ERB_BS_364
chr17	59465180	59466132	Ago2_ERB_BS_365
chr17	59466568	59467212	Ago2_ERB_BS_366
chr17	59468160	59468891	Ago2_ERB_BS_367
chr17	59469408	59469814	Ago2_ERB_BS_368
chr17	59471120	59471909	Ago2_ERB_BS_369
chr17	59475227	59475642	Ago2_ERB_BS_370
chr17	59481069	59481546	Ago2_ERB_BS_371
chr17	59484336	59485063	Ago2_ERB_BS_372
chr17	59491600	59491981	Ago2_ERB_BS_373
chr17	59493617	59493949	Ago2_ERB_BS_374
chr17	59500046	59500423	Ago2_ERB_BS_375
chr17	59511032	59511069	Ago2_ERB_BS_376
chr17	59511332	59511727	Ago2_ERB_BS_377
chr17	59517768	59517855	Ago2_ERB_BS_378
chr17	59532867	59533310	Ago2_ERB_BS_379
chr17	59536516	59536890	Ago2_ERB_BS_380
chr17	59543243	59543849	Ago2_ERB_BS_381
chr17	59555385	59555848	Ago2_ERB_BS_382
chr17	59557853	59558379	Ago2_ERB_BS_383
chr17	59566945	59567577	Ago2_ERB_BS_384
chr17	59569243	59569273	Ago2_ERB_BS_385
chr17	59569821	59570390	Ago2_ERB_BS_386
chr17	59635181	59635227	Ago2_ERB_BS_387
chr17	59845099	59845150	Ago2_ERB_BS_388
chr17	59853403	59853601	Ago2_ERB_BS_389
chr17	60179158	60179536	Ago2_ERB_BS_390
chr17	60214009	60214752	Ago2_ERB_BS_391
chr17	60554630	60555346	Ago2_ERB_BS_392
chr17	60582894	60583254	Ago2_ERB_BS_393
chr17	60782447	60783256	Ago2_ERB_BS_394
chr17	60789210	60789558	Ago2_ERB_BS_395
chr17	60791261	60791390	Ago2_ERB_BS_396
chr17	60795035	60795663	Ago2_ERB_BS_397
chr17	60797483	60797708	Ago2_ERB_BS_398
chr17	60813900	60813998	Ago2_ERB_BS_399
chr17	60837215	60837641	Ago2_ERB_BS_400
chr17	60896874	60897354	Ago2_ERB_BS_401
chr17	60898638	60899702	Ago2_ERB_BS_402
chr17	61042502	61042911	Ago2_ERB_BS_403
chr17	61504741	61505666	Ago2_ERB_BS_404
chr17	61535759	61536321	Ago2_ERB_BS_405
chr17	61589220	61589759	Ago2_ERB_BS_406
chr17	61677917	61678171	Ago2_ERB_BS_407
chr17	61678963	61679420	Ago2_ERB_BS_408
chr17	62161513	62161921	Ago2_ERB_BS_409
chr17	62162036	62162367	Ago2_ERB_BS_410
chr17	62352603	62352960	Ago2_ERB_BS_411
chr17	62761634	62762096	Ago2_ERB_BS_412
chr17	62770624	62770903	Ago2_ERB_BS_413
chr17	62971027	62971315	Ago2_ERB_BS_414
chr17	63032314	63032475	Ago2_ERB_BS_415
chr17	63554113	63554481	Ago2_ERB_BS_416
chr17	64504444	64504919	Ago2_ERB_BS_417
chr17	64549684	64550154	Ago2_ERB_BS_418
chr17	64669730	64670036	Ago2_ERB_BS_419
chr17	64947113	64947540	Ago2_ERB_BS_420
chr17	64947714	64947735	Ago2_ERB_BS_421
chr17	64962732	64963646	Ago2_ERB_BS_422
chr17	64964977	64965391	Ago2_ERB_BS_423
chr17	65627997	65628480	Ago2_ERB_BS_424
chr17	66285884	66286382	Ago2_ERB_BS_425
chr17	66816973	66817584	Ago2_ERB_BS_426
chr17	73508737	73508755	Ago2_ERB_BS_427
chr17	73559574	73560317	Ago2_ERB_BS_428
chr17	73560928	73561554	Ago2_ERB_BS_429
chr17	73767206	73768316	Ago2_ERB_BS_430
chr17	76714902	76715126	Ago2_ERB_BS_431
chr17	81079640	81080241	Ago2_ERB_BS_432
chr17	81149870	81150516	Ago2_ERB_BS_433
chr19	47748027	47748364	Ago2_ERB_BS_434
chr19	57864275	57864963	Ago2_ERB_BS_435
chr2	1745707	1746305	Ago2_ERB_BS_436
chr2	1844096	1844495	Ago2_ERB_BS_437
chr2	8807868	8808162	Ago2_ERB_BS_438
chr2	91761088	91761461	Ago2_ERB_BS_439
chr2	91761503	91761634	Ago2_ERB_BS_440
chr20	39649354	39650121	Ago2_ERB_BS_441
chr20	39649290	39649318	Ago2_ERB_BS_442
chr20	39655852	39656058	Ago2_ERB_BS_443
chr20	39659749	39660161	Ago2_ERB_BS_444
chr20	39667600	39667786	Ago2_ERB_BS_445
chr20	39754845	39755202	Ago2_ERB_BS_446
chr20	39772831	39772835	Ago2_ERB_BS_447
chr20	39772854	39773621	Ago2_ERB_BS_448
chr20	39777944	39778502	Ago2_ERB_BS_449
chr20	39785438	39785794	Ago2_ERB_BS_450
chr20	39787827	39788801	Ago2_ERB_BS_451
chr20	39941470	39941944	Ago2_ERB_BS_452
chr20	39967845	39968610	Ago2_ERB_BS_453
chr20	39970650	39971544	Ago2_ERB_BS_454
chr20	39981516	39982061	Ago2_ERB_BS_455
chr20	40040372	40041006	Ago2_ERB_BS_456
chr20	40235547	40236003	Ago2_ERB_BS_457
chr20	40277184	40277919	Ago2_ERB_BS_458
chr20	40327598	40327697	Ago2_ERB_BS_459
chr20	40330589	40330702	Ago2_ERB_BS_460
chr20	40832341	40832720	Ago2_ERB_BS_461
chr20	40833144	40833595	Ago2_ERB_BS_462
chr20	45824100	45824517	Ago2_ERB_BS_463
chr20	45834144	45834984	Ago2_ERB_BS_464
chr20	45896386	45896824	Ago2_ERB_BS_465
chr20	45944373	45944810	Ago2_ERB_BS_466
chr20	45948038	45948215	Ago2_ERB_BS_467
chr20	45949740	45949827	Ago2_ERB_BS_468
chr20	45949916	45950493	Ago2_ERB_BS_469
chr20	45950523	45950550	Ago2_ERB_BS_470
chr20	45951408	45951865	Ago2_ERB_BS_471
chr20	45957638	45958115	Ago2_ERB_BS_472
chr20	45961823	45961989	Ago2_ERB_BS_473
chr20	45984019	45984346	Ago2_ERB_BS_474
chr20	45986388	45986819	Ago2_ERB_BS_475
chr20	45987931	45988308	Ago2_ERB_BS_476
chr20	45988312	45989277	Ago2_ERB_BS_477
chr20	45989505	45989873	Ago2_ERB_BS_478
chr20	45990088	45990558	Ago2_ERB_BS_479
chr20	45991289	45991949	Ago2_ERB_BS_480
chr20	45996031	45996413	Ago2_ERB_BS_481
chr20	46001505	46002110	Ago2_ERB_BS_482
chr20	46018538	46019059	Ago2_ERB_BS_483
chr20	46067463	46067868	Ago2_ERB_BS_484
chr20	46149263	46149931	Ago2_ERB_BS_485
chr20	46171651	46172112	Ago2_ERB_BS_486
chr20	46292276	46292599	Ago2_ERB_BS_487
chr20	46305777	46306331	Ago2_ERB_BS_488
chr20	46336650	46337068	Ago2_ERB_BS_489
chr20	46372427	46372856	Ago2_ERB_BS_490
chr20	46412506	46413289	Ago2_ERB_BS_491
chr20	46415861	46416257	Ago2_ERB_BS_492
chr20	46462838	46463247	Ago2_ERB_BS_493
chr20	46499614	46500054	Ago2_ERB_BS_494
chr20	46524172	46524715	Ago2_ERB_BS_495
chr20	46639659	46640154	Ago2_ERB_BS_496
chr20	46640941	46641491	Ago2_ERB_BS_497
chr20	46706541	46707081	Ago2_ERB_BS_498
chr20	47131670	47132157	Ago2_ERB_BS_499
chr20	47280214	47280624	Ago2_ERB_BS_500
chr20	47316414	47316810	Ago2_ERB_BS_501
chr20	47347536	47347839	Ago2_ERB_BS_502
chr20	47352261	47352550	Ago2_ERB_BS_503
chr20	47352769	47353142	Ago2_ERB_BS_504
chr20	47514257	47514834	Ago2_ERB_BS_505
chr20	47921177	47921220	Ago2_ERB_BS_506
chr20	47922232	47922635	Ago2_ERB_BS_507
chr20	48001912	48002800	Ago2_ERB_BS_508
chr20	48015286	48015656	Ago2_ERB_BS_509
chr20	48053078	48053753	Ago2_ERB_BS_510
chr20	48105076	48105717	Ago2_ERB_BS_511
chr20	48112428	48113069	Ago2_ERB_BS_512
chr20	48732980	48733549	Ago2_ERB_BS_513
chr20	48757874	48758279	Ago2_ERB_BS_514
chr20	48765322	48765529	Ago2_ERB_BS_515
chr20	48775449	48775859	Ago2_ERB_BS_516
chr20	48895150	48895527	Ago2_ERB_BS_517
chr20	49262446	49263339	Ago2_ERB_BS_518
chr20	49287058	49287817	Ago2_ERB_BS_519
chr20	49296989	49297624	Ago2_ERB_BS_520
chr20	49298465	49298568	Ago2_ERB_BS_521
chr20	49319410	49320326	Ago2_ERB_BS_522
chr20	49338978	49339362	Ago2_ERB_BS_523
chr20	49343029	49343447	Ago2_ERB_BS_524
chr20	49345513	49345541	Ago2_ERB_BS_525
chr20	49348634	49348935	Ago2_ERB_BS_526
chr20	49349885	49350271	Ago2_ERB_BS_527
chr20	49376324	49376564	Ago2_ERB_BS_528
chr20	49377898	49378307	Ago2_ERB_BS_529
chr20	49378352	49378392	Ago2_ERB_BS_530
chr20	49380677	49381069	Ago2_ERB_BS_531
chr20	49392985	49393449	Ago2_ERB_BS_532
chr20	49415169	49415973	Ago2_ERB_BS_533
chr20	49416444	49416860	Ago2_ERB_BS_534
chr20	49418026	49418411	Ago2_ERB_BS_535
chr20	49429563	49430209	Ago2_ERB_BS_536
chr20	49750751	49751691	Ago2_ERB_BS_537
chr20	49761807	49762304	Ago2_ERB_BS_538
chr20	49770440	49770841	Ago2_ERB_BS_539
chr20	49783046	49783618	Ago2_ERB_BS_540
chr20	49832764	49833433	Ago2_ERB_BS_541
chr20	49835919	49836863	Ago2_ERB_BS_542
chr20	49864979	49865353	Ago2_ERB_BS_543
chr20	49876373	49876739	Ago2_ERB_BS_544
chr20	49889358	49889744	Ago2_ERB_BS_545
chr20	49894572	49894916	Ago2_ERB_BS_546
chr20	49931521	49932166	Ago2_ERB_BS_547
chr20	49941533	49942156	Ago2_ERB_BS_548
chr20	49980300	49980386	Ago2_ERB_BS_549
chr20	50005251	50005760	Ago2_ERB_BS_550
chr20	50019656	50020180	Ago2_ERB_BS_551
chr20	50025734	50026246	Ago2_ERB_BS_552
chr20	50040327	50040802	Ago2_ERB_BS_553
chr20	50044384	50044857	Ago2_ERB_BS_554
chr20	50066570	50067614	Ago2_ERB_BS_555
chr20	50071484	50071576	Ago2_ERB_BS_556
chr20	50082034	50082549	Ago2_ERB_BS_557
chr20	50094472	50095679	Ago2_ERB_BS_558
chr20	50098291	50098624	Ago2_ERB_BS_559
chr20	50104617	50105386	Ago2_ERB_BS_560
chr20	50115229	50115715	Ago2_ERB_BS_561
chr20	50119522	50119737	Ago2_ERB_BS_562
chr20	50119299	50119365	Ago2_ERB_BS_563
chr20	50127452	50127984	Ago2_ERB_BS_564
chr20	50156799	50157219	Ago2_ERB_BS_565
chr20	50159807	50160178	Ago2_ERB_BS_566
chr20	50161984	50162432	Ago2_ERB_BS_567
chr20	50163072	50163703	Ago2_ERB_BS_568
chr20	50184354	50185066	Ago2_ERB_BS_569
chr20	50191082	50192092	Ago2_ERB_BS_570
chr20	50208654	50209126	Ago2_ERB_BS_571
chr20	50211483	50212050	Ago2_ERB_BS_572
chr20	50223691	50224200	Ago2_ERB_BS_573
chr20	50230938	50231518	Ago2_ERB_BS_574
chr20	50239197	50239661	Ago2_ERB_BS_575
chr20	50265625	50266152	Ago2_ERB_BS_576
chr20	50275538	50275892	Ago2_ERB_BS_577
chr20	50306961	50307532	Ago2_ERB_BS_578
chr20	50319005	50319457	Ago2_ERB_BS_579
chr20	50329736	50330394	Ago2_ERB_BS_580
chr20	50331730	50332457	Ago2_ERB_BS_581
chr20	50338840	50339485	Ago2_ERB_BS_582
chr20	50341872	50342381	Ago2_ERB_BS_583
chr20	50350435	50351094	Ago2_ERB_BS_584
chr20	50352043	50352951	Ago2_ERB_BS_585
chr20	50359342	50359976	Ago2_ERB_BS_586
chr20	50367034	50367827	Ago2_ERB_BS_587
chr20	50369887	50370341	Ago2_ERB_BS_588
chr20	50377511	50377988	Ago2_ERB_BS_589
chr20	50381619	50382047	Ago2_ERB_BS_590
chr20	50385414	50386319	Ago2_ERB_BS_591
chr20	50401417	50401621	Ago2_ERB_BS_592
chr20	50401278	50401339	Ago2_ERB_BS_593
chr20	50406219	50407005	Ago2_ERB_BS_594
chr20	50410399	50410882	Ago2_ERB_BS_595
chr20	50411975	50412425	Ago2_ERB_BS_596
chr20	50422473	50423017	Ago2_ERB_BS_597
chr20	50423119	50423317	Ago2_ERB_BS_598
chr20	50424158	50424904	Ago2_ERB_BS_599
chr20	50431630	50432551	Ago2_ERB_BS_600
chr20	50436135	50437058	Ago2_ERB_BS_601
chr20	50440027	50440291	Ago2_ERB_BS_602
chr20	50440305	50440669	Ago2_ERB_BS_603
chr20	50448232	50448740	Ago2_ERB_BS_604
chr20	50449845	50450589	Ago2_ERB_BS_605
chr20	50457276	50458232	Ago2_ERB_BS_606
chr20	50459583	50459939	Ago2_ERB_BS_607
chr20	50461283	50461824	Ago2_ERB_BS_608
chr20	50465008	50465360	Ago2_ERB_BS_609
chr20	50475159	50475821	Ago2_ERB_BS_610
chr20	50476175	50476692	Ago2_ERB_BS_611
chr20	50496832	50497349	Ago2_ERB_BS_612
chr20	50535029	50535504	Ago2_ERB_BS_613
chr20	50589624	50589846	Ago2_ERB_BS_614
chr20	50605035	50605464	Ago2_ERB_BS_615
chr20	52032376	52032857	Ago2_ERB_BS_616
chr20	52064047	52064432	Ago2_ERB_BS_617
chr20	52164023	52164467	Ago2_ERB_BS_618
chr20	52237877	52237983	Ago2_ERB_BS_619
chr20	52238178	52238939	Ago2_ERB_BS_620
chr20	52240247	52240721	Ago2_ERB_BS_621
chr20	52240989	52241068	Ago2_ERB_BS_622
chr20	52250649	52251106	Ago2_ERB_BS_623
chr20	52273004	52273145	Ago2_ERB_BS_624
chr20	52296291	52296815	Ago2_ERB_BS_625
chr20	52297187	52297355	Ago2_ERB_BS_626
chr20	52297572	52297636	Ago2_ERB_BS_627
chr20	52305388	52305837	Ago2_ERB_BS_628
chr20	52307782	52308693	Ago2_ERB_BS_629
chr20	52308878	52309579	Ago2_ERB_BS_630
chr20	52317595	52317938	Ago2_ERB_BS_631
chr20	52324759	52325156	Ago2_ERB_BS_632
chr20	52328891	52329722	Ago2_ERB_BS_633
chr20	52340228	52340566	Ago2_ERB_BS_634
chr20	52350592	52351110	Ago2_ERB_BS_635
chr20	52360190	52360547	Ago2_ERB_BS_636
chr20	52367733	52368258	Ago2_ERB_BS_637
chr20	52374196	52374630	Ago2_ERB_BS_638
chr20	52379992	52380798	Ago2_ERB_BS_639
chr20	52391124	52391837	Ago2_ERB_BS_640
chr20	52392568	52392690	Ago2_ERB_BS_641
chr20	52402079	52402569	Ago2_ERB_BS_642
chr20	52402589	52402894	Ago2_ERB_BS_643
chr20	52403128	52403782	Ago2_ERB_BS_644
chr20	52406749	52406757	Ago2_ERB_BS_645
chr20	52408745	52409054	Ago2_ERB_BS_646
chr20	52409411	52409844	Ago2_ERB_BS_647
chr20	52421233	52421343	Ago2_ERB_BS_648
chr20	52421615	52422011	Ago2_ERB_BS_649
chr20	52448748	52449198	Ago2_ERB_BS_650
chr20	52455899	52456299	Ago2_ERB_BS_651
chr20	52464809	52465209	Ago2_ERB_BS_652
chr20	52480204	52480672	Ago2_ERB_BS_653
chr20	52483201	52483810	Ago2_ERB_BS_654
chr20	52486085	52486623	Ago2_ERB_BS_655
chr20	52500735	52501161	Ago2_ERB_BS_656
chr20	52501420	52501824	Ago2_ERB_BS_657
chr20	52521708	52522026	Ago2_ERB_BS_658
chr20	52528171	52529019	Ago2_ERB_BS_659
chr20	52530962	52531672	Ago2_ERB_BS_660
chr20	52537452	52537940	Ago2_ERB_BS_661
chr20	52538141	52538480	Ago2_ERB_BS_662
chr20	52551654	52551674	Ago2_ERB_BS_663
chr20	52553842	52554259	Ago2_ERB_BS_664
chr20	52554784	52555443	Ago2_ERB_BS_665
chr20	52556050	52556721	Ago2_ERB_BS_666
chr20	52568004	52568328	Ago2_ERB_BS_667
chr20	52657063	52657424	Ago2_ERB_BS_668
chr20	52674300	52674337	Ago2_ERB_BS_669
chr20	52684482	52685237	Ago2_ERB_BS_670
chr20	52685692	52686293	Ago2_ERB_BS_671
chr20	52686434	52686842	Ago2_ERB_BS_672
chr20	52687419	52687682	Ago2_ERB_BS_673
chr20	52692720	52692771	Ago2_ERB_BS_674
chr20	52697457	52697706	Ago2_ERB_BS_675
chr20	52701534	52702169	Ago2_ERB_BS_676
chr20	52713577	52714073	Ago2_ERB_BS_677
chr20	52741516	52741808	Ago2_ERB_BS_678
chr20	52749351	52749797	Ago2_ERB_BS_679
chr20	52753674	52754053	Ago2_ERB_BS_680
chr20	52759317	52759515	Ago2_ERB_BS_681
chr20	52768871	52769416	Ago2_ERB_BS_682
chr20	52799478	52799652	Ago2_ERB_BS_683
chr20	52837682	52837719	Ago2_ERB_BS_684
chr20	52844187	52844393	Ago2_ERB_BS_685
chr20	53265204	53265886	Ago2_ERB_BS_686
chr20	54794807	54795182	Ago2_ERB_BS_687
chr20	54970435	54971207	Ago2_ERB_BS_688
chr20	55125358	55125628	Ago2_ERB_BS_689
chr20	55212092	55212411	Ago2_ERB_BS_690
chr20	55379890	55380439	Ago2_ERB_BS_691
chr20	55401963	55402355	Ago2_ERB_BS_692
chr20	55450043	55450706	Ago2_ERB_BS_693
chr20	55536913	55537521	Ago2_ERB_BS_694
chr20	55670284	55670324	Ago2_ERB_BS_695
chr20	55689073	55689503	Ago2_ERB_BS_696
chr20	55705406	55705865	Ago2_ERB_BS_697
chr20	55721930	55722145	Ago2_ERB_BS_698
chr20	55729595	55729644	Ago2_ERB_BS_699
chr20	55733764	55734052	Ago2_ERB_BS_700
chr20	55734090	55734426	Ago2_ERB_BS_701
chr20	55738825	55739094	Ago2_ERB_BS_702
chr20	55746172	55746948	Ago2_ERB_BS_703
chr20	55753803	55754177	Ago2_ERB_BS_704
chr20	55789554	55790010	Ago2_ERB_BS_705
chr20	55794847	55795260	Ago2_ERB_BS_706
chr20	55803129	55803893	Ago2_ERB_BS_707
chr20	55804076	55804319	Ago2_ERB_BS_708
chr20	55813086	55813754	Ago2_ERB_BS_709
chr20	55821924	55822279	Ago2_ERB_BS_710
chr20	55822318	55822706	Ago2_ERB_BS_711
chr20	55823323	55823840	Ago2_ERB_BS_712
chr20	55836213	55836666	Ago2_ERB_BS_713
chr20	55838850	55839261	Ago2_ERB_BS_714
chr20	55842628	55843498	Ago2_ERB_BS_715
chr20	55844791	55845417	Ago2_ERB_BS_716
chr20	55845758	55846267	Ago2_ERB_BS_717
chr20	55850798	55851454	Ago2_ERB_BS_718
chr20	55851942	55852295	Ago2_ERB_BS_719
chr20	55865993	55866886	Ago2_ERB_BS_720
chr20	55877907	55878361	Ago2_ERB_BS_721
chr20	55883971	55884422	Ago2_ERB_BS_722
chr20	55896591	55897092	Ago2_ERB_BS_723
chr20	55897748	55898206	Ago2_ERB_BS_724
chr20	56070426	56070735	Ago2_ERB_BS_725
chr20	56229363	56229364	Ago2_ERB_BS_726
chr20	56235684	56236314	Ago2_ERB_BS_727
chr20	56268618	56268622	Ago2_ERB_BS_728
chr20	56268643	56269071	Ago2_ERB_BS_729
chr20	56280275	56280847	Ago2_ERB_BS_730
chr20	56292868	56293141	Ago2_ERB_BS_731
chr20	56366949	56367052	Ago2_ERB_BS_732
chr20	56662513	56662834	Ago2_ERB_BS_733
chr20	56818694	56819266	Ago2_ERB_BS_734
chr20	56973317	56973371	Ago2_ERB_BS_735
chr20	56976505	56977156	Ago2_ERB_BS_736
chr20	57100878	57101015	Ago2_ERB_BS_737
chr20	57119673	57119880	Ago2_ERB_BS_738
chr20	57119896	57120261	Ago2_ERB_BS_739
chr20	57149287	57149696	Ago2_ERB_BS_740
chr20	57197827	57198955	Ago2_ERB_BS_741
chr20	57226638	57227146	Ago2_ERB_BS_742
chr20	57228074	57228539	Ago2_ERB_BS_743
chr20	57281105	57281578	Ago2_ERB_BS_744
chr20	57422624	57422948	Ago2_ERB_BS_745
chr20	57424754	57425257	Ago2_ERB_BS_746
chr20	57486143	57486685	Ago2_ERB_BS_747
chr20	57496641	57497011	Ago2_ERB_BS_748
chr20	57538480	57538962	Ago2_ERB_BS_749
chr20	57562593	57563386	Ago2_ERB_BS_750
chr20	57580534	57581026	Ago2_ERB_BS_751
chr20	57610568	57611051	Ago2_ERB_BS_752
chr20	57618791	57619191	Ago2_ERB_BS_753
chr20	57706262	57706767	Ago2_ERB_BS_754
chr20	57770579	57771243	Ago2_ERB_BS_755
chr20	58003572	58003643	Ago2_ERB_BS_756
chr20	58012387	58012776	Ago2_ERB_BS_757
chr20	58094351	58094887	Ago2_ERB_BS_758
chr20	58148242	58148754	Ago2_ERB_BS_759
chr20	58396239	58396773	Ago2_ERB_BS_760
chr20	58401522	58402071	Ago2_ERB_BS_761
chr20	58670584	58671090	Ago2_ERB_BS_762
chr20	58712120	58712128	Ago2_ERB_BS_763
chr20	58712294	58712838	Ago2_ERB_BS_764
chr20	58779752	58780019	Ago2_ERB_BS_765
chr20	60956836	60957277	Ago2_ERB_BS_766
chr20	61462963	61462964	Ago2_ERB_BS_767
chr20	61463012	61463495	Ago2_ERB_BS_768
chr20	62156459	62156597	Ago2_ERB_BS_769
chr20	62417179	62417358	Ago2_ERB_BS_770
chr20	62656809	62657297	Ago2_ERB_BS_771
chr21	42593002	42593404	Ago2_ERB_BS_772
chr3	8483821	8484454	Ago2_ERB_BS_773
chr3	15374598	15375065	Ago2_ERB_BS_774
chr3	63989853	63990265	Ago2_ERB_BS_775
chr3	64136155	64136601	Ago2_ERB_BS_776
chr3	82615762	82616029	Ago2_ERB_BS_777
chr3	149568900	149569271	Ago2_ERB_BS_778
chr3	150752129	150752492	Ago2_ERB_BS_779
chr3	150800257	150800287	Ago2_ERB_BS_780
chr3	156407566	156407848	Ago2_ERB_BS_781
chr3	194219096	194219144	Ago2_ERB_BS_782
chr5	169700244	169700361	Ago2_ERB_BS_783
chr5	172898617	172898942	Ago2_ERB_BS_784
chr5	172899173	172899556	Ago2_ERB_BS_785
chr5	177549318	177549769	Ago2_ERB_BS_786
chr5	177573821	177574182	Ago2_ERB_BS_787
chr6	115867108	115867306	Ago2_ERB_BS_788
chr7	92308016	92308526	Ago2_ERB_BS_789
chr7	98316449	98316462	Ago2_ERB_BS_790
chr7	98642971	98643479	Ago2_ERB_BS_791
chr7	101508805	101509056	Ago2_ERB_BS_792
chr7	101643772	101644134	Ago2_ERB_BS_793
chr7	104572765	104572925	Ago2_ERB_BS_794
chr7	105048752	105048937	Ago2_ERB_BS_795
chr7	105518672	105518746	Ago2_ERB_BS_796
chr7	106766950	106767295	Ago2_ERB_BS_797
chr7	107495371	107495528	Ago2_ERB_BS_798
chr7	107645010	107645155	Ago2_ERB_BS_799
chr7	110659491	110659552	Ago2_ERB_BS_800
chr7	115849567	115850031	Ago2_ERB_BS_801
chr7	148685053	148685331	Ago2_ERB_BS_802
chr7	151318475	151318625	Ago2_ERB_BS_803
chr8	99813641	99814173	Ago2_ERB_BS_804
chr8	102374746	102375134	Ago2_ERB_BS_805
chr8	102465753	102465970	Ago2_ERB_BS_806
chr8	103612162	103612817	Ago2_ERB_BS_807
chr8	103822048	103822549	Ago2_ERB_BS_808
chr8	107777933	107778091	Ago2_ERB_BS_809
chr8	112876937	112877247	Ago2_ERB_BS_810
chr8	117818392	117818932	Ago2_ERB_BS_811
chr8	117824595	117825114	Ago2_ERB_BS_812
chr8	117875137	117875536	Ago2_ERB_BS_813
chr8	117875622	117876212	Ago2_ERB_BS_814
chr8	122382699	122383144	Ago2_ERB_BS_815
chr8	122664308	122664717	Ago2_ERB_BS_816
chr8	122793628	122793971	Ago2_ERB_BS_817
chr8	123281052	123281433	Ago2_ERB_BS_818
chr8	123824291	123824330	Ago2_ERB_BS_819
chr8	124077698	124078154	Ago2_ERB_BS_820
chr8	124762502	124762727	Ago2_ERB_BS_821
chr8	125248162	125248489	Ago2_ERB_BS_822
chr8	125487868	125488157	Ago2_ERB_BS_823
chr8	125751742	125752021	Ago2_ERB_BS_824
chr8	126104392	126104566	Ago2_ERB_BS_825
chr8	126110526	126110895	Ago2_ERB_BS_826
chr8	126438487	126438982	Ago2_ERB_BS_827
chr8	126464060	126464308	Ago2_ERB_BS_828
chr8	126523062	126523558	Ago2_ERB_BS_829
chr8	127574652	127575548	Ago2_ERB_BS_830
chr8	127624279	127624704	Ago2_ERB_BS_831
chr8	128624182	128624249	Ago2_ERB_BS_832
chr8	128819004	128819487	Ago2_ERB_BS_833
chr8	128844342	128844535	Ago2_ERB_BS_834
chr8	128860925	128861484	Ago2_ERB_BS_835
chr8	128874834	128875270	Ago2_ERB_BS_836
chr8	128924396	128924403	Ago2_ERB_BS_837
chr8	129036177	129036279	Ago2_ERB_BS_838
chr8	129053005	129053543	Ago2_ERB_BS_839
chr8	129389601	129390004	Ago2_ERB_BS_840
chr8	130898749	130898949	Ago2_ERB_BS_841
chr8	131009486	131009943	Ago2_ERB_BS_842
chr8	134221220	134221409	Ago2_ERB_BS_843
chr8	141106159	141106282	Ago2_ERB_BS_844
chr8	141205020	141205450	Ago2_ERB_BS_845
chr8	141310624	141310726	Ago2_ERB_BS_846
chr8	141630017	141630435	Ago2_ERB_BS_847
chr8	141646714	141647166	Ago2_ERB_BS_848
chr8	142348670	142348981	Ago2_ERB_BS_849
chr8	144198225	144198983	Ago2_ERB_BS_850
chr8	144199014	144199300	Ago2_ERB_BS_851
chr8	144206281	144206673	Ago2_ERB_BS_852
chr8	145999816	145999983	Ago2_ERB_BS_853
chr8	146015511	146016147	Ago2_ERB_BS_854
chr8	146016517	146016819	Ago2_ERB_BS_855
chr8	146252060	146252110	Ago2_ERB_BS_856
chr8	146252295	146252609	Ago2_ERB_BS_857
chr9	140429416	140429792	Ago2_ERB_BS_858
