# Supplementary material for: The nuclear receptor ERβ engages AGO2 in regulation of gene transcription, RNA splicing and RISC loading
Source: Genome Biol. 2017 Oct 6;18:189. doi: 10.1186/s13059-017-1321-0 (PMC5634881; doi:10.1186/s13059-017-1321-0)
Supplement: Supplementary file 12 — Genes whose transcription rate is modulated by ERβ and AGO2. Table S9a. Genes showing transcriptional regulation by ERβ (Ct-ERβ vs wild type). Table S9b. Genes responding to AGO2 silencing in ERβ + cells (shAGO2 vs Ct-ERβ). Table S9c. Genes showing transcriptional regulation by both ERβ (Ct-ERβ vs wild type) and AGO2 (shAGO2 vs Ct-ERβ). Table S9d. Genes differentially expressed in Ct-ERβ vs wild-type cells harboring both ERβ and AGO2 binding sites and showing an inversion of the ERβ-induced transcriptional trend after AGO2 silencing. (XLSX 1259 kb) [file 13059_2017_1321_MOESM12_ESM.xlsx]

## Sheet: Summary
Summary
Additional file 12: Table S9A-D
Table S9A: Genes showing transcriptional regulation by ERbeta (Ct-ERbeta vs WT)
Table S9B: Genes responding to AGO2 silencing in ERbeta+ cells (shAGO2 vs Ct-ERbeta)
Table S9C: Genes showing transcriptional regulation by both ERbeta (Ct-ERbeta vs WT) and AGO2 (shAGO2 vs Ct-ERbeta)
Table S9D: Genes differentially expressed in Ct-ERbeta vs WT cells harboring both ERbeta and AGO2 binding sites and showing an inversion of the ERβ-induced transcriptional trend after AGO2 silencing

## Sheet: A-ERbeta_modulated
Table S9A: Genes showing transcriptional regulation by ERbeta (Ct-ERbeta vs WT)
In red: the 1301 genes harboring a ERbeta binding sites in their transcription unit
Gene	Fold-Change	padj
SLC30A8	-77.6389	8.32362e-39
RP11-845M18.7.1	-58.5273	7.53755e-36
GABRB3	-56.8672	6.76916e-29
GS1-179L18.1.1	-52.3795	1.84634e-27
KRT121P	-42.7094	1.41764e-117
KRT7	-36.5363	1.70348e-146
AMPH	-36.1078	5.60022e-35
COLEC10	-34.8554	2.14312e-25
TGFB2	-34.5978	7.08082e-153
RPS6KA6	-34.4675	2.2082e-20
KRT40	-32.7056	5.491e-38
AC004231.2.1	-31.9713	1.52947e-19
KRT39	-29.6999	5.94224e-48
AASS	-29.0617	1.5979e-183
NLRX1	-28.4488	5.52432e-18
KRT12	-28.2927	1.9743e-55
RP5-1119A7.11.1	-28.175	7.69454e-18
KRT20	-25.8046	2.83803e-73
PSORS1C1	-25.1926	5.25654e-20
GPR173	-24.6382	4.09408e-21
GPC6	-23.9852	3.40353e-33
CXorf22	-23.5753	3.49129e-17
KRT23	-22.5384	1.68301e-43
SYT12	-21.0004	0
PKHD1	-20.4154	2.70708e-31
HTR1E	-19.6902	1.76389e-13
FST	-19.4148	8.5119e-21
MYEOV	-18.9971	1.53453e-14
TPM2	-18.7086	9.08599e-157
RP11-328J2.1.1	-18.6437	1.30795e-18
RP11-654G14.1.1	-18.621	5.83475e-13
SLC26A7	-18.6208	8.24013e-26
ABCA1	-18.6014	2.49043e-25
C15orf38	-18.5679	2.86985e-21
LHFP	-17.9888	5.94972e-21
RP11-76H14.3.1	-17.8452	8.18464e-14
CTB-33O18.1.1	-17.4156	1.6476e-13
HNRNPA1P29	-17.4111	8.77262e-15
AC079834.2.1	-17.3983	2.54399e-20
CXorf59	-16.5011	6.11409e-13
PSMC1P7	-16.389	3.49266e-72
KRTAP3-3	-16.2319	1.37687e-11
KRTAP3-2	-16.1279	1.10273e-12
LRRC15	-15.6064	2.28622e-19
RAD21-AS1	-14.9703	3.02174e-12
RP11-320N7.3.1	-14.9476	4.75544e-14
TRIP6	-14.85	7.43603e-93
STAT4	-14.6619	2.59632e-17
RP11-109M17.1.1	-14.6374	3.58805e-13
MGP	-14.5545	3.85601e-18
TMEM45B	-14.36	1.8517e-191
TNNT2	-14.1502	2.75444e-19
RP11-278I4.2.1	-14.0693	2.82146e-11
LIF	-14.0523	2.89144e-27
TMSB10P2	-13.9445	4.05257e-14
CDH10	-13.8809	4.29971e-11
TCIRG1	-13.7427	7.96581e-25
GPC6-AS2	-13.6923	4.95593e-10
RP11-358L22.2.1	-13.6275	6.63992e-58
FAM135A	-13.6224	1.69266e-27
EIF3FP1	-13.5314	8.5964e-22
SERPINA9	-13.5104	4.96505e-16
DNAH11	-13.3587	5.7166e-47
NRSN1	-13.2964	4.35065e-19
EPS8L3	-13.0808	1.32737e-60
RP11-120K18.2.1	-13.0159	5.18826e-11
MDGA2	-13.0044	1.30537e-14
RP11-147C23.1.1	-12.9246	1.66253e-09
AFAP1L2	-12.813	2.25525e-97
LMCD1	-12.8094	1.51533e-94
AC084114.1	-12.6941	2.10184e-09
AC108142.1.1	-12.6795	3.91026e-35
HDX	-12.6006	7.83867e-14
RP11-20C6.2.1	-12.5797	4.68824e-30
COX7B2	-12.4559	5.02201e-11
SEMA3D	-12.2566	7.63809e-11
PCDH17	-12.1698	6.43514e-10
GUCY1A2	-12.0565	3.3461e-64
ZNF264	-11.6454	7.01125e-32
UGT1A6	-11.6366	2.50954e-10
RP11-453E17.3.1	-11.5833	9.90254e-13
NEK10	-11.5755	6.91224e-119
RP11-887P2.1.1	-11.5692	2.53632e-30
GSTM2	-11.5121	4.94288e-15
RP11-774I5.1.1	-11.3943	2.52782e-09
WNT11	-11.1992	2.10073e-11
RP1-253B10.1.1	-11.1439	2.21107e-08
TNFRSF11B	-10.9623	6.5867e-205
Mar-10	-10.9525	2.38044e-43
RP11-510N19.3.1	-10.9194	9.79133e-30
HS3ST5	-10.91	2.86873e-10
SERPINA12	-10.8822	2.57803e-12
CPHL1P	-10.6706	1.40708e-83
FKBP10	-10.6332	5.19055e-62
RP11-278I4.1.1	-10.6279	5.54458e-12
AL353600.1	-10.6232	9.78016e-21
CTC-260E6.3.1	-10.6211	4.81798e-08
TBX1	-10.5817	9.96488e-09
ZNF22	-10.5534	5.43695e-08
KHSRPP1	-10.5523	5.44744e-08
TRNAF17P	-10.5344	1.11195e-08
CSF1	-10.5227	3.82641e-10
RP11-281J9.2.1	-10.4749	1.0258e-12
STC2	-10.456	7.69925e-264
KRT81	-10.2761	3.36531e-25
SPOCK1	-10.1463	8.63328e-17
RP11-223C24.2.1	-10.144	1.32234e-15
HADHAP1	-10.1161	2.79939e-22
RP4-735C1.5.1	-10.0406	1.45162e-09
ROBO2	-9.97681	1.3246e-07
TM4SF18	-9.96891	4.57211e-25
ZFP2	-9.92527	4.08761e-11
RP11-57C13.6.1	-9.87965	5.28994e-08
RP11-1105O14.1.1	-9.82582	4.30115e-08
VEPH1	-9.73249	4.44257e-13
FGFR2	-9.71377	1.17847e-176
EPHA4	-9.70282	0
ANKRD1	-9.67667	2.16447e-07
GPC6-AS1	-9.57867	1.31861e-08
NAV2	-9.57162	4.95335e-40
RP11-430C7.5.1	-9.57095	2.83298e-11
SCML2	-9.56078	3.16024e-223
RP11-29G8.3.1	-9.53293	7.65979e-41
RP11-94H6.1.1	-9.45471	8.42233e-08
AP000302.58.1	-9.40029	1.17972e-10
HEG1	-9.38671	1.59829e-23
RNF207	-9.36567	2.30259e-102
TM4SF1	-9.33957	4.01845e-24
RP11-357D18.1.1	-9.26416	9.07294e-18
CYP26B1	-9.11652	9.69536e-15
ZNF365	-9.09571	5.42031e-27
ISX	-9.02328	5.07009e-08
CTA-714B7.5.1	-8.96948	1.97886e-07
SNAP25	-8.96651	1.98946e-07
PLAU	-8.88054	1.25479e-08
CHD5	-8.88002	9.88005e-120
RP11-402C9.1.1	-8.87769	3.96097e-09
AC079834.1	-8.87589	3.20016e-09
PSAT1	-8.80455	2.89653e-07
TNS3	-8.79822	0
MIR23A	-8.786	9.13476e-07
CLEC3A	-8.78462	4.87494e-96
MIR21	-8.77997	9.73708e-106
RP11-224O19.2.1	-8.77918	8.27355e-21
RP11-383C5.4.1	-8.75435	2.76118e-12
MYBPH	-8.66521	1.3056e-11
IL18	-8.64963	2.1461e-17
GHDC	-8.61662	5.00071e-09
RUNX1T1	-8.61358	2.21715e-31
PLEKHG4	-8.59984	8.90531e-82
CSGALNACT1	-8.53814	1.30537e-47
MB21D1	-8.51556	9.95424e-10
AL137145.1	-8.51256	6.0251e-31
C10orf125	-8.4917	1.49629e-06
GRIK1	-8.46517	3.32968e-30
CAV1	-8.42943	2.01006e-71
KRTAP3-1	-8.38868	5.40237e-07
FGD3	-8.36489	2.01247e-24
RP11-379F12.7.1	-8.35917	7.11961e-22
COL4A6	-8.34298	2.13985e-20
KRT8P18	-8.3369	1.90624e-06
SEPT7P7	-8.33395	6.14741e-07
RP11-302J23.1.1	-8.32569	1.74517e-07
AMY2B	-8.31637	5.30746e-10
CDKN2A	-8.1868	5.12768e-38
CTD-2187J20.1.1	-8.17941	2.82435e-24
ACHE	-8.17438	4.18168e-35
RP11-116G8.4.1	-8.15799	4.98897e-31
IL20	-8.14321	6.11152e-08
RP11-642E20.2.1	-8.12788	1.07055e-06
RP11-90B22.2.1	-8.1022	1.14109e-24
ABCA4	-8.08321	1.38965e-16
RP11-162G10.4.1	-8.05619	3.81027e-07
TMEM151A	-8.05619	3.81027e-07
RIN1	-8.02601	1.3134e-18
AC002519.5.1	-8.02102	3.70857e-11
SLC8A1	-7.96821	1.80114e-09
HIST1H3C	-7.9638	1.6351e-07
AC004383.4.1	-7.92995	8.67361e-36
ALDH1A2	-7.92793	4.2389e-09
CASP4	-7.90805	1.87888e-09
CENPT	-7.89222	1.22041e-287
RP13-259F12.2.1	-7.88894	1.65074e-23
LINC00365	-7.88738	2.15986e-09
DNAJB3	-7.88644	4.27409e-07
RP11-426C22.4.1	-7.83755	1.52117e-06
RP11-478C6.6.1	-7.82371	4.65466e-06
DHRS2	-7.80345	5.60084e-48
LRRN2	-7.7739	4.7106e-16
RP11-755F10.3.1	-7.76209	6.89155e-37
RP11-678B3.1.1	-7.75084	4.95292e-06
RP11-510N19.2.1	-7.71851	4.50807e-09
RP11-268G12.1.1	-7.64315	2.20521e-06
RP5-961K14.2.1	-7.6424	4.47447e-06
RP11-83M16.5.1	-7.62778	1.39485e-11
CAPN2	-7.57483	0
HPGD	-7.5669	3.71054e-10
TATDN2P3	-7.56607	7.41771e-162
NHS-AS1	-7.51852	3.27016e-13
CCNO	-7.51379	1.39416e-06
AC114812.10.1	-7.51256	7.39442e-06
RP11-507F16.1.1	-7.51256	7.39442e-06
RP3-399L15.3.1	-7.50319	2.19481e-20
ANXA3	-7.49769	1.87059e-56
GPR115	-7.49548	5.67658e-16
AP000462.2.1	-7.49525	7.21214e-48
SYNPO	-7.47092	1.09074e-32
ADCY5	-7.46685	1.01906e-42
FAM155A-IT1	-7.44933	2.47534e-08
MDK	-7.42925	1.67439e-35
DNAH6	-7.42853	1.41244e-16
ZBTB20	-7.39755	2.69792e-11
QKI	-7.36217	0
RP11-222A11.1.1	-7.348	6.06903e-08
LINC00362	-7.34745	8.39507e-48
CLDN14	-7.34321	4.10416e-06
DMRTA1	-7.30431	5.48198e-59
INHBA	-7.26862	4.51953e-06
RP11-277P12.20.1	-7.24771	3.83984e-07
GSTO2	-7.23161	1.933e-63
AL591893.1.1	-7.19175	1.3557e-16
GPR158	-7.15971	4.61903e-43
AC109826.1.1	-7.12134	8.18124e-06
SNX18P7	-7.11617	2.44716e-06
AP001626.1.1	-7.08602	2.28368e-07
RP11-70L8.1.1	-7.07052	1.47097e-59
UNC13D	-7.05636	9.08215e-157
PHF21B	-7.0385	7.03033e-53
MIR23B	-7.02111	7.972e-12
AP000462.1.1	-6.99455	1.23504e-41
SOCS2	-6.99283	2.41343e-43
RP11-57C13.3.1	-6.99164	3.50376e-07
UGT1A4	-6.96276	1.91164e-05
RP11-83M16.2.1	-6.94757	3.309e-11
RP6-74O6.3.1	-6.94359	1.17505e-06
TCF7L1	-6.93855	2.62681e-18
WWC3-AS1	-6.93395	5.80528e-14
MAP3K14	-6.93377	2.11348e-65
RP11-608O21.1.1	-6.90754	3.00387e-08
RP5-1033H22.2.1	-6.89188	1.86203e-26
AP000695.6.1	-6.89066	9.3719e-06
PDE6B	-6.88291	1.16462e-09
RP11-662G23.1.1	-6.86167	1.36324e-10
DOCK4	-6.85742	2.17795e-194
RP11-510N19.4.1	-6.84829	3.66343e-12
RASD1	-6.82609	5.12654e-15
RP3-416H24.1.1	-6.82587	2.40624e-17
KIFC3	-6.77349	2.97566e-65
CPNE7	-6.7593	1.62134e-06
AC007001.4.1	-6.74117	8.39735e-14
MUC16	-6.73793	8.1921e-27
LOC678655.1	-6.72355	2.16376e-35
GP6	-6.72265	1.01484e-12
CTD-2600O9.1.1	-6.70346	1.18543e-06
HTR1F	-6.69533	3.42444e-05
TSNAXIP1	-6.68957	4.43158e-24
ADAM29	-6.67574	1.43952e-05
SEMA5B	-6.67269	6.19544e-06
RP11-65J3.1.1	-6.6646	5.95866e-14
CTGF	-6.63885	6.10442e-11
AC099535.1	-6.63451	1.92275e-05
CCDC68	-6.62968	1.69455e-44
KRT83	-6.55756	2.84296e-06
AC003102.3.1	-6.55596	2.45573e-13
CTB-33O18.2.1	-6.50924	1.97975e-05
RP4-735C1.4.1	-6.49962	5.64782e-23
FOXR1	-6.49747	4.24755e-05
SBK2	-6.44483	2.29977e-05
AP000462.3.1	-6.44025	2.16501e-16
DLC1	-6.41662	1.9481e-93
CDKN2B	-6.40801	2.04956e-140
NEDD4L	-6.40533	8.62669e-87
TTLL10	-6.39422	1.62428e-06
CTD-3105H18.11.1	-6.39408	1.67748e-09
RND1	-6.39129	2.4185e-35
AC010883.5.1	-6.38519	2.78269e-11
ZNF177	-6.36862	2.53948e-08
RP11-755F10.1.1	-6.36797	1.19367e-21
TNNI1	-6.36759	2.37789e-06
RP11-18D7.3.1	-6.35738	5.77985e-06
MYPN	-6.32787	2.82039e-05
RP11-341G5.1.1	-6.32372	5.69911e-05
RP11-359M6.2.1	-6.31839	2.70204e-19
RP4-735C1.6.1	-6.31296	2.07251e-06
RP11-343H5.4.1	-6.29911	3.97951e-17
DIO2	-6.29412	3.0465e-05
RP11-757F18.5.1	-6.27809	1.37824e-05
RASGEF1A	-6.27113	1.96603e-10
RPL5P13	-6.25602	3.65158e-34
RP11-114F10.3.1	-6.24517	4.07864e-33
AC008459.1	-6.23126	2.1528e-06
RP1-272J12.1.1	-6.22455	7.76314e-05
RP11-517P14.7.1	-6.22076	1.63197e-05
PID1	-6.15915	1.9965e-10
PTPRC	-6.15624	3.00921e-06
PITPNM1	-6.14099	5.76188e-53
HOTAIRM1	-6.1376	1.60874e-07
SNAI2	-6.12819	4.19495e-05
RP11-10N16.3.1	-6.1271	4.20136e-05
AL591684.1	-6.12704	7.97963e-05
RP11-512H23.2.1	-6.1268	7.98238e-05
DCDC2	-6.12623	1.03613e-153
ZNF532	-6.12216	3.42535e-18
AP000695.4.1	-6.1142	8.77805e-05
CLDN24	-6.10903	8.8586e-09
IGSF9B	-6.09729	1.51638e-45
ADORA1	-6.06821	4.54105e-14
UPP1	-6.06614	1.5958e-08
HS3ST1	-6.06085	4.91036e-05
PABPC5	-6.06012	4.91325e-05
UGT1A7	-6.05326	3.80402e-06
AC099535.3.1	-6.05103	2.33794e-19
AL603965.1	-6.02683	9.56692e-05
RP11-642E20.3.1	-6.02542	5.6654e-05
RP11-3P17.4.1	-6.02084	1.17104e-26
SDIM1	-5.98202	7.47419e-06
SCXA	-5.95917	1.79746e-07
RP11-93I21.3.1	-5.95377	2.9969e-07
SPAG4	-5.89408	9.12305e-32
YBX1P6	-5.89393	3.36159e-05
CTD-2199O4.3.1	-5.88848	2.93366e-06
CCDC84	-5.88347	0
LINC00319	-5.8801	7.13958e-08
ELMO3	-5.86934	1.39976e-60
RP1-97G4.1.1	-5.85387	0.000128591
CALML6	-5.85166	5.18831e-13
RP11-774O3.3.1	-5.84581	1.73406e-07
GABRP	-5.83556	3.81026e-06
AC007455.9.1	-5.82282	0.000138706
RP11-780M14.1.1	-5.82282	0.000138706
RNU6-58	-5.81959	1.09995e-15
MCF2L2	-5.79556	2.65277e-21
MIR27B	-5.78892	1.39352e-16
RP11-346D6.6.1	-5.76425	2.25017e-30
RP4-753M9.1.1	-5.76078	1.73703e-48
RP11-342D11.2.1	-5.75027	7.55003e-11
AL031295.1	-5.74248	8.98725e-05
PKD1L1	-5.73768	2.43699e-07
ZNF382	-5.73649	1.67701e-05
NRP1	-5.7215	0
CDH2	-5.70727	2.63887e-05
ALS2CL	-5.6976	4.73e-82
ANKRD34B	-5.69529	6.70409e-18
RP11-554A11.7.1	-5.68678	6.30825e-06
DNM3	-5.68417	1.53005e-107
KB-1615E4.2.1	-5.6769	1.04771e-05
TMEM25	-5.67208	9.57905e-22
RP11-845M18.3.1	-5.6684	1.73904e-07
AC098614.2.1	-5.66499	3.04171e-05
AL035106.1	-5.65211	2.21658e-14
HSH2D	-5.65006	8.14252e-39
RPL13AP6	-5.63922	8.85075e-09
SLC38A11	-5.63827	5.00601e-06
AL353626.1	-5.63047	0.000123009
RP11-819M15.1.1	-5.62545	5.85645e-05
GOLGA8A	-5.62318	0
RIMS2	-5.62188	1.22616e-34
AC008088.3.1	-5.6127	1.72367e-07
RP11-399D6.2.1	-5.59843	6.879e-35
hsa-mir-1979	-5.59621	7.04591e-05
RPL23AP64	-5.59058	1.34372e-40
ITGB8	-5.58962	1.95132e-30
RP11-146E13.4.1	-5.58913	6.2293e-09
CXorf30	-5.58482	7.27936e-05
TP63	-5.56913	5.92202e-12
CTA-714B7.4.1	-5.56892	0.000221312
RP11-567C2.1.1	-5.56582	6.85413e-07
RP11-110I1.5.1	-5.56384	1.03249e-20
HEATR7B1	-5.56191	1.40846e-05
FAM13C	-5.55826	3.83595e-05
EGR4	-5.55042	0.000219898
CALCR	-5.54247	2.12911e-12
DUSP4	-5.53869	2.8648e-98
RP11-70L8.3.1	-5.5384	5.29968e-41
UGT1A1	-5.53273	0.000145285
TAF7L	-5.53223	0.000145285
TCTEX1D4	-5.53223	0.000145285
ABCC3	-5.52958	0
ZNF660	-5.52394	0.000140157
AC026188.1.1	-5.523	0.000140332
AC007563.1.1	-5.52261	0.000140437
MGAT5B	-5.52073	4.19114e-11
RP11-360F5.1.1	-5.51661	3.02235e-06
AIFM3	-5.51101	2.72691e-07
KRT85	-5.50977	0.000243029
OR8A1	-5.48877	5.35967e-07
RP11-789L4.1.1	-5.48468	8.73814e-05
HMGA1P4	-5.47363	4.68359e-14
EDIL3	-5.47128	0.000189478
RP11-353B9.1.1	-5.45753	1.57498e-12
ITGB6	-5.45617	2.57465e-282
CTD-3105H18.8.1	-5.44958	3.0589e-13
RP11-206M11.7.1	-5.43895	4.04815e-13
RP1-60O19.1.1	-5.43204	0.000198741
WWC2	-5.4264	1.68819e-196
SCIN	-5.42352	7.29777e-08
LINC00256B	-5.42153	2.41989e-10
MRC2	-5.41686	2.27901e-93
GABBR2	-5.40427	3.83189e-52
YWHAZP4	-5.4012	2.58731e-11
RP11-723D22.3.1	-5.39891	8.36935e-07
LAD1	-5.39652	2.03892e-68
REEP2	-5.39536	1.66464e-07
RP11-332L8.1.1	-5.3897	9.28778e-05
KAAG1	-5.38294	9.08599e-09
CCDC89	-5.38199	2.94536e-87
CTC-236F12.4.1	-5.36463	2.22088e-08
OR8Q1P	-5.36331	2.20953e-05
AC023162.1	-5.35665	0.000194073
SDAD1P4	-5.35224	3.95832e-46
C9orf174	-5.35133	2.52632e-23
CLIC2	-5.34702	1.68778e-06
TMPRSS11GP	-5.34369	7.75555e-05
AC018865.8.1	-5.34316	2.80188e-116
RP11-478C6.5.1	-5.33611	0.000324353
SGCG	-5.33505	1.72674e-166
RP11-380O24.1.1	-5.32794	3.19188e-05
COLQ	-5.31363	2.30887e-23
CHI3L1	-5.30355	7.47624e-10
RP3-351K20.4.1	-5.30271	2.18717e-08
TMPRSS11B	-5.29311	0.000201208
LGI2	-5.28413	0.000229048
AC004001.1	-5.28332	0.000229268
CLDN1	-5.25977	1.37072e-05
PKD1L2	-5.25649	4.16501e-21
KLC2	-5.24898	3.98923e-178
CTD-2325P2.4.1	-5.24726	4.11119e-06
NPAS3	-5.24627	2.99162e-69
RP11-102L12.2.1	-5.2394	1.36742e-08
GLRA3	-5.23375	2.68605e-24
LINC00473	-5.23301	3.24337e-07
RP11-110I1.11.1	-5.22845	2.13832e-31
RP11-342M21.2.1	-5.22293	3.63373e-26
FAM123A	-5.22035	0.000136224
TRIM47	-5.21765	0.000206313
AQP9	-5.21673	0.000397295
MIR605	-5.21673	0.000397295
AC114812.9.1	-5.20675	0.000142197
RP1-34H18.1.1	-5.20288	0.000426139
OR8B12	-5.18411	4.46233e-09
C19orf18	-5.1702	0.000281353
GPR132	-5.16826	4.56743e-93
CTD-3105H18.9.1	-5.16428	3.72715e-06
AC061992.1	-5.15154	0.000183003
AC006159.5.1	-5.14471	9.00434e-05
MAPK4	-5.13796	0.000318969
MYLK	-5.13656	2.25097e-212
AC003077.1.1	-5.12503	1.02027e-16
EID3	-5.10526	4.80939e-29
RP11-366L5.1.1	-5.10461	7.80899e-12
AL031594.1	-5.10449	6.47817e-08
TCF7L1-IT1	-5.09648	1.61218e-06
RGS9	-5.09626	0.000402104
SIPA1	-5.08191	7.03195e-16
RP11-248C1.2.1	-5.07738	5.23828e-08
WDR90	-5.0769	2.69179e-106
GOLGA8B	-5.07325	9.34008e-149
C14orf23	-5.06865	1.39629e-10
RPL17P11	-5.06396	0.000529576
RP3-389A20.5.1	-5.06095	2.85355e-06
AL137145.2	-5.05529	1.28759e-32
RP11-403I13.9.1	-5.04006	1.02813e-12
IGFBP3	-5.02883	3.45125e-19
VWDE	-5.02386	9.51929e-52
RP11-528L24.3.1	-5.0227	0.000393298
RPS5P3	-5.02211	9.99149e-06
RP11-66B24.2.1	-5.01257	1.37157e-30
RP11-554A11.8.1	-5.00954	0.000579656
TNFRSF25	-4.99948	3.62408e-47
ZNF469	-4.98381	1.2713e-27
RP11-294K24.4.1	-4.97263	6.50084e-11
UGT1A3	-4.97098	0.000477848
AC100803.1.1	-4.9676	0.00042318
PXDNL	-4.96504	7.80269e-06
AC005592.2.1	-4.96211	2.97602e-08
RP11-4C20.4.1	-4.94557	1.02553e-05
RPL34P21	-4.93908	6.31458e-07
RP11-223C24.1.1	-4.93187	4.34312e-16
RP1-60N8.1.1	-4.91338	8.94137e-28
FAIM3	-4.91027	4.79932e-05
ESPN	-4.91025	7.56938e-24
ENTPD3	-4.9102	8.75156e-21
PLK3	-4.90997	4.76185e-16
CTD-2313F11.1.1	-4.90975	2.06733e-05
CCDC83	-4.90676	1.02077e-38
AC007126.1.1	-4.90363	0.000303188
CCDC144C	-4.90331	1.44593e-16
PDE4B	-4.8999	5.05316e-05
RP11-241I20.1.1	-4.89227	0.000501775
PPARGC1A	-4.89161	0.000285007
AC073130.1.1	-4.88961	1.40979e-09
KRT80	-4.88432	0
RP11-259P6.1.1	-4.88285	2.26688e-12
AC092614.2.1	-4.88258	8.78188e-09
MUC5B	-4.87775	4.70681e-246
AC068491.2.1	-4.8689	4.35065e-19
SETP11	-4.86855	7.63666e-10
WBP2NL	-4.8663	3.93488e-12
DSCAML1	-4.86335	2.48633e-17
RP11-100G15.7.1	-4.86049	0.000207281
RP11-335O13.8.1	-4.86049	0.000207281
GPR35	-4.82464	4.979e-06
RP11-451F20.4.1	-4.81831	5.60646e-05
RP11-90K17.2.1	-4.81019	2.33684e-13
CTD-2666L21.1.1	-4.80267	1.79776e-06
HYI	-4.79271	3.16113e-10
EGR2	-4.78735	3.23294e-05
RP6-74O6.2.1	-4.77776	6.21777e-15
OGDHL	-4.77621	1.17854e-17
AL121578.7.1	-4.77471	5.91724e-05
RLIMP1	-4.76723	8.42108e-21
OXTR	-4.76691	2.98365e-31
ZNF709	-4.76584	1.63096e-05
GPR37L1	-4.74873	8.68702e-09
FER1L4	-4.74503	9.3044e-155
AP003392.1	-4.7437	0.000666722
AL353763.1	-4.74239	0.000668153
RP13-192B19.1.1	-4.74239	0.000668153
CASQ2	-4.74239	0.000668153
RP11-496I2.5.1	-4.73127	3.4041e-05
RP11-145G20.1.1	-4.70879	0.000433631
INPP4B	-4.70829	0
ZNF404	-4.69443	2.5148e-12
AJUBA	-4.6879	4.10036e-108
RP11-359M6.1.1	-4.68119	4.56318e-53
CELA2B	-4.67154	0.000301516
NBPF5	-4.67082	6.13638e-19
RP11-266E14.1.1	-4.66574	0.00019326
AC005062.2.1	-4.6624	1.07862e-14
AC105020.1	-4.65612	7.26249e-09
ACBD4	-4.65546	6.36877e-27
ATAD3C	-4.65308	4.22033e-06
PTPRT	-4.64774	1.02423e-29
RP11-473O4.3.1	-4.64027	3.91247e-42
CCDC88B	-4.63745	6.31069e-08
BACH1-IT3	-4.62967	2.0782e-08
OR8A3P	-4.6281	0.00113678
AC068152.1	-4.59724	0.00017976
RP11-845M18.6.1	-4.59406	7.52782e-07
RP11-325P15.3.1	-4.58156	4.81025e-09
AP003419.15.1	-4.57039	0.000372371
RNU7-23P	-4.56964	0.000561324
RP11-547C13.1.1	-4.56789	0.000423759
AC007566.10.1	-4.56064	1.36842e-07
PALM3	-4.55175	3.25767e-14
SPHK1	-4.55124	2.3692e-21
AC005041.8.1	-4.54754	7.63977e-05
TRPC5	-4.53048	1.03101e-05
LRP12	-4.52327	2.28543e-49
DNAJC28	-4.51797	3.98107e-10
FBXL6	-4.51509	9.10293e-27
RP11-25H12.1.1	-4.50954	1.54084e-05
RP11-404E16.1.1	-4.49883	0.000414478
XXbac-B135H6.15.1	-4.49784	0.000415382
LA16c-60H5.7.1	-4.49628	3.97613e-05
AC073628.1.1	-4.49574	0.00111573
AC006947.1.1	-4.48143	0.000242145
RASGRP3	-4.48001	1.23038e-05
RP11-654D12.2.1	-4.4567	0.000154486
SIK1	-4.45413	1.06822e-48
PFKFB2	-4.45401	3.25958e-45
PREX1	-4.4515	0
GGT7	-4.45109	2.96072e-29
MIR554	-4.45046	1.11812e-09
ST3GAL4	-4.44792	5.03177e-135
NUAK2	-4.44732	1.15271e-14
COL5A3	-4.44699	3.88829e-42
RP11-119D18.1.1	-4.44557	3.20533e-07
CARNS1	-4.44446	1.71517e-16
HBEGF	-4.43934	1.79726e-08
YPEL3	-4.43486	6.01779e-40
MIPEPP1	-4.432	0.00159444
CTB-157D17.1.1	-4.43121	7.53982e-38
RP11-878E11.1.1	-4.42625	1.01286e-07
AC112229.1.1	-4.42121	8.09823e-15
COX6B1P3	-4.41503	9.57234e-05
RP11-554A11.9.1	-4.4125	0.000902643
FTH1P3	-4.41139	1.43587e-07
DYNC1I1	-4.39458	0.000728272
RAB27B	-4.39231	8.32769e-195
RP11-803B1.5.1	-4.38973	5.31101e-08
HAP1	-4.38223	3.80144e-09
RP11-488L18.6.1	-4.37691	0.000125193
MACC1	-4.37545	2.98543e-168
PC	-4.36998	1.10837e-135
AC069278.2.1	-4.36035	0.00058022
DSEL	-4.35904	7.30496e-09
MIR326	-4.35763	5.64682e-05
VCAN	-4.35163	8.50866e-07
PCNXL2	-4.33331	2.49506e-165
SPTSSB	-4.33189	0
DLL4	-4.33146	1.11788e-07
CLIP4	-4.32623	1.40679e-20
AC012494.1.1	-4.32558	1.08485e-07
RP11-507K2.2.1	-4.32125	1.66189e-05
RP11-600F24.7.1	-4.31836	1.40986e-67
RP1-102H19.6.1	-4.31403	1.32557e-05
LYG1	-4.31215	2.69149e-05
RPL3P6	-4.31164	2.07792e-25
MIR4454	-4.30171	0.00112798
RNF2P1	-4.30171	0.00112798
LINC00313	-4.30018	6.63933e-07
RP11-181G12.2.1	-4.29857	3.51958e-11
CTB-45I8.1.1	-4.29833	6.24944e-08
TLE2	-4.2855	6.1458e-65
CYP2E1	-4.28453	1.36076e-06
BCMO1	-4.28052	2.3971e-05
SMAD3	-4.27929	0
RP11-134G8.8.1	-4.26624	6.40192e-09
AC108463.1	-4.25267	1.26742e-13
AC019181.3.1	-4.24959	4.00184e-10
RP11-383J24.2.1	-4.23503	6.4739e-08
AC106827.1	-4.22966	9.38375e-12
RP11-91K9.1.1	-4.22908	0.0019308
RP11-554F20.1.1	-4.22796	5.71786e-09
RP11-276H7.3.1	-4.22761	0.00193563
RNF208	-4.21912	0.000947011
AF146191.4.1	-4.21421	8.54274e-05
MFAP2	-4.21237	0.000840245
BRSK1	-4.20287	5.01225e-09
PLAC9	-4.20148	3.27022e-07
GRHL3	-4.20036	4.96673e-43
RP11-483L5.1.1	-4.19639	0.000314762
RP11-81N13.1.1	-4.19429	0.000159613
MAP2	-4.19079	1.01785e-39
BTBD19	-4.18476	0.000105657
DMKN	-4.17757	3.27261e-63
RP11-632K20.1.1	-4.17501	0.000224666
AL358813.1	-4.1738	1.17604e-10
CD27	-4.17315	0.000602085
MRPS31P2	-4.17315	0.000602085
CXorf27	-4.17211	8.21384e-07
RP11-54A4.2.1	-4.15807	6.63872e-10
DPF3	-4.15534	4.75286e-06
SP100	-4.15409	1.92376e-19
RP11-62C7.2.1	-4.15302	3.1174e-07
ALDH2	-4.15026	0.00240358
MIR1305	-4.14966	0.00166965
MIR1294	-4.14431	0.000675214
KLHL5	-4.14391	5.08349e-83
AC073283.4.1	-4.14072	0.000142955
RPS6KL1	-4.13938	4.76417e-54
LXN	-4.13665	6.18685e-172
CMAHP	-4.13372	2.54893e-19
SLC4A7	-4.13083	0
RP11-453F18__B.1.1	-4.12784	1.89431e-42
PACS1	-4.12683	0
RP11-395I14.2.1	-4.12631	1.20834e-06
C9orf3	-4.12327	0
CACNG6	-4.11836	4.46028e-07
GPR171	-4.11564	2.52293e-28
L1CAM	-4.11545	3.48348e-65
SYT13	-4.1095	5.48927e-07
ATP6V1B1	-4.10796	9.9105e-10
ADM	-4.10559	0.00146426
RP5-902P8.12.1	-4.10247	3.23603e-08
RP11-299A16.1.1	-4.10115	0.000163977
AC007401.2.1	-4.09135	1.19e-05
MIR181A1	-4.08874	1.1512e-05
CSPG4	-4.08758	5.63766e-15
RP11-714G12.1.1	-4.08521	5.28536e-10
PARP10	-4.0828	8.91626e-16
DAPK2	-4.08074	3.86834e-15
RP5-901A4.1.1	-4.07987	7.48908e-05
RP4-765F13.2.1	-4.07798	0.0029516
LAMB3	-4.07797	0.000382197
SIM2	-4.06782	2.69604e-40
PLEKHG4B	-4.06628	6.11409e-13
PPIAP20	-4.06568	5.93642e-05
CHST4	-4.06428	2.3893e-06
RP11-382B18.2.1	-4.05503	1.11769e-10
FAM189A1	-4.05484	0.00125796
NMD3P1	-4.05375	0.00126123
GPR87	-4.05335	5.33213e-15
SLC5A4	-4.04936	0.001233
RP11-72K17.1.1	-4.04787	2.12964e-06
AC107079.1.1	-4.04473	0.0019308
RP11-692C24.3.1	-4.04198	0.00235497
NUDT16P.1	-4.0374	0.00317588
SNORA70D	-4.03657	0.00018587
RP11-445H22.3.1	-4.03141	0.00215636
RP11-246E14.1.1	-4.03094	0.00215912
LRFN4	-4.02311	5.59629e-16
KCNAB2	-4.02066	5.00812e-24
AC118345.1.1	-4.02015	0.00300986
OR8X1P	-4.0166	7.81651e-09
GUCY1B3	-4.01382	0.00167308
RP11-529A4.11.1	-4.01344	6.19122e-05
UACA	-4.01125	4.6489e-196
RP11-571O6.1.1	-4.00488	2.95108e-05
PAWR	-4.00418	0
RP11-90L20.2.1	-3.99993	3.78798e-09
C5orf56	-3.99372	1.29845e-09
RP11-730A19.6.1	-3.99122	2.18604e-08
RP11-91P24.5.1	-3.98844	7.93251e-05
C16orf48	-3.98796	3.27138e-06
CHFR	-3.98532	8.82373e-126
KB-1639H6.2.1	-3.96727	0.00238309
TMEM156	-3.96727	0.00238309
ATG9B	-3.96268	0.000300366
AK3P5	-3.96211	4.71782e-08
VN1R1	-3.95859	1.62334e-10
RP11-802E16.3.1	-3.95548	0.000215267
AC021066.1	-3.95498	0.00366091
CLCF1	-3.95487	4.14942e-27
NBPF4	-3.9477	1.35314e-20
TMEM47	-3.94759	0.000463138
LINC00202	-3.94602	0.000114054
NHS	-3.94582	2.74106e-41
C2orf61	-3.94143	7.42406e-06
RP11-323F5.2.1	-3.93879	7.74483e-06
RP11-358M11.2.1	-3.93731	0.000264827
AL445163.1	-3.93254	0.0035293
LPHN3	-3.93098	1.76202e-06
LMO7	-3.93009	5.61105e-195
AL121578.2.1	-3.92688	2.6667e-10
DNAH17	-3.92681	7.23489e-33
RP11-359M6.3.1	-3.92525	1.05559e-34
PTPN21	-3.92043	2.1461e-35
ZNF732	-3.91572	0.00396035
AC023481.1.1	-3.91239	5.50911e-07
IGDCC3	-3.91007	2.23095e-29
AC093110.3.1	-3.90955	3.96135e-06
OR13D1	-3.90866	0.00278168
YWHAQP5	-3.90771	3.28125e-18
RP11-661P17.1.1	-3.90532	1.73175e-18
AC018816.3.1	-3.90183	1.86203e-05
RP11-93I21.1.1	-3.90061	0.00301287
DAB2	-3.89359	2.69976e-07
NEGR1	-3.89206	0.00191575
AC002066.1.1	-3.89045	7.3046e-10
RP11-74C1.4.1	-3.89026	7.32953e-08
AC008888.7.1	-3.88892	0.000706096
RP11-129B22.2.1	-3.87884	3.24723e-183
RP11-723D22.2.1	-3.87657	5.21434e-05
RNU7-11P	-3.87158	0.000148033
RP11-202P11.1.1	-3.86944	0.00029445
CEACAM6	-3.86192	4.58968e-22
FANK1	-3.86167	2.12932e-42
RP1-202O8.2.1	-3.85901	0.00145021
CTA-229A8.5.1	-3.85701	8.71837e-18
FAM47A	-3.85648	4.75828e-09
RP11-113I24.1.1	-3.85276	0.000241316
AC116366.6.1	-3.85058	1.42813e-05
VAV1	-3.84376	9.3222e-05
POLD4	-3.83602	3.97073e-27
ADHFE1	-3.83504	2.67864e-05
RP11-617D20.1.1	-3.83141	3.69085e-07
WASIR2	-3.82995	0.000145271
RP11-106M7.1.1	-3.82829	4.12038e-07
RP11-757C15.3.1	-3.82734	7.32321e-08
NBPF6	-3.82542	1.5474e-09
KLHL35	-3.82352	6.10464e-39
KLHL17	-3.8218	3.31675e-19
EID2B	-3.81769	9.04044e-05
AC027288.1	-3.81727	1.71325e-16
RP11-538D9.2.1	-3.81209	1.20946e-12
DNM1	-3.81004	1.85008e-79
ZFP36L2	-3.80887	6.29769e-142
TMPRSS11A	-3.80844	0.000179944
PRKRIRP5	-3.80749	0.00409597
MUC3A	-3.80575	0.00361377
PLCD3	-3.80205	3.70396e-29
KCNC3	-3.80183	1.91504e-64
PHLDB1	-3.80111	4.09955e-106
MORN4	-3.80032	6.55381e-10
IGFBP5	-3.79932	0
MMP13	-3.79821	0.000489084
RP11-390P2.4.1	-3.79792	2.57999e-05
AP000974.1	-3.79303	1.64238e-79
RP11-710F7.2.1	-3.79239	3.94129e-14
SLC22A15	-3.78784	7.86659e-87
STX1A	-3.78725	2.5059e-34
RP3-510D11.1.1	-3.78657	8.91693e-06
RP11-867G23.2.1	-3.78592	0.00239947
RPL17P17	-3.78558	2.03799e-13
RP11-162D9.3.1	-3.7849	0.00240519
DNM3OS	-3.78448	0.00172999
RP11-242D10.2.1	-3.78263	9.62335e-06
IL24	-3.78246	0.00173893
CTD-2060C23.1.1	-3.78136	0.00497913
RP11-244F12.3.1	-3.77662	1.81647e-23
RP11-941F15.1.1	-3.77651	4.63512e-12
CYP4F31P	-3.77447	3.17899e-05
RP11-111E2.1.1	-3.77366	0.000121064
CTB-49A3.2.1	-3.77119	0.00011218
RP11-111E14.1.1	-3.76661	0.00255426
RP11-632K5.5.1	-3.76435	9.43791e-13
AC139887.4.1	-3.76085	2.0005e-05
VWA7	-3.75846	2.23286e-06
CD1E	-3.75096	1.60384e-07
WWC3	-3.73828	3.77941e-250
RP1-148H17.1.1	-3.73765	1.03116e-07
STAT5A	-3.73499	2.95108e-05
ZBTB47	-3.73484	1.03433e-05
TBC1D10C	-3.73217	7.8588e-11
RP11-281O15.3.1	-3.73062	0.00157981
AC096670.3.1	-3.7299	1.68409e-05
MAPKAPK2	-3.72899	3.47752e-219
RP11-276H1.3.1	-3.72867	1.72958e-07
ACRBP	-3.7232	0.000450643
RP11-438D14.2.1	-3.72041	2.7834e-06
ZNF37BP	-3.71888	6.12605e-44
RP11-438D8.2.1	-3.71818	5.24796e-09
CADM1	-3.71706	8.46983e-136
RP5-886K2.1.1	-3.71667	0.00194462
SEMA3B	-3.70909	2.83198e-44
SLC12A4	-3.70636	2.5918e-76
C22orf43	-3.70372	0.000293962
RP11-1391J7.1.1	-3.70222	4.46308e-06
SNORA37	-3.70107	3.66938e-09
ALDH3B1	-3.69902	9.11705e-12
PLS1-AS1	-3.69812	0.00449298
CTF1	-3.69812	0.00449298
RP11-403I13.7.1	-3.69734	6.8138e-33
AC068491.4.1	-3.69721	9.0842e-10
HSD17B13	-3.69538	0.000874941
SFXN3	-3.69311	5.14268e-35
AL645728.1	-3.69257	3.14659e-10
RP11-1E3.1.1	-3.69254	3.12765e-05
TEX15	-3.68955	0.00114321
RP5-1158E12.3.1	-3.68954	0.000960473
NT5E	-3.68429	3.00732e-42
RP11-403I13.8.1	-3.68302	1.35803e-50
VMP1	-3.68282	0
RP11-176D17.3.1	-3.68005	8.61492e-05
NME3	-3.67818	4.11433e-20
RP11-162G10.1.1	-3.67745	6.60243e-11
RP11-136F16.1.1	-3.6764	1.92041e-05
WNT3	-3.67072	0.000267223
ARL4P	-3.66866	2.15551e-10
OR8B9P	-3.66528	1.20467e-07
RP1-86D1.3.1	-3.66518	7.08307e-30
PTPRE	-3.66491	7.72917e-68
RP11-74C1.2.1	-3.66425	1.54215e-11
CACNG8	-3.66399	1.00546e-22
RP11-413C10.6.1	-3.6637	0.000648882
ADSSL1	-3.66278	5.31443e-15
GPAT2	-3.66232	2.45243e-05
AC009120.3.1	-3.65865	1.31863e-11
RP11-131J3.1.1	-3.65696	1.54784e-10
RP11-480I12.1.1	-3.65557	1.56645e-39
OR8B3	-3.65202	1.07789e-06
ZNF540	-3.64943	0.00119587
SHISA2	-3.64933	1.59973e-110
ADAM12	-3.64865	1.28158e-21
PSG9	-3.64547	0.0053843
RP11-420J11.1.1	-3.64474	0.00539329
ANXA1	-3.64473	0.00160838
HERC2P2	-3.64274	0
CAPNS2	-3.64123	0.00413482
ISYNA1	-3.63873	5.55536e-34
CLDN6	-3.63708	0.00345367
SNORA70F	-3.63549	0.000800702
BCAR3	-3.63488	3.21388e-47
RP11-350N15.4.1	-3.63482	0.00366558
OR8B10P	-3.63459	1.19131e-08
RP11-138H8.2.1	-3.6286	4.90772e-06
RP4-694B14.4.1	-3.62021	0.00499436
GOLGA8IP	-3.60945	3.17527e-16
RP11-213H15.3.1	-3.60849	0.00681903
FLNA	-3.60661	0
LARP4P	-3.60635	2.01579e-07
RP11-152P17.2.1	-3.60518	0.000128847
RP11-1000B6.3.1	-3.60415	0.000761838
OR8B4	-3.60369	2.68346e-08
RP11-420B22.1.1	-3.60013	8.94881e-09
SLC22A4	-3.5989	7.60899e-18
RP11-547D23.1.1	-3.59791	0.00155856
AC159540.1.1	-3.59743	1.61663e-30
RP11-108K3.4.1	-3.59015	8.07966e-07
RP1-230L10.1.1	-3.58995	0.00395665
AL627402.1	-3.58676	0.00132741
POU1F1	-3.58676	0.00132741
RP11-76H14.4.1	-3.58269	0.00699341
SLC4A5	-3.57586	1.37985e-25
ZNF285	-3.57209	3.13673e-27
CTD-2594K21.1.1	-3.56716	0.00147579
CTD-2292M16.2.1	-3.56605	1.78562e-05
CTB-43E15.4.1	-3.55607	0.00156072
IDSP1	-3.55027	0.00246312
BIRC7	-3.54936	0.00246993
CTD-3105H18.10.1	-3.5437	0.00367295
CD1B	-3.54366	0.000533141
SYTL5	-3.54342	2.55477e-43
RP5-997K18.1.1	-3.5355	1.90896e-29
ASS1P2	-3.53443	0.000349085
MIR296	-3.53061	0.00236973
RP11-1114A5.4.1	-3.52803	2.34283e-11
AC003080.4.1	-3.52644	0.000117177
THEM4	-3.52589	2.21888e-32
C1orf228	-3.52495	3.78959e-05
RP11-554A11.3.1	-3.52495	3.78959e-05
MFI2-AS1	-3.52249	2.10509e-05
AL133230.1	-3.52029	0.000643609
C10orf113	-3.51961	1.78397e-27
AC006019.3.1	-3.51961	6.85601e-06
AC008625.1	-3.5179	0.0023757
SHROOM1	-3.51782	2.16325e-07
UPK3A	-3.51749	0.00837913
FAM155A	-3.51693	0.00506178
CAPN8	-3.51632	1.43591e-107
TAZ	-3.51392	8.90566e-20
CTD-2666L21.2.1	-3.51083	4.31494e-08
KAT2A	-3.50887	1.28057e-75
RP11-285F7.2.1	-3.50725	4.80121e-06
LOC283404.1	-3.50706	0.00802447
CCDC114	-3.50468	3.82766e-09
AC016542.1	-3.50327	0.00134688
TSC22D2	-3.50234	2.8105e-115
TMPRSS11D	-3.49869	1.2751e-11
RP11-417O11.6.1	-3.49744	0.000482711
FAM164C	-3.49676	3.2184e-05
ACTL10	-3.4919	1.04351e-11
CROT	-3.49075	5.72722e-77
CYP1A1	-3.49026	6.83772e-10
CNTN2	-3.48753	1.37272e-09
INMT	-3.48312	1.74599e-05
RP11-430C7.4.1	-3.47819	0.00188069
AC109326.1.1	-3.47722	0.00189336
RP11-276H7.2.1	-3.47679	0.00517849
ATP6AP1L	-3.47647	3.73512e-10
RP11-129B22.1.1	-3.47181	5.42667e-195
ARSJ	-3.47026	8.55259e-05
AIFM2	-3.46811	2.87211e-27
AC018463.4.1	-3.46699	1.09489e-05
GPC2	-3.46627	1.12366e-05
ELAC1	-3.4625	0.00487422
RP4-591N18.2.1	-3.46209	3.17392e-26
EXT1	-3.46188	1.19092e-61
CA4	-3.46048	1.58488e-126
LINC00312	-3.45537	7.329e-05
AC008070.1	-3.45367	0.00202139
RP3-329E20.2.1	-3.45361	6.6832e-11
SCARNA17	-3.4525	1.50695e-19
RP5-1010E17.2.1	-3.45065	0.000119099
ATP10D	-3.44734	1.19509e-05
HSD17B11	-3.44552	1.77874e-05
IFI30	-3.44377	6.14274e-09
AC006547.13.1	-3.44124	0.000203106
ZNF710	-3.43995	1.09442e-31
RP11-434E6.2.1	-3.43967	0.00686064
CTGLF10P	-3.43616	1.40286e-17
FTCD	-3.43494	1.64207e-06
RPS11P5	-3.43347	1.85145e-22
AL138815.1	-3.43193	8.922e-05
PFKFB3	-3.43107	4.68369e-224
KRT8P41	-3.42751	0.00406897
RP11-692C24.1.1	-3.42651	1.74764e-07
RP11-383C5.3.1	-3.42201	0.00360826
CNIH3	-3.42116	5.04667e-07
GLDN	-3.42077	3.72902e-63
MYO1B	-3.42014	0
RIN3	-3.41984	2.25463e-05
C19orf66	-3.41668	3.595e-12
C1orf100	-3.41663	0.000174766
DGKG	-3.416	0.00683751
RP11-258F22.1.1	-3.4154	0.00451037
TMPRSS5	-3.41412	0.00118503
ETV4	-3.41169	4.72046e-09
RFNG	-3.41111	4.14016e-28
CEACAM5	-3.41068	1.2426e-18
CCDC136	-3.40668	2.3692e-21
KRT8P26	-3.40414	0.0103981
ADCK5	-3.40352	1.78843e-31
ITGA10	-3.4007	1.30806e-11
RP11-375I20.6.1	-3.39998	0.00186434
BMP1	-3.39806	1.13922e-29
AMDHD1	-3.39448	2.17332e-05
ZNF546	-3.39446	3.06757e-13
EPHA2	-3.38505	1.6743e-16
AP002954.3.1	-3.38394	1.3487e-07
PSD	-3.38312	2.56186e-10
MARK2P9	-3.38077	0.00250161
CTGLF11P	-3.37802	0.000277589
RP5-894H24.3.1	-3.37734	0.00136861
AC087878.1	-3.37712	0.00700751
RP4-694B14.5.1	-3.37161	2.29996e-23
RP11-446J8.1.1	-3.37021	8.20433e-08
KB-1507C5.4.1	-3.36834	0.000952242
RP11-17A1.3.1	-3.36833	3.23133e-05
RPS7P3	-3.36659	0.00284582
C6orf164	-3.36429	3.53447e-07
CTD-2540L5.3.1	-3.36425	2.06206e-07
AC007621.1	-3.36307	0.0112424
WDR78	-3.36204	4.82851e-11
MYO1F	-3.36134	3.72862e-10
AQP3	-3.36129	1.56925e-16
OR8C1P	-3.36072	6.70928e-11
CCDC64	-3.36071	1.32374e-71
OR8D1	-3.36063	4.33816e-18
MBD2	-3.34942	1.04004e-38
AC009120.5.1	-3.34915	1.5163e-13
RP11-403E24.1.1	-3.34856	0.000917083
EIF4A1P11	-3.34795	1.27671e-06
NELL2	-3.34785	2.17649e-06
RP1-315G1.1.1	-3.34698	1.47759e-05
PLEKHG5	-3.3469	4.31735e-45
ZNF197	-3.34472	6.08328e-19
ERRFI1-IT1	-3.34446	0.00774365
SLC35F4	-3.34446	0.00774365
MLK7-AS1	-3.33607	4.5501e-15
ODZ3	-3.33449	1.34127e-130
TAPBPL	-3.33435	3.80162e-12
GK3P	-3.33429	4.43319e-07
RP5-894H24.2.1	-3.32961	0.00974286
RP11-56H16.1.1	-3.32918	9.356e-08
CNTD1	-3.32846	1.0549e-05
RP11-728K20.2.1	-3.32805	3.63984e-08
RP11-49C9.2.1	-3.32513	0.00461197
MTAP	-3.32511	1.22725e-34
RP5-1091N2.2.1	-3.32324	4.04827e-05
CTRB2	-3.31703	1.82286e-05
RP11-507K2.3.1	-3.31593	0.0024802
RP11-421F16.3.1	-3.31525	2.44621e-23
TUBB1	-3.31504	1.62932e-15
RP11-88I18.2.1	-3.31444	0.00120454
TRIB2	-3.3096	5.14107e-07
RP11-242C19.2.1	-3.30846	0.00794672
AC021311.1	-3.30639	0.0012297
BATF	-3.306	1.13889e-08
RP11-728D14.6.1	-3.30579	5.65396e-06
MTND4P12	-3.30466	0.0013019
RPL5P24	-3.30172	6.24493e-07
LOXL2	-3.29821	7.3897e-06
RP11-496B10.3.1	-3.2899	0.00453543
RP11-21L1.1.1	-3.28986	0.00224597
LTBP3	-3.28899	1.56664e-114
RP11-403F21.3.1	-3.28499	1.28271e-06
CTSK	-3.28174	1.32017e-30
AP000487.4.1	-3.2806	2.59781e-05
RP3-327A19.5.1	-3.28001	0.0106024
EGOT	-3.27987	2.38772e-05
AC005237.4.1	-3.27964	0.000113263
RP11-379F12.3.1	-3.2728	0.00351184
RP11-513G11.1.1	-3.27251	4.36737e-09
CCDC159	-3.27095	1.05206e-64
HSPG2	-3.26943	5.68899e-39
OR8A2P	-3.26855	2.5233e-05
MLLT10P1	-3.26504	4.01749e-05
C8orf77	-3.26342	1.40939e-05
JAKMIP1	-3.26254	0.0013011
MEF2BNB	-3.26219	6.97745e-22
RP4-655L22.2.1	-3.26083	4.82658e-05
ZRANB2-AS2	-3.25537	0.0066412
AP000322.54.1	-3.25325	0.00161833
ZNF10	-3.25299	2.58343e-33
RP11-923I11.4.1	-3.24934	4.44458e-06
AL356356.2	-3.24565	7.10718e-09
RP11-455B3.1.1	-3.24316	0.00296283
BX004987.2.1	-3.24241	0.00558374
RP11-331F4.4.1	-3.24239	8.71923e-09
ACOXL	-3.24202	2.30083e-14
NAT16	-3.2383	0.000109847
RP11-467D10.2.1	-3.23624	0.000800693
PALM2	-3.23574	3.46817e-06
IZUMO4	-3.23503	1.76039e-07
LINC00256A	-3.23405	5.77777e-07
ABHD12B	-3.2337	0.000166856
RP11-3J1.1.1	-3.23299	0.00671051
RP1-267D11.1.1	-3.23265	0.012946
VSIG1	-3.23055	0.00020516
RP11-206M11.4.1	-3.22803	7.02339e-05
RP13-222H17.1.1	-3.22802	0.011604
AC096591.1.1	-3.22749	0.0059529
SLC22A18AS	-3.22749	0.0059529
GS1-259H13.7.1	-3.22615	0.00303639
KRT4	-3.22593	0.010229
MIR143HG	-3.22593	0.010229
RP11-834C11.8.1	-3.22557	0.0102397
ZNF763	-3.22516	6.69335e-05
C11orf75	-3.22436	0.0102699
MIR374A	-3.22429	0.00601331
C1orf195	-3.22203	7.59144e-05
RP11-110I1.12.1	-3.22136	2.32917e-06
RP11-400N9.1.1	-3.22044	0.0062754
RP11-351I24.1.1	-3.21879	0.0133865
FBRSL1	-3.2156	8.37169e-62
CAPN12	-3.21412	2.64029e-07
C17orf46	-3.21357	0.000107665
RP11-304F15.4.1	-3.21242	0.000521268
RP11-692D12.1.1	-3.21195	2.35488e-05
CCDC40	-3.20724	7.2653e-11
HOXA10	-3.20436	0.0115973
RAD9A	-3.20355	1.73057e-42
ENGASE	-3.20287	4.74358e-37
ACAD11	-3.20177	8.31518e-05
RP11-94I2.4.1	-3.1977	0.0121994
AC019181.1	-3.19524	0.00388898
RP1-86D1.5.1	-3.1939	2.54893e-19
C6orf138	-3.19354	0.00124639
ANKRD31	-3.19301	1.27598e-07
OXCT2	-3.19206	0.000825925
RP1-86D1.4.1	-3.19047	1.9679e-15
PARVB	-3.19025	2.15074e-05
F12	-3.17932	6.75406e-05
ARID4B-IT1	-3.17914	4.84955e-05
AC000094.3.1	-3.17792	0.00461197
CCRL1	-3.17445	3.65125e-13
CLIP2	-3.17439	5.6417e-06
ANKRD13B	-3.17346	3.76078e-11
RP11-152N13.8.1	-3.17299	1.17024e-06
CRIM1	-3.17209	4.84741e-149
RP11-298K24.2.1	-3.17088	6.34795e-05
RND3	-3.16849	5.91125e-41
SH2B2	-3.16833	6.89185e-06
SH3TC2	-3.16819	3.96602e-10
FTH1P14	-3.16752	0.00760886
U52112.12.1	-3.16643	0.00763226
GGTA1P	-3.16429	0.00872004
RP4-669L17.2.1	-3.16429	0.00872004
RP11-465B22.3.1	-3.16343	3.7164e-13
RP11-353N4.5.1	-3.16164	0.000694736
RP11-863P13.4.1	-3.16106	9.01985e-12
WWTR1-IT1	-3.15964	0.00213242
RP1-120G22.11.1	-3.15551	0.00684734
LYG2	-3.15423	0.000497229
HAPLN3	-3.15313	0.00122212
ANKRD18CP	-3.15255	0.000448538
SCN1B	-3.15169	5.86922e-14
RP11-38O14.1.1	-3.14911	5.41909e-13
B3GNT5	-3.14868	1.89176e-06
RP11-370B11.3.1	-3.14847	1.08185e-06
RP11-316M1.3.1	-3.14844	1.19454e-13
C1orf229	-3.13913	0.00184747
RP11-385J23.1.1	-3.13703	0.00716122
C14orf105	-3.13683	8.26498e-05
RP11-103C16.2.1	-3.1365	2.7247e-12
COBLL1	-3.13595	4.82484e-279
C9orf106	-3.13573	9.60866e-35
JDP2	-3.13528	2.53619e-23
GNRH1	-3.13515	3.27016e-13
AL031655.3	-3.13496	1.14876e-05
FMR1-IT1	-3.13369	0.000118157
ZNF789	-3.13357	1.11196e-104
MIR298	-3.13079	3.03147e-05
LANCL3	-3.13018	0.000412286
RP11-386M24.6.1	-3.12937	1.5367e-05
AC007319.1.1	-3.12926	1.40605e-07
LOXL1	-3.12888	0.00013089
ZNF513	-3.12661	1.62584e-11
UBE2D3P3	-3.12465	0.000799318
NUAK1	-3.12399	6.09125e-93
RP11-30J20.1.1	-3.12231	0.002108
RUNDC3A	-3.12153	8.2401e-07
LAIR1	-3.12124	3.30052e-06
NAA10	-3.12026	3.78797e-25
RP11-265N7.1.1	-3.12025	1.68493e-30
SLCO2A1	-3.12006	4.043e-05
PVRIG	-3.12005	1.16255e-06
C18orf21	-3.11996	4.207e-25
HES4	-3.11782	1.27274e-06
PTPN7	-3.11601	5.04324e-06
NTN3	-3.1158	0.00256867
DPYD-AS1	-3.11448	0.00038693
RP5-931E15.2.1	-3.11444	7.5944e-11
ZIC1	-3.11387	6.18765e-44
ZNF91	-3.1119	3.55405e-208
AP000351.10.1	-3.11125	0.000700572
AP001439.2.1	-3.1101	5.31709e-05
FAM182B	-3.10977	0.00386446
RP11-305F18.1.1	-3.1084	0.00055426
PBX4	-3.10831	6.86895e-06
RP11-353N4.4.1	-3.10711	7.42632e-12
ZSCAN30	-3.10615	8.90718e-12
PFN1P3	-3.10445	0.00052288
PANX3	-3.10403	0.00175296
TRIM17	-3.10398	1.14496e-21
AC019181.2.1	-3.10374	0.00045107
AC068491.1.1	-3.09745	5.27899e-60
KIAA1875	-3.09743	1.60365e-34
AC013272.3.1	-3.09329	1.69427e-06
RP11-430K21.2.1	-3.09133	0.00335134
NAALAD2	-3.08931	2.59146e-06
MITF	-3.08455	5.84305e-14
P2RY14	-3.08441	9.66402e-25
SOX10	-3.08325	0.0053927
MRI1	-3.08293	2.86416e-67
MAMLD1	-3.08128	5.31424e-12
RASGRP1	-3.08122	2.21887e-25
ENTPD3-AS1	-3.07944	3.18202e-09
CELF3	-3.07762	7.93251e-05
RP11-686G8.1.1	-3.07678	1.66475e-08
PHLDA3	-3.07491	3.65861e-20
MIR25	-3.07349	1.45866e-05
RP1-21O18.3.1	-3.07132	0.00383391
RP11-496I2.3.1	-3.0688	2.10676e-15
SCG2	-3.06809	0.00653157
PTPN14	-3.06701	2.56099e-48
HEXIM2	-3.06672	1.30933e-09
RP11-106M3.4.1	-3.06566	3.60047e-05
ZNF737	-3.06286	6.8496e-82
TREH	-3.06098	0.000201452
GEM	-3.06008	8.89212e-05
AREG	-3.05951	9.60394e-24
AC079354.1.1	-3.05799	9.31649e-17
AC097523.2.1	-3.05646	0.0042171
ALG13	-3.05468	1.20673e-116
AP000347.4.1	-3.05438	0.0043727
RP4-680D5.2.1	-3.054	0.00545542
SYT2	-3.05386	1.29988e-18
RP11-686G8.2.1	-3.05324	0.00146494
AGAP7	-3.0519	0.00447387
C1orf106	-3.05144	0.000718577
RP11-578F21.2.1	-3.04946	0.00114463
RP11-932O9.7.1	-3.04693	0.0035455
AL158068.1	-3.04616	0.00123063
TAF9BP2	-3.04475	0.00322522
RP11-483I13.4.1	-3.04327	0.000160166
GPR82	-3.04106	2.53431e-20
RP11-707G14.6.1	-3.04063	1.40616e-11
CPSF1P1	-3.03894	0.00848409
CDK6	-3.03861	1.57157e-55
ARR3	-3.03789	0.00758382
ZNF682	-3.0366	4.96084e-30
RP11-365N19.2.1	-3.03332	0.000223714
GAS2	-3.03002	0.0124491
RP11-252P19.3.1	-3.03002	0.0124491
RP11-399D2.1.1	-3.02998	0.00320563
CYP2C8	-3.0298	9.33875e-05
RP11-396J6.1.1	-3.02535	0.0126683
NFRKB	-3.0235	3.3304e-128
AC009120.6.1	-3.02343	1.13578e-13
AC087651.1	-3.02325	0.0127435
AP001271.3.1	-3.02247	6.46769e-07
RP5-1184F4.5.1	-3.02162	8.2655e-05
AP000708.1.1	-3.0216	4.61842e-06
OR7E13P	-3.0204	0.00229335
PLCH2	-3.01805	7.06628e-06
AP000439.1.1	-3.01421	0.00423167
CCDC165	-3.01368	6.68435e-67
ERRFI1	-3.00916	1.38927e-52
AC004815.1	-3.0088	0.000625997
RP3-324N14.2.1	-3.0088	0.000625997
LRRC17	-3.00849	0.00062683
MST1R	-3.00809	1.92082e-07
IDS	-3.00664	1.58096e-97
RP11-72K17.2.1	-3.00632	0.000530642
RENBP	-3.00355	0.0110801
NPHP1	-3.0019	1.08649e-07
CCDC82	-3.00161	4.92741e-06
RP11-628K18.1.1	-3.00064	1.3715e-07
AC092619.1.1	-3.00053	0.00370864
ZFAND4	-2.99838	3.83626e-06
AL031673.1	-2.99837	0.00492579
BDNF-AS1	-2.99835	0.00738956
IL18BP	-2.99822	3.36427e-54
COL12A1	-2.99793	3.08854e-189
RBMS1	-2.99731	1.77839e-109
RP11-770J1.3.1	-2.99697	0.00608176
RP11-631M6.3.1	-2.99671	1.33489e-15
CYP46A1	-2.99416	8.89113e-12
RP11-165O3.2.1	-2.99341	4.96532e-16
PFN1P8	-2.9923	6.50337e-07
PFN1P5	-2.99207	8.9869e-13
THAP11	-2.99169	3.3733e-17
RHOD	-2.99104	1.43217e-20
ASB16	-2.99067	1.22816e-08
RP11-80I15.1.1	-2.99048	0.000568709
HOGA1	-2.99012	0.00322819
UGT1A2P	-2.98901	0.0205002
NFATC2	-2.98783	1.13024e-74
SF3A3P1	-2.98678	8.58848e-06
AC021860.1	-2.98668	0.00153428
DOCK5	-2.98478	0
EREG	-2.98377	0.0231329
RP11-795F19.1.1	-2.9823	3.42496e-08
GALNT10	-2.98134	0
AC013268.3.1	-2.98087	7.34093e-05
CTD-3247F14.2.1	-2.98061	0.00657664
TUBG2	-2.97951	3.22936e-34
AL358813.2	-2.97872	3.24732e-25
SOCS3	-2.97871	2.76063e-11
SH2D6	-2.97674	2.11676e-05
RP11-150L8.4.1	-2.97648	0.000256479
RP11-148K1.12.1	-2.97498	0.00180009
snoZ185	-2.97446	0.0106297
RN5S278	-2.97437	0.000502432
CREG2	-2.97424	0.0124491
RP11-550I24.2.1	-2.97007	0.00586308
RP11-98D18.9.1	-2.96682	0.000105061
CCNL2	-2.96437	3.28269e-301
MRPL35P3	-2.96402	0.011132
CXCR7	-2.96393	6.20063e-56
BCO2	-2.96267	3.83595e-05
AC087650.1	-2.96226	3.60873e-08
FSTL4	-2.9622	5.41081e-16
VAT1L	-2.96196	0.000340681
WISP2	-2.96184	4.52451e-08
PCDH9-AS3	-2.96137	8.92115e-05
RP11-266A24.1.1	-2.96021	0.0105022
PMFBP1	-2.96	0.00891642
DPYD-AS2	-2.95784	0.000221341
GBP4	-2.95783	3.06769e-06
AP001885.1	-2.95722	1.53756e-21
RP11-889L3.1.1	-2.95498	0.000183712
BEST4	-2.95332	0.0161901
RP1-86D1.2.1	-2.95258	1.77946e-16
AC015818.7.1	-2.95235	0.0177566
CXXC1	-2.95144	1.91048e-19
RP11-539E17.4.1	-2.94977	0.00441113
RP11-745A24.1.1	-2.94938	0.00207023
MB21D2	-2.94787	5.34044e-30
POLI	-2.94766	4.50325e-39
RP11-480I12.4.1	-2.94705	0.000901753
AC093799.1	-2.94474	0.0250233
RP11-536O18.1.1	-2.94474	0.0250233
AC017006.2.1	-2.94377	0.00415016
MAGI1-AS1	-2.94358	6.04613e-14
GULP1	-2.94159	3.3553e-38
CEACAM7	-2.93944	0.0142239
ZNF114	-2.93905	8.10162e-10
RP5-1182A14.3.1	-2.93793	0.000240519
CTC-463N11.3.1	-2.93763	0.000297028
RP11-617F23.1.1	-2.9376	4.47616e-05
C17orf56	-2.93662	2.27142e-12
RP11-488L18.3.1	-2.93525	1.03827e-05
BBS1	-2.92971	8.9788e-15
KRT8P31	-2.92636	0.0013699
RP5-842K24.2.1	-2.92626	1.2565e-14
ATAD3B	-2.92598	6.73442e-52
VWF	-2.92479	0.00295859
RP11-488L18.10.1	-2.92129	6.5333e-16
AGAP4	-2.92123	9.36647e-28
RP4-655J12.3.1	-2.91595	1.07881e-13
TMPRSS11CP	-2.91476	7.76963e-05
C15orf54	-2.91424	7.52934e-37
RP11-863P13.6.1	-2.91252	0.0114505
COL4A3	-2.91148	2.49443e-34
AC011247.3.1	-2.90865	0.00245491
RP11-648O15.1.1	-2.90688	1.62158e-09
OR8B6P	-2.90627	7.70219e-11
ST8SIA1	-2.90566	1.55566e-06
RP11-444I9.3.1	-2.90287	0.000788661
RP11-757C15.4.1	-2.9026	5.67444e-06
RP11-432I5.6.1	-2.90187	0.0139555
ZNF605	-2.90184	6.40185e-41
ZNF747	-2.90074	6.38263e-06
BRWD1-IT2	-2.89945	0.000380362
AC090774.1.1	-2.89866	0.00417997
ZNF844	-2.89865	0.027464
TRNAE29P	-2.8973	7.42404e-13
AC005086.3	-2.89713	9.03412e-07
AC104655.3.1	-2.89613	5.71069e-05
MIR1299	-2.89606	0.0276026
PCDH9-AS2	-2.89559	8.81384e-05
RP11-195C7.1.1	-2.8954	0.00265341
CTB-49A3.5.1	-2.89533	3.30955e-07
AC105206.1	-2.8941	0.00311253
LINC00085	-2.8935	9.50723e-29
ANKRD13D	-2.89315	9.03393e-147
ADAMTSL4	-2.89187	1.89956e-32
GCET2	-2.89137	0.000165681
RP11-473O4.4.1	-2.89137	8.48435e-30
SLC23A3	-2.89072	1.0692e-11
MIR548K	-2.88892	0.00618449
DPYSL4	-2.88598	2.31451e-08
RP11-4C20.3.1	-2.88567	0.000719791
ENO2	-2.88116	3.7046e-17
BRWD3	-2.88104	1.10381e-34
COL6A3	-2.88076	0.00557165
CTD-2560C21.1.1	-2.88076	0.00557165
RP11-909N17.2.1	-2.88065	3.79184e-05
C7orf43	-2.88015	5.48212e-38
AL121578.5.1	-2.87952	0.00426493
GATA2	-2.87902	4.08981e-10
SLIT2-IT1	-2.8784	0.000559058
RP11-406O23.2.1	-2.87736	0.0188233
UBA5	-2.87562	1.64717e-146
IGSF10	-2.87364	0.000336375
KIRREL3	-2.87342	6.28026e-08
RP11-244H3.1.1	-2.872	0.000123963
MEF2C	-2.87117	0.00175124
AC002401.1.1	-2.87067	0.00525226
RP1-197O17.2.1	-2.87067	0.00525226
TCEB2P4	-2.87061	0.00525509
MTMR11	-2.87025	2.13526e-32
RP11-10J21.3.1	-2.86913	0.00178429
PLEKHM3	-2.8685	1.86648e-12
U51244.2.1	-2.86667	1.11656e-05
MIR1205	-2.86654	2.45949e-06
AC007389.3.1	-2.8655	4.35759e-07
AL136135.1	-2.86441	0.0140843
RP11-11M20.2.1	-2.86403	4.92252e-09
APOL3	-2.86358	0.0120143
RP11-640B6.1.1	-2.86299	0.0245011
RP11-570G20.1.1	-2.85899	0.00112107
MMP19	-2.85813	9.64977e-18
NR1I3	-2.85662	0.000284241
AC092067.1	-2.85641	1.01829e-12
C17orf78	-2.85564	0.000779138
NUDT6	-2.85552	2.83843e-05
MYH3	-2.85304	0.010691
RP11-265N7.2.1	-2.85254	9.18422e-23
ZNF506	-2.85247	3.19962e-29
FAM106A	-2.85127	4.14391e-11
RP11-356J5.12.1	-2.8496	0.000346973
RP13-317D12.3.1	-2.84868	0.00466459
C1orf194	-2.84861	3.14862e-10
PLEKHH3	-2.84749	2.79912e-25
C19orf60	-2.84746	6.89799e-07
RP11-834C11.10.1	-2.84714	0.0152776
AP000662.9.1	-2.84502	0.00264895
MED12L	-2.84442	8.3924e-72
CTD-2007H13.3.1	-2.84254	0.0064937
RP11-480I12.2.1	-2.84103	1.14037e-06
RPS10P7	-2.84061	1.87312e-07
AP1S3	-2.83997	1.02446e-10
RP11-504P24.3.1	-2.83979	0.027177
RP13-15M17.1.1	-2.83624	0.00215984
RP11-360F5.3.1	-2.83551	0.0161949
AC025562.1	-2.83472	0.0162314
ALG13-AS1	-2.83386	0.000164115
PCDH11Y	-2.8329	0.00189875
PLXNA2	-2.8318	1.45934e-07
RP11-31E23.1.1	-2.83142	2.22798e-56
RP11-106A1.3.1	-2.82763	0.0165765
RP11-454K7.1.1	-2.8275	0.00355595
AC092964.2	-2.8245	0.00850303
RP11-430C7.2.1	-2.82404	5.05829e-09
C1orf196	-2.82157	8.03856e-07
RP5-1071N3.1.1	-2.82061	7.38317e-13
RELT	-2.82007	1.32493e-20
RP5-857K21.1.1	-2.81993	0.012674
TYK2	-2.81867	7.20912e-100
RP1-127B20.4.1	-2.81653	0.00895793
EDN1	-2.81559	2.53973e-44
AP000936.1.1	-2.81551	0.010493
CTRB1	-2.81425	0.00189647
RN5S219	-2.81418	0.00510723
AC010761.3.1	-2.81413	6.28443e-05
RELL2	-2.81344	9.95887e-13
RP11-287J9.1.1	-2.81337	3.08183e-06
RP11-539E19.1.1	-2.81155	7.99864e-05
RP11-460N20.5.1	-2.81057	0.00124769
BTC	-2.8089	5.17609e-06
AC073343.1	-2.80751	0.0237275
JAG1	-2.8072	5.70852e-37
TUFT1	-2.80695	6.66014e-106
RP3-325F22.3.1	-2.80677	9.29e-07
RP11-439E19.1.1	-2.80672	6.36395e-10
RP13-192B19.2.1	-2.80581	5.08375e-07
KRTCAP3	-2.80434	1.30635e-08
CRYBA1	-2.80237	0.000182176
RP4-813D12.3.1	-2.79827	0.00121901
SALL4	-2.79641	4.03685e-30
RP11-392E22.1.1	-2.7955	0.00303926
NPIPL1	-2.79533	0.00677708
CCDC151	-2.79533	0.00677708
RP11-65N13.4.1	-2.79499	0.0036684
GOLGA6L4	-2.79473	5.9354e-09
AP000350.3	-2.79271	0.00410098
LRRC6	-2.79224	0.000225724
KCTD19	-2.79222	0.0139296
ZNF385B	-2.79209	0.000875317
RP11-29H23.6.1	-2.79188	0.00135962
AC004878.2.1	-2.78999	1.98209e-10
RELB	-2.78981	0.00227131
CDH23	-2.78877	0.00049064
CCDC148	-2.78828	3.03691e-15
RP11-545D19.1.1	-2.78781	0.0196485
RP11-402K9.1.1	-2.7876	0.0196679
AC067956.1.1	-2.78685	0.0117045
C9orf50	-2.78547	0.00201708
CTD-3074O7.5.1	-2.78542	4.15857e-07
UNC13A	-2.78472	0.000955037
UCP3	-2.78471	0.000167364
SHANK2-AS1	-2.78349	8.61346e-26
OR10D3	-2.78255	0.000280082
EMILIN2	-2.78238	0.00187563
LRRK1	-2.78152	2.16126e-10
RP11-343B5.1.1	-2.78129	0.00708994
SLC22A18	-2.78048	2.53034e-10
RP5-875H18.4.1	-2.7799	0.0202817
BDNF	-2.77943	0.0136146
CACNA1D	-2.77923	1.87339e-159
RP11-123K19.1.1	-2.77821	5.01179e-05
RP11-500G10.5.1	-2.77678	1.45934e-05
AC003111.1	-2.77664	0.0036962
KRT24	-2.77637	0.00443555
PLA2G10	-2.77573	0.011495
NLRP9	-2.77372	0.000656036
RP11-230B22.1.1	-2.77211	0.00421387
FAM109B	-2.77034	0.00725806
PTPN2P2	-2.76959	0.0073309
PFN1P2	-2.76942	0.0135127
C8orf31	-2.76854	0.0156298
PDZD4	-2.76544	1.94823e-13
C1orf138	-2.76408	1.51833e-05
RHD	-2.76257	5.59088e-06
AKR1C1	-2.76094	6.18941e-22
TMPRSS9	-2.76071	4.45304e-05
BFSP1	-2.76002	1.08299e-05
RP11-408N14.1.1	-2.75663	0.000912941
DNAJA4	-2.75642	1.05307e-29
PYCR2	-2.75478	6.95056e-22
OR8B7P	-2.75478	6.16508e-07
ALK	-2.75431	0.0173326
MBD1	-2.75342	3.91026e-35
AC090945.1.1	-2.75285	2.2348e-07
RP11-540D14.6.1	-2.75277	0.000563562
SCRN2	-2.75268	3.08856e-21
RP1-3E10.2.1	-2.75016	0.00619612
RP11-566K11.2.1	-2.75001	7.4875e-18
PSCA	-2.74912	0.000142596
C4orf38	-2.74708	0.0229127
RP5-1112F19.2.1	-2.74697	0.00342954
MIR125A	-2.74689	0.010744
RP11-777F6.2.1	-2.74637	0.00018694
RP11-658F2.8.1	-2.74601	1.00613e-74
PEX6	-2.74538	8.79038e-13
LAMC2	-2.74431	6.90017e-07
SYTL2	-2.74311	0
ACSL6	-2.74294	2.13874e-05
ASLP1	-2.74152	0.000669515
RP11-80I15.4.1	-2.74119	0.003454
RP11-255G21.1.1	-2.74071	0.00615245
MIIP	-2.73762	5.43769e-11
YJEFN3	-2.73721	1.41955e-12
RP4-660H19.1.1	-2.73713	2.27888e-05
CEP164	-2.73538	5.30992e-106
SGSM1	-2.73384	2.28159e-09
TACC1	-2.7314	2.09392e-271
RP11-155G15.3.1	-2.73103	0.010697
C18orf54	-2.7307	5.51935e-13
FAM153C	-2.73045	7.66807e-07
CCDC36	-2.72989	0.00732711
LMTK3	-2.72913	5.19028e-16
FAM106B	-2.72844	1.13651e-09
FAT4	-2.7278	5.08632e-64
RP11-757G1.5.1	-2.72773	0.013627
PPP1R12C	-2.72611	5.89657e-53
SIRT7	-2.72484	8.99687e-38
AL844908.5.1	-2.72443	0.0052035
RP11-1191J2.4.1	-2.72432	0.013753
GOLT1A	-2.72145	5.57221e-17
OR2A3P	-2.72118	0.0285611
AC079140.1	-2.72096	0.0285814
DPYD	-2.72077	5.12814e-50
LYSMD4	-2.72075	3.94031e-12
RP11-1166P10.9.1	-2.71954	3.32978e-08
PRSS3	-2.71667	0.0359511
C11orf61	-2.7163	6.46188e-29
AP000936.3.1	-2.71621	1.77573e-05
RP11-390D11.1.1	-2.71463	0.000372103
RP11-109N23.6.1	-2.71197	0.000114815
AC007431.1	-2.71144	2.51624e-05
RPL35AP32	-2.71133	0.0092799
EIF4BP2	-2.7111	3.26065e-08
C9orf84	-2.71045	4.46446e-41
USP35	-2.71027	1.75437e-22
AL022344.7.1	-2.70963	0.00512238
MIR181B1	-2.70774	0.00025649
RP11-123J14.2.1	-2.70657	0.00140494
HPDL	-2.70619	0.00587517
AC064872.1.1	-2.70503	6.6012e-06
AC006427.1.1	-2.70501	0.0215321
ERAP2	-2.70422	0.00515768
SYDE1	-2.70373	0.00139378
OR8D2	-2.70285	9.33861e-09
CTSW	-2.70156	0.000306651
RP11-574K11.5.1	-2.70129	0.00364071
RP11-145F16.2.1	-2.70088	3.68702e-18
RP4-633I8.3.1	-2.70021	0.00164903
RAB3B	-2.69787	1.05502e-33
RP11-545G3.1.1	-2.69777	2.49995e-06
CAMK2B	-2.69701	8.4654e-25
CHADL	-2.69665	0.0308513
GAPDHP55	-2.69556	0.0103981
PGS1	-2.69542	7.85408e-37
FAM118B	-2.69534	1.44521e-12
ZBTB38	-2.69425	0
RP11-166B2.7.1	-2.69408	0.0139218
TRIM9	-2.69126	0.0186248
RP11-245P10.4.1	-2.69039	5.59386e-05
KB-1460A1.5.1	-2.69039	8.69657e-06
IQSEC2	-2.69022	8.50146e-39
ZNF26	-2.68934	2.44443e-75
ZMAT1	-2.68929	5.47955e-37
ALX4	-2.68928	0.0100842
MPZL2	-2.68915	1.59665e-51
RP11-8L18.3.1	-2.68844	8.61959e-06
GSDMB	-2.68767	1.40272e-14
MAPK12	-2.68744	2.83434e-13
LINC00163	-2.68521	0.0155618
PM20D1	-2.68473	4.76034e-27
TMEM81	-2.68359	1.23821e-07
AC053503.4.1	-2.68323	0.00725537
DGKQ	-2.68271	5.82206e-28
IQCA1	-2.68268	2.84019e-10
RP11-299I2.2.1	-2.68129	0.000828333
LA16c-390E6.4.1	-2.68012	0.000253885
RP4-704D23.1.1	-2.67997	0.0157377
FAM113A	-2.67971	1.36819e-25
RP11-88B8.2.1	-2.67806	0.000179944
RP11-197N18.7.1	-2.67751	0.0114341
INHA	-2.67708	5.7663e-06
AHNAK2	-2.6762	1.20547e-47
CTD-2165H16.4.1	-2.67321	5.99372e-06
RPS27AP2	-2.67284	0.0430488
RP11-10J21.5.1	-2.67214	0.00211335
PXMP2	-2.67107	2.52988e-07
PDC	-2.67036	0.00225466
WNK2	-2.67021	3.99782e-24
RP11-3P17.3.1	-2.66948	0.0135209
ZNF385C	-2.66948	0.0135209
RP4-669L17.4.1	-2.66926	0.000260007
CYP2D7P1	-2.66868	1.02519e-05
RP11-982M15.5.1	-2.66803	0.00153009
AGAP1-IT1	-2.6678	8.23472e-12
RP11-631M6.2.1	-2.66634	8.41245e-13
BDH2	-2.66613	0.00230438
RP11-1007J8.1.1	-2.66596	0.0127689
CPA6	-2.6653	0.00161861
FAM193B	-2.66509	5.26625e-91
RP11-480I12.7.1	-2.66466	0.00040051
PATE1	-2.66398	0.0128847
PDZK1	-2.66396	1.05109e-20
RP11-119F19.4.1	-2.66364	0.000205
CTD-2175A23.1.1	-2.66358	0.0174955
DSG3	-2.66146	0.00248069
C2orf54	-2.66052	4.66073e-06
RP5-827A12.2.1	-2.66047	1.03078e-10
PGAM1P4	-2.65928	0.00387685
ITPR1	-2.65869	7.49609e-91
CD1C	-2.65852	0.000638654
AP006216.12.1	-2.65775	0.0255451
CTC-454M9.1.1	-2.65695	0.0284668
RP11-578F21.5.1	-2.65695	0.0284668
CTD-2260A17.1.1	-2.65681	0.00291829
SMYD2	-2.65584	1.82505e-48
NAV1	-2.65539	9.21507e-17
RP5-1010E17.1.1	-2.65537	0.0220836
RP11-679C8.2.1	-2.65396	0.0287196
AC073065.3.1	-2.65111	0.034809
RP11-783K16.13.1	-2.64941	0.00187048
FOXD2	-2.64901	0.00079384
AREGB	-2.64855	8.29911e-15
RP11-483I13.2.1	-2.64784	4.95056e-06
RP11-370B11.1.1	-2.64756	6.439e-05
SLC4A11	-2.64749	2.11401e-06
BEGAIN	-2.6472	0.000355902
MAGI1-IT1	-2.64655	2.42386e-18
RP11-867G23.1.1	-2.64611	0.00854644
P2RY13	-2.64601	4.23318e-09
OR8B2	-2.64486	0.000111279
TRIP10	-2.6414	4.6425e-18
GOLGA6L5	-2.64042	0.00146083
MUS81	-2.63931	1.67654e-38
RP11-478C1.7.1	-2.63753	0.00325471
C1orf105	-2.63662	0.00383109
RP11-466A17.1.1	-2.63576	2.24607e-06
RP11-643G16.3.1	-2.63568	0.0180311
RP11-629O1.2.1	-2.63491	8.14762e-06
CPE	-2.63487	1.51897e-48
USP2	-2.63436	2.58339e-05
OR8B8	-2.63433	6.59322e-08
AC091814.3.1	-2.63408	9.30133e-06
CTA-797E19.3.1	-2.63306	9.01985e-05
ZNF547	-2.63163	2.17822e-05
RP11-364L4.1.1	-2.63113	0.011132
RP11-303O9.2.1	-2.63034	0.00800153
VN1R48P	-2.62954	0.00256852
CCNI2	-2.62902	0.0378877
LDB2	-2.62843	2.4974e-21
PARP6	-2.62732	2.37253e-132
CTD-2319I12.1.1	-2.6272	5.3641e-08
LIN7A	-2.62501	2.03854e-23
UFL1-AS1	-2.62376	0.0123614
AC002117.1.1	-2.6219	0.000291346
SCARNA9	-2.61928	0.00014696
AGAP6	-2.61887	1.18607e-06
AP002387.1.1	-2.61604	0.00298449
RP11-770G2.2.1	-2.61603	0.00933689
RP5-1056L3.3.1	-2.6141	0.00121318
BBS5	-2.61407	6.29111e-15
RPL37P1	-2.61378	0.0280724
GPR34	-2.61206	4.15372e-12
RP11-702M1.1.1	-2.61201	0.0368474
ATP8B3	-2.61173	0.000952381
ZFYVE28	-2.61108	6.29324e-31
AC114489.1	-2.61008	0.0142951
CTA-339C12.1.1	-2.60961	3.2013e-11
FOXP1	-2.60942	3.93647e-105
RP11-312O7.2.1	-2.60929	1.22151e-08
AC022148.1	-2.60708	0.0301126
UGT1A11P	-2.60708	0.0301126
BNC1	-2.60675	1.79958e-08
AMOTL2	-2.6057	1.455e-76
RP4-800M22.3.1	-2.60561	0.0345397
B4GALNT4	-2.60548	1.11754e-24
MRGPRX3	-2.6034	0.00509046
TAC4	-2.60255	0.000709797
GS1-393G12.10.1	-2.6018	0.0107786
BCAN	-2.59985	0.00762054
RP11-91P24.1.1	-2.5996	0.00529503
ICAM1	-2.59875	6.51428e-10
RP11-13E5.2.1	-2.59751	0.00763486
SLC12A9	-2.59679	1.38224e-107
PMEPA1	-2.59533	4.79684e-277
ZEB1	-2.59389	0.00587259
AP000322.53.1	-2.59352	0.0475886
CCS	-2.59349	7.53251e-35
ODF3	-2.59345	0.0225522
SLC25A34	-2.59224	0.00225869
LAMTOR3P2	-2.59064	0.0171033
AP001157.1	-2.58988	0.000942549
NUDT19P5	-2.58935	4.34712e-05
ANKRD9	-2.58903	1.2614e-07
LINC00338	-2.58852	2.78532e-13
AC003111.2	-2.58823	0.00296987
FAM182A	-2.58787	0.0216698
HOMER3	-2.58784	2.92985e-08
AC005488.12.1	-2.58748	0.000302234
AC017002.1.1	-2.58684	2.38631e-11
RP11-759F5.1.1	-2.58667	0.000175586
RP11-108K3.1.1	-2.58642	8.75791e-07
AL109806.1	-2.58279	0.0179721
ARHGAP4	-2.58172	2.52306e-08
CHRD	-2.5814	5.77046e-22
RP11-757C15.2.1	-2.58032	2.75156e-10
RP11-1379J22.5.1	-2.57964	0.00309673
RHBDL1	-2.5788	4.2362e-10
C9orf37	-2.57712	3.4637e-27
ZNF512	-2.57701	1.20521e-11
AP001271.5.1	-2.57516	1.51446e-06
MKL1	-2.57463	2.11608e-44
GIPR	-2.57413	1.12468e-05
RP5-890O3.9.1	-2.57335	4.43996e-08
RP11-198M15.1.1	-2.57329	2.24314e-09
CCDC144A	-2.57195	2.08118e-26
RP5-836N10.1.1	-2.57194	0.00705759
HABP4	-2.56962	9.28723e-08
MAGI1	-2.56874	1.03797e-61
ERN2	-2.56846	0.0275917
RP11-450K4.1.1	-2.56845	3.94017e-06
RP11-8L18.2.1	-2.5684	4.15057e-12
AC096921.2.1	-2.56806	0.0100621
AP001619.1	-2.56715	0.00745015
RP5-977B1.12.1	-2.56627	0.00281346
NR4A3	-2.56528	0.00801127
PDZK1P1	-2.56424	1.22719e-10
SHANK2-AS2	-2.56379	6.67414e-14
RP11-638I2.4.1	-2.56248	0.0283318
RCE1	-2.56224	4.3235e-36
TBC1D3B	-2.56093	9.62778e-12
AC022400.1	-2.56035	0.000152896
RP4-784A16.2.1	-2.55977	0.0144478
C16orf96	-2.55969	0.0360875
RP11-9E13.2.1	-2.55968	5.5171e-07
FSD1	-2.55938	0.00214109
CCDC158	-2.55885	0.0361654
C1orf168	-2.55814	0.00390502
RP6-191P20.3.1	-2.55789	0.0311079
AC010096.1.1	-2.55756	0.00614757
RP11-295K2.3.1	-2.55695	0.0155637
OR8B1P	-2.55581	7.12858e-06
CTD-2331D11.4.1	-2.55421	0.0441466
CTD-2375G15.1.1	-2.55421	0.0441466
CP	-2.55364	5.26476e-09
AC124997.1.1	-2.55242	5.92833e-05
CCNB1IP1P3	-2.55201	0.0161093
PARP3	-2.55192	6.14021e-06
KCNN4	-2.55135	0.0150267
RP11-158M2.4.1	-2.55054	0.0085375
RINL	-2.54918	0.0155963
RP11-597D13.9.1	-2.54893	9.10046e-14
TMEM38A	-2.54877	2.64731e-05
MACROD2-AS1	-2.54822	6.26407e-12
ASAP1	-2.54748	1.20673e-116
RP11-132G19.3.1	-2.54666	0.0268742
EML6	-2.54662	3.33045e-23
RP11-658F2.3.1	-2.54606	4.11172e-07
RP11-493K23.1.1	-2.54602	0.00628105
MCAM	-2.54581	0.0054951
SMPD3	-2.54304	5.78539e-09
BAI1	-2.54101	5.55536e-08
C10orf140	-2.54074	1.75662e-07
CRIP1	-2.54038	0.000759572
SCARF2	-2.54022	0.0372959
RN5S82	-2.54003	0.0242896
ANKRD18B	-2.53981	3.50746e-09
OPLAH	-2.53978	4.76188e-16
U52111.14.1	-2.53676	0.0220511
CICP9	-2.53594	0.0343411
AC104212.1	-2.53537	0.0365946
SCG3	-2.53522	0.00279755
CRYBB2P1	-2.53232	1.66521e-14
RPS6KB2	-2.53164	6.76219e-40
SSFA2	-2.53062	0
CCDC106	-2.52983	0.0144359
RP11-5L12.1.1	-2.52872	0.0040419
RP11-624L4.1.1	-2.52851	5.03519e-20
ACP6	-2.52845	9.4738e-40
CTA-256D12.12.1	-2.52818	0.00165091
MEGF6	-2.52611	1.51675e-23
FBXO44	-2.52602	8.94964e-15
RPL13P6	-2.52543	0.000149928
PARP12	-2.52511	1.10571e-14
ZCWPW2	-2.52459	0.00112388
RP11-1281K21.1.1	-2.52447	0.0409303
CTD-2007H13.1.1	-2.52265	0.00118375
RP11-414P19.1.1	-2.51873	0.000391776
AC010974.3.1	-2.51865	0.0195781
RP11-267M23.4.1	-2.51823	0.00370391
C19orf35	-2.51747	0.00234317
F8A1	-2.51627	0.000499272
ZNF543	-2.51483	1.42824e-11
CTD-2524L6.3.1	-2.51267	0.0126482
LA16c-361A3.3.1	-2.51186	7.44492e-08
CLDN15	-2.51109	9.96763e-13
C1orf162	-2.51108	0.00521702
MAP3K8	-2.51028	1.78388e-09
SSBP4	-2.51007	7.61482e-08
RBMX2P2	-2.50979	0.0123235
C17orf65	-2.50954	3.67643e-09
RP11-480I12.3.1	-2.50844	0.0216156
RP11-218E20.3.1	-2.50803	6.12564e-06
RP11-115P21.1.1	-2.5076	1.03345e-09
RP11-512N4.3.1	-2.50748	0.00141091
TLR2	-2.50589	0.000505077
ZNF876P	-2.50474	2.16625e-06
HDAC7	-2.50371	1.79447e-61
AF011889.5.1	-2.50269	4.54291e-14
ZMAT4	-2.50269	3.51817e-05
PAK6	-2.50181	0.0367953
PDZRN3-AS1	-2.50181	0.0367953
RP4-671G15.3.1	-2.50175	0.00107633
RPL5P30	-2.50171	0.000699735
RPS2P4	-2.50149	0.0147225
CDK5RAP3	-2.50007	4.9716e-248
PHACTR1	-2.49989	0.00246498
AC107983.1.1	-2.49899	6.57593e-23
GNRHR	-2.49888	0.00036224
MIR22HG	-2.49867	1.0401e-05
RP11-862P13.1.1	-2.49849	0.00392659
SNORA3	-2.4975	0.00167914
AC087859.1.1	-2.49698	2.10107e-06
ZGPAT	-2.49644	4.44829e-49
RP11-739N20.2.1	-2.49534	0.00308253
ECM1	-2.49533	0.000237273
EME2	-2.49528	3.45542e-142
GRID1	-2.49465	0.0276871
RP11-217B1.2.1	-2.49449	0.0307445
PAPLN	-2.49244	3.51075e-10
RP11-411N4.1.1	-2.49127	1.88512e-07
NAPRT1	-2.49077	7.26639e-13
RP11-770G2.3.1	-2.49009	1.51666e-10
EHD2	-2.48956	0.00771666
TPTE2	-2.48943	0.007944
RNU105B	-2.48924	0.00441184
RP5-931K24.3.1	-2.48597	0.00659367
SLC28A2	-2.48574	0.00218779
DLEC1	-2.48432	0.00206683
RP11-317N8.5.1	-2.48422	2.28258e-10
RP11-730A19.5.1	-2.48412	0.014865
C1orf126	-2.48304	0.0325625
HERC2P3	-2.4816	3.14985e-72
LINC00482	-2.48095	0.000402686
DNAJC27-AS1	-2.47972	3.14025e-05
RP11-90J19.1.1	-2.47851	5.68932e-45
RP11-275I14.4.1	-2.47773	9.95601e-05
SCAMP5	-2.4755	1.51969e-07
AC145291.1	-2.47512	1.34045e-18
KIAA1462	-2.47511	2.05639e-05
PRICKLE2-AS2	-2.47489	7.31331e-29
RP11-447D11.2.1	-2.47469	0.000358836
RP11-396D18.1.1	-2.47387	0.00558129
AL022476.2.1	-2.47235	0.0440769
AOC2	-2.47081	0.0011955
GNB1L	-2.47076	5.23713e-07
RP1-151F17.1.1	-2.47061	0.00142689
YBX1P8	-2.47058	1.00649e-05
RP11-689J19.2.1	-2.47026	0.0124716
CTD-2514K5.2.1	-2.46994	0.00163844
SYT10	-2.46919	1.76238e-23
EEF1A1P30	-2.46828	0.00249004
NXPH1	-2.46585	0.022084
SPNS1	-2.4652	0.00204787
EXOG	-2.46408	1.22516e-09
DUS1L	-2.46323	4.0777e-25
EEF1B2P1	-2.46142	0.000619942
CYP4X1	-2.4609	0.0231208
AC008070.1.1	-2.4603	0.00107111
RP11-715N9.2.1	-2.46026	3.41138e-05
CSRP1	-2.46024	1.20305e-146
RP11-458D21.2.1	-2.45888	0.000423857
RP11-288I21.1.1	-2.45885	0.00346798
AL136531.1	-2.45832	9.89808e-07
PRSS37	-2.45729	0.00309554
GDPD3	-2.45717	3.0259e-07
RP11-276H1.2.1	-2.45708	0.00126411
HIST3H3	-2.4563	0.0441466
CRTC1	-2.45583	6.07432e-21
RP11-243J18.2.1	-2.45524	0.0106854
RP11-397P13.6.1	-2.45421	7.45545e-12
U07000.1	-2.45299	0.0389266
TMCC2	-2.45294	0.0389381
RP11-65N13.6.1	-2.45274	0.00388533
FBXW4P1	-2.45255	0.000336458
DGKA	-2.45238	0.00401235
RPL21P132	-2.45208	0.0242639
RP11-234A1.1.1	-2.45173	0.000352303
AKR1B1	-2.45094	5.37646e-05
RP4-798A10.2.1	-2.45041	6.54968e-08
HHLA1	-2.4504	2.88818e-07
ROGDI	-2.44941	5.26528e-35
ZFPM2	-2.44827	0.00944998
GSTM4	-2.44781	3.44893e-17
C1orf101	-2.44643	0.000975541
ZBTB12B	-2.44619	0.00158623
HPR	-2.44493	0.0196807
CTC-250P20.2.1	-2.44472	0.00112607
AL391001.1	-2.44452	1.25829e-09
IRF1	-2.44417	2.90834e-13
AC091132.1.1	-2.44372	8.532e-05
FAM50A	-2.44349	2.1686e-27
ZBTB48	-2.44346	5.50339e-21
RP11-87H9.3.1	-2.44332	9.45291e-06
CTSZ	-2.44322	0.000316381
DNAJC4	-2.44237	8.50803e-09
PELI3	-2.44221	3.1395e-15
PPP2R5B	-2.44132	4.26536e-10
HSBP1L1	-2.44118	3.62283e-07
WTIP	-2.44061	3.63637e-06
OR2A1	-2.44021	0.0332775
OR8B5P	-2.43991	1.33388e-07
NEXN-AS1	-2.43858	0.0127082
NOXA1	-2.43835	1.42107e-11
KRTAP5-9	-2.4366	0.0332123
RP11-152L20.3.1	-2.4366	0.0332123
AC003104.1.1	-2.43585	0.000433665
ACTG1P3	-2.43468	4.55913e-05
AC091878.1.1	-2.43339	0.00619567
ZC3H12B	-2.43241	0.000404138
PRAGMIN.1	-2.43085	4.71809e-19
RP5-1142A6.9.1	-2.43065	3.45385e-24
PTPRVP	-2.42959	0.00864231
WSB1	-2.42862	1.68344e-216
PRDM5	-2.42831	9.70715e-11
RP11-122M14.1.1	-2.42796	0.0182028
RP11-175B9.2.1	-2.4276	0.000849795
ZNF132	-2.42735	2.39739e-06
KB-1562D12.1.1	-2.42613	0.000616861
SCAND2	-2.42446	3.3521e-23
FAM122C	-2.42419	1.36888e-13
MTAPP1	-2.42289	0.0443262
RP11-84A19.2.1	-2.42214	0.00216475
UBE2Q2P1	-2.42205	3.44894e-07
RP11-144C15.1.1	-2.42159	0.0181498
TRIM45	-2.42149	2.46033e-61
MIR589	-2.42126	0.0345599
PDLIM7	-2.42103	1.4786e-35
MYO16	-2.42041	0.00107432
MAST4-AS1	-2.42016	3.54225e-06
RP5-1042K10.12.1	-2.41916	0.000502604
ZNF211	-2.41913	7.78494e-24
BRWD1-AS1	-2.4178	3.17334e-08
RP11-849H4.2.1	-2.41774	7.4976e-19
PIGR	-2.41726	0.0253981
SLC16A8	-2.41697	7.77266e-06
AC092168.2.1	-2.41668	8.35616e-07
STX10	-2.41647	1.3658e-13
RP11-299G20.3.1	-2.41645	0.00122022
HCFC1R1	-2.41531	3.77495e-15
RP4-614O4.11.1	-2.41524	0.0244383
SPRY3	-2.41479	5.44002e-12
RP11-314N13.3.1	-2.41333	0.0040851
HSPB8	-2.41211	0.00194965
RP11-98D18.1.1	-2.41166	0.00970136
RPL23AP83	-2.41144	0.0197455
RP11-608B3.1.1	-2.40944	0.00315307
RP4-773A18.2.1	-2.40933	8.8548e-05
RP11-304L19.13.1	-2.40864	0.00225466
IMMP2L-IT1	-2.40776	0.00665519
IMMP2L	-2.40776	4.22108e-14
RP11-83M16.3.1	-2.4065	0.0160433
AARSD1	-2.40647	1.10217e-13
RP11-430L17.1.1	-2.40538	0.000564251
AL596137.1	-2.40532	0.0160783
RP11-492E3.51.1	-2.40514	0.0283444
CTGLF12P	-2.40501	0.017563
AC026150.9.1	-2.40454	0.0161713
LYSMD1	-2.40332	9.03412e-07
MVP	-2.40309	8.93296e-14
AF111168.1	-2.40294	0.021164
C3orf32	-2.4015	0.00733498
QTRT1	-2.40116	3.23418e-21
ZSWIM4	-2.40063	4.37932e-10
SAMD4A	-2.4	5.3249e-60
C21orf56	-2.39984	0.000351266
TLE6	-2.39857	0.00104703
TRAF1	-2.39825	9.14833e-07
AC016601.1	-2.39801	0.000154407
UPP2	-2.39746	0.00363571
PDIA2	-2.39678	0.000165705
SDCBP2	-2.39625	0.000170306
[truncated: 7,276 more rows]

## Sheet: B-AGO2_modulated
Table S9B: Genes responding to AGO2 silencing in ERbeta+ cells (shAGO2 vs Ct-ERbeta)
In red: the xxxx genes harboring a AGO2 binding sites in their transcription unit
Gene	Fold-Change	padj
XIST	-971.027	7.64431e-178
FAM5C	-216.559	3.02274e-72
AC093375.1.1	-174.564	5.11844e-54
RP11-116N8.3.1	-138.876	6.69266e-48
PCDH10	-137.968	1.26184e-52
RP11-116N8.4.1	-126.77	1.54488e-45
TDRD1	-117.194	3.04675e-48
RP11-259K15.3.1	-100.833	4.15517e-40
OFCC1	-90.1318	1.56841e-37
SPINK5	-69.758	1.07417e-35
CYBRD1	-63.5928	1.76843e-30
CNTNAP2	-61.9924	5.57993e-30
PLS3	-58.1631	3.80344e-55
PI15	-57.7591	1.50058e-28
LPHN2	-56.1792	9.06155e-64
CRISPLD1	-55.9661	3.78623e-34
DACH1	-50.3119	3.83631e-38
RP11-9G1.3.1	-49.0107	1.14189e-28
WDR72	-48.4497	2.74574e-55
ADD3	-46.3494	2.24948e-33
CTTNBP2	-43.557	7.57612e-24
C12orf56	-41.0192	2.20541e-25
RP11-124N14.4.1	-38.7613	5.14276e-22
MARK1	-37.1657	8.02284e-26
ZNF827	-35.9238	3.16873e-41
ADAMTS1	-34.1119	1.14261e-24
RP11-547I7.1.1	-33.4608	7.08439e-20
ZNF300	-32.7584	4.70749e-33
HCK	-32.5613	5.94731e-24
ZNF320	-32.152	1.45111e-45
HSPD1P10	-31.7158	3.08836e-25
SOX11	-29.3504	5.48715e-33
CNBD1	-29.2902	4.89534e-20
AC073551.1.1	-28.3675	1.40411e-17
RP11-138J23.1.1	-27.6348	1.08703e-39
RHOBTB1	-27.1203	1.65546e-39
CEP112	-26.4586	1.50265e-24
ELOVL2	-26.4287	3.56388e-83
AF121898.1.1	-26.05	4.0591e-18
RP3-344J20.1.1	-25.9786	1.8937e-16
LIMCH1	-24.9307	5.07097e-43
CSMD3	-24.6483	5.01426e-21
ATRNL1	-24.0641	3.78377e-22
AF121898.3.1	-23.5932	5.55189e-17
AK7	-23.2591	1.89291e-30
ARMCX2	-23.1506	2.01848e-39
AC104297.1.1	-23.111	1.7493e-18
RP11-259K15.2.1	-22.9191	5.20803e-15
TRPV6	-22.867	1.14709e-16
SOX5	-22.6845	6.7266e-15
SEPP1	-22.4558	1.99514e-16
AC012501.2.1	-21.8282	1.73664e-22
COL21A1	-21.4803	1.63908e-17
PDE10A	-21.3548	3.41254e-31
GJB7	-21.3523	1.0114e-46
ONECUT1	-21.176	7.07489e-31
SVEP1	-20.3676	1.08976e-13
GRIK2	-19.9187	2.81565e-39
SATB1	-19.5464	2.80187e-19
PCDH18	-19.3374	4.12998e-13
RP11-423O2.2.1	-19.333	1.65262e-48
RASGEF1B	-19.2098	4.9196e-35
L3MBTL1	-19.0476	1.18213e-31
SNTN	-19.0293	2.45133e-14
AC012501.3.1	-18.7798	2.97726e-29
IL20RA	-18.6925	8.55566e-13
TIMP3	-18.4554	0
EDDM3B	-18.3833	1.27361e-12
RP11-9G1.2.1	-18.2528	7.75876e-14
AC007128.1.1	-18.0762	1.71483e-33
FAM129A	-18.0662	6.51128e-24
RP11-85M11.2.1	-18.0392	2.44838e-12
RIMS1	-17.8299	2.64533e-16
SDC2	-17.4097	9.96121e-58
ZFP37	-17.399	4.93094e-12
KCNJ3	-17.271	2.38707e-61
AC098973.1.1	-17.2087	6.10707e-12
TMCC3	-16.9539	7.8961e-30
RP11-408B11.2.1	-16.8095	1.38178e-15
AC104297.2.1	-16.7162	1.37015e-11
CDK14	-16.3203	5.51851e-29
ZNF704	-16.298	5.77573e-158
WFDC1	-16.0995	2.96437e-11
VIM	-15.8809	1.14568e-13
AF121898.2.1	-15.8417	3.57505e-11
RP11-444D3.1.1	-15.791	4.48792e-11
MAOB	-15.6766	4.48579e-11
QPCT	-15.52	4.14333e-12
BTG3	-14.9677	1.22763e-10
HIST1H4F	-14.7054	2.74762e-23
HMGCS2	-14.5176	2.17288e-10
SYNPR	-14.3759	1.51545e-12
FSTL5	-14.354	2.74454e-11
CRISP3	-14.2399	1.98566e-12
AL162511.1	-14.1267	4.42497e-10
OLFML2A	-14.0889	4.37461e-30
SLITRK1	-13.937	7.68671e-13
PYGO1	-13.8893	5.25318e-10
RP11-553A10.1.1	-13.8647	1.87486e-14
SLC25A27	-13.515	8.37509e-12
HIGD1AP6	-13.1278	1.62532e-09
EDDM3A	-13.0498	1.94766e-09
DCLK1	-12.9478	2.5361e-198
C6orf141	-12.8887	1.98807e-229
RNASE6	-12.726	5.27893e-09
XG	-12.5689	2.6717e-19
FBLN1	-12.5522	3.08937e-17
RP11-557C9.1.1	-12.4917	2.30269e-45
RP11-443N24.1.1	-12.3835	3.99995e-15
RP11-259K15.4.1	-12.3291	1.90568e-27
ITGA8	-12.3208	5.05811e-09
SPINK6	-12.2886	7.44274e-11
EYA2	-12.234	1.71803e-20
RP11-758M4.4.1	-12.1387	2.17039e-13
RP11-348J24.2.1	-12.1006	8.9123e-10
AIF1L	-12.1001	0
FAM133A	-11.9094	1.23629e-09
COL6A1	-11.7184	2.12534e-24
AC132807.1.1	-11.6913	1.7916e-09
ARHGAP24	-11.6567	2.213e-25
RP11-656G20.1.1	-11.5312	1.84978e-08
SLITRK6	-11.5188	6.14835e-173
C10orf82	-11.4658	4.74474e-14
PAK1	-11.4647	1.25674e-79
FRY	-11.4028	8.26061e-42
AGBL4	-11.3797	8.32019e-11
ACADL	-11.3173	3.34697e-09
SMARCA1	-11.2904	4.86777e-10
RP11-629O19.1.1	-11.1666	3.23708e-08
CTD-3179P9.1.1	-11.1583	9.66495e-12
RP11-423O2.3.1	-11.1304	3.06411e-17
BEX4	-11.126	1.25502e-13
PALMD	-11.1065	3.45549e-08
RP11-289F5.1.1	-11.1018	1.23589e-13
C12orf42	-11.0687	3.26156e-08
ESRRG	-11.049	5.55476e-14
RP11-443N24.2.1	-11.0297	1.07871e-11
CLCA3P	-11.017	8.17012e-10
ZNF804A	-10.9662	1.31499e-10
TNNT1	-10.9199	1.79471e-59
ATP6V0A4	-10.9061	6.59317e-54
SPINK14	-10.8635	4.50771e-08
RP3-410B11.1.1	-10.8398	1.74444e-11
GCNT2	-10.8236	9.71864e-37
ID4	-10.7472	1.85211e-10
DACT3	-10.7338	1.84714e-17
GNAI1	-10.7017	9.90274e-09
RP11-129M6.1.1	-10.6641	6.17237e-08
CXXC4	-10.5435	4.34441e-10
ROR2	-10.4414	1.09122e-10
ADAM2	-10.4017	9.10114e-08
ZNF804B	-10.3998	1.62907e-08
RP11-547I7.2.1	-10.2114	1.43312e-07
RP11-13L2.4.1	-10.195	2.62546e-96
C1orf115	-10.1946	6.11632e-30
GRIK3	-10.1496	1.07502e-26
COL6A2	-10.0836	2.86565e-47
FAM171A1	-10.0667	5.1607e-09
RP11-562F9.1.1	-9.92611	1.90229e-07
GDNF	-9.83804	5.36349e-12
PHGDH	-9.81403	1.76032e-90
COL14A1	-9.77771	5.22597e-11
NEB	-9.7725	0
KIF6	-9.76216	1.56923e-09
RP11-758M4.1.1	-9.7409	6.35064e-12
RP11-61G23.1.1	-9.71869	5.92357e-08
B3GALT5	-9.6909	9.78148e-25
RP11-351E7.2.1	-9.59641	3.1968e-07
RP1-62D2.3.1	-9.59641	3.1968e-07
KIF1A	-9.5535	1.72633e-116
EPHA6	-9.48454	2.12582e-72
GRIA2	-9.46398	6.66152e-10
RP11-241F15.4.1	-9.37839	1.17379e-11
CPNE4	-9.36098	5.85627e-14
RP11-677N16.1.1	-9.32122	2.16346e-08
STK31	-9.31478	1.32389e-13
RP11-526F3.1.1	-9.25826	5.32418e-09
PDE4D	-9.24386	4.96097e-98
HUNK	-9.17239	9.73074e-10
EPHX4	-9.11231	7.83608e-09
RP1-272E8.1.1	-9.10018	6.48648e-09
CLSTN2	-9.08423	6.88297e-190
RP11-267L5.1.1	-9.07487	7.36346e-07
FAM49A	-9.06724	3.83158e-13
GJB2	-8.99464	1.0507e-08
FGFR4	-8.97842	1.08852e-116
C7orf62	-8.95312	2.41654e-07
LRFN5	-8.93611	2.25445e-25
HIST1H1B	-8.929	8.18369e-177
CA8	-8.92245	6.37334e-74
SLC44A5	-8.91217	1.26562e-07
UMODL1	-8.86086	8.00428e-08
HIST1H2AH	-8.84798	2.87299e-61
SNCAIP	-8.83151	2.19662e-09
UPK1A	-8.82048	4.0325e-07
FLT3	-8.78797	7.3189e-08
SERPINA1	-8.74026	2.14552e-17
CDH18	-8.73746	3.00049e-30
BCAM	-8.71153	3.63497e-174
RP11-88E18.1.1	-8.66741	3.51456e-14
SMOC2	-8.63605	1.62894e-10
EEF1A1P9	-8.62518	9.83025e-126
NMNAT2	-8.61139	7.95365e-10
RPL35AP31	-8.60929	1.65487e-06
RP11-16O13.1.1	-8.5808	2.175e-08
AC092835.2.1	-8.57789	3.7227e-11
ACPP	-8.54503	7.64448e-15
ST6GALNAC5	-8.39817	9.3656e-11
RP11-557C9.2.1	-8.26408	5.45848e-13
CTC-459M5.2.1	-8.21677	5.93137e-08
PLCL1	-8.19747	1.20098e-08
CHST1	-8.19639	3.07491e-06
PTK7	-8.19081	3.68408e-118
LINC00470	-8.18337	3.72296e-06
DLG4	-8.17839	1.75557e-26
FOXP2	-8.15788	3.48664e-62
RP11-505C13.1.1	-8.15788	3.70044e-06
RP11-61L23.2.1	-8.11283	1.78138e-31
ZNF521	-8.09207	3.76978e-07
AC012309.5.1	-8.08291	3.77443e-06
RP11-309H21.1.1	-8.05123	2.95314e-07
AXIN2	-8.04051	1.19676e-18
EDARADD	-8.02321	3.22207e-07
ADAMTSL1	-7.97482	4.50034e-13
RP11-453E2.2.1	-7.92535	3.88163e-07
LHX2	-7.90664	4.83098e-07
LINC00536	-7.84489	1.28541e-23
CACNA2D3	-7.83404	5.74305e-06
PDK4	-7.791	3.50243e-08
RP11-406D1.2.1	-7.77391	5.83502e-07
SYNDIG1	-7.72393	6.59954e-06
ABCC4	-7.71436	9.06068e-75
FAM5B	-7.69167	6.17088e-14
EEF1DP3	-7.66313	1.06615e-08
HIST1H3B	-7.6612	2.07417e-60
CPAMD8	-7.64196	2.74305e-29
RP11-903H12.4.1	-7.56262	9.15013e-06
GRM3	-7.55687	4.06017e-09
HMGB1P41	-7.55488	1.57302e-08
PPIAL4B	-7.54206	8.29935e-16
SLC5A12	-7.5164	9.39046e-06
RP11-566K8.2.1	-7.48992	4.43838e-09
ADCY1	-7.48659	7.1468e-182
EPHB1	-7.42442	2.09272e-09
METTL7A	-7.33288	4.3624e-23
IGF2BP2	-7.32016	3.08937e-17
RP11-706O15.7.1	-7.30633	4.93227e-06
TFF3	-7.28209	8.04447e-79
ABCC13	-7.18432	1.95629e-07
SEMA6D	-7.17358	6.37772e-14
RP3-344J20.2.1	-7.14545	1.80575e-05
AC016566.1	-7.12674	2.43856e-06
FBN3	-7.1167	7.2334e-06
RP11-389G6.3.1	-7.10256	2.23359e-06
RPL7L1P4	-7.0798	2.3941e-06
CACHD1	-7.07743	1.62611e-11
PROKR1	-7.05821	2.00536e-05
DDIT4L	-7.05755	3.01549e-06
HIST1H2AJ	-7.05474	8.11707e-50
KIAA1456.1	-7.0547	9.62096e-07
PKIA	-7.04687	9.56861e-21
SUSD2	-6.99111	1.02102e-40
HIST1H2AE	-6.96634	1.30967e-64
RP4-535B20.2.1	-6.93988	2.49556e-05
IL17REL	-6.92856	1.55412e-17
RP1-140K8.5.1	-6.90739	1.10599e-06
HIST1H4D	-6.90332	2.55317e-48
C7orf58	-6.8668	2.62981e-12
PRICKLE2-AS3	-6.86363	6.21669e-29
CXADR	-6.82282	1.28415e-14
KIF26A	-6.81929	2.01019e-16
SOX5P	-6.81703	3.04452e-05
TNFAIP2	-6.81404	1.71821e-07
HIST1H2AI	-6.79216	7.1415e-72
RP11-74D3.2.1	-6.77568	9.25365e-14
AMIGO2	-6.75739	3.15841e-217
C6orf192	-6.7558	4.72952e-07
PCDH19	-6.73141	2.98664e-62
CTD-2270N23.1.1	-6.72484	2.44867e-56
FAM149A	-6.71965	2.58104e-13
HIST1H3F	-6.71173	6.51258e-42
C20orf54	-6.71101	1.7956e-07
PABPC4L	-6.71101	1.7956e-07
HMGN1P16	-6.67529	1.60803e-05
RNF145	-6.67469	1.37998e-25
GALNTL6	-6.6452	5.2394e-10
CTD-2165H16.1.1	-6.63931	0
MMP16	-6.62735	1.14187e-154
HIST1H4B	-6.59673	3.18204e-36
RP11-161M6.2.1	-6.5756	4.6242e-05
EEF1A1P11	-6.55163	6.6609e-280
HMGCLL1	-6.53514	3.94182e-08
HIST1H2BI	-6.50584	2.63246e-65
PADI2	-6.47847	1.16474e-08
CECR2	-6.46661	6.50882e-46
RP11-14D22.1.1	-6.46278	5.55585e-05
RP11-93K7.1.1	-6.43933	7.11665e-06
RP11-322F10.3.1	-6.43082	2.62833e-05
RP3-461P17.10.1	-6.41928	3.82601e-07
SLC16A10	-6.41243	3.50851e-06
EEF1A1P8	-6.40282	6.22285e-12
FAM115D	-6.39796	2.8026e-09
CRABP1	-6.39784	3.0262e-05
FBN1	-6.39682	6.84043e-21
PLXNA4	-6.38422	6.52625e-17
MYCN	-6.35857	1.15124e-05
HIST1H4A	-6.33412	6.09475e-21
SLFN5	-6.33397	5.58375e-22
CTD-2015A6.1.1	-6.32482	6.99216e-05
RP11-393K19.1.1	-6.30248	8.00512e-05
TPRG1	-6.30054	2.91814e-12
EGFL7	-6.30053	1.04965e-59
PMP22	-6.26154	0
MFSD6	-6.256	8.98527e-93
CTD-2306M5.1.1	-6.24691	5.75141e-10
FGF12-AS3	-6.24606	6.58049e-06
MUC15	-6.24606	6.58049e-06
RP1-97D16.1.1	-6.22685	8.37717e-05
CLCP1	-6.21782	8.51727e-05
PGM1	-6.20864	4.44578e-17
RP11-560I19.4.1	-6.18645	1.05883e-05
HIST1H4C	-6.18173	6.26569e-36
HIST1H2AB	-6.17622	1.93514e-17
RP11-1102P16.1.1	-6.16846	9.12457e-05
PLA2G3	-6.16332	2.89229e-07
PTGER2	-6.15131	1.24509e-06
CTC-426B10.1.1	-6.14225	3.25493e-18
GOLM1	-6.10339	1.46271e-129
PCDHA1	-6.1011	3.77069e-08
MCHR2	-6.10078	4.93188e-05
HOXC4	-6.0959	5.1556e-05
ANK1	-6.09512	1.14449e-05
DOCK3	-6.03345	4.85786e-21
TEKT3	-6.03268	3.21246e-06
ZDBF2	-6.03125	2.20676e-41
CERS4	-6.01908	2.80551e-77
ITPRIPL2	-5.96968	2.98829e-98
GABBR1	-5.96745	4.55974e-72
GALNT12	-5.96537	1.96598e-54
AC011899.9.1	-5.96252	1.43375e-05
FAM115C	-5.9587	2.11486e-35
ITGA6	-5.93295	1.10159e-25
EEF1A1P12	-5.91791	4.76726e-38
CTD-2015A6.2.1	-5.91087	7.55665e-05
SLC7A8	-5.89733	3.4446e-05
RP11-557C9.3.1	-5.87189	2.71162e-08
SESN3	-5.86511	4.46606e-43
PCDHA4	-5.84313	2.71271e-10
RP11-778H2.1.1	-5.81065	0.000169501
RP13-452N2.1.1	-5.77229	6.29086e-05
AC061961.2.1	-5.76535	4.22072e-05
SLC39A8	-5.76396	1.54891e-78
LAMA3	-5.75751	3.18625e-30
RP11-35N6.1.1	-5.71977	4.85178e-05
CORO2A	-5.71797	2.60483e-42
BTBD11	-5.70271	1.58561e-16
RP11-323C15.2.1	-5.69336	6.78258e-05
RP11-629F19.1.1	-5.69257	0.000213756
DNAJA1P2	-5.69059	9.85127e-06
GABRG2	-5.67972	0.00021872
RP11-443D10.3.1	-5.67972	0.00021872
RP11-600K15.1.1	-5.67972	0.00021872
AK4P6	-5.66721	1.35755e-05
ERBB4	-5.64099	0
PLCZ1	-5.60547	0.000246824
RAMP3	-5.59551	0.000251436
RP11-241F15.5.1	-5.59551	0.000251436
HEY1	-5.58317	7.61342e-05
AF064860.5.1	-5.58284	3.43721e-05
PCDHA9	-5.57208	3.05209e-19
AIM1L	-5.57198	3.45278e-13
RP11-460H18.1.1	-5.57114	4.73566e-40
SPATA17	-5.55977	1.22242e-28
GPER	-5.54588	5.88449e-77
LEF1	-5.54455	1.35311e-05
LHFPL5	-5.53844	8.57567e-05
SORCS1	-5.53349	4.16809e-09
HIST1H2BL	-5.51094	1.94128e-39
RHBDL3	-5.50254	4.60191e-05
RP11-443B9.1.1	-5.49928	0.000295067
HIST1H3J	-5.49787	5.08001e-24
ELF5	-5.48898	8.6155e-50
ZDHHC2	-5.45819	7.06488e-12
AC092839.1.1	-5.45216	0.000192355
CTD-2561F5.1.1	-5.44847	0.000332589
ID1	-5.44582	4.03952e-26
RP11-730G20.1.1	-5.44241	0.000118001
RP11-122C9.1.1	-5.42723	0
PIK3C2G	-5.42485	8.9884e-11
CYP4F43P	-5.41502	1.69246e-30
RP11-744I24.1.1	-5.41075	3.6307e-104
NECAB2	-5.41045	9.21791e-05
AC092214.10.1	-5.39876	3.59069e-06
CTC-459M5.1.1	-5.38014	0.000205568
RP11-736L22.1.1	-5.37721	1.92508e-05
RPS3AP5	-5.37535	2.64854e-63
PTPRB	-5.36811	2.79935e-06
SLIT3	-5.35627	3.69705e-06
PPIAL4C	-5.35252	2.85489e-07
AC073321.5.1	-5.34039	4.42375e-06
Z73979.1	-5.33704	1.44381e-05
C2CD4C	-5.33358	5.93046e-05
HIST1H2AG	-5.32933	5.49757e-89
DSG1	-5.32744	0.000266136
PCBP3	-5.31187	1.46937e-23
PLIN2	-5.29985	1.55994e-09
OAT	-5.29907	3.8307e-122
CTC-504A5.1.1	-5.29387	4.62494e-46
SYT17	-5.27814	1.8312e-49
GS1-120K12.4.1	-5.27786	0.000429493
RAMP1	-5.27552	0.000126082
RP11-351E7.1.1	-5.27195	0.000475228
HSPA9P1	-5.26989	0.00034262
KCNMB4	-5.26682	5.40393e-14
ZNF256	-5.23939	1.58856e-13
CTD-2280E9.1.1	-5.23441	0.000471389
RP11-354O24.1.1	-5.23441	0.000471389
RP11-309H21.3.1	-5.20375	4.31787e-05
KAL1	-5.20161	3.29653e-63
TLE4	-5.18826	3.45655e-05
ZNF702P	-5.18758	8.75906e-05
RP11-282K24.1.1	-5.1852	2.73456e-08
LIFR-AS1	-5.17808	7.52718e-05
SLIT1	-5.17321	1.26495e-06
RPL15P2	-5.16879	1.61297e-10
FGF12-AS2	-5.13971	3.81455e-06
AL035610.1.1	-5.13188	0.000581251
RP11-290I21.2.1	-5.12222	0.000569207
HIST1H3H	-5.11599	1.96013e-29
MIR548F2	-5.11482	1.38473e-11
FBXO27	-5.10193	1.33962e-20
COLEC12	-5.08664	0.000599624
RPL21P109	-5.08664	0.000599624
INPP5D	-5.08484	0.000601702
NMU	-5.06275	0.000392804
STON1	-5.06068	7.01581e-14
CNGB3	-5.05982	8.6546e-20
SLC4A10	-5.04025	4.71644e-55
CAB39L	-5.03683	8.02516e-53
SLC25A6	-5.0319	9.28855e-96
C5orf42	-5.02785	0
C12orf57	-5.02679	1.75561e-28
FGF12	-5.02024	2.99738e-38
AC002383.2.1	-5.01924	9.12121e-05
DAAM2	-5.00939	8.24961e-05
CYP39A1	-5.00581	0.000694693
CDH13	-4.99469	8.2246e-21
DSC2	-4.97447	5.19771e-47
CTD-2085F10.1.1	-4.96731	2.76563e-05
AC008268.1.1	-4.95897	0.000109221
RPL7AP6	-4.9572	0
C10orf81	-4.94644	9.6972e-15
HIST1H4J	-4.9233	1.07957e-28
ABCC6P1	-4.9207	0.000534242
CSRNP3	-4.89142	9.15957e-06
SHC2	-4.88942	9.60935e-05
AL592528.1.1	-4.8851	8.04459e-10
RP4-560B9.1.1	-4.87428	0.000873587
BCHE	-4.87079	0.00087909
CTD-2218K11.2.1	-4.87079	0.00087909
GJA3	-4.87079	0.00087909
AC002076.9.1	-4.86707	7.74618e-07
RP11-465L10.10.1	-4.86671	6.81475e-08
LRP4	-4.86226	1.97262e-06
A2ML1	-4.86132	4.01905e-05
EFNB3	-4.85103	3.10576e-12
REEP1	-4.83726	1.44623e-21
ITGAL	-4.8315	0.000105386
WNT5A	-4.8307	3.76715e-05
RP11-364P22.1.1	-4.82899	0.000658633
ANO3	-4.81315	0.000454444
GYG2	-4.79859	1.54264e-23
KIF12	-4.79605	1.3875e-29
PRKAA2	-4.79208	6.24527e-06
ARHGEF6	-4.76807	1.82856e-06
MIR1302-5	-4.76485	0.000207383
SOX3	-4.76285	0.000121592
RCN1	-4.76062	2.10516e-59
SERPINE2	-4.74059	7.70945e-07
SPSB4	-4.73647	0.000577122
A4GALT	-4.73504	1.68984e-08
SDK1	-4.72699	1.88397e-124
CPVL	-4.72408	0.000471696
PCDHA6	-4.7222	9.28245e-27
CLSTN3	-4.69424	3.63798e-63
MRPL23-AS1	-4.6845	0.000470346
FFAR2	-4.68184	9.37928e-08
LINC00484	-4.67867	2.62113e-06
RP11-32B5.1.1	-4.65817	1.9751e-06
LPAR5	-4.65679	0.00055141
ABCC6P2	-4.64288	0.000341547
ECEL1P2	-4.63874	0.00132623
EMP3	-4.6202	8.09323e-05
SEMA6B	-4.6191	3.47991e-08
RP11-483P21.2.1	-4.61385	3.67476e-17
NPTXR	-4.60648	3.6584e-54
PTPRN2	-4.60282	9.85164e-13
RNF182	-4.58421	0.0010334
ANO2	-4.54726	0.00130744
IRX4	-4.53968	0.000150091
RP11-661G16.2.1	-4.53857	0.000372107
ANKRD30BP1	-4.53468	0.000667276
CHST8	-4.53171	0.00114369
EEF1A1P33	-4.52935	5.59145e-11
AC004019.10.1	-4.5217	0.000830197
SCN8A	-4.50309	2.69193e-27
DYRK4	-4.49666	9.40355e-07
EEF1A1P5	-4.49589	1.07932e-251
STMN1	-4.46911	3.97671e-107
RP11-406H23.2.1	-4.46427	5.65293e-07
ANKRD30B	-4.46072	1.8401e-14
RP11-293B20.2.1	-4.45897	0.000260986
MYB	-4.45704	1.07549e-112
CBX2	-4.45358	2.12101e-66
HIST1H1E	-4.44757	3.64836e-93
RPL3	-4.44566	0
VWA2	-4.44037	0.000267498
EEF1A1	-4.43974	0
SSPO	-4.42264	2.24449e-70
HOXC11	-4.42245	6.12587e-09
CD99	-4.4216	4.40992e-71
DPY19L1	-4.41752	2.88311e-97
AC105921.5.1	-4.41732	1.42982e-07
KIAA1324L	-4.40212	3.57364e-81
PRKAR2B	-4.39918	7.5608e-24
WARS2	-4.39707	1.22457e-35
GATM	-4.38251	0.00100152
PCP4L1	-4.37932	0.00101093
PVRL3-AS1	-4.37932	0.00101093
RP11-946L16.1.1	-4.37757	0.00210878
LRP1	-4.37121	2.35027e-72
RPS3AP47	-4.36413	6.38208e-10
RP11-179G5.1.1	-4.35998	3.41044e-18
MECOM	-4.35109	3.44629e-45
FAM105A	-4.33781	4.61974e-59
NTNG1	-4.33562	3.069e-07
LCP1	-4.33149	5.09607e-13
PCDHA10	-4.30365	5.84645e-06
RP11-526L22.1.1	-4.29743	2.25598e-11
SYT7	-4.29477	2.59613e-100
RP11-594N15.2.1	-4.28718	1.16329e-11
MRPS2	-4.28688	4.78852e-23
RP11-492M23.2.1	-4.28553	2.54458e-12
DRD1	-4.28516	2.32908e-05
TPI1	-4.28438	3.7697e-276
PLAGL1	-4.28272	2.45452e-20
AC011139.1.1	-4.27651	1.39691e-28
MRPL54	-4.27549	2.17043e-09
RN7SKP9	-4.2743	2.01201e-16
2005-09-01	-4.2721	3.02253e-09
ADAM23	-4.27097	0.00162441
ADAMTS9	-4.25819	7.85105e-44
PDE11A	-4.24284	1.26341e-05
CTD-2281M20.1.1	-4.23441	8.14834e-05
SSTR5	-4.23179	0.00209641
XYLT1	-4.22638	9.12036e-23
RP11-141A19.1.1	-4.22379	0.00277847
TRDMT1	-4.21877	2.9012e-12
MYLK4	-4.21428	2.46064e-05
CLGN	-4.20914	2.47225e-06
CSTA	-4.20412	0.00223291
PPIAP22	-4.20318	1.03755e-64
UQCR10	-4.20037	2.02099e-39
KCNMB2	-4.19383	3.69638e-26
EFNA3	-4.18858	1.72819e-06
OFD1P17	-4.1867	9.52376e-12
PM20D2	-4.18615	2.29574e-21
HIST1H4K	-4.18279	6.67247e-20
KIAA1161	-4.18171	1.97226e-79
SLC16A7	-4.17994	1.58577e-82
TSPAN12	-4.17552	2.19697e-27
FAM167A	-4.17308	5.36693e-07
GLO1	-4.17094	6.49111e-146
UBBP2	-4.17045	0.00110565
RP11-502N13.2.1	-4.16923	0.00305468
CTC-470E21.1.1	-4.1639	0.00239979
RNY1	-4.16272	3.54411e-06
RP11-354O24.2.1	-4.16032	0.0031023
MANEA	-4.1568	7.01011e-55
C19orf51	-4.14848	3.32313e-07
RP11-109A6.3.1	-4.14575	6.34969e-05
ANKRD6	-4.12722	1.88587e-15
INPP1	-4.11505	0.000732154
CTD-2284O10.1.1	-4.11446	2.24174e-06
HIST1H3G	-4.11133	1.61426e-31
FKBP4	-4.11061	3.22851e-214
RP11-697M17.1.1	-4.10391	2.47494e-17
AB015752.1	-4.09551	0.000220398
RP11-872J21.2.1	-4.09131	0.00305493
APIP	-4.09114	7.43331e-30
RP11-92C4.3.1	-4.09079	0.00350259
PRUNE2	-4.08441	1.34754e-09
FAM134B	-4.07193	2.46536e-54
RP11-115A15.3.1	-4.06358	0.000747862
WDR83OS	-4.05738	8.99412e-25
RP11-348J24.1.1	-4.05442	0.00370257
NRG3	-4.05309	8.35124e-07
GAPDH	-4.05006	0
TPT1	-4.04882	0
PTRHD1	-4.04858	4.43771e-07
BMP7	-4.04411	0
STAT6	-4.04025	5.62302e-14
RP11-393I23.2.1	-4.03609	4.79973e-10
PLA2R1	-4.03482	4.32272e-69
RP11-497G19.1.1	-4.03142	0.0015231
ZNF358	-4.02947	0.000199259
PLBD1	-4.02056	4.32751e-21
RP11-266N13.2.1	-4.0181	0.00327569
ASS1	-4.01408	7.03217e-226
KATNAL1	-4.00267	3.72428e-21
TNS4	-3.99495	1.97019e-05
TGFBR3	-3.99387	1.7415e-08
SNORD56	-3.99242	3.97175e-07
RP11-586K2.1.1	-3.98742	1.66224e-05
RPS6	-3.9858	0
FOLR1	-3.98489	0.00150519
FGFR3	-3.9815	2.02927e-32
C5orf13	-3.97838	5.76826e-19
CNTNAP3	-3.9762	0.00353361
RP11-39M21.1.1	-3.97428	0.000902805
PPIAL4A	-3.97414	9.1769e-11
RP11-170M17.2.1	-3.96576	1.56694e-08
PCDH7	-3.95713	3.1846e-96
CERCAM	-3.95631	1.1053e-90
PVRL3	-3.94694	8.10886e-17
ELOVL4	-3.94447	2.11253e-08
RP1-177G6.2.1	-3.94362	0.000543878
LMO3	-3.94295	5.44904e-18
NUDT15	-3.94192	1.00546e-22
EYA1	-3.92337	0.00331863
C9orf152	-3.92263	9.73228e-09
DIRAS1	-3.92221	0.000413703
AP2S1	-3.91925	2.39151e-68
RP11-32B5.7.1	-3.91758	0.00271727
HSBP1	-3.91593	8.58837e-107
TMPRSS3	-3.9131	1.09806e-25
VCX	-3.90735	0.0041823
LYNX1	-3.90088	0.00292703
GNG4	-3.88922	0.00147615
KY	-3.88434	8.1863e-07
CTNNAL1	-3.8819	2.55314e-22
SPTSSA	-3.88169	1.08932e-69
RP11-404I7.1.1	-3.877	0.00508682
RP11-666A20.4.1	-3.876	2.84781e-09
PCDHA5	-3.87415	5.84627e-10
GHR	-3.8716	4.15401e-58
AC024367.1	-3.86838	0.00224642
MAST1	-3.86541	7.08323e-07
GCNT1	-3.86501	8.05757e-65
RP11-349P19.1.1	-3.86394	0.00439276
RP11-572M18.1.1	-3.86394	0.00439276
AFF2	-3.86146	0.0044175
MRPL51	-3.8554	6.75015e-36
AC012531.14.1	-3.85483	0.00081184
RP11-305L7.5.1	-3.85417	0.00136683
STMN3	-3.83066	1.76351e-17
MAP1B	-3.82195	7.86517e-63
ADRA2B	-3.82063	0.00491355
HIST1H1D	-3.8193	3.76786e-70
RP11-434C1.1.1	-3.8165	1.26495e-06
RP11-30B1.1.1	-3.8135	2.83995e-20
RPL14P1	-3.81105	0.000505765
CLCA2	-3.81081	0.00372609
ACVR1C	-3.80893	0.00195673
CTB-13H5.1.1	-3.80595	1.71462e-20
UNG	-3.79957	1.45781e-54
RP11-115A15.1.1	-3.79422	0.00234821
GPR144	-3.78935	3.69498e-06
SLC12A5	-3.78399	6.48403e-30
GPX4	-3.78194	5.28749e-29
RP11-641D5.2.1	-3.78161	8.49615e-07
PON3	-3.77887	0.00445339
ZMYND8	-3.77596	0
GALNT13	-3.77248	7.45736e-07
RP11-16F15.1.1	-3.76975	0.000131053
HIST1H2BC	-3.76689	1.41376e-48
ZNF583	-3.76678	0.000648538
HIST1H1C	-3.76596	5.71576e-109
NT5M	-3.7552	0.00287499
REEP6	-3.74735	1.27122e-10
RP11-398M15.1.1	-3.74337	0.00125942
ST6GALNAC6	-3.74082	6.98894e-16
CTC-558O2.1.1	-3.74006	0.00235247
IGF1	-3.73852	0.00202328
SGPP1	-3.73815	6.5313e-24
RP11-352M15.1.1	-3.73648	0.00277847
GPR146	-3.72886	4.61235e-19
AL356806.3.1	-3.72526	0.00428597
PDGFC	-3.72332	3.08481e-06
TMEM64	-3.71868	5.0638e-229
HTRA1	-3.71633	4.0518e-07
CCDC110	-3.71626	0.00599386
FRY-AS1	-3.71626	0.00599386
RP11-465L10.7.1	-3.71406	0.000838237
LINC00222	-3.7108	1.57224e-07
MYBL2	-3.71022	1.9394e-50
SH3TC1	-3.70921	0.00114961
RP11-415L24.1.1	-3.70453	0.00351308
CRAT	-3.70146	3.42882e-07
CYP2W1	-3.70029	2.28605e-06
AC004538.3.1	-3.69853	0.000585931
AL136219.1	-3.69653	8.86483e-84
DDAH2	-3.69604	2.08219e-22
RPL13AP5	-3.69502	7.62845e-230
C14orf37	-3.69355	0.000395679
EMCN-IT3	-3.69181	0.00228563
RP11-319E16.2.1	-3.69132	1.81436e-11
AP000569.2.1	-3.69057	0.00653762
BCAT1	-3.68669	0.000567805
RP11-111F16.2.1	-3.68101	1.62553e-06
CAT	-3.68021	7.49352e-45
UBE2QL1	-3.67912	3.31902e-18
PACSIN3	-3.67732	2.22414e-23
APOE	-3.67678	0.00317381
HIST1H2BH	-3.6706	3.73218e-49
2010-09-01	-3.66979	3.01999e-32
RP11-711K1.8.1	-3.66912	0.00438819
INSL6	-3.66556	0.00472273
RPS3AP6	-3.65385	1.90299e-72
RP1-310O13.12.1	-3.65332	0.00752469
SSPN	-3.65256	0.00400598
PDE3B	-3.65168	3.97912e-45
RP11-333A23.1.1	-3.65099	0.00537951
RP1-223E5.4.1	-3.6494	0.00160482
RP11-350G8.3.1	-3.64439	0.000345432
TMEM141	-3.64277	2.29983e-46
AC145124.2.1	-3.63845	2.87078e-05
CCDC129	-3.63512	0.00547243
CSTL1	-3.63512	0.00547243
H2BFS	-3.62373	0.000637585
RP11-673C5.1.1	-3.62099	2.6527e-54
PAG1	-3.62088	2.44721e-05
VSTM2A	-3.61191	0.00162478
SPAG7	-3.60773	2.91174e-22
RP11-477G18.4.1	-3.60322	0.00765903
SCN11A	-3.59778	0.00775238
ACACB	-3.59374	2.10555e-57
AC002075.3.1	-3.58111	5.23602e-12
ABCB4	-3.57785	1.76962e-14
FAM50B	-3.57758	1.94203e-05
LRRC10B	-3.5764	0.000139617
CBX6	-3.57181	4.1305e-165
AC022431.1.1	-3.56885	0.000611701
HIST2H2AC	-3.56803	1.37155e-39
ADAM19	-3.56708	0.00285506
TTLL12	-3.56484	5.11748e-35
EGLN3	-3.56466	3.51456e-14
SLC13A3	-3.56355	2.34865e-15
SLC26A8	-3.55822	7.97123e-05
AC005162.5.1	-3.55687	0.0089045
NR2F1	-3.55539	0.00838345
ROR1	-3.55539	0.00838345
EIF4B	-3.55038	0
C1QL4	-3.55031	0.0044154
RP11-385J1.2.1	-3.5454	4.78347e-22
AL512625.1	-3.54457	9.71169e-05
RP11-535M15.2.1	-3.54334	0.00619232
DSPP	-3.5404	3.33173e-11
OLFML3	-3.53705	7.49232e-12
DNASE1L2	-3.53638	0.000119504
MYB-AS1	-3.53267	0.000238315
HIST1H3I	-3.52723	1.26568e-10
RP11-619J20.1.1	-3.5259	2.27882e-05
SCNN1A	-3.5229	1.95617e-07
PDE1A	-3.52062	6.77859e-07
PCMT1	-3.51432	1.39337e-120
RP11-556O5.5.1	-3.5117	6.34428e-05
PRDX2	-3.50669	2.63697e-142
RNU2-6P	-3.5046	0
C8G	-3.4944	0.000689069
LIFR	-3.49168	3.209e-55
HIST1H4E	-3.49051	2.66357e-60
CHRD	-3.48731	8.91336e-12
CLIC1	-3.4852	6.23597e-226
SARDH	-3.48393	9.51093e-06
RP11-379B18.5.1	-3.4832	4.83932e-29
HIST1H2BG	-3.48268	2.92287e-57
TACR3	-3.47797	0.00801731
ARFGAP3	-3.4754	5.12723e-30
RP11-364P22.2.1	-3.47028	0.0075681
EPHA7	-3.46748	2.19249e-58
PCDHA7	-3.46683	1.25238e-07
UBE2C	-3.45639	1.26438e-18
CPPED1	-3.44861	3.31676e-16
TMEM14C	-3.44673	1.63691e-31
RP11-428C6.1.1	-3.44629	1.07311e-50
RTN4RL1	-3.44331	6.09299e-21
RP11-254B13.1.1	-3.44017	3.78185e-20
FBP1	-3.43484	9.84375e-100
RCBTB2	-3.43319	1.61774e-06
RP11-830F9.5.1	-3.43097	1.69352e-09
RPL26	-3.42901	2.53374e-170
EIF4BP6	-3.42812	6.90916e-16
F3	-3.42598	1.24256e-05
RP11-95P9.1.1	-3.425	0.0111454
BEND5	-3.42445	0.00920508
MEGF9	-3.42285	2.14544e-102
RP11-54O7.3.1	-3.41987	1.68488e-39
RP11-556O5.1.1	-3.41777	0.00289001
NES	-3.41381	8.31463e-08
RP11-54D18.2.1	-3.41254	0.00310622
AC091729.8.1	-3.40838	0.00139361
CPNE3	-3.40414	0
TRAPPC5	-3.40375	3.07957e-06
RP11-279F6.1.1	-3.40078	4.44633e-12
HIST1H2AL	-3.39932	1.03853e-13
RP4-813D12.2.1	-3.39691	8.24946e-19
ZNF423	-3.39378	0.00946029
SDK2	-3.39285	0.000952374
EPHB6	-3.39055	0.000893749
F7	-3.3904	0.000532463
PAN2	-3.38156	4.50107e-119
RNASEH2A	-3.3798	1.84022e-22
TOR2A	-3.37929	9.53473e-14
SYNPR-AS1	-3.37704	0.00918448
ATL3	-3.36929	6.58404e-135
GFRA3	-3.3691	0.00576913
GGT5	-3.3691	0.00576913
AL035610.2.1	-3.36313	0.00522115
C9orf163	-3.36279	8.41765e-06
BEX2	-3.36243	0.000993171
GDPD1	-3.36202	1.74984e-21
C1QTNF9	-3.36104	0.0125382
SLC4A3	-3.35954	3.47155e-14
CBX5	-3.35741	4.36461e-300
JOSD2	-3.35026	6.75855e-05
RPL13A	-3.34716	9.60814e-301
PPARD	-3.34387	8.10093e-18
RP11-565J7.3.1	-3.3424	3.31457e-52
RP11-192P9.1.1	-3.33591	6.16281e-11
AC110491.1	-3.33251	6.83128e-06
BPIFB1	-3.33041	0.00690102
AL162151.3.1	-3.32763	0.000646813
PRDX1	-3.32595	2.82774e-153
DOCK11	-3.323	1.8804e-07
DEPTOR	-3.32034	5.1049e-16
PHPT1	-3.31676	2.26674e-41
AL161626.1	-3.31167	2.24385e-42
AC012531.25.1	-3.30437	2.06655e-06
MAPK10	-3.30384	1.72663e-17
SLC29A4	-3.30349	8.18544e-06
RECK	-3.30272	0.0037031
TUBA1A	-3.30236	3.4086e-50
KCTD12	-3.2987	1.42189e-05
SSNA1	-3.28937	2.18453e-11
PDE7B	-3.28826	0.00404413
CRYBG3	-3.28081	1.3705e-05
SKA3	-3.27804	4.47883e-13
VPS35	-3.27604	1.426e-193
YBX2	-3.27492	1.25702e-05
RP11-114G22.1.1	-3.26366	0.010599
C15orf26	-3.25742	0.000123011
NDUFB6	-3.24482	4.83633e-09
RP1-45I14.1.1	-3.24165	0.00223293
PLEKHG1	-3.23987	0.000358553
RP11-90D4.3.1	-3.2383	0.00928662
TMEM14A	-3.23309	5.11114e-22
RPL9P9	-3.23098	2.56612e-63
LYPD3	-3.22746	2.24959e-33
HIST1H3A	-3.22486	3.16576e-07
DUSP2	-3.22264	0.000115021
LA16c-313D11.9.1	-3.22133	0.0042861
RP11-181K12.2.1	-3.22118	0.0155509
RP11-742B18.1.1	-3.21859	9.861e-09
EXOC3L4	-3.21271	0.00709193
CNKSR3	-3.2125	3.65056e-11
ZNF354C	-3.21102	8.1553e-14
PALM	-3.20768	2.94668e-08
GDNF-AS1	-3.2041	0.0140401
SYK	-3.19946	6.91488e-37
CMTM8	-3.19928	0.000119856
VTRNA1-3	-3.19836	9.19645e-08
CA5B	-3.19467	5.0679e-52
EEF1A1P6	-3.19413	9.53161e-29
C17orf76-AS1	-3.19308	2.18327e-63
H2AFZ	-3.18874	2.09792e-48
RP11-3K16.2.1	-3.18487	1.48132e-09
APLP1	-3.17824	2.31299e-11
RFTN2	-3.1734	6.03945e-13
GPX3	-3.17281	3.64056e-22
SHMT1	-3.16778	2.06917e-34
NCS1	-3.16685	1.45665e-28
SYT1	-3.16538	1.06724e-87
C3orf14	-3.16376	1.89097e-121
GFRA1	-3.1636	3.98587e-297
EEF2	-3.1635	0
CXCR4	-3.16121	1.05991e-40
SNHG9	-3.15863	0.00462308
HES2	-3.15835	2.29245e-06
RCAN3	-3.15636	1.74597e-11
SLC1A2	-3.15185	2.04882e-33
DCTPP1	-3.15151	2.1274e-19
CYB5R3	-3.15149	3.39636e-42
SLITRK4	-3.15077	5.36942e-09
PARVA	-3.14966	2.68117e-55
KALRN	-3.14837	2.57289e-27
RAB31	-3.14233	5.84218e-20
C9orf123	-3.14141	8.7335e-20
RPS4X	-3.1407	2.59696e-280
AC011899.10.1	-3.13863	0.0016582
C6orf211	-3.13392	1.66862e-285
PKMYT1	-3.13311	2.97462e-17
HIST1H2BF	-3.12959	2.81079e-20
RP11-64K12.2.1	-3.12911	0.00376658
FAM65C	-3.1272	7.77011e-66
HMGB1	-3.12707	0
PNRC1	-3.12645	3.95573e-44
KIF18A	-3.124	1.32729e-33
NUDT16L1	-3.1224	3.72983e-19
RP11-93K22.11.1	-3.12158	0.00013268
RP11-1396O13.2.1	-3.12111	0.00595365
USP5	-3.11858	5.65921e-84
EPHA8	-3.1171	0.0169096
C17orf58	-3.1144	1.97352e-22
AC004985.13.1	-3.11439	5.58253e-07
SHANK1	-3.11353	0.00960822
HEBP1	-3.11273	3.9842e-20
HSPB1	-3.1117	8.58895e-117
C15orf52	-3.10523	3.29213e-05
C19orf79	-3.10011	2.00713e-09
RASA4B	-3.09758	8.52939e-19
HIST1H2BK	-3.09707	4.56124e-86
RP3-443C4.2.1	-3.09647	7.60232e-49
COL9A2	-3.09288	0.000123591
CHD3	-3.07701	2.20481e-260
APBA1	-3.07657	0.000127175
HES6	-3.07421	0.000149497
SPTLC1P1	-3.0736	5.32958e-07
TMOD1	-3.07203	0.0033101
FAM64A	-3.0705	3.73766e-05
NOD2	-3.06677	0.0111725
MFGE8	-3.06508	5.92687e-10
PCDHA8	-3.06487	2.6441e-06
SLC34A3	-3.06455	9.12458e-10
RP11-14I4.2.1	-3.06225	0.0210877
RP11-90D4.1.1	-3.06225	0.0210877
HS6ST2	-3.05979	8.13391e-24
SLC39A6	-3.05849	0
RP11-77P16.4.1	-3.05675	2.40055e-11
DNAH5	-3.0566	7.88186e-25
PAPPA	-3.05657	1.04482e-06
HIST1H3D	-3.05638	2.13074e-14
POMT1	-3.04991	1.97264e-116
RP5-842K16.1.1	-3.0469	0.00194171
CREB3L4	-3.04626	2.06175e-69
RP13-514E23.1.1	-3.04524	0.023356
RP11-76I14.1.1	-3.04385	0.0198355
ESYT1	-3.04328	2.26539e-139
YWHAE	-3.04271	5.27675e-173
RPS20	-3.04181	4.32551e-106
EIF4BP3	-3.04114	9.79005e-05
C7orf50	-3.03409	1.13609e-75
PXDC1	-3.03401	0.00445436
RP11-93L9.1.1	-3.03323	0.0102432
GARNL3	-3.03087	3.68882e-48
EVPLL	-3.03037	0.00640602
RP11-274M17.2.1	-3.03009	0.0151129
DNLZ	-3.02978	0.000255215
RP11-403B2.7.1	-3.02855	0.00620311
RP11-124L5.7.1	-3.02739	9.93417e-08
BOLL	-3.02691	1.45421e-09
RP11-556K13.1.1	-3.02207	6.96951e-22
IFI27L2	-3.02104	0.00259117
COL4A2	-3.0204	0.0158715
C1QBP	-3.01964	1.42997e-38
GTPBP6	-3.01857	5.14442e-11
SAP18	-3.01822	5.93114e-94
MSMB	-3.0161	0.00077566
ARSD	-3.01501	1.8282e-130
MCM3	-3.01376	2.14963e-113
RP11-233E12.2.1	-3.01104	4.95116e-10
SLCO2A1	-3.0105	0.0127307
ZNF335	-3.00842	7.91606e-89
PGAP1	-3.00535	3.72166e-40
RPS8	-3.0049	3.90098e-88
MPDU1	-3.00485	3.2275e-42
MB	-3.00419	1.54057e-07
RP11-264E23.1.1	-3.00379	0.0163505
MAN1A1	-3.0027	2.52777e-42
RAPGEF5	-3.00028	2.75883e-47
RPS11	-2.99633	3.46155e-261
RPL13	-2.99599	0
LYN	-2.99589	0.000279753
2006-09-01	-2.9942	0.00401048
SAYSD1	-2.99126	3.56835e-26
HR	-2.99117	1.74074e-21
RP11-240E2.2.1	-2.99075	0.0133436
RP11-46C20.1.1	-2.98998	0.0041357
GNG12	-2.98961	1.7354e-29
SELENBP1	-2.989	1.11387e-102
ABC11-48400900C8.1.1	-2.985	0.000141854
C16orf62	-2.98159	3.32761e-45
MMEL1	-2.9799	0.0143267
RP11-923I11.1.1	-2.97948	0.0181091
DNAH3	-2.9782	9.33254e-07
ESD	-2.97448	5.19449e-59
BIK	-2.97115	1.44326e-08
C3orf65	-2.96243	0.00343292
XRCC6	-2.95951	2.52732e-217
RP5-887A10.1.1	-2.95911	0.0241214
RP11-51O6.1.1	-2.95687	0.000349306
DPYSL5	-2.95527	0.0103743
RP11-304L19.5.1	-2.95495	3.04834e-06
LDHA	-2.95407	1.29776e-176
EDF1	-2.95355	1.80093e-110
RPS2P5	-2.95262	3.52635e-49
CBX3	-2.95179	2.4961e-136
TXNDC16	-2.95155	1.09617e-47
CRIP2	-2.95121	5.41846e-18
AHCY	-2.95086	6.31956e-76
UBB	-2.9506	1.81165e-222
TSPO	-2.94785	4.2137e-05
ST13P5	-2.94776	4.96982e-09
ANXA6	-2.94686	1.64889e-57
RP11-1007I4.1.1	-2.94674	0.0273802
ERGIC1	-2.94643	0
C20orf111	-2.9461	2.11858e-24
RPS23	-2.94608	4.77218e-112
TAS2R13	-2.94305	2.43087e-13
RAB36	-2.94071	3.84862e-08
RPS7P10	-2.9403	5.85627e-14
SLC29A1	-2.93967	5.27402e-22
RP11-561O23.8.1	-2.93954	1.82745e-05
MET	-2.93619	6.11096e-72
RP11-68L1.2.1	-2.93349	0.0115355
TMEM132B	-2.92855	0.00165192
PPP4R4	-2.9262	0.00454818
APLF	-2.92545	0.00496677
CRLF1	-2.92402	3.95512e-11
RPSAP54	-2.9214	4.85818e-05
CTA-392E5.1.1	-2.91415	0.0131248
RAB37	-2.91276	0.00370194
ABCA2	-2.91229	8.9041e-217
BLVRA	-2.91015	1.1588e-34
VPS37D	-2.90923	0.019087
SMC2	-2.9087	2.05972e-57
CACNA1C-AS4	-2.9076	0.0125797
CHST14	-2.90478	4.17957e-11
RP11-313L6.1.1	-2.9044	0.000336632
ACSL4	-2.90307	0.000629837
SGCB	-2.898	2.89779e-16
RPL7A	-2.89761	1.51946e-211
HPX	-2.89754	5.45116e-06
RP11-424M22.3.1	-2.89465	0.00704003
ADAMTS7	-2.89406	0.0146705
SLC9A2	-2.89281	6.99864e-69
DPP7	-2.88927	1.01985e-37
LINC00478	-2.88871	1.74689e-17
RPL41P1	-2.88717	1.01775e-71
PRPF8	-2.88568	0
PPIA	-2.88375	6.55304e-204
CLEC7A	-2.88118	0.00105155
TFPI2	-2.87829	8.95264e-08
AC097523.1.1	-2.87601	4.39721e-12
ZNF367	-2.87074	1.99022e-13
ERO1LB	-2.86988	5.01275e-16
H2AFV	-2.86877	1.28481e-76
RP11-1286E23.1.1	-2.86798	2.92325e-07
CKS2	-2.86767	2.23725e-19
SSR1	-2.86651	2.19585e-169
RAB3D	-2.86572	4.91287e-175
PPIAP29	-2.86372	0.00293993
RP13-225O21.5.1	-2.86334	0.0187302
RP11-351I21.10.1	-2.86331	0.0164185
SALL2	-2.86231	3.2056e-06
GPR98	-2.86196	0
PIGT	-2.86128	1.10572e-125
CD9	-2.8591	2.22498e-157
FKBP8	-2.85785	3.06936e-38
IL16	-2.85746	0.00216218
MUT	-2.85732	1.68484e-33
MRP63	-2.85668	2.21141e-27
AC140481.1.1	-2.8554	1.39176e-29
RSPH1	-2.85495	1.74246e-06
FGF12-AS1	-2.85393	2.00874e-08
FBXW5	-2.85341	7.53411e-35
PIP5K1P1	-2.85331	0.012801
ARHGAP25	-2.85277	0.0140242
RP11-1281K21.7.1	-2.85225	0.00495656
ARL4C	-2.85015	4.02736e-06
CDCA7L	-2.84794	1.17498e-19
PARP11	-2.84588	7.11311e-07
TST	-2.84569	1.48538e-11
MGST3	-2.84504	2.6213e-19
ST13P3	-2.84391	0.00022789
KIF5C	-2.84133	2.91253e-80
NXPH3	-2.83778	0.00645925
SEMA3F	-2.83394	3.82422e-64
PKHD1L1	-2.83122	4.93752e-05
PITPNM3	-2.83002	5.25524e-06
EIF4A1	-2.82865	0
RPL10P3	-2.82826	0.0202183
MARCKS	-2.8274	1.16826e-74
EMID1	-2.82686	1.23016e-08
GPR137C	-2.82621	1.84315e-23
SYNE1	-2.82606	3.57537e-49
ALDH9A1	-2.8252	9.17782e-28
RPL4	-2.82491	1.87417e-291
DEPDC1	-2.82436	3.61962e-23
HNRNPA3P5	-2.82363	0.0089411
PRDX5	-2.81947	3.27522e-31
CTA-360L10.1.1	-2.81861	0.0209892
PCIF1	-2.81837	1.61955e-19
AL078633.1	-2.81804	7.87549e-05
DENND2C	-2.81709	1.49598e-29
ABCC6	-2.81074	0.00107063
MYRIP	-2.81072	3.4742e-11
AGPAT2	-2.80916	1.29553e-18
ZNF347	-2.80896	3.11634e-05
RPRM	-2.80788	4.36626e-06
BAIAP3	-2.80781	1.90732e-19
GPSM1	-2.8038	1.04451e-12
RPL15	-2.79977	5.95233e-191
PSMB6	-2.79773	2.61685e-24
RP5-1073O3.2.1	-2.79745	6.20377e-10
CCDC144NL	-2.79684	0.000830952
RP11-877E17.2.1	-2.79673	5.19238e-13
RPSAP58	-2.79653	2.95138e-35
TRIM36	-2.79619	4.57176e-14
TMBIM6	-2.79468	0
HIST2H2AB	-2.79401	2.1044e-25
PROX2	-2.79392	8.81154e-07
EFHA1	-2.79222	6.69689e-56
RPL3P4	-2.79216	0.00851902
CGNL1	-2.79116	2.90278e-16
ZC3HAV1L	-2.78996	4.72558e-09
TMEM8B	-2.78865	1.67781e-06
FXYD6	-2.78786	0.0345413
MRPL45	-2.78552	2.2229e-19
EAF2	-2.78548	6.50994e-06
RP11-661G16.1.1	-2.78367	0.0355921
AKAP12	-2.78309	2.27422e-05
TXNDC12	-2.78159	3.46062e-44
C1orf213	-2.78044	0.00212277
ARID5A	-2.77972	0.00289646
RNF39	-2.77764	0.000114685
RP11-706O15.5.1	-2.77758	0.00126141
GRM4	-2.77495	8.93475e-26
LITAF	-2.77453	1.35628e-81
RIMS3	-2.77313	0.00020456
CENPM	-2.77284	3.51771e-06
RGS22	-2.77183	0.00335683
TAS2R14	-2.77161	1.48911e-13
RP11-279F6.2.1	-2.77113	0.0236928
RPL35	-2.7711	1.0654e-118
GLIPR2	-2.76873	0.0230325
AURKB	-2.76766	3.52604e-05
FMO2	-2.76764	0.00299161
SLC15A2	-2.76755	2.30996e-22
C2orf72	-2.76747	0.00819384
GADD45GIP1	-2.76746	1.64172e-10
TRIM3	-2.76618	1.05307e-33
UHRF1	-2.76575	3.70979e-34
GTF3C1	-2.76523	0
RP4-569M23.2.1	-2.76258	1.37577e-63
MEX3B	-2.76231	0.000200241
CHSY3	-2.7622	0.00108671
SURF4	-2.76043	4.76438e-240
MGC14436.1	-2.75936	0.0326318
ATP2C2	-2.75803	8.74432e-95
RP11-483P21.3.1	-2.75793	3.119e-08
NCALD	-2.75583	1.83683e-06
TMEM106C	-2.75353	1.76452e-54
PHOSPHO2	-2.75178	4.26457e-16
NACA	-2.74964	5.80008e-170
TCEB2	-2.74527	5.63652e-28
BSG	-2.74488	1.54941e-147
ATP13A4	-2.74296	0.00016185
GRIP1	-2.7417	3.42425e-23
CHRM1	-2.7413	0.0050636
NKAIN1	-2.7409	0.000343142
CD44	-2.74063	1.05064e-43
RP11-159F24.4.1	-2.73968	4.57008e-16
MRPS24	-2.7393	5.21986e-13
PHB2	-2.73839	4.61907e-58
ETHE1	-2.73593	2.81264e-05
TYRO3	-2.73377	1.1922e-10
RPL9P8	-2.73311	3.8908e-33
PRKD3	-2.73196	9.47965e-36
TUBA1B	-2.73138	4.636e-41
CEACAM16	-2.73128	0.0193259
PEBP1	-2.73041	4.50921e-63
THEG	-2.73008	0.00195632
MED11	-2.73004	5.06214e-05
SLC35B2	-2.7294	5.35798e-47
CMTM4	-2.72883	1.29266e-43
ANGPT1	-2.72801	0.0225382
DTX4	-2.72651	8.24425e-07
SRPX	-2.72594	0.0159862
IGSF5	-2.72361	0.0193119
VASH1	-2.71671	2.66447e-09
RP11-266K4.12.1	-2.71623	0.0163246
TWSG1	-2.71508	1.76556e-53
KIAA0664	-2.71338	1.83418e-66
PAFAH1B3	-2.71087	2.67717e-12
RP11-255L13.1.1	-2.70999	6.57142e-05
GPRIN3	-2.70881	1.01418e-08
RP11-67K19.3.1	-2.70822	7.68671e-13
MKX	-2.70796	0.0100675
RP11-241F15.3.1	-2.7073	4.96495e-05
MRPS12	-2.70723	2.69794e-10
KCNIP3	-2.70589	0.000292353
RP11-425L10.1.1	-2.70574	3.49982e-30
MID1	-2.70538	4.1046e-06
RP11-473C19.1.1	-2.70483	2.65461e-06
RPP40	-2.70352	8.77074e-13
TFEB	-2.70075	4.95188e-05
CACNA1G	-2.69987	0.0338647
ZNF688	-2.69929	5.59752e-07
KIAA1586	-2.69735	2.0993e-15
PEMT	-2.69546	1.30414e-07
EIF4EBP1	-2.69505	1.29271e-09
RPS5	-2.69258	1.28952e-152
CTA-221G9.10.1	-2.68911	0.000502288
MLLT3	-2.68707	3.50479e-55
ANKRD50	-2.68706	1.48298e-145
AKR1C2	-2.68632	1.32389e-13
TRPV4	-2.68586	1.46077e-07
IL17D	-2.68385	0.0026151
ISOC2	-2.6834	4.19337e-15
RP11-796I2.2.1	-2.68162	0.0404637
WDR18	-2.68064	3.74444e-05
RPL5	-2.68039	5.31763e-72
AL137059.1	-2.67936	0.0242742
AC098973.2.1	-2.67843	0.00250277
RP11-23J18.1.1	-2.67479	2.75967e-05
POLR2I	-2.67389	1.74425e-06
MTND2P23	-2.67385	0.0242549
PPIL1	-2.67369	1.08672e-13
SARS2	-2.6733	7.68538e-21
LINC00271	-2.67302	0.0156941
RASL10A	-2.67058	0.0236815
CARKD	-2.66977	6.45738e-30
SDC4	-2.66938	4.23109e-78
AC099684.1.1	-2.66929	2.02076e-10
LUZP2	-2.66926	0.0472675
FZD7	-2.66866	1.25395e-12
AKR1C3	-2.66827	0.000461532
GALNT14	-2.66712	1.73324e-11
ALDH4A1	-2.66107	3.89649e-09
RP11-93M12.1.1	-2.66082	0.00959946
ZDHHC20	-2.6606	2.40488e-62
PDCL	-2.65986	4.3043e-23
SIRPA	-2.65958	0.0347635
PFN1	-2.65816	7.1191e-63
TGFBR1	-2.65795	2.25119e-67
ZNF525	-2.65769	1.27423e-40
HSPBP1	-2.65569	2.80702e-06
MCM2	-2.65464	3.54454e-51
HIST1H2BE	-2.65359	2.12291e-10
TRMT112	-2.65338	1.89177e-37
BRI3BP	-2.65297	6.43688e-104
FUNDC1	-2.65116	2.69013e-09
DPP4	-2.65093	0.00155403
MEA1	-2.65067	6.04735e-18
LFNG	-2.64727	1.41631e-27
FEN1	-2.6464	8.12507e-15
VIPR2	-2.64509	1.03864e-05
BIRC5	-2.64472	9.5888e-18
ATP11B	-2.64456	4.95099e-93
U70984.1.1	-2.64412	0.0252838
PGM2L1	-2.64388	1.09201e-12
2003-09-01	-2.64324	0.00116088
TTK	-2.64232	7.86617e-25
COQ7	-2.64207	1.02096e-14
RPS28	-2.64053	1.18474e-22
PDK1	-2.63924	1.1485e-16
PCDHA3	-2.63864	0.000421885
ACOX2	-2.63711	0.0010334
C4orf52	-2.63599	0.000122984
POTEJ	-2.63581	2.44915e-28
KRT8P4	-2.63565	1.9062e-15
GOT2	-2.63549	6.83046e-54
RAB20	-2.6353	0.000428364
TAS2R10	-2.63396	0.00218024
RP11-493L12.2.1	-2.63379	3.50924e-07
C3orf58	-2.6314	5.69621e-56
TRAPPC1	-2.63008	6.30549e-11
SGK196.1	-2.62991	6.22079e-26
SYNGR1	-2.62618	6.6186e-18
FANCG	-2.62598	6.52932e-28
RPL11	-2.62559	1.22652e-187
SPDEF	-2.62443	5.08719e-60
SNAPC2	-2.62059	0.00680215
AC011284.3.1	-2.6198	0.00920508
APRT	-2.61886	1.08385e-30
MZT1	-2.61725	4.23998e-09
EOMES	-2.61718	0.00277522
SLAIN1	-2.61542	2.27685e-07
NDUFA6	-2.61345	6.00823e-19
NDRG1	-2.61341	1.40361e-31
PTPRQ	-2.6133	2.20115e-13
PLIN3	-2.60864	5.84433e-21
H2AFJ	-2.60774	1.46013e-32
BHLHE41	-2.60703	0.00554624
NFU1	-2.60698	4.94487e-11
FMO6P	-2.60679	0.0182643
RP11-379B18.4.1	-2.60482	4.44358e-12
SYS1	-2.60324	4.96314e-25
LAPTM4B	-2.60307	3.44971e-154
ATP5B	-2.60034	1.24291e-231
FBXO5	-2.60016	6.08708e-17
CALML5	-2.59909	0.0393402
COL18A1	-2.5986	3.33465e-50
ELP2	-2.59715	0
FITM2	-2.59699	9.17098e-31
PTPLAD1	-2.59689	1.66891e-157
ABCA3	-2.59548	8.3817e-64
CDCA7	-2.59476	9.61983e-07
LCN12	-2.59341	0.00508844
TMEM97	-2.59162	1.92244e-28
ANKRD57	-2.59123	2.99312e-13
ENTPD2	-2.5898	3.36681e-11
PAX9	-2.58956	5.45013e-09
MME	-2.58942	6.5928e-22
RABAC1	-2.58879	4.06382e-10
NDUFB11	-2.58852	8.92793e-32
RP11-202D18.2.1	-2.58677	0.0317915
AC073957.15.1	-2.58488	3.42756e-06
GAS2L1	-2.57892	1.10919e-07
SLC1A5	-2.57891	3.61886e-257
CEP78	-2.57654	1.55915e-22
SF3B5	-2.57535	7.34031e-15
MPP6	-2.57207	9.27207e-16
PSTPIP1	-2.57203	0.0345842
ARHGDIG	-2.56885	0.0106475
BACE2	-2.56836	1.65083e-19
CDK2	-2.56829	3.40508e-19
MIR491	-2.56816	0.00902884
IQUB	-2.5679	3.3171e-05
CAPG	-2.56444	1.59852e-12
POLD2	-2.56336	7.93669e-23
MCRS1	-2.56324	4.03163e-39
CTD-2256P15.2.1	-2.56205	0.00487222
CS	-2.56177	2.84674e-98
DUT	-2.56085	3.609e-12
BNIP3L	-2.56083	5.09038e-35
CREB3L1	-2.5607	4.18229e-08
ARL6IP1	-2.56007	1.39018e-184
C6orf130	-2.55912	3.31489e-21
KCNS3	-2.55885	5.38833e-08
RP11-462P6.1.1	-2.55823	0.000191247
CTD-2228K2.7.1	-2.55802	5.15763e-11
RP11-233E12.1-001.1	-2.55781	6.97384e-09
MMP9	-2.55671	0.00328445
AC008038.1	-2.55644	9.9926e-14
ITGA11	-2.5554	0.0428866
IMPDH1	-2.55488	3.41295e-44
TOMM22	-2.55433	7.52007e-16
PSMB7	-2.55139	4.16767e-105
VWFP1	-2.54915	4.02344e-05
UQCRH	-2.54502	2.00808e-31
DTL	-2.5439	2.13991e-13
UNC13B	-2.54355	9.03772e-92
RPL10A	-2.54301	5.78059e-140
CA2	-2.542	6.54661e-06
RPS2	-2.5394	2.62488e-121
DLX2	-2.53825	0.00856473
RASA4	-2.5378	1.22488e-12
LANCL2	-2.53761	5.00178e-18
GNG13	-2.53714	0.0253664
GRIK4	-2.53703	0.0425302
RP11-183G22.1.1	-2.53703	0.0425302
SULF1	-2.53653	8.45148e-08
HOTAIR	-2.5351	0.000118315
C22orf32	-2.53436	2.93377e-07
DCLK2	-2.5306	0.0217718
RP11-434O22.1.1	-2.53057	1.32328e-14
AC016745.3.1	-2.53048	9.2135e-06
PRINS	-2.53014	0.0209892
ANKS1B	-2.52967	2.30341e-76
PRRC2B	-2.52961	0
RP1-309F20.3.1	-2.52937	2.5822e-05
RN5S1	-2.52854	0.0103412
RP11-58A17.3.1	-2.5278	0.0324362
PCDHA2	-2.52773	0.000261157
ZMYND11	-2.52716	1.33293e-65
ZNHIT2	-2.52675	0.000732709
STAU2	-2.52627	1.76654e-59
MOSPD3	-2.52414	0.000121012
MRPS18B	-2.52389	1.39602e-17
WLS	-2.52341	0.0196802
ADM2	-2.52305	2.24459e-06
ZCRB1	-2.52061	7.57691e-12
DBIL5P	-2.51997	0.030909
AC093510.1	-2.51836	0.00133033
LMO4	-2.51822	1.79764e-05
NCAM2	-2.51818	1.90642e-74
VDAC1	-2.51579	2.56617e-106
RPL41	-2.51476	0
RP3-439F8.1.1	-2.51452	1.03457e-07
FRMPD3	-2.51408	0.0364852
SLC44A3	-2.51044	0.000189785
ACOT8	-2.5072	3.73642e-19
RP11-431N15.2.1	-2.50626	0.032203
RP11-841C19.6.1	-2.506	1.58472e-09
FANCE	-2.50573	1.0523e-05
C16orf13	-2.50198	2.36027e-09
TEAD3	-2.50138	1.97166e-13
ST13P4	-2.50094	0.0214749
IMPA2	-2.50078	7.81672e-06
SNRPF	-2.50049	1.59622e-17
ING1	-2.49843	1.52439e-07
CTD-2124B20.1.1	-2.49765	2.70008e-15
AC005534.9.1	-2.49692	0.00920508
RP1-319M7.2.1	-2.49581	0.0172376
LNX1	-2.49523	7.69103e-17
TP53RK	-2.49355	2.09867e-21
TRIM71	-2.49243	0.0389784
TTLL7	-2.4924	5.63672e-06
RP11-319E16.1.1	-2.49172	1.88206e-05
ATP2A3	-2.48979	3.03909e-81
PLD6	-2.48862	1.62926e-07
ITM2C	-2.4854	2.73809e-12
HIST1H2BD	-2.48354	2.19606e-49
TAS2R50	-2.48318	5.25248e-06
TRIM32	-2.48307	4.93019e-21
TRIM38	-2.48261	7.80203e-08
ORAI3	-2.4821	1.36122e-08
AL138831.1	-2.48142	2.15726e-07
TTYH3	-2.48021	2.78143e-17
EIF5AL1	-2.47994	0.034269
KDR	-2.47994	0.034269
POLR2L	-2.47881	9.07682e-09
GTSE1	-2.4783	4.77636e-12
BVES	-2.47822	0.0335029
TMEM17	-2.47763	0.0151806
NRM	-2.47731	0.000216801
ZNF730	-2.47529	1.91457e-06
ATP5C1	-2.47382	1.78363e-99
CTD-2165H16.3.1	-2.47213	0.00655653
LMBR1	-2.47065	1.49582e-186
NUBP1	-2.47019	3.75887e-06
TTC30A	-2.46985	3.17454e-11
CDCA3	-2.46885	0.000566706
TMEM170B	-2.46848	8.98383e-17
NEK6	-2.46847	8.39741e-79
RP11-181D18.2.1	-2.46748	0.00147227
TTC7B	-2.46552	2.0738e-11
VASN	-2.46521	1.02106e-07
RAB24	-2.46519	0.00714342
COPZ1	-2.46369	4.42623e-48
TUSC1	-2.46365	3.59714e-05
RP11-305L7.6.1	-2.46322	0.0083785
ENTPD8	-2.46216	0.00541877
FAM83B	-2.46176	1.26105e-182
LINGO4	-2.46056	0.00200329
RASSF8	-2.46001	2.22266e-73
RNF157	-2.45978	0.00090466
FARS2	-2.45921	2.56285e-13
ANKRD18EP	-2.45888	9.99319e-14
AL590993.1	-2.4587	9.14699e-18
AC005754.1	-2.45813	0.00212026
RPS17	-2.45807	1.83849e-73
ELFN2	-2.45628	0.00618909
RP11-288D9.1.1	-2.45389	0.0167113
CYP4F30P	-2.45332	8.53017e-17
CD151	-2.45047	8.31431e-40
C20orf3	-2.4491	3.53349e-145
AF178030.2.1	-2.44784	9.5703e-54
PIK3IP1	-2.44778	2.20599e-12
FAM115B	-2.44734	2.22736e-39
NDUFA8	-2.44637	1.62344e-10
NINJ1	-2.44596	1.36975e-32
MRPL50	-2.44531	3.54497e-18
AC092620.3.1	-2.44513	0.0419971
CKMT1A	-2.44483	7.17382e-13
OTOGL	-2.44378	0.00026186
TUFM	-2.44309	4.76659e-105
TRPS1	-2.44293	0
MURC	-2.44245	0.00367692
DSP	-2.44192	0
RPL18A	-2.44074	1.03243e-77
SEPN1	-2.44039	1.66945e-16
GNB2L1	-2.43955	3.26549e-245
N6AMT2	-2.43657	6.86167e-07
FMO3	-2.43515	0.00361763
RALA	-2.43318	5.73388e-17
RP11-626G11.4.1	-2.43169	0.0101006
ARF5	-2.43104	1.2318e-18
STRAP	-2.43038	1.77761e-28
SLC24A3	-2.42969	9.32504e-21
COL28A1	-2.4256	8.01806e-23
RAP2A	-2.42486	6.20068e-13
PA2G4	-2.42432	7.93134e-39
EFNA5	-2.42307	1.87726e-15
FAR2	-2.42294	2.03852e-10
DYNLL1	-2.42252	3.10977e-35
RP11-104G3.2.1	-2.4225	0.0226611
E2F7	-2.42165	2.86113e-13
TMEM163	-2.4214	0.00165771
IDH2	-2.42058	9.17009e-64
FAM111B	-2.41929	2.26071e-11
RP11-393B14.1.1	-2.41879	0.00375618
MRPL28	-2.41855	1.6266e-16
AB015752.3.1	-2.41772	3.31699e-05
CCNA2	-2.41769	6.63024e-18
STUB1	-2.41626	2.94024e-06
SHMT2	-2.41498	8.21594e-31
MRPS35	-2.41366	1.70138e-18
TEDDM1	-2.41339	0.0393666
TAS2R31	-2.41295	3.57369e-10
TRAPPC2L	-2.41198	2.60066e-28
PAQR4	-2.41192	1.37794e-08
ALOX15	-2.41187	1.29207e-08
BCAT2	-2.41111	8.34059e-18
NDUFAF4	-2.41078	9.29559e-07
PERP	-2.41068	1.38995e-106
ARHGAP33	-2.40963	4.71702e-07
RPL7L1P8	-2.4096	0.0414006
HMG20B	-2.40906	6.21064e-18
DPY19L2P1	-2.40867	3.63746e-05
F2R	-2.40823	0.00126412
HIST2H3D	-2.40812	6.29574e-08
MED22	-2.40753	5.6172e-43
SHCBP1	-2.40723	3.29898e-11
TBC1D4	-2.40699	1.22726e-31
GDI2	-2.4069	7.29138e-137
COMMD6	-2.4053	2.76381e-07
TRIM2	-2.40455	1.27271e-07
ATP4B	-2.40397	0.0338563
XRCC6BP1	-2.40379	2.33668e-05
CCDC19	-2.40306	0.00216503
CKAP2	-2.40256	1.42078e-57
DDX11	-2.40062	3.32095e-41
RPL12P8	-2.40032	9.2414e-05
DRG2	-2.39937	2.32312e-23
ANLN	-2.39881	1.19052e-59
ADRA2C	-2.39734	8.96181e-05
PIM3	-2.39596	2.97826e-12
EID1	-2.3956	1.39854e-18
MIOS	-2.39476	1.93534e-68
CYBA	-2.39445	3.36693e-45
MARS2	-2.39401	4.13464e-13
HIST1H2BO	-2.39393	3.81291e-14
SLC35C2	-2.39382	6.17557e-40
GM2A	-2.39071	3.92501e-18
DLX1	-2.39042	1.25187e-11
RAB11B	-2.38884	4.18549e-07
IQGAP3	-2.38786	1.40532e-54
FBN2	-2.38691	8.21689e-07
CTSL2	-2.38687	4.12472e-06
RMRP	-2.38436	0
PBK	-2.38359	2.08785e-08
SCO2	-2.38182	0.00051678
GANAB	-2.38159	0
KBTBD7	-2.38058	2.35956e-26
AIG1	-2.37975	3.71856e-17
BMP4	-2.37938	1.21555e-07
RP11-475C16.1.1	-2.37818	0.000182762
RP11-407N17.4.1	-2.37734	0.0213915
C9orf116	-2.37705	0.000634934
HSPA2	-2.37471	0.000135097
RP11-40H20.2.1	-2.37285	0.00230093
GS1-358P8.4.1	-2.37238	3.18308e-35
RAN	-2.37225	1.80816e-132
GPR39	-2.37162	7.94889e-08
MAMDC4	-2.37036	5.87119e-37
PCYOX1	-2.36817	9.27522e-110
RP11-203F10.6.1	-2.36778	7.85365e-10
LINC00493	-2.36696	6.21031e-12
CENPJ	-2.36597	4.1496e-29
CHN1	-2.3657	1.21412e-11
AC016839.1	-2.36466	0.000216841
RP11-572P18.1.1	-2.36409	1.00713e-15
ST8SIA6	-2.36351	2.18637e-14
SNRNP48	-2.36341	2.49524e-20
SLC6A6	-2.36313	2.24277e-52
PRDX6	-2.36232	2.23939e-89
C2orf27A	-2.36046	8.29521e-18
THRA	-2.36	3.2796e-06
TMEM159	-2.35916	7.39544e-21
MAP4K5	-2.35831	1.36682e-81
RP11-8L2.1.1	-2.35815	4.3993e-10
AC073346.2.1	-2.35814	1.82689e-11
AC093627.9.1	-2.35797	0.0107456
CHCHD2	-2.3573	1.20957e-25
CUL7	-2.35659	1.657e-85
FLYWCH2	-2.35548	1.90675e-08
TLN1	-2.35477	4.02893e-187
ETFB	-2.35363	5.50192e-15
IFT88	-2.35156	8.25215e-36
SRD5A3	-2.35105	4.50286e-15
RP11-711K1.7.1	-2.35057	0.000715254
SLC43A1	-2.3494	0.000251044
CLIC3	-2.34675	9.44531e-06
SH3BGRL3	-2.34593	3.36884e-05
EPHB2	-2.34564	1.24486e-07
KIAA1467	-2.34556	4.94104e-42
C7orf41	-2.34308	8.89246e-20
PLCH1	-2.34172	1.84995e-26
INPP5J	-2.34157	8.34744e-07
NPDC1	-2.34083	1.31024e-50
RP5-1092K5.2.1	-2.34066	0.0223999
SLC9A3	-2.34041	1.28025e-06
TRERF1	-2.33855	6.91197e-47
CMAS	-2.33851	1.04135e-13
AC069286.1	-2.33789	0.0207639
HOXC6	-2.33754	0.0144245
ZNF658	-2.33606	0.0021722
CHPT1	-2.33601	4.83962e-24
TOMM34	-2.33543	1.30435e-16
ERGIC2	-2.33524	2.79769e-44
ECHS1	-2.33519	9.08736e-40
EMP2	-2.33438	1.70431e-245
FAM129B	-2.33427	2.73169e-101
ATP5F1	-2.33341	3.75559e-68
FAM113B	-2.33305	3.75554e-05
NDRG2	-2.33287	0.000196749
GGH	-2.33276	4.19176e-11
TMEM38B	-2.3323	2.87126e-26
SMCR7	-2.33196	1.06689e-06
POC1A	-2.33113	8.10568e-06
CASKIN1	-2.33112	3.39346e-05
IYD	-2.3307	0.0455613
FBXL3	-2.33068	3.70715e-23
TMEM107	-2.33045	8.00559e-05
SMAD9	-2.33025	0.000290775
HCAR2	-2.33003	0.000423621
FAM20C	-2.32906	2.77535e-09
EIF1AX	-2.32835	6.09769e-47
ACADVL	-2.32399	2.76609e-109
PRKCG	-2.32246	0.0323164
PTTG1IP	-2.32172	5.48867e-75
CHMP1A	-2.32128	1.11846e-39
CTD-2134A5.4.1	-2.32101	0.0465436
CTBP2P1	-2.32098	0.000364235
RP11-250B2.1.1	-2.3206	0.00132764
NUDT8	-2.3198	0.0281114
CAPNS1	-2.31927	8.30676e-57
NDUFA7	-2.31854	7.04999e-07
VASP	-2.31781	1.8478e-38
TMTC1	-2.31634	8.4943e-06
RP11-841C19.1.1	-2.31583	0.0383203
SNRPD2	-2.31492	2.24547e-39
SLC38A4	-2.31399	7.3003e-17
DNAJC22	-2.31333	3.09008e-38
C12orf34	-2.31246	0.00265357
METTL9	-2.31215	2.17214e-32
CTD-2173L22.4.1	-2.31135	0.00949235
RPUSD1	-2.31022	7.4082e-10
TMEM88	-2.31004	0.0428323
THRB	-2.30983	1.698e-17
CKMT1B	-2.30978	7.01376e-16
GATSL2	-2.30957	0.000629669
C14orf80	-2.30904	2.278e-10
KLHL32	-2.30872	0.0209818
TBCB	-2.30744	3.17568e-23
NCOA5	-2.307	3.77916e-36
SYN3	-2.30667	0.0127703
RPL6	-2.30663	1.7907e-232
AC016747.3.1	-2.30577	9.32663e-05
CDC42EP2	-2.30406	0.0249162
OBSCN	-2.30366	3.2281e-102
ABL1	-2.30225	3.27162e-104
CTB-12A17.1.1	-2.29858	9.43772e-05
TMEM203	-2.29772	2.76725e-11
AATK	-2.29682	0.00572379
RP4-809F4.1.1	-2.29664	0.0258221
TGFA	-2.29598	7.79953e-08
UFL1	-2.29589	5.469e-70
RP3-523K23.2.1	-2.29589	1.0611e-45
COX4I1	-2.29579	3.29637e-61
FSD1L	-2.29563	2.25558e-18
DPM3	-2.29524	0.00203719
AKAP6	-2.29513	0.0158044
PTPRF	-2.29481	0
RP13-225O21.3.1	-2.29413	0.00262749
IGFBP2	-2.29317	3.49744e-22
SERINC3	-2.29296	2.98896e-124
ACO2	-2.29237	1.30477e-23
C9orf140	-2.29232	3.18388e-17
RNF224	-2.2902	9.92364e-05
DOK1	-2.28928	0.00422794
FAM104B	-2.289	0.00394661
C17orf57	-2.28794	2.42383e-20
RP11-345P4.5.1	-2.2874	0.00270613
PGAP3	-2.28739	1.05774e-08
ICAM3	-2.28732	8.13983e-05
RPL24	-2.28685	4.08388e-70
HSDL1	-2.28653	2.68689e-46
DMC1	-2.2862	0.00158725
ECI2	-2.28454	3.80294e-06
COL7A1	-2.28373	4.36967e-09
RP11-22B23.1.1	-2.28335	1.81979e-12
SLC11A1	-2.28324	0.0150896
LSMD1	-2.28177	5.56756e-05
SEC63	-2.28104	8.02724e-106
FIBCD1	-2.28065	2.63084e-13
AKNAD1	-2.27984	0.022326
NDUFA4	-2.27959	1.31134e-39
UPK3B	-2.27954	0.000771423
UFC1	-2.27907	1.25987e-17
AHNAK2	-2.27751	5.16578e-14
NCAPG	-2.27745	1.8063e-22
PTPRS	-2.27668	6.84548e-53
CNPY3	-2.27655	1.24169e-27
RP11-187C18.6.1	-2.27487	0.0239691
RP3-406P24.1.1	-2.27394	0.00434784
CYCS	-2.27377	6.06553e-34
NXPH4	-2.27332	0.0291782
MAPK15	-2.27277	1.45766e-08
TPK1	-2.27259	1.62778e-07
RP5-1027G4.3.1	-2.26985	8.20296e-10
TMEM54	-2.26941	4.00784e-07
E4F1	-2.2694	2.61587e-28
C1orf129	-2.26833	0.0103732
RP11-204J18.2.1	-2.26828	0.0081336
NAGA	-2.26798	1.96252e-15
RP5-916L7.1.1	-2.26767	0.00310325
RP1-99E18.2.1	-2.26753	0.0329038
KCNS2	-2.26656	5.71048e-09
MTFR1	-2.26644	1.80148e-36
CALM1	-2.26482	1.5444e-109
RP11-303G3.6.1	-2.26477	0.032616
GLCE	-2.2647	4.2914e-40
RPL8	-2.26328	4.93535e-151
EIF5A	-2.26201	1.77459e-19
LSM3	-2.26095	2.82614e-17
ELL2	-2.26079	2.51244e-12
CARD9	-2.26036	4.18951e-05
PCDHB15	-2.25954	0.00076506
DGCR6L	-2.25909	0.000121603
RP11-406H23.3.1	-2.25884	0.000734782
PCSK1	-2.25866	0.0392197
AC004448.3.1	-2.25813	5.13304e-12
DDX12P	-2.25749	7.44245e-14
RABGAP1	-2.25654	3.27173e-211
POM121L1P.1	-2.25574	0.0102904
CTD-2266L18.1.1	-2.25531	0.037846
PRB4	-2.25508	0.0195264
ATP5D	-2.25438	0.000348033
HEBP2	-2.25343	1.16553e-16
LSM5	-2.25293	1.53194e-17
FAM71C	-2.25279	0.00236473
THOC7	-2.25138	4.13866e-70
TMEM106B	-2.25117	1.87164e-31
MRPL37	-2.25077	2.86396e-13
TENC1	-2.25059	1.99695e-24
JPH1	-2.24999	2.37894e-10
HGSNAT	-2.24965	1.29634e-20
ITGA2B	-2.24948	0.0176376
KLHDC3	-2.24885	1.39078e-24
GPR19	-2.24548	0.0486186
SLC25A11	-2.24504	1.76073e-15
MFSD10	-2.24465	6.1331e-15
RP11-65F13.1.1	-2.2446	6.44642e-05
C13orf27	-2.24374	0.000399415
CD24P4	-2.24372	2.26436e-136
FAM115A	-2.24348	3.18641e-104
BCYRN1	-2.24344	1.52148e-29
AC007365.3.1	-2.2423	0.0458517
CDV3	-2.24193	1.16506e-93
WDR54	-2.24143	1.97987e-11
RP11-204J18.3.1	-2.24121	3.27024e-17
DOK4	-2.24102	0.000108286
RP11-233E12.4.1	-2.24084	3.22184e-05
NENF	-2.23914	1.89029e-08
LRP3	-2.23907	7.25129e-09
ATP5SL	-2.23612	1.45381e-09
GABARAP	-2.23538	4.75274e-16
RPLP0	-2.23501	6.53931e-260
MLEC	-2.23442	1.35541e-98
STK17B	-2.23396	4.61833e-12
DEGS2	-2.2337	1.08312e-05
AB015752.4.1	-2.23326	0.00334986
TUSC3	-2.23277	5.7771e-40
FAM114A1	-2.23238	2.03084e-12
RPL19	-2.23208	3.62204e-94
MCM6	-2.23169	2.80988e-50
RP11-279F6.3.1	-2.23034	0.0107129
RPL18AP3	-2.22996	0.000136298
CALM3	-2.22972	5.81284e-42
PFKL	-2.22903	7.2436e-73
RP11-122G18.7.1	-2.22886	0.0292183
CD8A	-2.22856	0.0476505
FAM214B	-2.22794	2.61727e-10
NPY1R	-2.22762	6.03659e-05
PPP1R11	-2.22728	9.29728e-13
RPS3A	-2.22658	8.6001e-73
KIAA1715	-2.22643	2.43259e-38
RPL23A	-2.22636	1.46347e-123
PGBD5	-2.22617	0.0195859
BLM	-2.22553	4.69692e-17
MMS22L	-2.22546	3.54418e-44
CRYL1	-2.22451	4.38031e-08
ARGLU1	-2.22424	1.18516e-58
KLHL13	-2.22421	0.0177482
CCDC78	-2.22226	3.58946e-26
CMTM6	-2.22215	2.78373e-42
B3GALT4	-2.22196	0.00198368
B3GALTL	-2.2219	4.61814e-13
KCNH2	-2.22184	5.91665e-05
ISCA1	-2.2217	2.27614e-15
CCDC126	-2.22152	0.00015383
C19orf43	-2.22147	6.61645e-21
GPANK1	-2.2208	0.000252233
RPLP2	-2.22051	3.54108e-28
HSPA12A	-2.22004	1.45634e-08
IPO5	-2.21943	1.46694e-65
SYNGR2	-2.21943	1.00694e-64
TMEM19	-2.21941	6.85697e-10
PIGO	-2.21901	6.18263e-47
MIS12	-2.21881	4.62419e-12
RPS10	-2.21867	2.28101e-68
FZD8	-2.21852	0.00955195
ROMO1	-2.21795	2.71127e-06
KNDC1	-2.21698	1.51537e-08
RP11-537E18.1.1	-2.21575	0.033686
DPCD	-2.21536	1.09797e-06
ALG10B	-2.21498	6.99644e-11
ADRBK2	-2.21427	1.10493e-06
DDB1	-2.21393	2.95638e-182
RPL23	-2.2138	2.145e-35
RPL14	-2.21363	8.82674e-47
RECQL4	-2.21347	7.17021e-16
POLE3	-2.21341	1.24964e-20
MRPL34	-2.21198	0.0023151
CTSA	-2.21186	2.76563e-56
CLPP	-2.21055	0.000185875
TPX2	-2.20962	4.21396e-83
KLHL23	-2.20849	1.93629e-07
LYRM4	-2.20838	3.36815e-06
RP11-13L2.2.1	-2.20788	0.0475081
PRDX3	-2.20766	4.68638e-39
DERA	-2.20662	1.84199e-07
FIZ1	-2.20618	0.00521303
TMTC4	-2.20573	6.50281e-21
OBFC2B	-2.20381	5.71029e-08
RAD51AP1	-2.20241	4.71747e-07
RP11-20O24.4.1	-2.20209	1.94775e-19
MC1R	-2.20195	0.0164662
CDT1	-2.20174	1.17049e-10
C11orf63	-2.20114	0.00026693
MAGED2	-2.20093	7.23203e-63
DMP1	-2.20077	1.95744e-05
THOC3	-2.2005	1.61507e-21
C9orf139	-2.20046	0.000840682
MYO1C	-2.20021	7.0281e-86
AP001136.2.1	-2.20003	0.00622824
ATP6V1F	-2.19884	3.30149e-07
GALNTL1	-2.19852	2.0509e-05
RGS17	-2.19837	2.75382e-08
KRT18P15	-2.19677	0.0334315
PRLR	-2.19662	2.31649e-226
FREM2	-2.19628	5.3133e-260
GXYLT1	-2.19447	1.3822e-42
RP11-706O15.3.1	-2.19374	0.00105272
CYC1	-2.19181	7.27598e-44
MRFAP1	-2.19179	3.12393e-45
H3F3AP4	-2.19107	7.39893e-12
MDH2	-2.18927	6.09806e-59
TTLL11	-2.18864	0.000227688
RPS14	-2.18706	9.3757e-61
ANTXR1	-2.1865	2.79559e-11
TSC22D3	-2.18509	4.89656e-20
RPS26	-2.18461	3.59862e-32
DUSP6	-2.18441	0.0063469
OPN3	-2.18389	0.000436573
2001-03-01	-2.18388	8.74012e-13
AMZ1	-2.18335	3.56433e-18
GRHL1	-2.1824	3.53511e-31
TWF1	-2.1819	1.34567e-44
KRAS	-2.1818	2.57369e-20
RP11-684O24.1.1	-2.18069	0.0228601
PSMD8	-2.18052	1.67338e-44
ADPRHL1	-2.18026	4.90136e-05
LINC00116	-2.18021	0.0107604
RP11-4E23.2.1	-2.17994	0.0363442
NIPSNAP3B	-2.17978	0.0341924
PPAP2C	-2.17965	2.81814e-16
FKBPL	-2.17905	0.00168381
PMPCA	-2.17892	2.33049e-50
KIF20A	-2.17865	4.86296e-34
ASB13	-2.17856	1.37846e-07
WBP4	-2.17825	2.30918e-15
ITPR3	-2.17713	7.61194e-135
NCAPD2	-2.17674	2.61839e-58
MAFB	-2.17647	1.65235e-05
LAMB1	-2.17646	1.59264e-22
PITRM1	-2.17624	3.78083e-110
DBI	-2.17475	1.82998e-38
CDC6	-2.17446	4.83756e-11
SLCO4C1	-2.17343	2.51799e-10
RP11-264C15.2.1	-2.17254	3.27199e-05
ACADSB	-2.17186	7.30885e-15
HSPA13	-2.17048	2.55663e-28
IER3IP1	-2.16977	3.26777e-06
EXOC2	-2.16877	8.8473e-48
TSPAN3	-2.16841	2.72611e-25
KIAA0195	-2.16816	6.16848e-43
SERPINB6	-2.16717	1.3072e-22
CTB-63M22.1.1	-2.16686	4.64199e-06
CD63	-2.16658	1.77206e-110
TBC1D2	-2.16619	1.22928e-09
MRPL14	-2.16559	1.06859e-11
TIMM21	-2.16532	1.88064e-05
TMTC3	-2.16501	2.14117e-90
NAT1	-2.16486	6.39938e-06
HIST1H2BJ	-2.16375	1.55808e-12
SVOPL	-2.16368	0.0256326
RNF5	-2.16306	6.99771e-08
RHOB	-2.16157	4.61422e-27
KRT18	-2.16129	0
C16orf42	-2.16122	0.000752435
KLF9	-2.16116	5.85679e-07
RP11-830F9.7.1	-2.16079	2.29769e-14
RHOA	-2.15992	1.54128e-51
RLN2	-2.15959	0.00218344
ZSWIM1	-2.15947	4.61233e-10
CDK9	-2.15848	4.02388e-21
MAD2L1	-2.15847	1.38473e-11
AC103817.1	-2.15779	0.0110122
UBXN8	-2.15704	1.9047e-07
WRNIP1	-2.15674	2.65075e-26
RRM1	-2.15488	3.66272e-24
ACSF2	-2.15456	1.04724e-20
AC079922.2.1	-2.15454	0.0397908
TRNAE31P	-2.15406	0.00175535
MBP	-2.15294	1.58291e-06
C17orf59	-2.15289	0.00982951
OLFM1	-2.15277	1.539e-11
TCF19	-2.15257	0.000440088
CD302	-2.14989	6.22843e-27
ADH5	-2.14974	9.4462e-26
POLR2E	-2.14876	2.19895e-10
RFC3	-2.14853	2.57188e-17
ZNF813	-2.14818	8.89152e-13
AC025449.1	-2.14786	0.0464744
RP11-161D15.3.1	-2.14766	0.0244957
BNIP3	-2.14635	6.218e-16
GXYLT2	-2.14527	0.0259853
NCAPH2	-2.14439	9.24639e-14
KCNJ11	-2.1437	0.000437111
TSPAN9	-2.14331	4.48551e-17
ZNF184	-2.14284	1.92812e-08
ABT1	-2.14242	3.4734e-09
DNTTIP1	-2.14192	8.86368e-08
RPL32	-2.14191	1.89131e-169
COX17	-2.14187	7.18146e-09
C9orf7	-2.14116	2.49577e-11
PRTG	-2.14094	4.07657e-17
EEF1E1	-2.14083	6.99644e-11
RILPL2	-2.14023	0.00325585
AC105750.1.1	-2.13811	0.0291734
AC140481.7.1	-2.13805	0.0398063
TIMM22	-2.13794	1.09907e-07
HCAR3	-2.13788	0.038028
RP11-215I23.4.1	-2.13775	0.0104343
COPS3	-2.13708	3.42094e-20
SUCLA2	-2.13684	5.33659e-24
SPR	-2.1368	9.83314e-12
KREMEN2	-2.13614	3.56821e-06
PCDHB6	-2.13583	0.0218372
HMGB1P5	-2.13562	4.22572e-05
TOB1	-2.13529	3.36708e-70
MAN1C1	-2.13402	0.000161984
DHFR	-2.13394	9.90204e-23
FBXO33	-2.13273	3.85565e-15
CDK5	-2.13264	4.89427e-09
ESR1	-2.1314	1.8391e-289
TAS2R15	-2.13035	3.62944e-08
C12orf26	-2.12962	9.75776e-10
OSTC	-2.12955	6.56008e-16
MIR210HG	-2.12849	0.0308384
ARMC2	-2.12823	0.00513674
CACNA1C	-2.12812	1.30578e-05
ZNF816	-2.12785	1.83401e-11
PRRG4	-2.12638	3.51398e-09
SHH	-2.12515	0.0387241
RP11-81H3.2.1	-2.1238	0.000483784
C11orf95	-2.12352	0.000150334
RASL11B	-2.12346	0.030033
VPS13A	-2.12294	3.75876e-183
AC093838.7.1	-2.12238	9.84403e-136
AC130352.1	-2.1221	1.28371e-07
NAP1L1	-2.12196	9.4213e-122
RIOK1	-2.12178	9.40979e-13
CCNJL	-2.12134	0.000611553
SDCBP	-2.12128	1.01456e-27
MZT2B	-2.12097	0.00109201
HYAL2	-2.11987	2.27087e-05
TDRD5	-2.11938	7.01471e-19
RP11-551L14.1.1	-2.1192	0.0363081
HRSP12	-2.11873	2.77987e-10
AP2M1	-2.11848	1.67834e-68
KIAA0930	-2.11827	1.26794e-12
PCCA	-2.11801	1.92243e-20
ZDHHC18	-2.11793	6.79955e-14
RPS9	-2.11752	8.73688e-58
CFL2	-2.11597	0.000756794
CNGA1	-2.11426	0.00483052
MYEOV2	-2.11416	2.98099e-07
NOTCH3	-2.11392	1.90231e-84
SLC35B4	-2.11361	3.20872e-19
RP11-490G8.1.1	-2.11337	0.00224484
SPRYD3	-2.11292	1.91872e-18
[truncated: 6,166 more rows]

## Sheet: C-Common
Table S9C: Genes showing transcriptional regulation by both ERbeta (Ct-ERbeta vs WT) and AGO2 (shAGO2 vs Ct-ERbeta)
Gene	Ct-ERbeta_vs_WT Fold-Change	padj	Gene	shAgo2_vs_Ct-ERbeta Fold-Change	padj
XIST	673.088	1.87553e-266	XIST	-971.027	7.64431e-178
FAM5C	216.911	1.12084e-85	FAM5C	-216.559	3.02274e-72
AC093375.1.1	206.303	4.47603e-60	AC093375.1.1	-174.564	5.11844e-54
RP11-116N8.3.1	145.375	3.53526e-55	RP11-116N8.3.1	-138.876	6.69266e-48
PCDH10	71.1979	5.36567e-77	PCDH10	-137.968	1.26184e-52
RP11-116N8.4.1	132.386	2.05723e-52	RP11-116N8.4.1	-126.77	1.54488e-45
TDRD1	139.096	6.56029e-54	TDRD1	-117.194	3.04675e-48
RP11-259K15.3.1	104.688	3.71244e-46	RP11-259K15.3.1	-100.833	4.15517e-40
OFCC1	74.7838	3.15765e-45	OFCC1	-90.1318	1.56841e-37
SPINK5	43.3221	1.03863e-45	SPINK5	-69.758	1.07417e-35
CYBRD1	51.59	3.37469e-36	CYBRD1	-63.5928	1.76843e-30
CNTNAP2	56.1436	5.5401e-35	CNTNAP2	-61.9924	5.57993e-30
PLS3	75.5781	7.59998e-61	PLS3	-58.1631	3.80344e-55
PI15	46.647	1.4705e-33	PI15	-57.7591	1.50058e-28
LPHN2	34.6643	2.66885e-88	LPHN2	-56.1792	9.06155e-64
CRISPLD1	59.6628	2.73809e-39	CRISPLD1	-55.9661	3.78623e-34
DACH1	55.1391	5.26689e-44	DACH1	-50.3119	3.83631e-38
RP11-9G1.3.1	41.1742	7.72788e-34	RP11-9G1.3.1	-49.0107	1.14189e-28
WDR72	20.5851	1.6629e-79	WDR72	-48.4497	2.74574e-55
ADD3	45.6955	3.7415e-39	ADD3	-46.3494	2.24948e-33
CTTNBP2	38.7313	1.99851e-27	CTTNBP2	-43.557	7.57612e-24
C12orf56	38.0103	2.17536e-29	C12orf56	-41.0192	2.20541e-25
RP11-124N14.4.1	30.4113	3.08769e-25	RP11-124N14.4.1	-38.7613	5.14276e-22
MARK1	39.3556	1.0916e-29	MARK1	-37.1657	8.02284e-26
ZNF827	49.8687	1.15975e-45	ZNF827	-35.9238	3.16873e-41
ADAMTS1	35.9914	2.51567e-28	ADAMTS1	-34.1119	1.14261e-24
RP11-547I7.1.1	39.083	1.27099e-22	RP11-547I7.1.1	-33.4608	7.08439e-20
ZNF300	39.5417	7.40343e-38	ZNF300	-32.7584	4.70749e-33
HCK	19.0729	1.99494e-28	HCK	-32.5613	5.94731e-24
ZNF320	37.1206	8.57813e-53	ZNF320	-32.152	1.45111e-45
HSPD1P10	55.5935	2.40205e-28	HSPD1P10	-31.7158	3.08836e-25
SOX11	19.0394	1.76056e-40	SOX11	-29.3504	5.48715e-33
CNBD1	34.5257	6.14294e-23	CNBD1	-29.2902	4.89534e-20
AC073551.1.1	33.0854	4.64494e-20	AC073551.1.1	-28.3675	1.40411e-17
RP11-138J23.1.1	13.7838	7.0465e-50	RP11-138J23.1.1	-27.6348	1.08703e-39
RHOBTB1	14.578	7.75301e-50	RHOBTB1	-27.1203	1.65546e-39
CEP112	13.3634	1.94756e-28	CEP112	-26.4586	1.50265e-24
ELOVL2	23.0518	5.25644e-103	ELOVL2	-26.4287	3.56388e-83
AF121898.1.1	35.7023	5.16212e-21	AF121898.1.1	-26.05	4.0591e-18
RP3-344J20.1.1	30.2668	8.67722e-19	RP3-344J20.1.1	-25.9786	1.8937e-16
LIMCH1	8.76339	9.26891e-52	LIMCH1	-24.9307	5.07097e-43
CSMD3	17.2949	8.13225e-24	CSMD3	-24.6483	5.01426e-21
ATRNL1	6.72264	1.28547e-20	ATRNL1	-24.0641	3.78377e-22
AF121898.3.1	32.4448	8.89806e-20	AF121898.3.1	-23.5932	5.55189e-17
AK7	26.4117	1.64767e-35	AK7	-23.2591	1.89291e-30
ARMCX2	46.8735	4.64248e-42	ARMCX2	-23.1506	2.01848e-39
AC104297.1.1	31.3607	1.96628e-21	AC104297.1.1	-23.111	1.7493e-18
RP11-259K15.2.1	22.6297	8.75382e-17	RP11-259K15.2.1	-22.9191	5.20803e-15
TRPV6	31.5289	1.96619e-19	TRPV6	-22.867	1.14709e-16
SOX5	26.3768	4.77664e-17	SOX5	-22.6845	6.7266e-15
SEPP1	30.9253	3.6082e-19	SEPP1	-22.4558	1.99514e-16
AC012501.2.1	17.761	9.72728e-26	AC012501.2.1	-21.8282	1.73664e-22
COL21A1	22.5507	3.76631e-20	COL21A1	-21.4803	1.63908e-17
PDE10A	14.0712	2.12299e-37	PDE10A	-21.3548	3.41254e-31
GJB7	17.8161	5.16049e-54	GJB7	-21.3523	1.0114e-46
ONECUT1	8.3015	1.78569e-34	ONECUT1	-21.176	7.07489e-31
SVEP1	20.0059	3.21201e-15	SVEP1	-20.3676	1.08976e-13
GRIK2	8.87108	9.3445e-45	GRIK2	-19.9187	2.81565e-39
SATB1	26.056	1.85479e-22	SATB1	-19.5464	2.80187e-19
PCDH18	22.4482	4.89622e-15	PCDH18	-19.3374	4.12998e-13
RP11-423O2.2.1	19.1497	7.50118e-59	RP11-423O2.2.1	-19.333	1.65262e-48
RASGEF1B	18.6491	1.08922e-41	RASGEF1B	-19.2098	4.9196e-35
L3MBTL1	29.9774	6.83582e-36	L3MBTL1	-19.0476	1.18213e-31
SNTN	19.3408	3.21942e-16	SNTN	-19.0293	2.45133e-14
AC012501.3.1	18.3811	1.36042e-34	AC012501.3.1	-18.7798	2.97726e-29
IL20RA	21.6778	1.12999e-14	IL20RA	-18.6925	8.55566e-13
TIMP3	35.9254	0	TIMP3	-18.4554	0
EDDM3B	21.3152	1.7759e-14	EDDM3B	-18.3833	1.27361e-12
RP11-9G1.2.1	18.4957	1.54641e-15	RP11-9G1.2.1	-18.2528	7.75876e-14
AC007128.1.1	20.1536	5.18586e-40	AC007128.1.1	-18.0762	1.71483e-33
FAM129A	38.5037	3.25459e-27	FAM129A	-18.0662	6.51128e-24
RP11-85M11.2.1	20.8912	3.91137e-14	RP11-85M11.2.1	-18.0392	2.44838e-12
RIMS1	21.2533	4.30531e-19	RIMS1	-17.8299	2.64533e-16
SDC2	14.3407	9.55077e-70	SDC2	-17.4097	9.96121e-58
ZFP37	20.1483	8.40164e-14	ZFP37	-17.399	4.93094e-12
KCNJ3	14.5437	1.84042e-75	KCNJ3	-17.271	2.38707e-61
AC098973.1.1	19.9274	1.06034e-13	AC098973.1.1	-17.2087	6.10707e-12
TMCC3	24.5938	2.21979e-34	TMCC3	-16.9539	7.8961e-30
RP11-408B11.2.1	17.8468	6.9055e-18	RP11-408B11.2.1	-16.8095	1.38178e-15
AC104297.2.1	19.3514	2.67152e-13	AC104297.2.1	-16.7162	1.37015e-11
CDK14	7.11377	7.68143e-17	CDK14	-16.3203	5.51851e-29
ZNF704	12.5002	3.19117e-189	ZNF704	-16.298	5.77573e-158
WFDC1	18.6132	6.5343e-13	WFDC1	-16.0995	2.96437e-11
VIM	25.5332	1.23992e-16	VIM	-15.8809	1.14568e-13
AF121898.2.1	18.326	7.77589e-13	AF121898.2.1	-15.8417	3.57505e-11
RP11-444D3.1.1	15.339	4.44087e-12	RP11-444D3.1.1	-15.791	4.48792e-11
MAOB	4.65799	2.38032e-07	MAOB	-15.6766	4.48579e-11
QPCT	21.5476	1.47664e-14	QPCT	-15.52	4.14333e-12
BTG3	10.735	2.17693e-10	BTG3	-14.9677	1.22763e-10
HIST1H4F	8.2208	1.43899e-22	HIST1H4F	-14.7054	2.74762e-23
HMGCS2	16.7679	6.01796e-12	HMGCS2	-14.5176	2.17288e-10
SYNPR	10.7011	5.9019e-13	SYNPR	-14.3759	1.51545e-12
FSTL5	14.3673	1.63169e-12	FSTL5	-14.354	2.74454e-11
CRISP3	11.8014	1.85671e-13	CRISP3	-14.2399	1.98566e-12
AL162511.1	16.3067	1.37777e-11	AL162511.1	-14.1267	4.42497e-10
OLFML2A	7.58286	1.62769e-31	OLFML2A	-14.0889	4.37461e-30
SLITRK1	16.2485	1.15431e-14	SLITRK1	-13.937	7.68671e-13
PYGO1	8.88419	1.84762e-09	PYGO1	-13.8893	5.25318e-10
RP11-553A10.1.1	16.5128	6.60053e-17	RP11-553A10.1.1	-13.8647	1.87486e-14
SLC25A27	11.1986	9.31022e-13	SLC25A27	-13.515	8.37509e-12
HIGD1AP6	15.1307	6.05293e-11	HIGD1AP6	-13.1278	1.62532e-09
EDDM3A	10.6855	1.67837e-09	EDDM3A	-13.0498	1.94766e-09
DCLK1	8.22571	3.46663e-222	DCLK1	-12.9478	2.5361e-198
C6orf141	10.3042	9.83196e-274	C6orf141	-12.8887	1.98807e-229
RNASE6	12.289	1.60476e-09	RNASE6	-12.726	5.27893e-09
XG	28.3879	2.48465e-25	XG	-12.5689	2.6717e-19
FBLN1	16.4317	8.79535e-21	FBLN1	-12.5522	3.08937e-17
RP11-557C9.1.1	51.1197	1.08557e-47	RP11-557C9.1.1	-12.4917	2.30269e-45
RP11-443N24.1.1	18.1859	2.12171e-18	RP11-443N24.1.1	-12.3835	3.99995e-15
RP11-259K15.4.1	16.4775	1.18971e-32	RP11-259K15.4.1	-12.3291	1.90568e-27
ITGA8	14.188	2.18435e-10	ITGA8	-12.3208	5.05811e-09
SPINK6	14.3909	1.33248e-12	SPINK6	-12.2886	7.44274e-11
RP11-758M4.4.1	9.69596	2.48165e-14	RP11-758M4.4.1	-12.1387	2.17039e-13
RP11-348J24.2.1	16.8984	5.13037e-12	RP11-348J24.2.1	-12.1006	8.9123e-10
AIF1L	8.14551	6.19789e-278	AIF1L	-12.1001	0
FAM133A	13.8675	3.35428e-11	FAM133A	-11.9094	1.23629e-09
COL6A1	12.6515	1.28984e-28	COL6A1	-11.7184	2.12534e-24
AC132807.1.1	16.3328	1.1105e-11	AC132807.1.1	-11.6913	1.7916e-09
ARHGAP24	12.1621	5.89791e-30	ARHGAP24	-11.6567	2.213e-25
RP11-656G20.1.1	13.2462	1.00068e-09	RP11-656G20.1.1	-11.5312	1.84978e-08
SLITRK6	16.5717	8.63458e-200	SLITRK6	-11.5188	6.14835e-173
C10orf82	15.2027	5.13317e-17	C10orf82	-11.4658	4.74474e-14
PAK1	10.941	7.94018e-89	PAK1	-11.4647	1.25674e-79
FRY	3.60696	1.54597e-28	FRY	-11.4028	8.26061e-42
AGBL4	8.90343	5.60391e-11	AGBL4	-11.3797	8.32019e-11
ACADL	7.08624	1.84349e-08	ACADL	-11.3173	3.34697e-09
SMARCA1	15.4231	3.06544e-12	SMARCA1	-11.2904	4.86777e-10
RP11-629O19.1.1	12.8272	1.86862e-09	RP11-629O19.1.1	-11.1666	3.23708e-08
CTD-3179P9.1.1	9.89805	8.35657e-13	CTD-3179P9.1.1	-11.1583	9.66495e-12
RP11-423O2.3.1	13.4896	1.50542e-20	RP11-423O2.3.1	-11.1304	3.06411e-17
BEX4	16.0969	2.43166e-16	BEX4	-11.126	1.25502e-13
PALMD	10.6047	1.0793e-08	PALMD	-11.1065	3.45549e-08
RP11-289F5.1.1	12.1703	7.80561e-16	RP11-289F5.1.1	-11.1018	1.23589e-13
C12orf42	10.54	9.60568e-09	C12orf42	-11.0687	3.26156e-08
ESRRG	9.1781	3.94734e-14	ESRRG	-11.049	5.55476e-14
RP11-443N24.2.1	7.29496	1.47394e-11	RP11-443N24.2.1	-11.0297	1.07871e-11
CLCA3P	18.0149	1.14821e-12	CLCA3P	-11.017	8.17012e-10
ZNF804A	8.55813	7.09983e-11	ZNF804A	-10.9662	1.31499e-10
TNNT1	11.4311	9.83869e-72	TNNT1	-10.9199	1.79471e-59
ATP6V0A4	11.3761	8.88646e-61	ATP6V0A4	-10.9061	6.59317e-54
SPINK14	10.3355	1.41709e-08	SPINK14	-10.8635	4.50771e-08
RP3-410B11.1.1	11.6109	2.99723e-13	RP3-410B11.1.1	-10.8398	1.74444e-11
GCNT2	21.6217	5.43011e-43	GCNT2	-10.8236	9.71864e-37
ID4	5.84023	4.51821e-09	ID4	-10.7472	1.85211e-10
DACT3	8.34432	4.15327e-19	DACT3	-10.7338	1.84714e-17
GNAI1	10.6647	1.19415e-09	GNAI1	-10.7017	9.90274e-09
RP11-129M6.1.1	12.24	3.86618e-09	RP11-129M6.1.1	-10.6641	6.17237e-08
CXXC4	8.28758	1.90295e-10	CXXC4	-10.5435	4.34441e-10
ROR2	9.31516	2.72064e-11	ROR2	-10.4414	1.09122e-10
ADAM2	2.77453	0.00162184	ADAM2	-10.4017	9.10114e-08
ZNF804B	12.1269	6.1364e-10	ZNF804B	-10.3998	1.62907e-08
RP11-547I7.2.1	11.7009	1.04391e-08	RP11-547I7.2.1	-10.2114	1.43312e-07
RP11-13L2.4.1	6.02343	1.05688e-99	RP11-13L2.4.1	-10.195	2.62546e-96
C1orf115	7.47174	5.44752e-33	C1orf115	-10.1946	6.11632e-30
GRIK3	6.83944	1.38353e-28	GRIK3	-10.1496	1.07502e-26
COL6A2	5.38897	5.30198e-39	COL6A2	-10.0836	2.86565e-47
FAM171A1	8.20696	2.71951e-09	FAM171A1	-10.0667	5.1607e-09
RP11-562F9.1.1	11.3764	1.39628e-08	RP11-562F9.1.1	-9.92611	1.90229e-07
GDNF	14.414	5.80587e-15	GDNF	-9.83804	5.36349e-12
PHGDH	30.0527	1.31546e-97	PHGDH	-9.81403	1.76032e-90
COL14A1	4.15983	0.000119567	COL14A1	-9.77771	5.22597e-11
NEB	10.0193	0	NEB	-9.7725	0
KIF6	9.10179	2.87782e-10	KIF6	-9.76216	1.56923e-09
RP11-758M4.1.1	8.01048	8.05314e-13	RP11-758M4.1.1	-9.7409	6.35064e-12
RP11-61G23.1.1	2.22402	0.00570396	RP11-61G23.1.1	-9.71869	5.92357e-08
B3GALT5	26.0451	1.89291e-31	B3GALT5	-9.6909	9.78148e-25
RP1-62D2.3.1	9.06365	1.40482e-07	RP1-62D2.3.1	-9.59641	3.1968e-07
RP11-351E7.2.1	10.9898	2.54124e-08	RP11-351E7.2.1	-9.59641	3.1968e-07
KIF1A	4.67917	1.91351e-99	KIF1A	-9.5535	1.72633e-116
EPHA6	9.48821	4.20371e-86	EPHA6	-9.48454	2.12582e-72
GRIA2	9.19584	4.67954e-11	GRIA2	-9.46398	6.66152e-10
RP11-241F15.4.1	5.90253	5.99375e-11	RP11-241F15.4.1	-9.37839	1.17379e-11
CPNE4	17.2382	1.63261e-18	CPNE4	-9.36098	5.85627e-14
RP11-677N16.1.1	2.87786	0.000382184	RP11-677N16.1.1	-9.32122	2.16346e-08
STK31	8.46848	4.08946e-13	STK31	-9.31478	1.32389e-13
RP11-526F3.1.1	14.6017	1.16265e-11	RP11-526F3.1.1	-9.25826	5.32418e-09
PDE4D	8.16862	3.18773e-113	PDE4D	-9.24386	4.96097e-98
HUNK	4.30557	2.81587e-07	HUNK	-9.17239	9.73074e-10
EPHX4	4.8425	8.33488e-07	EPHX4	-9.11231	7.83608e-09
RP1-272E8.1.1	14.3229	1.61113e-11	RP1-272E8.1.1	-9.10018	6.48648e-09
CLSTN2	7.70687	2.40499e-220	CLSTN2	-9.08423	6.88297e-190
RP11-267L5.1.1	8.54552	3.73021e-07	RP11-267L5.1.1	-9.07487	7.36346e-07
FAM49A	8.5851	3.60078e-15	FAM49A	-9.06724	3.83158e-13
GJB2	12.1908	7.01834e-11	GJB2	-8.99464	1.0507e-08
FGFR4	6.65048	6.83649e-122	FGFR4	-8.97842	1.08852e-116
C7orf62	12.4946	2.73395e-09	C7orf62	-8.95312	2.41654e-07
LRFN5	19.2732	1.32927e-31	LRFN5	-8.93611	2.25445e-25
HIST1H1B	6.60852	1.15772e-180	HIST1H1B	-8.929	8.18369e-177
CA8	4.54822	8.57622e-65	CA8	-8.92245	6.37334e-74
SLC44A5	3.99953	0.000114045	SLC44A5	-8.91217	1.26562e-07
UMODL1	5.2132	1.01671e-06	UMODL1	-8.86086	8.00428e-08
HIST1H2AH	7.76673	1.46165e-68	HIST1H2AH	-8.84798	2.87299e-61
SNCAIP	11.6981	2.27925e-11	SNCAIP	-8.83151	2.19662e-09
UPK1A	8.58998	1.59398e-07	UPK1A	-8.82048	4.0325e-07
FLT3	4.99188	1.7235e-06	FLT3	-8.78797	7.3189e-08
SERPINA1	26.0136	1.78696e-22	SERPINA1	-8.74026	2.14552e-17
CDH18	14.2077	3.48959e-38	CDH18	-8.73746	3.00049e-30
BCAM	5.41982	7.92957e-192	BCAM	-8.71153	3.63497e-174
RP11-88E18.1.1	11.9385	6.5113e-18	RP11-88E18.1.1	-8.66741	3.51456e-14
SMOC2	10.3217	1.39242e-12	SMOC2	-8.63605	1.62894e-10
EEF1A1P9	5.04069	1.02817e-106	EEF1A1P9	-8.62518	9.83025e-126
NMNAT2	11.4363	3.9658e-12	NMNAT2	-8.61139	7.95365e-10
RPL35AP31	9.8303	1.71258e-07	RPL35AP31	-8.60929	1.65487e-06
RP11-16O13.1.1	13.5175	6.09821e-11	RP11-16O13.1.1	-8.5808	2.175e-08
AC092835.2.1	6.081	1.02317e-10	AC092835.2.1	-8.57789	3.7227e-11
ACPP	8.38281	4.51814e-17	ACPP	-8.54503	7.64448e-15
ST6GALNAC5	4.27545	4.17179e-07	ST6GALNAC5	-8.39817	9.3656e-11
RP11-557C9.2.1	27.3157	3.81003e-19	RP11-557C9.2.1	-8.26408	5.45848e-13
CTC-459M5.2.1	15.6826	2.64606e-11	CTC-459M5.2.1	-8.21677	5.93137e-08
PLCL1	10.8488	1.43411e-10	PLCL1	-8.19747	1.20098e-08
CHST1	7.6741	1.97603e-06	CHST1	-8.19639	3.07491e-06
PTK7	4.16232	3.61993e-98	PTK7	-8.19081	3.68408e-118
LINC00470	4.48505	0.000313848	LINC00470	-8.18337	3.72296e-06
DLG4	9.01493	7.70439e-32	DLG4	-8.17839	1.75557e-26
FOXP2	8.71158	4.11515e-74	FOXP2	-8.15788	3.48664e-62
RP11-505C13.1.1	7.66558	2.64271e-06	RP11-505C13.1.1	-8.15788	3.70044e-06
RP11-61L23.2.1	14.9378	5.6701e-42	RP11-61L23.2.1	-8.11283	1.78138e-31
ZNF521	5.86335	2.15432e-06	ZNF521	-8.09207	3.76978e-07
AC012309.5.1	9.21562	4.43319e-07	AC012309.5.1	-8.08291	3.77443e-06
RP11-309H21.1.1	4.90242	4.10863e-06	RP11-309H21.1.1	-8.05123	2.95314e-07
AXIN2	28.6576	3.34574e-24	AXIN2	-8.04051	1.19676e-18
EDARADD	5.69083	2.25393e-06	EDARADD	-8.02321	3.22207e-07
ADAMTSL1	6.13696	1.19568e-13	ADAMTSL1	-7.97482	4.50034e-13
RP11-453E2.2.1	2.44161	0.0028347	RP11-453E2.2.1	-7.92535	3.88163e-07
LHX2	1.98346	0.0296977	LHX2	-7.90664	4.83098e-07
LINC00536	19.1391	1.21981e-30	LINC00536	-7.84489	1.28541e-23
CACNA2D3	2.45332	0.0142006	CACNA2D3	-7.83404	5.74305e-06
PDK4	6.22007	6.03376e-08	PDK4	-7.791	3.50243e-08
RP11-406D1.2.1	3.55618	0.000132838	RP11-406D1.2.1	-7.77391	5.83502e-07
SYNDIG1	3.7349	0.000760762	SYNDIG1	-7.72393	6.59954e-06
ABCC4	13.0681	6.10375e-97	ABCC4	-7.71436	9.06068e-75
FAM5B	5.64809	2.08023e-13	FAM5B	-7.69167	6.17088e-14
EEF1DP3	2.43157	0.000373116	EEF1DP3	-7.66313	1.06615e-08
HIST1H3B	10.0285	1.45795e-78	HIST1H3B	-7.6612	2.07417e-60
CPAMD8	6.64312	1.06692e-21	CPAMD8	-7.64196	2.74305e-29
RP11-903H12.4.1	8.60262	1.24981e-06	RP11-903H12.4.1	-7.56262	9.15013e-06
GRM3	4.56919	1.96286e-07	GRM3	-7.55687	4.06017e-09
HMGB1P41	4.60051	3.42049e-07	HMGB1P41	-7.55488	1.57302e-08
PPIAL4B	6.9783	6.37613e-18	PPIAL4B	-7.54206	8.29935e-16
SLC5A12	5.83973	3.54459e-05	SLC5A12	-7.5164	9.39046e-06
RP11-566K8.2.1	6.99607	5.58472e-10	RP11-566K8.2.1	-7.48992	4.43838e-09
ADCY1	5.1441	7.38841e-183	ADCY1	-7.48659	7.1468e-182
EPHB1	4.97336	2.49995e-06	EPHB1	-7.42442	2.09272e-09
METTL7A	11.6837	9.52719e-30	METTL7A	-7.33288	4.3624e-23
IGF2BP2	3.89386	3.222e-15	IGF2BP2	-7.32016	3.08937e-17
RP11-706O15.7.1	10.2869	7.85025e-08	RP11-706O15.7.1	-7.30633	4.93227e-06
TFF3	6.86721	5.31321e-97	TFF3	-7.28209	8.04447e-79
SEMA6D	3.52052	1.25504e-10	SEMA6D	-7.17358	6.37772e-14
RP3-344J20.2.1	8.1117	2.74627e-06	RP3-344J20.2.1	-7.14545	1.80575e-05
AC016566.1	7.27212	4.40461e-07	AC016566.1	-7.12674	2.43856e-06
FBN3	10.0181	1.22436e-07	FBN3	-7.1167	7.2334e-06
RP11-389G6.3.1	5.11292	9.15421e-06	RP11-389G6.3.1	-7.10256	2.23359e-06
RPL7L1P4	8.27123	1.62088e-07	RPL7L1P4	-7.0798	2.3941e-06
CACHD1	5.89031	5.41348e-10	CACHD1	-7.07743	1.62611e-11
PROKR1	8.01702	3.04699e-06	PROKR1	-7.05821	2.00536e-05
DDIT4L	11.7221	8.7588e-09	DDIT4L	-7.05755	3.01549e-06
HIST1H2AJ	7.74662	1.3152e-54	HIST1H2AJ	-7.05474	8.11707e-50
PKIA	8.24289	2.40549e-26	PKIA	-7.04687	9.56861e-21
SUSD2	8.39538	2.3093e-50	SUSD2	-6.99111	1.02102e-40
HIST1H2AE	7.91235	1.30419e-78	HIST1H2AE	-6.96634	1.30967e-64
RP4-535B20.2.1	7.87539	3.95701e-06	RP4-535B20.2.1	-6.93988	2.49556e-05
IL17REL	4.72351	5.06667e-17	IL17REL	-6.92856	1.55412e-17
RP1-140K8.5.1	2.0933	0.0398952	RP1-140K8.5.1	-6.90739	1.10599e-06
HIST1H4D	6.92583	4.94019e-57	HIST1H4D	-6.90332	2.55317e-48
C7orf58	14.6354	1.3817e-17	C7orf58	-6.8668	2.62981e-12
PRICKLE2-AS3	2.26936	6.26254e-06	PRICKLE2-AS3	-6.86363	6.21669e-29
CXADR	5.24671	2.24362e-15	CXADR	-6.82282	1.28415e-14
KIF26A	6.70066	1.64541e-17	KIF26A	-6.81929	2.01019e-16
SOX5P	7.73292	4.9662e-06	SOX5P	-6.81703	3.04452e-05
TNFAIP2	11.6388	2.32856e-10	TNFAIP2	-6.81404	1.71821e-07
HIST1H2AI	5.69804	1.06385e-81	HIST1H2AI	-6.79216	7.1415e-72
RP11-74D3.2.1	11.3819	1.82706e-18	RP11-74D3.2.1	-6.77568	9.25365e-14
AMIGO2	8.3211	4.7017e-293	AMIGO2	-6.75739	3.15841e-217
C6orf192	10.3885	2.06742e-09	C6orf192	-6.7558	4.72952e-07
PCDH19	14.8642	4.75739e-84	PCDH19	-6.73141	2.98664e-62
CTD-2270N23.1.1	4.11967	1.95789e-51	CTD-2270N23.1.1	-6.72484	2.44867e-56
FAM149A	6.59269	2.28612e-15	FAM149A	-6.71965	2.58104e-13
HIST1H3F	7.30506	7.41879e-51	HIST1H3F	-6.71173	6.51258e-42
PABPC4L	3.23503	3.85941e-05	PABPC4L	-6.71101	1.7956e-07
C20orf54	11.4731	2.87264e-10	C20orf54	-6.71101	1.7956e-07
HMGN1P16	7.72589	1.74579e-06	HMGN1P16	-6.67529	1.60803e-05
RNF145	6.00701	2.94777e-28	RNF145	-6.67469	1.37998e-25
GALNTL6	3.04452	1.5165e-05	GALNTL6	-6.6452	5.2394e-10
CTD-2165H16.1.1	4.37106	0	CTD-2165H16.1.1	-6.63931	0
MMP16	6.74183	9.88379e-186	MMP16	-6.62735	1.14187e-154
HIST1H4B	6.95539	1.96914e-43	HIST1H4B	-6.59673	3.18204e-36
RP11-161M6.2.1	3.94888	0.00100738	RP11-161M6.2.1	-6.5756	4.6242e-05
EEF1A1P11	4.70668	1.08824e-238	EEF1A1P11	-6.55163	6.6609e-280
HMGCLL1	7.79743	9.44313e-10	HMGCLL1	-6.53514	3.94182e-08
HIST1H2BI	7.16778	6.23561e-80	HIST1H2BI	-6.50584	2.63246e-65
PADI2	5.30305	6.13904e-09	PADI2	-6.47847	1.16474e-08
CECR2	6.85827	1.02503e-54	CECR2	-6.46661	6.50882e-46
RP11-14D22.1.1	7.31855	1.00233e-05	RP11-14D22.1.1	-6.46278	5.55585e-05
RP11-93K7.1.1	2.49314	0.00929046	RP11-93K7.1.1	-6.43933	7.11665e-06
RP11-322F10.3.1	9.01991	5.83588e-07	RP11-322F10.3.1	-6.43082	2.62833e-05
RP3-461P17.10.1	6.94855	2.44984e-08	RP3-461P17.10.1	-6.41928	3.82601e-07
SLC16A10	3.86307	4.1841e-05	SLC16A10	-6.41243	3.50851e-06
EEF1A1P8	4.3051	9.11611e-11	EEF1A1P8	-6.40282	6.22285e-12
FAM115D	6.76102	1.08675e-10	FAM115D	-6.39796	2.8026e-09
CRABP1	7.33912	4.03558e-06	CRABP1	-6.39784	3.0262e-05
FBN1	10.7305	9.46746e-27	FBN1	-6.39682	6.84043e-21
PLXNA4	2.11858	3.00879e-05	PLXNA4	-6.38422	6.52625e-17
MYCN	7.41315	1.01582e-06	MYCN	-6.35857	1.15124e-05
HIST1H4A	4.74335	4.23997e-20	HIST1H4A	-6.33412	6.09475e-21
SLFN5	41.7526	7.1463e-29	SLFN5	-6.33397	5.58375e-22
CTD-2015A6.1.1	7.15818	1.30837e-05	CTD-2015A6.1.1	-6.32482	6.99216e-05
RP11-393K19.1.1	7.10517	1.63427e-05	RP11-393K19.1.1	-6.30248	8.00512e-05
TPRG1	4.89618	1.90616e-11	TPRG1	-6.30054	2.91814e-12
PMP22	6.0889	0	PMP22	-6.26154	0
MFSD6	4.96965	2.02242e-98	MFSD6	-6.256	8.98527e-93
CTD-2306M5.1.1	6.92423	6.73286e-12	CTD-2306M5.1.1	-6.24691	5.75141e-10
FGF12-AS3	4.83699	1.44332e-05	FGF12-AS3	-6.24606	6.58049e-06
MUC15	8.34571	1.87525e-07	MUC15	-6.24606	6.58049e-06
RP1-97D16.1.1	5.73264	9.05077e-05	RP1-97D16.1.1	-6.22685	8.37717e-05
CLCP1	5.72643	9.19001e-05	CLCP1	-6.21782	8.51727e-05
PGM1	7.86175	3.63044e-22	PGM1	-6.20864	4.44578e-17
RP11-560I19.4.1	5.31308	7.74761e-06	RP11-560I19.4.1	-6.18645	1.05883e-05
HIST1H4C	7.23397	2.46718e-61	HIST1H4C	-6.18173	6.26569e-36
HIST1H2AB	7.41426	1.62585e-22	HIST1H2AB	-6.17622	1.93514e-17
RP11-1102P16.1.1	6.97664	1.78277e-05	RP11-1102P16.1.1	-6.16846	9.12457e-05
PLA2G3	6.09272	8.58044e-08	PLA2G3	-6.16332	2.89229e-07
PTGER2	4.92801	9.32565e-07	PTGER2	-6.15131	1.24509e-06
CTC-426B10.1.1	9.50893	2.6011e-25	CTC-426B10.1.1	-6.14225	3.25493e-18
GOLM1	5.79498	1.06624e-154	GOLM1	-6.10339	1.46271e-129
PCDHA1	4.95094	3.45528e-08	PCDHA1	-6.1011	3.77069e-08
MCHR2	8.61558	1.13214e-06	MCHR2	-6.10078	4.93188e-05
ANK1	2.79815	0.00183085	ANK1	-6.09512	1.14449e-05
DOCK3	2.45592	1.11005e-11	DOCK3	-6.03345	4.85786e-21
TEKT3	2.78331	0.000905033	TEKT3	-6.03268	3.21246e-06
ZDBF2	8.26614	4.6767e-54	ZDBF2	-6.03125	2.20676e-41
CERS4	5.03213	8.90316e-81	CERS4	-6.01908	2.80551e-77
ITPRIPL2	14.6211	9.53532e-144	ITPRIPL2	-5.96968	2.98829e-98
GABBR1	3.93252	2.40764e-66	GABBR1	-5.96745	4.55974e-72
GALNT12	5.30952	1.49377e-60	GALNT12	-5.96537	1.96598e-54
AC011899.9.1	5.06717	1.21601e-05	AC011899.9.1	-5.96252	1.43375e-05
FAM115C	12.5192	6.01151e-48	FAM115C	-5.9587	2.11486e-35
ITGA6	4.97836	3.11466e-26	ITGA6	-5.93295	1.10159e-25
EEF1A1P12	4.56469	7.63881e-38	EEF1A1P12	-5.91791	4.76726e-38
CTD-2015A6.2.1	6.77207	1.15643e-05	CTD-2015A6.2.1	-5.91087	7.55665e-05
SLC7A8	2.3958	0.0123614	SLC7A8	-5.89733	3.4446e-05
RP11-557C9.3.1	21.3345	1.72204e-14	RP11-557C9.3.1	-5.87189	2.71162e-08
SESN3	4.1531	1.12274e-45	SESN3	-5.86511	4.46606e-43
PCDHA4	4.86437	9.92723e-11	PCDHA4	-5.84313	2.71271e-10
RP11-778H2.1.1	6.55847	3.67726e-05	RP11-778H2.1.1	-5.81065	0.000169501
RP13-452N2.1.1	3.44338	0.00241911	RP13-452N2.1.1	-5.77229	6.29086e-05
AC061961.2.1	5.79642	1.52943e-05	AC061961.2.1	-5.76535	4.22072e-05
SLC39A8	13.9411	1.22512e-110	SLC39A8	-5.76396	1.54891e-78
LAMA3	30.8633	2.3508e-52	LAMA3	-5.75751	3.18625e-30
RP11-35N6.1.1	3.6845	0.00068663	RP11-35N6.1.1	-5.71977	4.85178e-05
CORO2A	4.60106	3.01891e-44	CORO2A	-5.71797	2.60483e-42
BTBD11	3.51194	6.23316e-13	BTBD11	-5.70271	1.58561e-16
RP11-629F19.1.1	6.41105	4.94014e-05	RP11-629F19.1.1	-5.69257	0.000213756
DNAJA1P2	8.66158	8.40083e-08	DNAJA1P2	-5.69059	9.85127e-06
GABRG2	4.30329	0.00121822	GABRG2	-5.67972	0.00021872
RP11-443D10.3.1	4.30378	0.00121712	RP11-443D10.3.1	-5.67972	0.00021872
RP11-600K15.1.1	6.39934	5.04892e-05	RP11-600K15.1.1	-5.67972	0.00021872
AK4P6	5.86161	7.10932e-07	AK4P6	-5.66721	1.35755e-05
ERBB4	6.04482	0	ERBB4	-5.64099	0
PLCZ1	6.31237	5.79298e-05	PLCZ1	-5.60547	0.000246824
RP11-241F15.5.1	3.77663	0.00254215	RP11-241F15.5.1	-5.59551	0.000251436
RAMP3	6.3035	5.88801e-05	RAMP3	-5.59551	0.000251436
AF064860.5.1	5.54861	2.11599e-05	AF064860.5.1	-5.58284	3.43721e-05
PCDHA9	2.69522	1.53167e-12	PCDHA9	-5.57208	3.05209e-19
AIM1L	7.07325	4.36853e-17	AIM1L	-5.57198	3.45278e-13
RP11-460H18.1.1	6.77044	3.6285e-52	RP11-460H18.1.1	-5.57114	4.73566e-40
SPATA17	6.10947	4.1266e-34	SPATA17	-5.55977	1.22242e-28
GPER	4.18354	1.28629e-77	GPER	-5.54588	5.88449e-77
LEF1	10.0091	2.55135e-08	LEF1	-5.54455	1.35311e-05
LHFPL5	5.50141	4.91776e-05	LHFPL5	-5.53844	8.57567e-05
SORCS1	2.02281	0.000635958	SORCS1	-5.53349	4.16809e-09
HIST1H2BL	7.14604	8.21547e-51	HIST1H2BL	-5.51094	1.94128e-39
RHBDL3	3.31974	0.00138379	RHBDL3	-5.50254	4.60191e-05
RP11-443B9.1.1	5.02324	0.000377177	RP11-443B9.1.1	-5.49928	0.000295067
HIST1H3J	5.42384	4.4902e-29	HIST1H3J	-5.49787	5.08001e-24
ELF5	7.43197	5.8919e-68	ELF5	-5.48898	8.6155e-50
ZDHHC2	4.87591	6.51097e-13	ZDHHC2	-5.45819	7.06488e-12
CTD-2561F5.1.1	6.11697	8.41467e-05	CTD-2561F5.1.1	-5.44847	0.000332589
ID1	3.80939	7.9081e-22	ID1	-5.44582	4.03952e-26
RP11-730G20.1.1	8.83012	9.49035e-07	RP11-730G20.1.1	-5.44241	0.000118001
RP11-122C9.1.1	3.63779	0	RP11-122C9.1.1	-5.42723	0
PIK3C2G	13.9529	7.80897e-17	PIK3C2G	-5.42485	8.9884e-11
CYP4F43P	4.17863	2.09182e-28	CYP4F43P	-5.41502	1.69246e-30
RP11-744I24.1.1	4.07642	5.12784e-93	RP11-744I24.1.1	-5.41075	3.6307e-104
NECAB2	3.14676	0.00305932	NECAB2	-5.41045	9.21791e-05
AC092214.10.1	5.41397	6.94291e-07	AC092214.10.1	-5.39876	3.59069e-06
CTC-459M5.1.1	7.60768	6.05779e-06	CTC-459M5.1.1	-5.38014	0.000205568
RP11-736L22.1.1	5.76742	3.57006e-06	RP11-736L22.1.1	-5.37721	1.92508e-05
RPS3AP5	3.46511	4.16607e-64	RPS3AP5	-5.37535	2.64854e-63
PTPRB	2.34844	0.00283141	PTPRB	-5.36811	2.79935e-06
SLIT3	3.61121	3.25986e-05	SLIT3	-5.35627	3.69705e-06
PPIAL4C	6.94767	2.35554e-09	PPIAL4C	-5.35252	2.85489e-07
AC073321.5.1	4.91004	2.52012e-06	AC073321.5.1	-5.34039	4.42375e-06
Z73979.1	5.53345	6.7957e-06	Z73979.1	-5.33704	1.44381e-05
C2CD4C	2.69461	0.00427911	C2CD4C	-5.33358	5.93046e-05
HIST1H2AG	6.0464	1.82347e-108	HIST1H2AG	-5.32933	5.49757e-89
DSG1	6.13021	4.79025e-05	DSG1	-5.32744	0.000266136
PCBP3	1.6129	1.8265e-05	PCBP3	-5.31187	1.46937e-23
PLIN2	1.53508	0.0336117	PLIN2	-5.29985	1.55994e-09
OAT	6.17421	1.67105e-164	OAT	-5.29907	3.8307e-122
CTC-504A5.1.1	4.01078	1.00624e-57	CTC-504A5.1.1	-5.29387	4.62494e-46
SYT17	5.2635	3.95546e-60	SYT17	-5.27814	1.8312e-49
GS1-120K12.4.1	5.9361	0.000108447	GS1-120K12.4.1	-5.27786	0.000429493
RAMP1	7.19743	4.86992e-06	RAMP1	-5.27552	0.000126082
RP11-351E7.1.1	5.84842	0.000144222	RP11-351E7.1.1	-5.27195	0.000475228
HSPA9P1	5.94166	8.08507e-05	HSPA9P1	-5.26989	0.00034262
KCNMB4	1.92237	2.99848e-05	KCNMB4	-5.26682	5.40393e-14
ZNF256	4.13033	1.79124e-13	ZNF256	-5.23939	1.58856e-13
CTD-2280E9.1.1	5.87869	0.00012299	CTD-2280E9.1.1	-5.23441	0.000471389
RP11-354O24.1.1	5.87869	0.00012299	RP11-354O24.1.1	-5.23441	0.000471389
RP11-309H21.3.1	4.73231	0.000112734	RP11-309H21.3.1	-5.20375	4.31787e-05
KAL1	3.47458	1.12725e-56	KAL1	-5.20161	3.29653e-63
TLE4	2.93173	0.00133148	TLE4	-5.18826	3.45655e-05
ZNF702P	3.78695	0.000719791	ZNF702P	-5.18758	8.75906e-05
RP11-282K24.1.1	4.4086	8.22315e-10	RP11-282K24.1.1	-5.1852	2.73456e-08
SLIT1	2.29059	0.00162844	SLIT1	-5.17321	1.26495e-06
RPL15P2	4.54724	8.88365e-11	RPL15P2	-5.16879	1.61297e-10
FGF12-AS2	4.56431	1.91583e-06	FGF12-AS2	-5.13971	3.81455e-06
AL035610.1.1	5.73738	0.00016537	AL035610.1.1	-5.13188	0.000581251
RP11-290I21.2.1	5.75235	0.000152223	RP11-290I21.2.1	-5.12222	0.000569207
HIST1H3H	5.56051	1.29297e-36	HIST1H3H	-5.11599	1.96013e-29
MIR548F2	3.92872	4.71219e-11	MIR548F2	-5.11482	1.38473e-11
FBXO27	7.17495	3.25375e-28	FBXO27	-5.10193	1.33962e-20
COLEC12	5.71255	0.000160745	COLEC12	-5.08664	0.000599624
RPL21P109	5.71255	0.000160745	RPL21P109	-5.08664	0.000599624
INPP5D	2.62129	0.0404716	INPP5D	-5.08484	0.000601702
NMU	4.25802	0.000705702	NMU	-5.06275	0.000392804
CNGB3	4.40306	5.29483e-21	CNGB3	-5.05982	8.6546e-20
SLC4A10	18.7071	5.71027e-113	SLC4A10	-5.04025	4.71644e-55
CAB39L	9.3664	7.4321e-80	CAB39L	-5.03683	8.02516e-53
SLC25A6	4.29063	2.03055e-99	SLC25A6	-5.0319	9.28855e-96
C5orf42	3.78023	0	C5orf42	-5.02785	0
C12orf57	4.2292	4.58138e-31	C12orf57	-5.02679	1.75561e-28
FGF12	4.66185	7.22688e-43	FGF12	-5.02024	2.99738e-38
DAAM2	3.79458	0.0001764	DAAM2	-5.00939	8.24961e-05
CYP39A1	4.54127	0.000984353	CYP39A1	-5.00581	0.000694693
CDH13	18.5711	2.38747e-32	CDH13	-4.99469	8.2246e-21
DSC2	6.62135	2.37905e-62	DSC2	-4.97447	5.19771e-47
CTD-2085F10.1.1	5.32432	4.2267e-06	CTD-2085F10.1.1	-4.96731	2.76563e-05
AC008268.1.1	2.74804	0.00402067	AC008268.1.1	-4.95897	0.000109221
RPL7AP6	4.20572	0	RPL7AP6	-4.9572	0
C10orf81	16.1928	2.43363e-24	C10orf81	-4.94644	9.6972e-15
HIST1H4J	5.44914	3.77291e-30	HIST1H4J	-4.9233	1.07957e-28
ABCC6P1	6.89463	2.07797e-05	ABCC6P1	-4.9207	0.000534242
CSRNP3	5.07005	1.56477e-06	CSRNP3	-4.89142	9.15957e-06
AL592528.1.1	1.59647	0.0122299	AL592528.1.1	-4.8851	8.04459e-10
RP4-560B9.1.1	2.83575	0.0187564	RP4-560B9.1.1	-4.87428	0.000873587
GJA3	3.74673	0.00361483	GJA3	-4.87079	0.00087909
BCHE	5.46093	0.000251924	BCHE	-4.87079	0.00087909
CTD-2218K11.2.1	5.46093	0.000251924	CTD-2218K11.2.1	-4.87079	0.00087909
AC002076.9.1	5.86441	1.64746e-08	AC002076.9.1	-4.86707	7.74618e-07
RP11-465L10.10.1	3.08457	3.4792e-06	RP11-465L10.10.1	-4.86671	6.81475e-08
LRP4	2.04322	0.00387721	LRP4	-4.86226	1.97262e-06
A2ML1	7.27196	4.40555e-07	A2ML1	-4.86132	4.01905e-05
EFNB3	2.92933	3.64719e-09	EFNB3	-4.85103	3.10576e-12
REEP1	2.99786	9.19618e-16	REEP1	-4.83726	1.44623e-21
ITGAL	7.44168	1.05457e-06	ITGAL	-4.8315	0.000105386
WNT5A	3.9871	0.00017194	WNT5A	-4.8307	3.76715e-05
RP11-364P22.1.1	5.48909	0.00015033	RP11-364P22.1.1	-4.82899	0.000658633
ANO3	6.78449	1.2784e-05	ANO3	-4.81315	0.000454444
GYG2	2.70258	2.37508e-15	GYG2	-4.79859	1.54264e-23
KIF12	3.44495	2.82238e-27	KIF12	-4.79605	1.3875e-29
ARHGEF6	3.69937	4.94724e-06	ARHGEF6	-4.76807	1.82856e-06
MIR1302-5	2.82961	0.00430794	MIR1302-5	-4.76485	0.000207383
SOX3	7.34524	1.24675e-06	SOX3	-4.76285	0.000121592
RCN1	13.2683	3.09081e-100	RCN1	-4.76062	2.10516e-59
SERPINE2	3.33377	6.77728e-06	SERPINE2	-4.74059	7.70945e-07
A4GALT	3.86916	1.10039e-08	A4GALT	-4.73504	1.68984e-08
SDK1	1.99643	9.20793e-51	SDK1	-4.72699	1.88397e-124
CPVL	3.04091	0.0052604	CPVL	-4.72408	0.000471696
PCDHA6	7.84071	1.02957e-36	PCDHA6	-4.7222	9.28245e-27
CLSTN3	6.38452	6.96218e-85	CLSTN3	-4.69424	3.63798e-63
MRPL23-AS1	2.494	0.0117437	MRPL23-AS1	-4.6845	0.000470346
FFAR2	12.7577	3.38283e-13	FFAR2	-4.68184	9.37928e-08
LINC00484	2.35628	0.00102105	LINC00484	-4.67867	2.62113e-06
RP11-32B5.1.1	2.55855	0.000351011	RP11-32B5.1.1	-4.65817	1.9751e-06
LPAR5	2.58102	0.0153279	LPAR5	-4.65679	0.00055141
ABCC6P2	9.19671	4.40207e-07	ABCC6P2	-4.64288	0.000341547
ECEL1P2	3.43207	0.00785385	ECEL1P2	-4.63874	0.00132623
RP11-483P21.2.1	18.9891	2.9903e-28	RP11-483P21.2.1	-4.61385	3.67476e-17
NPTXR	3.50447	2.4629e-49	NPTXR	-4.60648	3.6584e-54
PTPRN2	8.57067	1.44845e-21	PTPRN2	-4.60282	9.85164e-13
RNF182	5.25718	0.000231078	RNF182	-4.58421	0.0010334
ANO2	5.1133	0.000373358	ANO2	-4.54726	0.00130744
RP11-661G16.2.1	2.28112	0.034809	RP11-661G16.2.1	-4.53857	0.000372107
ANKRD30BP1	6.16969	3.68078e-05	ANKRD30BP1	-4.53468	0.000667276
CHST8	2.94126	0.0109852	CHST8	-4.53171	0.00114369
EEF1A1P33	5.17488	3.33573e-12	EEF1A1P33	-4.52935	5.59145e-11
AC004019.10.1	3.09422	0.0047884	AC004019.10.1	-4.5217	0.000830197
SCN8A	1.68587	0.000146869	SCN8A	-4.50309	2.69193e-27
DYRK4	9.34451	1.3075e-10	DYRK4	-4.49666	9.40355e-07
EEF1A1P5	4.23773	0	EEF1A1P5	-4.49589	1.07932e-251
STMN1	5.29234	3.71835e-153	STMN1	-4.46911	3.97671e-107
RP11-406H23.2.1	3.10752	7.1833e-06	RP11-406H23.2.1	-4.46427	5.65293e-07
ANKRD30B	9.21137	1.98215e-23	ANKRD30B	-4.46072	1.8401e-14
RP11-293B20.2.1	2.06898	0.0305586	RP11-293B20.2.1	-4.45897	0.000260986
MYB	6.28831	7.44789e-142	MYB	-4.45704	1.07549e-112
CBX2	3.65276	2.94256e-52	CBX2	-4.45358	2.12101e-66
HIST1H1E	5.46132	1.3121e-121	HIST1H1E	-4.44757	3.64836e-93
RPL3	2.89008	0	RPL3	-4.44566	0
VWA2	2.36377	0.012263	VWA2	-4.44037	0.000267498
EEF1A1	3.9078	0	EEF1A1	-4.43974	0
SSPO	2.77108	3.79046e-44	SSPO	-4.42264	2.24449e-70
HOXC11	3.33709	4.61313e-08	HOXC11	-4.42245	6.12587e-09
CD99	8.57786	2.51882e-124	CD99	-4.4216	4.40992e-71
DPY19L1	3.30767	1.72867e-86	DPY19L1	-4.41752	2.88311e-97
AC105921.5.1	4.41519	8.18919e-09	AC105921.5.1	-4.41732	1.42982e-07
KIAA1324L	4.57182	5.81208e-120	KIAA1324L	-4.40212	3.57364e-81
PRKAR2B	3.04328	8.79535e-21	PRKAR2B	-4.39918	7.5608e-24
WARS2	3.921	2.9913e-41	WARS2	-4.39707	1.22457e-35
GATM	7.57238	6.45977e-06	GATM	-4.38251	0.00100152
PCP4L1	4.31209	0.000743255	PCP4L1	-4.37932	0.00101093
PVRL3-AS1	6.16676	3.70814e-05	PVRL3-AS1	-4.37932	0.00101093
RP11-946L16.1.1	4.8842	0.000704531	RP11-946L16.1.1	-4.37757	0.00210878
LRP1	3.4524	1.72399e-67	LRP1	-4.37121	2.35027e-72
RPS3AP47	3.56939	1.28095e-09	RPS3AP47	-4.36413	6.38208e-10
RP11-179G5.1.1	4.36641	1.35139e-21	RP11-179G5.1.1	-4.35998	3.41044e-18
MECOM	1.98101	2.0017e-18	MECOM	-4.35109	3.44629e-45
FAM105A	4.15408	4.86329e-73	FAM105A	-4.33781	4.61974e-59
NTNG1	8.89318	1.61532e-11	NTNG1	-4.33562	3.069e-07
LCP1	8.77592	2.18255e-20	LCP1	-4.33149	5.09607e-13
PCDHA10	3.38527	5.48157e-06	PCDHA10	-4.30365	5.84645e-06
RP11-526L22.1.1	5.27893	9.69749e-15	RP11-526L22.1.1	-4.29743	2.25598e-11
SYT7	3.80159	1.74912e-107	SYT7	-4.29477	2.59613e-100
RP11-594N15.2.1	5.26816	3.54595e-15	RP11-594N15.2.1	-4.28718	1.16329e-11
MRPS2	2.5639	1.38173e-15	MRPS2	-4.28688	4.78852e-23
RP11-492M23.2.1	4.08863	8.11745e-14	RP11-492M23.2.1	-4.28553	2.54458e-12
DRD1	5.14877	8.5106e-07	DRD1	-4.28516	2.32908e-05
TPI1	5.20429	0	TPI1	-4.28438	3.7697e-276
PLAGL1	3.33641	4.25457e-19	PLAGL1	-4.28272	2.45452e-20
AC011139.1.1	4.14931	1.59777e-25	AC011139.1.1	-4.27651	1.39691e-28
MRPL54	4.48927	8.88542e-12	MRPL54	-4.27549	2.17043e-09
RN7SKP9	2.21801	4.64756e-09	RN7SKP9	-4.2743	2.01201e-16
ADAMTS9	6.42847	4.89811e-62	ADAMTS9	-4.25819	7.85105e-44
PDE11A	4.2617	2.06541e-06	PDE11A	-4.24284	1.26341e-05
CTD-2281M20.1.1	7.76594	1.36828e-07	CTD-2281M20.1.1	-4.23441	8.14834e-05
XYLT1	1.79672	2.55264e-09	XYLT1	-4.22638	9.12036e-23
RP11-141A19.1.1	3.81807	0.00447387	RP11-141A19.1.1	-4.22379	0.00277847
TRDMT1	3.13018	1.10611e-11	TRDMT1	-4.21877	2.9012e-12
MYLK4	2.52946	0.000441046	MYLK4	-4.21428	2.46064e-05
CLGN	4.62872	1.25714e-07	CLGN	-4.20914	2.47225e-06
CSTA	3.92229	0.00258769	CSTA	-4.20412	0.00223291
PPIAP22	5.75918	2.44863e-94	PPIAP22	-4.20318	1.03755e-64
UQCR10	3.81023	1.87611e-36	UQCR10	-4.20037	2.02099e-39
KCNMB2	3.60263	9.23832e-25	KCNMB2	-4.19383	3.69638e-26
EFNA3	3.53566	2.37792e-06	EFNA3	-4.18858	1.72819e-06
OFD1P17	3.06574	2.84781e-10	OFD1P17	-4.1867	9.52376e-12
PM20D2	2.72597	3.67291e-15	PM20D2	-4.18615	2.29574e-21
HIST1H4K	4.59057	1.22137e-23	HIST1H4K	-4.18279	6.67247e-20
KIAA1161	8.48484	1.30234e-169	KIAA1161	-4.18171	1.97226e-79
SLC16A7	6.39475	3.15402e-111	SLC16A7	-4.17994	1.58577e-82
TSPAN12	3.78188	3.49707e-31	TSPAN12	-4.17552	2.19697e-27
FAM167A	5.07975	6.07094e-09	FAM167A	-4.17308	5.36693e-07
GLO1	5.21636	2.50884e-194	GLO1	-4.17094	6.49111e-146
UBBP2	5.99584	2.22648e-05	UBBP2	-4.17045	0.00110565
RP11-502N13.2.1	2.80607	0.0273396	RP11-502N13.2.1	-4.16923	0.00305468
CTC-470E21.1.1	5.89016	0.000118093	CTC-470E21.1.1	-4.1639	0.00239979
RNY1	3.82424	5.42385e-05	RNY1	-4.16272	3.54411e-06
RP11-354O24.2.1	4.62246	0.00113539	RP11-354O24.2.1	-4.16032	0.0031023
MANEA	4.91573	5.90725e-71	MANEA	-4.1568	7.01011e-55
C19orf51	2.12834	0.000896529	C19orf51	-4.14848	3.32313e-07
ANKRD6	5.13025	8.69186e-22	ANKRD6	-4.12722	1.88587e-15
INPP1	2.10238	0.0422115	INPP1	-4.11505	0.000732154
CTD-2284O10.1.1	4.1032	1.24067e-07	CTD-2284O10.1.1	-4.11446	2.24174e-06
HIST1H3G	6.16628	1.63079e-35	HIST1H3G	-4.11133	1.61426e-31
FKBP4	6.10139	0	FKBP4	-4.11061	3.22851e-214
RP11-697M17.1.1	4.68552	4.83398e-22	RP11-697M17.1.1	-4.10391	2.47494e-17
AB015752.1	3.06445	0.000922203	AB015752.1	-4.09551	0.000220398
RP11-872J21.2.1	4.66796	0.000854802	RP11-872J21.2.1	-4.09131	0.00305493
APIP	2.83851	3.25796e-24	APIP	-4.09114	7.43331e-30
PRUNE2	2.713	1.0567e-06	PRUNE2	-4.08441	1.34754e-09
FAM134B	4.24435	2.31056e-65	FAM134B	-4.07193	2.46536e-54
WDR83OS	3.30382	1.83776e-25	WDR83OS	-4.05738	8.99412e-25
RP11-348J24.1.1	3.70147	0.0058973	RP11-348J24.1.1	-4.05442	0.00370257
GAPDH	5.24884	0	GAPDH	-4.05006	0
TPT1	3.58538	0	TPT1	-4.04882	0
PTRHD1	3.57959	2.8045e-07	PTRHD1	-4.04858	4.43771e-07
STAT6	3.44905	3.87399e-14	STAT6	-4.04025	5.62302e-14
RP11-393I23.2.1	4.93571	4.17603e-13	RP11-393I23.2.1	-4.03609	4.79973e-10
PLA2R1	2.64154	1.17676e-44	PLA2R1	-4.03482	4.32272e-69
RP11-497G19.1.1	6.36205	2.83021e-05	RP11-497G19.1.1	-4.03142	0.0015231
PLBD1	7.2619	1.00253e-33	PLBD1	-4.02056	4.32751e-21
RP11-266N13.2.1	3.10106	0.0143026	RP11-266N13.2.1	-4.0181	0.00327569
ASS1	8.40487	0	ASS1	-4.01408	7.03217e-226
KATNAL1	2.99737	1.28265e-18	KATNAL1	-4.00267	3.72428e-21
TNS4	4.51873	1.3983e-05	TNS4	-3.99495	1.97019e-05
TGFBR3	1.96734	0.00055426	TGFBR3	-3.99387	1.7415e-08
SNORD56	3.83004	9.00945e-08	SNORD56	-3.99242	3.97175e-07
RP11-586K2.1.1	3.20738	4.48431e-05	RP11-586K2.1.1	-3.98742	1.66224e-05
RPS6	3.25868	0	RPS6	-3.9858	0
FOLR1	7.72649	5.02668e-06	FOLR1	-3.98489	0.00150519
FGFR3	2.0351	1.6712e-15	FGFR3	-3.9815	2.02927e-32
C5orf13	5.45925	6.85126e-27	C5orf13	-3.97838	5.76826e-19
CNTNAP3	4.54145	0.00098413	CNTNAP3	-3.9762	0.00353361
RP11-39M21.1.1	4.16024	0.000320999	RP11-39M21.1.1	-3.97428	0.000902805
PPIAL4A	5.41275	4.0576e-14	PPIAL4A	-3.97414	9.1769e-11
RP11-170M17.2.1	4.13519	7.13349e-17	RP11-170M17.2.1	-3.96576	1.56694e-08
PCDH7	5.378	3.72576e-128	PCDH7	-3.95713	3.1846e-96
CERCAM	3.0904	7.58056e-77	CERCAM	-3.95631	1.1053e-90
PVRL3	3.85109	3.77964e-19	PVRL3	-3.94694	8.10886e-17
ELOVL4	6.38945	3.61656e-13	ELOVL4	-3.94447	2.11253e-08
RP1-177G6.2.1	2.9321	0.00132525	RP1-177G6.2.1	-3.94362	0.000543878
LMO3	4.16206	3.72334e-22	LMO3	-3.94295	5.44904e-18
NUDT15	4.31694	2.36517e-29	NUDT15	-3.94192	1.00546e-22
EYA1	3.89654	0.00244574	EYA1	-3.92337	0.00331863
C9orf152	16.2917	1.7036e-17	C9orf152	-3.92263	9.73228e-09
DIRAS1	3.34543	0.000622165	DIRAS1	-3.92221	0.000413703
AP2S1	6.4128	1.22478e-101	AP2S1	-3.91925	2.39151e-68
RP11-32B5.7.1	3.05719	0.0081994	RP11-32B5.7.1	-3.91758	0.00271727
HSBP1	4.36474	9.65596e-163	HSBP1	-3.91593	8.58837e-107
TMPRSS3	5.19375	2.6974e-36	TMPRSS3	-3.9131	1.09806e-25
VCX	4.40237	0.00134531	VCX	-3.90735	0.0041823
LYNX1	4.6714	0.000438908	LYNX1	-3.90088	0.00292703
GNG4	4.06925	0.00059651	GNG4	-3.88922	0.00147615
KY	3.05236	2.28954e-05	KY	-3.88434	8.1863e-07
CTNNAL1	2.17435	3.91534e-12	CTNNAL1	-3.8819	2.55314e-22
SPTSSA	4.86036	3.71424e-95	SPTSSA	-3.88169	1.08932e-69
RP11-404I7.1.1	4.27987	0.00208656	RP11-404I7.1.1	-3.877	0.00508682
RP11-666A20.4.1	2.21353	3.69328e-05	RP11-666A20.4.1	-3.876	2.84781e-09
PCDHA5	4.25477	1.57819e-11	PCDHA5	-3.87415	5.84627e-10
GHR	4.65649	1.46244e-73	GHR	-3.8716	4.15401e-58
AC024367.1	5.81309	5.72481e-05	AC024367.1	-3.86838	0.00224642
MAST1	2.01268	0.00300108	MAST1	-3.86541	7.08323e-07
GCNT1	3.66821	1.38632e-71	GCNT1	-3.86501	8.05757e-65
RP11-572M18.1.1	4.40861	0.00127607	RP11-572M18.1.1	-3.86394	0.00439276
MRPL51	5.22958	3.69526e-49	MRPL51	-3.8554	6.75015e-36
AC012531.14.1	2.95823	0.00268543	AC012531.14.1	-3.85483	0.00081184
RP11-305L7.5.1	2.63078	0.00913252	RP11-305L7.5.1	-3.85417	0.00136683
MAP1B	2.6202	1.04146e-45	MAP1B	-3.82195	7.86517e-63
ADRA2B	3.67971	0.00434062	ADRA2B	-3.82063	0.00491355
HIST1H1D	5.26204	2.90631e-110	HIST1H1D	-3.8193	3.76786e-70
RP11-434C1.1.1	2.50266	0.00010391	RP11-434C1.1.1	-3.8165	1.26495e-06
RPL14P1	3.04439	0.000241319	RPL14P1	-3.81105	0.000505765
CLCA2	4.44994	0.000819072	CLCA2	-3.81081	0.00372609
ACVR1C	2.6415	0.0296119	ACVR1C	-3.80893	0.00195673
CTB-13H5.1.1	3.36249	3.04978e-21	CTB-13H5.1.1	-3.80595	1.71462e-20
UNG	4.82586	1.6461e-62	UNG	-3.79957	1.45781e-54
RP11-115A15.1.1	2.59299	0.0162097	RP11-115A15.1.1	-3.79422	0.00234821
GPR144	3.80064	1.61336e-06	GPR144	-3.78935	3.69498e-06
SLC12A5	2.30116	1.20346e-18	SLC12A5	-3.78399	6.48403e-30
GPX4	2.23575	1.73732e-16	GPX4	-3.78194	5.28749e-29
RP11-641D5.2.1	1.5992	0.0379637	RP11-641D5.2.1	-3.78161	8.49615e-07
PON3	5.35191	0.000215128	PON3	-3.77887	0.00445339
ZMYND8	4.28876	0	ZMYND8	-3.77596	0
GALNT13	10.7445	5.59297e-18	GALNT13	-3.77248	7.45736e-07
RP11-16F15.1.1	3.09375	0.00188069	RP11-16F15.1.1	-3.76975	0.000131053
HIST1H2BC	4.72857	4.86754e-66	HIST1H2BC	-3.76689	1.41376e-48
HIST1H1C	5.49349	2.08493e-168	HIST1H1C	-3.76596	5.71576e-109
REEP6	2.76276	5.55942e-09	REEP6	-3.74735	1.27122e-10
ST6GALNAC6	1.89521	2.59631e-07	ST6GALNAC6	-3.74082	6.98894e-16
CTC-558O2.1.1	4.89984	0.000205595	CTC-558O2.1.1	-3.74006	0.00235247
IGF1	4.00475	0.000566258	IGF1	-3.73852	0.00202328
SGPP1	6.01108	2.35392e-37	SGPP1	-3.73815	6.5313e-24
RP11-352M15.1.1	5.96002	5.66422e-05	RP11-352M15.1.1	-3.73648	0.00277847
GPR146	3.57531	2.11653e-20	GPR146	-3.72886	4.61235e-19
AL356806.3.1	2.48711	0.0411148	AL356806.3.1	-3.72526	0.00428597
PDGFC	2.27398	0.000422335	PDGFC	-3.72332	3.08481e-06
TMEM64	4.22446	6.87303e-304	TMEM64	-3.71868	5.0638e-229
HTRA1	2.58057	1.73287e-05	HTRA1	-3.71633	4.0518e-07
CCDC110	4.18536	0.00202972	CCDC110	-3.71626	0.00599386
RP11-465L10.7.1	2.26392	0.0146028	RP11-465L10.7.1	-3.71406	0.000838237
LINC00222	2.94483	9.10673e-06	LINC00222	-3.7108	1.57224e-07
MYBL2	3.42167	1.16313e-59	MYBL2	-3.71022	1.9394e-50
SH3TC1	3.90114	0.000167875	SH3TC1	-3.70921	0.00114961
RP11-415L24.1.1	3.267	0.00643815	RP11-415L24.1.1	-3.70453	0.00351308
CRAT	7.46857	3.10563e-13	CRAT	-3.70146	3.42882e-07
CYP2W1	2.18503	3.11247e-06	CYP2W1	-3.70029	2.28605e-06
AL136219.1	4.37313	1.24198e-115	AL136219.1	-3.69653	8.86483e-84
DDAH2	1.85946	8.67698e-10	DDAH2	-3.69604	2.08219e-22
RPL13AP5	4.06332	4.43503e-208	RPL13AP5	-3.69502	7.62845e-230
C14orf37	4.11272	4.33045e-05	C14orf37	-3.69355	0.000395679
EMCN-IT3	2.59652	0.0220011	EMCN-IT3	-3.69181	0.00228563
RP11-319E16.2.1	3.6577	3.32129e-12	RP11-319E16.2.1	-3.69132	1.81436e-11
AP000569.2.1	5.15725	0.000443098	AP000569.2.1	-3.69057	0.00653762
BCAT1	5.87614	6.33229e-06	BCAT1	-3.68669	0.000567805
RP11-111F16.2.1	4.36304	9.58471e-09	RP11-111F16.2.1	-3.68101	1.62553e-06
CAT	4.36999	2.40078e-71	CAT	-3.68021	7.49352e-45
PACSIN3	2.55482	1.47382e-17	PACSIN3	-3.67732	2.22414e-23
APOE	3.75792	0.00160248	APOE	-3.67678	0.00317381
HIST1H2BH	5.41302	1.61406e-74	HIST1H2BH	-3.6706	3.73218e-49
Sep-10	2.3725	4.01352e-22	Sep-10	-3.66979	3.01999e-32
RP11-711K1.8.1	2.22925	0.0346471	RP11-711K1.8.1	-3.66912	0.00438819
INSL6	6.13662	7.66184e-05	INSL6	-3.66556	0.00472273
RPS3AP6	3.26942	2.10859e-79	RPS3AP6	-3.65385	1.90299e-72
RP1-310O13.12.1	4.9285	0.000678198	RP1-310O13.12.1	-3.65332	0.00752469
SSPN	3.92979	0.00237218	SSPN	-3.65256	0.00400598
PDE3B	2.84212	5.36754e-35	PDE3B	-3.65168	3.97912e-45
RP11-333A23.1.1	4.14044	0.0016505	RP11-333A23.1.1	-3.65099	0.00537951
RP11-350G8.3.1	2.96511	0.00086918	RP11-350G8.3.1	-3.64439	0.000345432
TMEM141	3.02153	5.62784e-44	TMEM141	-3.64277	2.29983e-46
AC145124.2.1	2.36011	0.000632126	AC145124.2.1	-3.63845	2.87078e-05
CCDC129	2.58502	0.0274348	CCDC129	-3.63512	0.00547243
CSTL1	2.84726	0.0163742	CSTL1	-3.63512	0.00547243
H2BFS	5.35812	4.54005e-06	H2BFS	-3.62373	0.000637585
RP11-673C5.1.1	3.86094	1.47231e-67	RP11-673C5.1.1	-3.62099	2.6527e-54
PAG1	7.05889	5.50519e-09	PAG1	-3.62088	2.44721e-05
VSTM2A	4.71338	0.000132013	VSTM2A	-3.61191	0.00162478
SPAG7	2.76583	8.63843e-20	SPAG7	-3.60773	2.91174e-22
RP11-477G18.4.1	4.99433	0.000582987	RP11-477G18.4.1	-3.60322	0.00765903
SCN11A	3.30554	0.0108075	SCN11A	-3.59778	0.00775238
ACACB	4.34827	3.04717e-79	ACACB	-3.59374	2.10555e-57
AC002075.3.1	2.40933	8.73273e-06	AC002075.3.1	-3.58111	5.23602e-12
ABCB4	3.26573	1.26087e-12	ABCB4	-3.57785	1.76962e-14
FAM50B	4.13763	7.44212e-07	FAM50B	-3.57758	1.94203e-05
LRRC10B	2.71181	0.000636263	LRRC10B	-3.5764	0.000139617
CBX6	3.25133	1.48562e-174	CBX6	-3.57181	4.1305e-165
AC022431.1.1	4.2026	7.86185e-05	AC022431.1.1	-3.56885	0.000611701
HIST2H2AC	4.45979	2.72626e-83	HIST2H2AC	-3.56803	1.37155e-39
ADAM19	3.3408	0.00276774	ADAM19	-3.56708	0.00285506
TTLL12	1.97516	4.43215e-16	TTLL12	-3.56484	5.11748e-35
EGLN3	1.6729	2.06994e-08	EGLN3	-3.56466	3.51456e-14
SLC13A3	2.66643	3.1379e-08	SLC13A3	-3.56355	2.34865e-15
SLC26A8	4.89357	8.6705e-07	SLC26A8	-3.55822	7.97123e-05
ROR1	2.98969	0.0172396	ROR1	-3.55539	0.00838345
EIF4B	3.28712	0	EIF4B	-3.55038	0
RP11-385J1.2.1	3.16258	1.23468e-20	RP11-385J1.2.1	-3.5454	4.78347e-22
AL512625.1	1.72433	0.0411934	AL512625.1	-3.54457	9.71169e-05
RP11-535M15.2.1	2.47073	0.0335103	RP11-535M15.2.1	-3.54334	0.00619232
DSPP	4.86577	2.87489e-16	DSPP	-3.5404	3.33173e-11
OLFML3	3.34665	4.4953e-13	OLFML3	-3.53705	7.49232e-12
MYB-AS1	4.63932	3.03116e-06	MYB-AS1	-3.53267	0.000238315
HIST1H3I	5.24937	3.52471e-16	HIST1H3I	-3.52723	1.26568e-10
RP11-619J20.1.1	2.71869	5.75357e-05	RP11-619J20.1.1	-3.5259	2.27882e-05
SCNN1A	5.32036	4.39473e-11	SCNN1A	-3.5229	1.95617e-07
PDE1A	7.02981	2.26893e-13	PDE1A	-3.52062	6.77859e-07
PCMT1	4.53121	7.55593e-145	PCMT1	-3.51432	1.39337e-120
RP11-556O5.5.1	3.3335	3.12765e-05	RP11-556O5.5.1	-3.5117	6.34428e-05
PRDX2	3.06609	1.09428e-92	PRDX2	-3.50669	2.63697e-142
RNU2-6P	3.60298	0	RNU2-6P	-3.5046	0
C8G	2.04156	0.0218833	C8G	-3.4944	0.000689069
LIFR	3.06692	4.91485e-56	LIFR	-3.49168	3.209e-55
HIST1H4E	4.35876	4.0842e-80	HIST1H4E	-3.49051	2.66357e-60
CHRD	-2.5814	5.77046e-22	CHRD	-3.48731	8.91336e-12
CLIC1	5.4427	0	CLIC1	-3.4852	6.23597e-226
SARDH	4.0289	7.41819e-06	SARDH	-3.48393	9.51093e-06
RP11-379B18.5.1	2.35522	1.57806e-18	RP11-379B18.5.1	-3.4832	4.83932e-29
HIST1H2BG	5.11272	1.10868e-88	HIST1H2BG	-3.48268	2.92287e-57
ARFGAP3	2.21662	1.43486e-18	ARFGAP3	-3.4754	5.12723e-30
RP11-364P22.2.1	4.66015	0.000783519	RP11-364P22.2.1	-3.47028	0.0075681
EPHA7	2.11903	1.88729e-35	EPHA7	-3.46748	2.19249e-58
PCDHA7	2.05527	0.000125539	PCDHA7	-3.46683	1.25238e-07
UBE2C	4.58024	7.63927e-26	UBE2C	-3.45639	1.26438e-18
CPPED1	3.3491	7.54078e-12	CPPED1	-3.44861	3.31676e-16
TMEM14C	4.53043	1.50897e-67	TMEM14C	-3.44673	1.63691e-31
RP11-428C6.1.1	3.88312	2.12891e-67	RP11-428C6.1.1	-3.44629	1.07311e-50
RTN4RL1	5.41808	2.15392e-31	RTN4RL1	-3.44331	6.09299e-21
RP11-254B13.1.1	3.9494	1.91279e-27	RP11-254B13.1.1	-3.44017	3.78185e-20
FBP1	4.14853	2.38852e-141	FBP1	-3.43484	9.84375e-100
RCBTB2	3.10631	5.1437e-07	RCBTB2	-3.43319	1.61774e-06
RP11-830F9.5.1	1.61191	0.000954524	RP11-830F9.5.1	-3.43097	1.69352e-09
RPL26	3.77897	2.13993e-209	RPL26	-3.42901	2.53374e-170
EIF4BP6	4.11935	1.20814e-19	EIF4BP6	-3.42812	6.90916e-16
F3	2.35383	0.000595093	F3	-3.42598	1.24256e-05
MEGF9	4.04387	2.34882e-129	MEGF9	-3.42285	2.14544e-102
NES	9.0053	3.06381e-16	NES	-3.41381	8.31463e-08
RP11-54D18.2.1	8.40535	1.66556e-06	RP11-54D18.2.1	-3.41254	0.00310622
AC091729.8.1	2.51104	0.00688438	AC091729.8.1	-3.40838	0.00139361
CPNE3	4.51878	0	CPNE3	-3.40414	0
TRAPPC5	4.08604	1.88585e-07	TRAPPC5	-3.40375	3.07957e-06
RP11-279F6.1.1	2.29562	1.72139e-09	RP11-279F6.1.1	-3.40078	4.44633e-12
HIST1H2AL	5.29769	4.33449e-22	HIST1H2AL	-3.39932	1.03853e-13
RP4-813D12.2.1	-1.68543	2.31589e-09	RP4-813D12.2.1	-3.39691	8.24946e-19
SDK2	3.48961	0.000328688	SDK2	-3.39285	0.000952374
EPHB6	2.3523	0.00806646	EPHB6	-3.39055	0.000893749
F7	6.58404	4.01573e-07	F7	-3.3904	0.000532463
PAN2	2.48894	2.4721e-89	PAN2	-3.38156	4.50107e-119
RNASEH2A	3.13074	2.5095e-26	RNASEH2A	-3.3798	1.84022e-22
TOR2A	2.49137	2.76776e-09	TOR2A	-3.37929	9.53473e-14
SYNPR-AS1	5.62269	0.000190037	SYNPR-AS1	-3.37704	0.00918448
ATL3	3.1577	3.49171e-136	ATL3	-3.36929	6.58404e-135
GFRA3	3.53221	0.00249737	GFRA3	-3.3691	0.00576913
AL035610.2.1	2.68518	0.0227048	AL035610.2.1	-3.36313	0.00522115
C9orf163	1.85069	0.00660064	C9orf163	-3.36279	8.41765e-06
BEX2	3.76008	0.000143609	BEX2	-3.36243	0.000993171
GDPD1	2.76157	3.51147e-20	GDPD1	-3.36202	1.74984e-21
CBX5	2.82366	2.61408e-268	CBX5	-3.35741	4.36461e-300
JOSD2	2.20785	0.00260274	JOSD2	-3.35026	6.75855e-05
RPL13A	3.60594	0	RPL13A	-3.34716	9.60814e-301
PPARD	1.89742	2.01397e-08	PPARD	-3.34387	8.10093e-18
RP11-565J7.3.1	4.31081	2.60496e-79	RP11-565J7.3.1	-3.3424	3.31457e-52
RP11-192P9.1.1	5.56953	3.47778e-18	RP11-192P9.1.1	-3.33591	6.16281e-11
AC110491.1	3.70993	4.59197e-07	AC110491.1	-3.33251	6.83128e-06
AL162151.3.1	2.16691	0.0124719	AL162151.3.1	-3.32763	0.000646813
PRDX1	6.36399	0	PRDX1	-3.32595	2.82774e-153
DOCK11	1.65023	0.0106203	DOCK11	-3.323	1.8804e-07
DEPTOR	2.45658	4.68901e-14	DEPTOR	-3.32034	5.1049e-16
AC012531.25.1	3.7735	3.85671e-08	AC012531.25.1	-3.30437	2.06655e-06
MAPK10	2.46513	2.55692e-12	MAPK10	-3.30384	1.72663e-17
RECK	4.5134	0.000313994	RECK	-3.30272	0.0037031
TUBA1A	2.47695	5.60371e-33	TUBA1A	-3.30236	3.4086e-50
SSNA1	2.49038	8.35753e-11	SSNA1	-3.28937	2.18453e-11
PDE7B	3.46499	0.00175066	PDE7B	-3.28826	0.00404413
CRYBG3	4.6847	2.39675e-08	CRYBG3	-3.28081	1.3705e-05
SKA3	3.19105	9.0281e-20	SKA3	-3.27804	4.47883e-13
VPS35	5.0174	0	VPS35	-3.27604	1.426e-193
RP11-114G22.1.1	3.7911	0.00289186	RP11-114G22.1.1	-3.26366	0.010599
C15orf26	2.40378	0.00153496	C15orf26	-3.25742	0.000123011
NDUFB6	3.23439	5.225e-16	NDUFB6	-3.24482	4.83633e-09
PLEKHG1	6.24333	2.21867e-07	PLEKHG1	-3.23987	0.000358553
RP11-90D4.3.1	2.32211	0.0399791	RP11-90D4.3.1	-3.2383	0.00928662
TMEM14A	3.62288	1.67001e-25	TMEM14A	-3.23309	5.11114e-22
RPL9P9	2.93091	2.63505e-66	RPL9P9	-3.23098	2.56612e-63
LYPD3	5.52705	4.78755e-33	LYPD3	-3.22746	2.24959e-33
HIST1H3A	3.74309	2.25562e-09	HIST1H3A	-3.22486	3.16576e-07
DUSP2	1.76492	0.0216694	DUSP2	-3.22264	0.000115021
RP11-181K12.2.1	3.6344	0.00593809	RP11-181K12.2.1	-3.22118	0.0155509
RP11-742B18.1.1	3.49545	6.76259e-11	RP11-742B18.1.1	-3.21859	9.861e-09
EXOC3L4	4.25816	0.000705521	EXOC3L4	-3.21271	0.00709193
CNKSR3	2.3747	1.76615e-08	CNKSR3	-3.2125	3.65056e-11
ZNF354C	2.71757	1.95122e-13	ZNF354C	-3.21102	8.1553e-14
GDNF-AS1	4.40622	0.00128325	GDNF-AS1	-3.2041	0.0140401
SYK	4.49756	2.10491e-58	SYK	-3.19946	6.91488e-37
VTRNA1-3	1.98371	0.000818751	VTRNA1-3	-3.19836	9.19645e-08
CA5B	3.1373	3.92786e-53	CA5B	-3.19467	5.0679e-52
EEF1A1P6	4.40922	2.41559e-54	EEF1A1P6	-3.19413	9.53161e-29
C17orf76-AS1	2.69311	1.04967e-70	C17orf76-AS1	-3.19308	2.18327e-63
H2AFZ	5.2079	1.40639e-167	H2AFZ	-3.18874	2.09792e-48
APLP1	4.33166	3.56676e-17	APLP1	-3.17824	2.31299e-11
RFTN2	3.376	1.01398e-16	RFTN2	-3.1734	6.03945e-13
GPX3	4.05893	2.09599e-34	GPX3	-3.17281	3.64056e-22
SHMT1	2.84493	1.13724e-29	SHMT1	-3.16778	2.06917e-34
NCS1	2.40541	7.79539e-20	NCS1	-3.16685	1.45665e-28
SYT1	4.37041	1.73564e-133	SYT1	-3.16538	1.06724e-87
C3orf14	3.03716	1.26761e-132	C3orf14	-3.16376	1.89097e-121
GFRA1	3.53713	0	GFRA1	-3.1636	3.98587e-297
EEF2	2.18724	0	EEF2	-3.1635	0
CXCR4	7.68004	7.49006e-79	CXCR4	-3.16121	1.05991e-40
HES2	2.76777	1.06034e-05	HES2	-3.15835	2.29245e-06
RCAN3	2.60499	3.20811e-08	RCAN3	-3.15636	1.74597e-11
SLC1A2	10.187	1.22484e-71	SLC1A2	-3.15185	2.04882e-33
DCTPP1	3.74346	3.36332e-26	DCTPP1	-3.15151	2.1274e-19
CYB5R3	3.63222	2.22621e-57	CYB5R3	-3.15149	3.39636e-42
SLITRK4	7.56346	9.28733e-13	SLITRK4	-3.15077	5.36942e-09
PARVA	3.04504	1.83451e-63	PARVA	-3.14966	2.68117e-55
KALRN	3.17296	1.99964e-30	KALRN	-3.14837	2.57289e-27
RAB31	2.43515	1.79673e-16	RAB31	-3.14233	5.84218e-20
C9orf123	3.83179	1.1641e-27	C9orf123	-3.14141	8.7335e-20
RPS4X	2.94963	0	RPS4X	-3.1407	2.59696e-280
AC011899.10.1	3.23717	0.000733181	AC011899.10.1	-3.13863	0.0016582
C6orf211	5.06874	0	C6orf211	-3.13392	1.66862e-285
PKMYT1	1.76697	2.70664e-07	PKMYT1	-3.13311	2.97462e-17
HIST1H2BF	5.97131	1.9428e-45	HIST1H2BF	-3.12959	2.81079e-20
RP11-64K12.2.1	2.93712	0.00324196	RP11-64K12.2.1	-3.12911	0.00376658
FAM65C	1.83283	3.16221e-30	FAM65C	-3.1272	7.77011e-66
HMGB1	3.0282	0	HMGB1	-3.12707	0
PNRC1	2.887	4.33768e-47	PNRC1	-3.12645	3.95573e-44
KIF18A	3.57902	1.0217e-45	KIF18A	-3.124	1.32729e-33
NUDT16L1	1.75608	1.54534e-08	NUDT16L1	-3.1224	3.72983e-19
RP11-93K22.11.1	2.18279	0.000618851	RP11-93K22.11.1	-3.12158	0.00013268
RP11-1396O13.2.1	4.07087	0.000498708	RP11-1396O13.2.1	-3.12111	0.00595365
USP5	3.3231	8.16587e-95	USP5	-3.11858	5.65921e-84
EPHA8	4.40861	0.00127607	EPHA8	-3.1171	0.0169096
C17orf58	3.28252	2.2407e-24	C17orf58	-3.1144	1.97352e-22
AC004985.13.1	2.48288	3.5972e-06	AC004985.13.1	-3.11439	5.58253e-07
HEBP1	3.24114	1.42465e-24	HEBP1	-3.11273	3.9842e-20
HSPB1	6.14296	2.46988e-223	HSPB1	-3.1117	8.58895e-117
C15orf52	2.51921	0.000162984	C15orf52	-3.10523	3.29213e-05
C19orf79	3.12666	5.73955e-15	C19orf79	-3.10011	2.00713e-09
RASA4B	2.00353	9.81431e-16	RASA4B	-3.09758	8.52939e-19
HIST1H2BK	5.88798	5.66645e-156	HIST1H2BK	-3.09707	4.56124e-86
RP3-443C4.2.1	2.43309	1.35147e-38	RP3-443C4.2.1	-3.09647	7.60232e-49
COL9A2	3.30188	1.60498e-05	COL9A2	-3.09288	0.000123591
CHD3	2.48325	6.34118e-231	CHD3	-3.07701	2.20481e-260
APBA1	2.84843	0.000105265	APBA1	-3.07657	0.000127175
SPTLC1P1	3.17598	3.3145e-08	SPTLC1P1	-3.0736	5.32958e-07
TMOD1	3.73376	0.000312049	TMOD1	-3.07203	0.0033101
FAM64A	2.56274	8.31846e-05	FAM64A	-3.0705	3.73766e-05
NOD2	3.57792	0.00283177	NOD2	-3.06677	0.0111725
PCDHA8	2.78445	2.25083e-06	PCDHA8	-3.06487	2.6441e-06
RP11-90D4.1.1	2.73733	0.037559	RP11-90D4.1.1	-3.06225	0.0210877
RP11-14I4.2.1	3.32875	0.011246	RP11-14I4.2.1	-3.06225	0.0210877
HS6ST2	9.73049	1.67495e-60	HS6ST2	-3.05979	8.13391e-24
SLC39A6	6.97182	0	SLC39A6	-3.05849	0
RP11-77P16.4.1	2.55583	1.37176e-10	RP11-77P16.4.1	-3.05675	2.40055e-11
DNAH5	1.83979	1.37786e-11	DNAH5	-3.0566	7.88186e-25
PAPPA	2.53278	6.6247e-06	PAPPA	-3.05657	1.04482e-06
HIST1H3D	2.2065	1.14403e-09	HIST1H3D	-3.05638	2.13074e-14
POMT1	2.0497	4.43892e-70	POMT1	-3.04991	1.97264e-116
CREB3L4	2.83719	2.95453e-74	CREB3L4	-3.04626	2.06175e-69
ESYT1	4.13688	0	ESYT1	-3.04328	2.26539e-139
YWHAE	5.19424	4.07429e-305	YWHAE	-3.04271	5.27675e-173
RPS20	3.6974	4.6623e-156	RPS20	-3.04181	4.32551e-106
EIF4BP3	5.75269	1.92821e-10	EIF4BP3	-3.04114	9.79005e-05
C7orf50	2.42005	1.72685e-63	C7orf50	-3.03409	1.13609e-75
PXDC1	3.05246	0.00238604	PXDC1	-3.03401	0.00445436
RP11-93L9.1.1	3.49706	0.00289434	RP11-93L9.1.1	-3.03323	0.0102432
GARNL3	1.95665	3.58874e-27	GARNL3	-3.03087	3.68882e-48
EVPLL	4.10064	0.000958214	EVPLL	-3.03037	0.00640602
RP11-274M17.2.1	2.15975	0.0499664	RP11-274M17.2.1	-3.03009	0.0151129
RP11-403B2.7.1	2.22646	0.0327571	RP11-403B2.7.1	-3.02855	0.00620311
RP11-124L5.7.1	3.81289	6.28515e-11	RP11-124L5.7.1	-3.02739	9.93417e-08
BOLL	2.45269	1.59741e-07	BOLL	-3.02691	1.45421e-09
RP11-556K13.1.1	4.1802	4.79777e-20	RP11-556K13.1.1	-3.02207	6.96951e-22
IFI27L2	3.16521	0.00264944	IFI27L2	-3.02104	0.00259117
C1QBP	5.00327	1.24808e-70	C1QBP	-3.01964	1.42997e-38
GTPBP6	1.72595	1.50443e-05	GTPBP6	-3.01857	5.14442e-11
SAP18	3.67349	1.32322e-124	SAP18	-3.01822	5.93114e-94
MSMB	6.70795	2.02571e-07	MSMB	-3.0161	0.00077566
ARSD	3.72654	1.41297e-189	ARSD	-3.01501	1.8282e-130
MCM3	2.72383	3.74362e-104	MCM3	-3.01376	2.14963e-113
RP11-233E12.2.1	2.30982	2.58091e-08	RP11-233E12.2.1	-3.01104	4.95116e-10
SLCO2A1	-3.12006	4.043e-05	SLCO2A1	-3.0105	0.0127307
ZNF335	1.63803	6.45913e-30	ZNF335	-3.00842	7.91606e-89
PGAP1	4.40886	2.65548e-130	PGAP1	-3.00535	3.72166e-40
RPS8	2.76665	1.79808e-141	RPS8	-3.0049	3.90098e-88
MPDU1	4.2639	2.92467e-72	MPDU1	-3.00485	3.2275e-42
MB	5.11979	3.10397e-14	MB	-3.00419	1.54057e-07
RP11-264E23.1.1	5.9361	0.000108447	RP11-264E23.1.1	-3.00379	0.0163505
MAN1A1	9.6127	8.71006e-102	MAN1A1	-3.0027	2.52777e-42
RAPGEF5	3.00958	5.36942e-47	RAPGEF5	-3.00028	2.75883e-47
RPS11	3.1166	0	RPS11	-2.99633	3.46155e-261
RPL13	2.7888	0	RPL13	-2.99599	0
LYN	11.2829	3.82332e-10	LYN	-2.99589	0.000279753
Sep-06	8.23696	6.58838e-07	Sep-06	-2.9942	0.00401048
SAYSD1	4.24552	1.87831e-40	SAYSD1	-2.99126	3.56835e-26
HR	1.53704	3.5507e-06	HR	-2.99117	1.74074e-21
RP11-240E2.2.1	6.61019	3.42664e-05	RP11-240E2.2.1	-2.99075	0.0133436
RP11-46C20.1.1	4.7692	5.25173e-05	RP11-46C20.1.1	-2.98998	0.0041357
GNG12	3.07784	1.98551e-35	GNG12	-2.98961	1.7354e-29
SELENBP1	3.3373	1.19883e-144	SELENBP1	-2.989	1.11387e-102
ABC11-48400900C8.1.1	2.19065	0.00330576	ABC11-48400900C8.1.1	-2.985	0.000141854
C16orf62	2.94566	1.0105e-52	C16orf62	-2.98159	3.32761e-45
DNAH3	2.67217	1.26269e-06	DNAH3	-2.9782	9.33254e-07
ESD	3.92793	3.25023e-81	ESD	-2.97448	5.19449e-59
C3orf65	3.05758	0.00149195	C3orf65	-2.96243	0.00343292
XRCC6	5.24464	0	XRCC6	-2.95951	2.52732e-217
RP11-51O6.1.1	2.24602	0.00246031	RP11-51O6.1.1	-2.95687	0.000349306
DPYSL5	2.30247	0.0243282	DPYSL5	-2.95527	0.0103743
RP11-304L19.5.1	1.53503	0.0401999	RP11-304L19.5.1	-2.95495	3.04834e-06
LDHA	5.09564	0	LDHA	-2.95407	1.29776e-176
EDF1	2.50927	5.61758e-100	EDF1	-2.95355	1.80093e-110
RPS2P5	4.14066	5.82084e-87	RPS2P5	-2.95262	3.52635e-49
CBX3	2.40012	8.88806e-128	CBX3	-2.95179	2.4961e-136
TXNDC16	2.69045	3.8776e-53	TXNDC16	-2.95155	1.09617e-47
AHCY	2.56788	4.00886e-66	AHCY	-2.95086	6.31956e-76
UBB	5.38642	0	UBB	-2.9506	1.81165e-222
TSPO	2.58403	7.07773e-05	TSPO	-2.94785	4.2137e-05
ST13P5	5.13399	3.24137e-15	ST13P5	-2.94776	4.96982e-09
ANXA6	4.65516	3.08551e-88	ANXA6	-2.94686	1.64889e-57
RP11-1007I4.1.1	4.82012	0.000808844	RP11-1007I4.1.1	-2.94674	0.0273802
ERGIC1	3.35957	0	ERGIC1	-2.94643	0
C20orf111	2.3795	4.25574e-22	C20orf111	-2.9461	2.11858e-24
RPS23	3.31634	2.88762e-152	RPS23	-2.94608	4.77218e-112
TAS2R13	2.18278	4.57203e-10	TAS2R13	-2.94305	2.43087e-13
RAB36	1.77344	0.000581135	RAB36	-2.94071	3.84862e-08
RPS7P10	2.19988	1.73759e-10	RPS7P10	-2.9403	5.85627e-14
SLC29A1	3.79014	5.0166e-34	SLC29A1	-2.93967	5.27402e-22
RP11-561O23.8.1	1.79382	0.0383862	RP11-561O23.8.1	-2.93954	1.82745e-05
MET	5.37623	1.12764e-147	MET	-2.93619	6.11096e-72
PPP4R4	2.47788	0.0194054	PPP4R4	-2.9262	0.00454818
APLF	5.32385	3.84864e-05	APLF	-2.92545	0.00496677
CRLF1	2.28109	3.76218e-09	CRLF1	-2.92402	3.95512e-11
RPSAP54	3.21081	3.19122e-06	RPSAP54	-2.9214	4.85818e-05
CTA-392E5.1.1	7.39129	8.74168e-06	CTA-392E5.1.1	-2.91415	0.0131248
RAB37	1.97717	0.0352811	RAB37	-2.91276	0.00370194
ABCA2	1.91172	5.26325e-147	ABCA2	-2.91229	8.9041e-217
BLVRA	5.03168	2.09712e-64	BLVRA	-2.91015	1.1588e-34
SMC2	3.81154	9.1177e-89	SMC2	-2.9087	2.05972e-57
CHST14	3.36367	2.34239e-07	CHST14	-2.90478	4.17957e-11
RP11-313L6.1.1	2.02149	0.00583269	RP11-313L6.1.1	-2.9044	0.000336632
ACSL4	2.35489	0.00198674	ACSL4	-2.90307	0.000629837
SGCB	3.20857	2.95004e-21	SGCB	-2.898	2.89779e-16
RPL7A	3.39548	0	RPL7A	-2.89761	1.51946e-211
HPX	2.15017	0.000173866	HPX	-2.89754	5.45116e-06
RP11-424M22.3.1	2.34202	0.0212322	RP11-424M22.3.1	-2.89465	0.00704003
ADAMTS7	2.66655	0.0128793	ADAMTS7	-2.89406	0.0146705
SLC9A2	2.89073	3.43582e-92	SLC9A2	-2.89281	6.99864e-69
LINC00478	2.66444	8.00557e-18	LINC00478	-2.88871	1.74689e-17
RPL41P1	5.03636	1.51485e-128	RPL41P1	-2.88717	1.01775e-71
PRPF8	4.22747	0	PRPF8	-2.88568	0
PPIA	3.24519	0	PPIA	-2.88375	6.55304e-204
CLEC7A	3.90317	2.79678e-05	CLEC7A	-2.88118	0.00105155
TFPI2	4.53599	3.14285e-13	TFPI2	-2.87829	8.95264e-08
AC097523.1.1	2.66531	1.18895e-10	AC097523.1.1	-2.87601	4.39721e-12
ZNF367	3.11167	1.10138e-16	ZNF367	-2.87074	1.99022e-13
H2AFV	2.29367	8.15068e-54	H2AFV	-2.86877	1.28481e-76
RP11-1286E23.1.1	2.3641	2.6738e-06	RP11-1286E23.1.1	-2.86798	2.92325e-07
CKS2	4.20741	3.976e-28	CKS2	-2.86767	2.23725e-19
SSR1	4.54115	0	SSR1	-2.86651	2.19585e-169
RAB3D	3.40822	2.60713e-214	RAB3D	-2.86572	4.91287e-175
PPIAP29	7.11048	6.82996e-07	PPIAP29	-2.86372	0.00293993
RP13-225O21.5.1	2.49768	0.0260187	RP13-225O21.5.1	-2.86334	0.0187302
SALL2	4.25595	4.21387e-10	SALL2	-2.86231	3.2056e-06
PIGT	6.00489	3.85573e-272	PIGT	-2.86128	1.10572e-125
CD9	3.98321	8.8053e-269	CD9	-2.8591	2.22498e-157
FKBP8	2.41053	2.49083e-18	FKBP8	-2.85785	3.06936e-38
IL16	5.00556	5.87594e-06	IL16	-2.85746	0.00216218
MUT	4.23193	7.55985e-58	MUT	-2.85732	1.68484e-33
MRP63	3.54805	4.19896e-40	MRP63	-2.85668	2.21141e-27
AC140481.1.1	1.86487	6.72066e-16	AC140481.1.1	-2.8554	1.39176e-29
FGF12-AS1	2.77825	3.16321e-09	FGF12-AS1	-2.85393	2.00874e-08
ARHGAP25	2.71293	0.0285608	ARHGAP25	-2.85277	0.0140242
RP11-1281K21.7.1	6.18935	5.69616e-06	RP11-1281K21.7.1	-2.85225	0.00495656
ARL4C	2.10712	0.000298373	ARL4C	-2.85015	4.02736e-06
CDCA7L	2.79174	1.77543e-19	CDCA7L	-2.84794	1.17498e-19
PARP11	1.88999	6.74118e-08	PARP11	-2.84588	7.11311e-07
TST	2.24927	8.01433e-10	TST	-2.84569	1.48538e-11
MGST3	4.87165	9.21836e-37	MGST3	-2.84504	2.6213e-19
ST13P3	5.07693	3.82229e-08	ST13P3	-2.84391	0.00022789
KIF5C	1.71023	8.08781e-34	KIF5C	-2.84133	2.91253e-80
NXPH3	2.70994	0.00440993	NXPH3	-2.83778	0.00645925
SEMA3F	2.52878	6.93824e-61	SEMA3F	-2.83394	3.82422e-64
PKHD1L1	8.73989	4.32638e-12	PKHD1L1	-2.83122	4.93752e-05
PITPNM3	1.6272	0.0115672	PITPNM3	-2.83002	5.25524e-06
EIF4A1	3.95967	0	EIF4A1	-2.82865	0
MARCKS	2.55122	4.16804e-27	MARCKS	-2.8274	1.16826e-74
EMID1	1.59801	0.000930587	EMID1	-2.82686	1.23016e-08
GPR137C	-1.50866	3.93806e-10	GPR137C	-2.82621	1.84315e-23
SYNE1	5.45971	1.5702e-103	SYNE1	-2.82606	3.57537e-49
ALDH9A1	4.30429	2.68645e-48	ALDH9A1	-2.8252	9.17782e-28
RPL4	2.89239	0	RPL4	-2.82491	1.87417e-291
DEPDC1	3.52491	1.56255e-33	DEPDC1	-2.82436	3.61962e-23
HNRNPA3P5	2.05167	0.0447264	HNRNPA3P5	-2.82363	0.0089411
PRDX5	3.32132	1.42785e-53	PRDX5	-2.81947	3.27522e-31
PCIF1	1.96505	1.92969e-13	PCIF1	-2.81837	1.61955e-19
AL078633.1	1.83544	0.00642109	AL078633.1	-2.81804	7.87549e-05
DENND2C	2.14271	2.59222e-21	DENND2C	-2.81709	1.49598e-29
ABCC6	2.39299	0.000740813	ABCC6	-2.81074	0.00107063
MYRIP	2.48825	1.55866e-10	MYRIP	-2.81072	3.4742e-11
AGPAT2	3.45578	1.5051e-29	AGPAT2	-2.80916	1.29553e-18
ZNF347	4.10572	3.38876e-07	ZNF347	-2.80896	3.11634e-05
RPRM	2.9142	2.53652e-08	RPRM	-2.80788	4.36626e-06
RPL15	2.51538	2.96102e-199	RPL15	-2.79977	5.95233e-191
PSMB6	3.62785	3.3586e-36	PSMB6	-2.79773	2.61685e-24
RP5-1073O3.2.1	3.41174	3.94857e-14	RP5-1073O3.2.1	-2.79745	6.20377e-10
CCDC144NL	2.88338	0.0280715	CCDC144NL	-2.79684	0.000830952
RPSAP58	3.78733	5.94296e-65	RPSAP58	-2.79653	2.95138e-35
TRIM36	2.8445	2.97656e-17	TRIM36	-2.79619	4.57176e-14
TMBIM6	5.90068	0	TMBIM6	-2.79468	0
HIST2H2AB	2.75649	8.16005e-26	HIST2H2AB	-2.79401	2.1044e-25
EFHA1	2.64705	7.94805e-56	EFHA1	-2.79222	6.69689e-56
RPL3P4	2.19952	0.02257	RPL3P4	-2.79216	0.00851902
CGNL1	4.04287	2.74387e-27	CGNL1	-2.79116	2.90278e-16
ZC3HAV1L	2.35281	4.38683e-09	ZC3HAV1L	-2.78996	4.72558e-09
TMEM8B	2.5834	1.18975e-06	TMEM8B	-2.78865	1.67781e-06
MRPL45	3.48401	1.33993e-27	MRPL45	-2.78552	2.2229e-19
EAF2	2.54534	0.00073386	EAF2	-2.78548	6.50994e-06
AKAP12	3.51153	2.43797e-08	AKAP12	-2.78309	2.27422e-05
TXNDC12	4.53599	1.52917e-81	TXNDC12	-2.78159	3.46062e-44
RNF39	2.88463	2.08824e-05	RNF39	-2.77764	0.000114685
RP11-706O15.5.1	3.33733	2.48456e-08	RP11-706O15.5.1	-2.77758	0.00126141
LITAF	3.46502	1.62402e-109	LITAF	-2.77453	1.35628e-81
RIMS3	2.05607	3.06746e-05	RIMS3	-2.77313	0.00020456
CENPM	2.11622	0.0043874	CENPM	-2.77284	3.51771e-06
RGS22	5.10166	7.33149e-06	RGS22	-2.77183	0.00335683
RPL35	3.40772	2.61589e-170	RPL35	-2.7711	1.0654e-118
GLIPR2	6.21226	4.93072e-06	GLIPR2	-2.76873	0.0230325
AURKB	3.27012	4.44683e-11	AURKB	-2.76766	3.52604e-05
SLC15A2	4.04607	2.15903e-38	SLC15A2	-2.76755	2.30996e-22
C2orf72	2.9191	0.00282062	C2orf72	-2.76747	0.00819384
GADD45GIP1	3.14683	1.02354e-13	GADD45GIP1	-2.76746	1.64172e-10
TRIM3	2.73987	1.79943e-38	TRIM3	-2.76618	1.05307e-33
UHRF1	3.00957	3.41095e-45	UHRF1	-2.76575	3.70979e-34
GTF3C1	2.86723	0	GTF3C1	-2.76523	0
RP4-569M23.2.1	3.39007	2.6794e-110	RP4-569M23.2.1	-2.76258	1.37577e-63
CHSY3	1.77164	0.029752	CHSY3	-2.7622	0.00108671
SURF4	4.74226	0	SURF4	-2.76043	4.76438e-240
ATP2C2	3.56859	1.38958e-126	ATP2C2	-2.75803	8.74432e-95
RP11-483P21.3.1	15.6186	3.63647e-21	RP11-483P21.3.1	-2.75793	3.119e-08
NCALD	2.24763	1.87836e-05	NCALD	-2.75583	1.83683e-06
TMEM106C	2.31573	7.71261e-42	TMEM106C	-2.75353	1.76452e-54
PHOSPHO2	2.7936	3.35301e-18	PHOSPHO2	-2.75178	4.26457e-16
NACA	2.80347	2.48985e-212	NACA	-2.74964	5.80008e-170
TCEB2	2.19481	8.45789e-23	TCEB2	-2.74527	5.63652e-28
BSG	4.57265	0	BSG	-2.74488	1.54941e-147
ATP13A4	2.52782	0.000609229	ATP13A4	-2.74296	0.00016185
GRIP1	2.09128	2.42028e-26	GRIP1	-2.7417	3.42425e-23
CHRM1	5.12948	1.39551e-05	CHRM1	-2.7413	0.0050636
NKAIN1	4.41128	8.04874e-08	NKAIN1	-2.7409	0.000343142
CD44	4.77936	4.06374e-82	CD44	-2.74063	1.05064e-43
RP11-159F24.4.1	3.47618	3.62009e-24	RP11-159F24.4.1	-2.73968	4.57008e-16
MRPS24	4.06874	4.19368e-21	MRPS24	-2.7393	5.21986e-13
PHB2	3.17823	9.60275e-79	PHB2	-2.73839	4.61907e-58
ETHE1	1.94002	0.0013004	ETHE1	-2.73593	2.81264e-05
TYRO3	2.34828	8.74486e-10	TYRO3	-2.73377	1.1922e-10
RPL9P8	2.53538	1.92114e-36	RPL9P8	-2.73311	3.8908e-33
PRKD3	2.55486	5.19594e-37	PRKD3	-2.73196	9.47965e-36
TUBA1B	3.2732	1.3719e-73	TUBA1B	-2.73138	4.636e-41
PEBP1	3.16976	8.15279e-46	PEBP1	-2.73041	4.50921e-63
MED11	2.27963	0.000200127	MED11	-2.73004	5.06214e-05
SLC35B2	4.24479	9.22867e-129	SLC35B2	-2.7294	5.35798e-47
CMTM4	2.01817	4.00966e-28	CMTM4	-2.72883	1.29266e-43
ANGPT1	4.64562	0.000515996	ANGPT1	-2.72801	0.0225382
DTX4	2.29778	4.48236e-05	DTX4	-2.72651	8.24425e-07
IGSF5	3.20749	0.00453671	IGSF5	-2.72361	0.0193119
RP11-266K4.12.1	2.4186	0.0460365	RP11-266K4.12.1	-2.71623	0.0163246
TWSG1	3.29197	4.10863e-78	TWSG1	-2.71508	1.76556e-53
KIAA0664	2.58364	1.95185e-61	KIAA0664	-2.71338	1.83418e-66
PAFAH1B3	2.17764	3.88021e-10	PAFAH1B3	-2.71087	2.67717e-12
RP11-255L13.1.1	3.23678	1.28899e-06	RP11-255L13.1.1	-2.70999	6.57142e-05
GPRIN3	2.81582	2.09445e-10	GPRIN3	-2.70881	1.01418e-08
RP11-67K19.3.1	2.11305	3.24971e-08	RP11-67K19.3.1	-2.70822	7.68671e-13
MRPS12	2.64563	2.02086e-11	MRPS12	-2.70723	2.69794e-10
KCNIP3	1.72391	0.0220271	KCNIP3	-2.70589	0.000292353
RP11-425L10.1.1	4.14837	1.12752e-54	RP11-425L10.1.1	-2.70574	3.49982e-30
MID1	3.49727	3.82237e-09	MID1	-2.70538	4.1046e-06
RP11-473C19.1.1	2.17716	2.90938e-05	RP11-473C19.1.1	-2.70483	2.65461e-06
RPP40	2.10945	2.56859e-09	RPP40	-2.70352	8.77074e-13
TFEB	2.99433	1.57308e-05	TFEB	-2.70075	4.95188e-05
KIAA1586	2.00371	5.64044e-13	KIAA1586	-2.69735	2.0993e-15
PEMT	3.00114	8.35523e-10	PEMT	-2.69546	1.30414e-07
EIF4EBP1	2.76607	3.21302e-12	EIF4EBP1	-2.69505	1.29271e-09
RPS5	3.10275	1.62661e-213	RPS5	-2.69258	1.28952e-152
MLLT3	2.69386	8.82172e-51	MLLT3	-2.68707	3.50479e-55
ANKRD50	2.13553	1.80512e-172	ANKRD50	-2.68706	1.48298e-145
AKR1C2	2.44156	1.35227e-08	AKR1C2	-2.68632	1.32389e-13
TRPV4	2.21859	0.000152939	TRPV4	-2.68586	1.46077e-07
IL17D	1.97118	0.0163755	IL17D	-2.68385	0.0026151
ISOC2	3.3485	1.15878e-22	ISOC2	-2.6834	4.19337e-15
WDR18	2.004	0.00039229	WDR18	-2.68064	3.74444e-05
RPL5	2.15033	2.14942e-107	RPL5	-2.68039	5.31763e-72
AC098973.2.1	1.90679	0.0291133	AC098973.2.1	-2.67843	0.00250277
RP11-23J18.1.1	2.27095	0.000105061	RP11-23J18.1.1	-2.67479	2.75967e-05
POLR2I	2.26654	1.88225e-06	POLR2I	-2.67389	1.74425e-06
MTND2P23	2.73112	0.0349593	MTND2P23	-2.67385	0.0242549
PPIL1	4.09596	2.14018e-25	PPIL1	-2.67369	1.08672e-13
CARKD	1.71545	8.91285e-14	CARKD	-2.66977	6.45738e-30
SDC4	8.5933	0	SDC4	-2.66938	4.23109e-78
AC099684.1.1	2.43671	1.55665e-10	AC099684.1.1	-2.66929	2.02076e-10
LUZP2	2.83524	9.2893e-05	LUZP2	-2.66926	0.0472675
AKR1C3	3.8224	4.21483e-06	AKR1C3	-2.66827	0.000461532
GALNT14	2.29339	7.42347e-12	GALNT14	-2.66712	1.73324e-11
ALDH4A1	2.09682	3.44568e-07	ALDH4A1	-2.66107	3.89649e-09
RP11-93M12.1.1	2.95886	0.00267247	RP11-93M12.1.1	-2.66082	0.00959946
ZDHHC20	4.26552	3.96473e-145	ZDHHC20	-2.6606	2.40488e-62
PDCL	3.599	1.96405e-36	PDCL	-2.65986	4.3043e-23
SIRPA	5.96309	0.00010736	SIRPA	-2.65958	0.0347635
PFN1	3.57239	1.55583e-94	PFN1	-2.65816	7.1191e-63
TGFBR1	2.00684	5.04912e-46	TGFBR1	-2.65795	2.25119e-67
ZNF525	4.46131	1.66319e-78	ZNF525	-2.65769	1.27423e-40
HSPBP1	2.42903	2.40663e-06	HSPBP1	-2.65569	2.80702e-06
MCM2	3.51952	2.14496e-51	MCM2	-2.65464	3.54454e-51
HIST1H2BE	4.19959	4.94724e-18	HIST1H2BE	-2.65359	2.12291e-10
TRMT112	3.14914	1.12782e-51	TRMT112	-2.65338	1.89177e-37
BRI3BP	3.2408	1.00392e-162	BRI3BP	-2.65297	6.43688e-104
FUNDC1	4.96695	1.09095e-18	FUNDC1	-2.65116	2.69013e-09
DPP4	9.38722	1.59438e-09	DPP4	-2.65093	0.00155403
MEA1	3.26472	7.17975e-28	MEA1	-2.65067	6.04735e-18
FEN1	4.33793	7.71996e-29	FEN1	-2.6464	8.12507e-15
VIPR2	2.33961	1.20533e-05	VIPR2	-2.64509	1.03864e-05
BIRC5	2.84092	2.67194e-23	BIRC5	-2.64472	9.5888e-18
ATP11B	2.73549	3.53626e-131	ATP11B	-2.64456	4.95099e-93
Sep-03	1.96805	0.0110269	Sep-03	-2.64324	0.00116088
TTK	3.69893	3.71113e-52	TTK	-2.64232	7.86617e-25
COQ7	2.17742	9.13799e-13	COQ7	-2.64207	1.02096e-14
RPS28	2.27419	3.32414e-18	RPS28	-2.64053	1.18474e-22
PDK1	2.04876	1.36425e-12	PDK1	-2.63924	1.1485e-16
PCDHA3	2.77009	2.40638e-06	PCDHA3	-2.63864	0.000421885
ACOX2	4.39535	1.64653e-06	ACOX2	-2.63711	0.0010334
C4orf52	1.96776	0.00227703	C4orf52	-2.63599	0.000122984
POTEJ	2.74695	4.58711e-30	POTEJ	-2.63581	2.44915e-28
KRT8P4	2.52864	2.0451e-14	KRT8P4	-2.63565	1.9062e-15
GOT2	4.19096	1.14928e-96	GOT2	-2.63549	6.83046e-54
RAB20	2.36066	0.00067375	RAB20	-2.6353	0.000428364
RP11-493L12.2.1	2.25451	0.000111253	RP11-493L12.2.1	-2.63379	3.50924e-07
C3orf58	2.08217	2.86178e-44	C3orf58	-2.6314	5.69621e-56
TRAPPC1	3.24845	2.19781e-12	TRAPPC1	-2.63008	6.30549e-11
SGK196.1	5.22925	9.97845e-56	SGK196.1	-2.62991	6.22079e-26
SYNGR1	1.72769	1.00731e-08	SYNGR1	-2.62618	6.6186e-18
FANCG	1.86448	6.20014e-17	FANCG	-2.62598	6.52932e-28
RPL11	2.49697	5.14983e-194	RPL11	-2.62559	1.22652e-187
SPDEF	2.37747	7.45841e-36	SPDEF	-2.62443	5.08719e-60
MZT1	3.34856	3.83277e-13	MZT1	-2.61725	4.23998e-09
EOMES	2.16209	0.00745689	EOMES	-2.61718	0.00277522
SLAIN1	2.0342	1.32557e-05	SLAIN1	-2.61542	2.27685e-07
NDUFA6	3.6006	8.42336e-26	NDUFA6	-2.61345	6.00823e-19
NDRG1	3.31935	7.23424e-49	NDRG1	-2.61341	1.40361e-31
PTPRQ	1.988	1.2382e-10	PTPRQ	-2.6133	2.20115e-13
PLIN3	3.742	3.35304e-33	PLIN3	-2.60864	5.84433e-21
H2AFJ	3.55514	3.00187e-54	H2AFJ	-2.60774	1.46013e-32
BHLHE41	2.76575	0.00275902	BHLHE41	-2.60703	0.00554624
NFU1	2.33353	9.97446e-11	NFU1	-2.60698	4.94487e-11
RP11-379B18.4.1	2.54688	2.50231e-12	RP11-379B18.4.1	-2.60482	4.44358e-12
SYS1	3.25996	9.41382e-45	SYS1	-2.60324	4.96314e-25
LAPTM4B	4.1099	3.01846e-301	LAPTM4B	-2.60307	3.44971e-154
ATP5B	4.44555	0	ATP5B	-2.60034	1.24291e-231
FBXO5	2.21457	8.31755e-13	FBXO5	-2.60016	6.08708e-17
ELP2	2.95072	0	ELP2	-2.59715	0
FITM2	3.07232	3.43654e-46	FITM2	-2.59699	9.17098e-31
PTPLAD1	4.70413	0	PTPLAD1	-2.59689	1.66891e-157
ABCA3	2.0056	6.51401e-49	ABCA3	-2.59548	8.3817e-64
CDCA7	2.39613	1.59124e-06	CDCA7	-2.59476	9.61983e-07
TMEM97	3.46349	7.06251e-47	TMEM97	-2.59162	1.92244e-28
ANKRD57	3.00859	1.25007e-18	ANKRD57	-2.59123	2.99312e-13
ENTPD2	2.07217	4.61939e-08	ENTPD2	-2.5898	3.36681e-11
MME	-1.7744	9.32905e-21	MME	-2.58942	6.5928e-22
RABAC1	4.70446	1.05796e-20	RABAC1	-2.58879	4.06382e-10
NDUFB11	4.69317	5.36196e-66	NDUFB11	-2.58852	8.92793e-32
AC073957.15.1	3.07752	2.95488e-09	AC073957.15.1	-2.58488	3.42756e-06
SLC1A5	4.91609	0	SLC1A5	-2.57891	3.61886e-257
CEP78	2.04727	1.07276e-32	CEP78	-2.57654	1.55915e-22
SF3B5	3.95916	2.18326e-28	SF3B5	-2.57535	7.34031e-15
MPP6	2.525	1.12573e-15	MPP6	-2.57207	9.27207e-16
BACE2	4.29289	7.83813e-32	BACE2	-2.56836	1.65083e-19
CDK2	2.07932	2.38532e-15	CDK2	-2.56829	3.40508e-19
IQUB	2.84286	7.06437e-06	IQUB	-2.5679	3.3171e-05
CAPG	3.98522	6.8854e-23	CAPG	-2.56444	1.59852e-12
POLD2	1.87084	6.00447e-12	POLD2	-2.56336	7.93669e-23
MCRS1	1.56855	1.20047e-13	MCRS1	-2.56324	4.03163e-39
CTD-2256P15.2.1	1.96133	0.0368479	CTD-2256P15.2.1	-2.56205	0.00487222
CS	3.36917	1.34085e-157	CS	-2.56177	2.84674e-98
BNIP3L	2.64417	9.87323e-35	BNIP3L	-2.56083	5.09038e-35
CREB3L1	5.71587	5.38137e-18	CREB3L1	-2.5607	4.18229e-08
ARL6IP1	5.72702	0	ARL6IP1	-2.56007	1.39018e-184
C6orf130	2.43685	4.45781e-24	C6orf130	-2.55912	3.31489e-21
RP11-462P6.1.1	-1.69115	0.00690938	RP11-462P6.1.1	-2.55823	0.000191247
CTD-2228K2.7.1	-1.55831	0.00023658	CTD-2228K2.7.1	-2.55802	5.15763e-11
RP11-233E12.1-001.1	1.85414	1.1231e-05	RP11-233E12.1-001.1	-2.55781	6.97384e-09
AC008038.1	2.51149	8.46063e-14	AC008038.1	-2.55644	9.9926e-14
IMPDH1	2.20976	1.96323e-38	IMPDH1	-2.55488	3.41295e-44
TOMM22	3.48313	9.79483e-25	TOMM22	-2.55433	7.52007e-16
PSMB7	3.36	2.21757e-176	PSMB7	-2.55139	4.16767e-105
VWFP1	3.73219	1.34436e-08	VWFP1	-2.54915	4.02344e-05
UQCRH	2.28647	1.51874e-30	UQCRH	-2.54502	2.00808e-31
DTL	3.28701	1.21862e-23	DTL	-2.5439	2.13991e-13
UNC13B	3.10934	6.06767e-142	UNC13B	-2.54355	9.03772e-92
RPL10A	2.24352	1.50374e-133	RPL10A	-2.54301	5.78059e-140
CA2	16.0056	9.20785e-18	CA2	-2.542	6.54661e-06
RPS2	2.92065	6.72825e-186	RPS2	-2.5394	2.62488e-121
DLX2	4.37917	6.01559e-05	DLX2	-2.53825	0.00856473
RASA4	1.87195	1.16989e-08	RASA4	-2.5378	1.22488e-12
LANCL2	1.86876	2.26682e-12	LANCL2	-2.53761	5.00178e-18
GNG13	2.62196	0.0114198	GNG13	-2.53714	0.0253664
GRIK4	2.91654	0.0157934	GRIK4	-2.53703	0.0425302
RP11-183G22.1.1	3.91518	0.0024564	RP11-183G22.1.1	-2.53703	0.0425302
SULF1	4.98267	6.45983e-17	SULF1	-2.53653	8.45148e-08
HOTAIR	2.42698	0.00199523	HOTAIR	-2.5351	0.000118315
C22orf32	3.05731	7.01974e-11	C22orf32	-2.53436	2.93377e-07
RP11-434O22.1.1	2.87624	1.32086e-20	RP11-434O22.1.1	-2.53057	1.32328e-14
AC016745.3.1	1.7901	0.00100731	AC016745.3.1	-2.53048	9.2135e-06
ANKS1B	2.8513	1.84823e-124	ANKS1B	-2.52967	2.30341e-76
PRRC2B	3.328	0	PRRC2B	-2.52961	0
RP1-309F20.3.1	2.57025	1.06542e-06	RP1-309F20.3.1	-2.52937	2.5822e-05
RN5S1	9.31505	5.68214e-09	RN5S1	-2.52854	0.0103412
RP11-58A17.3.1	3.2036	0.00179146	RP11-58A17.3.1	-2.5278	0.0324362
PCDHA2	2.28705	1.60175e-05	PCDHA2	-2.52773	0.000261157
ZMYND11	1.88804	1.05676e-35	ZMYND11	-2.52716	1.33293e-65
STAU2	2.3022	6.06832e-58	STAU2	-2.52627	1.76654e-59
MRPS18B	3.79204	2.55915e-33	MRPS18B	-2.52389	1.39602e-17
WLS	7.54093	2.50362e-06	WLS	-2.52341	0.0196802
ADM2	5.10108	9.34516e-14	ADM2	-2.52305	2.24459e-06
ZCRB1	2.96868	9.87961e-18	ZCRB1	-2.52061	7.57691e-12
DBIL5P	2.15964	0.0499867	DBIL5P	-2.51997	0.030909
LMO4	2.17898	1.93356e-05	LMO4	-2.51822	1.79764e-05
NCAM2	3.05659	1.41659e-108	NCAM2	-2.51818	1.90642e-74
VDAC1	2.95397	1.69205e-183	VDAC1	-2.51579	2.56617e-106
RPL41	4.15458	0	RPL41	-2.51476	0
RP3-439F8.1.1	1.50192	0.00615304	RP3-439F8.1.1	-2.51452	1.03457e-07
SLC44A3	2.46509	8.6814e-05	SLC44A3	-2.51044	0.000189785
ACOT8	1.90159	5.96734e-13	ACOT8	-2.5072	3.73642e-19
RP11-431N15.2.1	3.439	0.000888712	RP11-431N15.2.1	-2.50626	0.032203
RP11-841C19.6.1	2.05361	8.21155e-09	RP11-841C19.6.1	-2.506	1.58472e-09
FANCE	2.04985	0.000888869	FANCE	-2.50573	1.0523e-05
TEAD3	1.50585	0.00025689	TEAD3	-2.50138	1.97166e-13
IMPA2	1.86957	0.000564392	IMPA2	-2.50078	7.81672e-06
SNRPF	3.53482	3.65958e-25	SNRPF	-2.50049	1.59622e-17
ING1	2.10803	2.44119e-06	ING1	-2.49843	1.52439e-07
CTD-2124B20.1.1	2.69011	1.9898e-19	CTD-2124B20.1.1	-2.49765	2.70008e-15
AC005534.9.1	1.85639	0.0492896	AC005534.9.1	-2.49692	0.00920508
LNX1	2.17726	5.52843e-15	LNX1	-2.49523	7.69103e-17
TP53RK	2.13971	2.29484e-17	TP53RK	-2.49355	2.09867e-21
RP11-319E16.1.1	3.21329	1.22168e-06	RP11-319E16.1.1	-2.49172	1.88206e-05
ATP2A3	2.87248	6.7705e-116	ATP2A3	-2.48979	3.03909e-81
PLD6	2.62423	1.20083e-09	PLD6	-2.48862	1.62926e-07
ITM2C	4.71324	2.74773e-26	ITM2C	-2.4854	2.73809e-12
HIST1H2BD	5.16336	1.00655e-120	HIST1H2BD	-2.48354	2.19606e-49
TAS2R50	1.99593	2.84304e-05	TAS2R50	-2.48318	5.25248e-06
TRIM32	2.89615	1.37569e-32	TRIM32	-2.48307	4.93019e-21
TRIM38	41.9437	6.06026e-29	TRIM38	-2.48261	7.80203e-08
ORAI3	2.65478	6.95868e-11	ORAI3	-2.4821	1.36122e-08
TTYH3	1.51106	2.21151e-07	TTYH3	-2.48021	2.78143e-17
EIF5AL1	3.57578	0.00285428	EIF5AL1	-2.47994	0.034269
POLR2L	2.16731	4.80317e-08	POLR2L	-2.47881	9.07682e-09
GTSE1	2.44845	6.6256e-13	GTSE1	-2.4783	4.77636e-12
BVES	2.23064	0.0482154	BVES	-2.47822	0.0335029
TMEM17	4.0403	4.5122e-05	TMEM17	-2.47763	0.0151806
NRM	2.21887	4.87181e-05	NRM	-2.47731	0.000216801
ZNF730	2.17373	6.11456e-06	ZNF730	-2.47529	1.91457e-06
ATP5C1	3.16493	6.81919e-163	ATP5C1	-2.47382	1.78363e-99
CTD-2165H16.3.1	2.12532	0.0128059	CTD-2165H16.3.1	-2.47213	0.00655653
LMBR1	3.15921	1.74875e-278	LMBR1	-2.47065	1.49582e-186
NUBP1	2.35945	1.3515e-06	NUBP1	-2.47019	3.75887e-06
TTC30A	3.85081	1.29592e-16	TTC30A	-2.46985	3.17454e-11
CDCA3	4.05619	2.00328e-07	CDCA3	-2.46885	0.000566706
TMEM170B	1.82884	2.10192e-11	TMEM170B	-2.46848	8.98383e-17
NEK6	2.5319	1.97548e-95	NEK6	-2.46847	8.39741e-79
RP11-181D18.2.1	2.55001	0.000483658	RP11-181D18.2.1	-2.46748	0.00147227
TTC7B	2.20803	1.70561e-12	TTC7B	-2.46552	2.0738e-11
VASN	1.86093	0.000279569	VASN	-2.46521	1.02106e-07
COPZ1	3.5051	1.44116e-79	COPZ1	-2.46369	4.42623e-48
TUSC1	2.18271	8.70772e-05	TUSC1	-2.46365	3.59714e-05
RP11-305L7.6.1	1.9908	0.0453378	RP11-305L7.6.1	-2.46322	0.0083785
FAM83B	4.27152	0	FAM83B	-2.46176	1.26105e-182
RASSF8	2.36835	6.44031e-78	RASSF8	-2.46001	2.22266e-73
FARS2	1.95466	2.41693e-10	FARS2	-2.45921	2.56285e-13
ANKRD18EP	4.1798	4.55505e-28	ANKRD18EP	-2.45888	9.99319e-14
AL590993.1	2.24733	1.64676e-17	AL590993.1	-2.4587	9.14699e-18
AC005754.1	2.86893	0.000183518	AC005754.1	-2.45813	0.00212026
RPS17	2.32175	2.61434e-75	RPS17	-2.45807	1.83849e-73
ELFN2	6.97065	8.02583e-08	ELFN2	-2.45628	0.00618909
RP11-288D9.1.1	3.87863	0.000220712	RP11-288D9.1.1	-2.45389	0.0167113
CYP4F30P	2.48581	1.23028e-19	CYP4F30P	-2.45332	8.53017e-17
CD151	1.50214	2.68367e-13	CD151	-2.45047	8.31431e-40
C20orf3	3.03155	2.69878e-165	C20orf3	-2.4491	3.53349e-145
AF178030.2.1	2.02498	2.62649e-40	AF178030.2.1	-2.44784	9.5703e-54
PIK3IP1	1.98906	2.47595e-08	PIK3IP1	-2.44778	2.20599e-12
FAM115B	3.52358	3.61441e-71	FAM115B	-2.44734	2.22736e-39
NDUFA8	4.57492	3.27552e-27	NDUFA8	-2.44637	1.62344e-10
NINJ1	2.32398	1.3988e-30	NINJ1	-2.44596	1.36975e-32
MRPL50	2.54218	5.29032e-21	MRPL50	-2.44531	3.54497e-18
CKMT1A	4.52612	7.69543e-28	CKMT1A	-2.44483	7.17382e-13
OTOGL	8.49489	1.18621e-11	OTOGL	-2.44378	0.00026186
TUFM	2.57444	3.78587e-97	TUFM	-2.44309	4.76659e-105
TRPS1	2.87665	0	TRPS1	-2.44293	0
MURC	1.94926	0.0271163	MURC	-2.44245	0.00367692
DSP	3.23651	0	DSP	-2.44192	0
RPL18A	2.75518	1.52653e-112	RPL18A	-2.44074	1.03243e-77
SEPN1	2.34245	3.02094e-17	SEPN1	-2.44039	1.66945e-16
GNB2L1	2.13367	6.84652e-284	GNB2L1	-2.43955	3.26549e-245
N6AMT2	2.20496	9.33917e-07	N6AMT2	-2.43657	6.86167e-07
FMO3	2.33056	0.00265397	FMO3	-2.43515	0.00361763
RALA	3.03302	3.53524e-26	RALA	-2.43318	5.73388e-17
RP11-626G11.4.1	3.82897	0.00012956	RP11-626G11.4.1	-2.43169	0.0101006
ARF5	2.55831	3.85001e-23	ARF5	-2.43104	1.2318e-18
STRAP	3.04048	4.62461e-53	STRAP	-2.43038	1.77761e-28
COL28A1	2.1535	3.16919e-18	COL28A1	-2.4256	8.01806e-23
RAP2A	2.34782	1.63749e-19	RAP2A	-2.42486	6.20068e-13
PA2G4	3.02032	7.6834e-59	PA2G4	-2.42432	7.93134e-39
EFNA5	2.40355	7.27583e-17	EFNA5	-2.42307	1.87726e-15
FAR2	4.13176	1.49085e-19	FAR2	-2.42294	2.03852e-10
DYNLL1	2.18242	1.09277e-32	DYNLL1	-2.42252	3.10977e-35
E2F7	1.98782	2.03505e-10	E2F7	-2.42165	2.86113e-13
TMEM163	5.86818	5.78695e-08	TMEM163	-2.4214	0.00165771
IDH2	2.09472	3.51123e-50	IDH2	-2.42058	9.17009e-64
FAM111B	2.25393	1.34726e-12	FAM111B	-2.41929	2.26071e-11
RP11-393B14.1.1	2.65804	0.000419769	RP11-393B14.1.1	-2.41879	0.00375618
MRPL28	2.47492	5.39941e-16	MRPL28	-2.41855	1.6266e-16
AB015752.3.1	1.90993	0.000197166	AB015752.3.1	-2.41772	3.31699e-05
CCNA2	3.38151	2.95895e-31	CCNA2	-2.41769	6.63024e-18
SHMT2	3.16721	8.19287e-57	SHMT2	-2.41498	8.21594e-31
MRPS35	3.2934	3.50706e-32	MRPS35	-2.41366	1.70138e-18
TRAPPC2L	1.605	2.5554e-07	TRAPPC2L	-2.41198	2.60066e-28
PAQR4	1.76469	1.4705e-06	PAQR4	-2.41192	1.37794e-08
ALOX15	4.44165	1.71225e-18	ALOX15	-2.41187	1.29207e-08
BCAT2	2.3422	1.84799e-17	BCAT2	-2.41111	8.34059e-18
NDUFAF4	2.63299	2.21107e-08	NDUFAF4	-2.41078	9.29559e-07
PERP	5.60452	1.90701e-276	PERP	-2.41068	1.38995e-106
DPY19L2P1	1.91928	0.00585942	DPY19L2P1	-2.40867	3.63746e-05
F2R	2.84682	8.17621e-05	F2R	-2.40823	0.00126412
HIST2H3D	2.07213	6.81529e-07	HIST2H3D	-2.40812	6.29574e-08
MED22	1.9572	1.8657e-31	MED22	-2.40753	5.6172e-43
SHCBP1	4.43471	9.38282e-25	SHCBP1	-2.40723	3.29898e-11
TBC1D4	1.92752	7.32651e-24	TBC1D4	-2.40699	1.22726e-31
GDI2	3.7599	2.15898e-220	GDI2	-2.4069	7.29138e-137
COMMD6	2.4194	2.57634e-08	COMMD6	-2.4053	2.76381e-07
TRIM2	1.79816	0.000138091	TRIM2	-2.40455	1.27271e-07
XRCC6BP1	2.33197	6.149e-06	XRCC6BP1	-2.40379	2.33668e-05
CKAP2	3.14812	1.02512e-115	CKAP2	-2.40256	1.42078e-57
DDX11	1.65637	1.4882e-23	DDX11	-2.40062	3.32095e-41
RPL12P8	2.72283	7.32723e-07	RPL12P8	-2.40032	9.2414e-05
DRG2	1.65951	1.57061e-11	DRG2	-2.39937	2.32312e-23
ANLN	3.84127	1.33905e-137	ANLN	-2.39881	1.19052e-59
ADRA2C	1.5886	0.0165166	ADRA2C	-2.39734	8.96181e-05
EID1	2.48993	6.3923e-23	EID1	-2.3956	1.39854e-18
MIOS	1.80631	2.73655e-24	MIOS	-2.39476	1.93534e-68
CYBA	2.17121	3.44345e-41	CYBA	-2.39445	3.36693e-45
MARS2	2.07025	1.65794e-12	MARS2	-2.39401	4.13464e-13
HIST1H2BO	5.73396	4.7937e-38	HIST1H2BO	-2.39393	3.81291e-14
SLC35C2	1.96335	2.34477e-31	SLC35C2	-2.39382	6.17557e-40
GM2A	3.63042	3.7549e-37	GM2A	-2.39071	3.92501e-18
DLX1	2.01217	2.48942e-09	DLX1	-2.39042	1.25187e-11
IQGAP3	2.16683	1.03867e-54	IQGAP3	-2.38786	1.40532e-54
FBN2	-1.82663	6.20852e-08	FBN2	-2.38691	8.21689e-07
CTSL2	9.61199	1.03014e-24	CTSL2	-2.38687	4.12472e-06
RMRP	3.05241	0	RMRP	-2.38436	0
PBK	3.11804	2.11968e-13	PBK	-2.38359	2.08785e-08
SCO2	2.20424	0.00199349	SCO2	-2.38182	0.00051678
GANAB	4.49545	0	GANAB	-2.38159	0
KBTBD7	3.52749	5.59292e-49	KBTBD7	-2.38058	2.35956e-26
AIG1	2.79788	1.82767e-25	AIG1	-2.37975	3.71856e-17
BMP4	2.80008	7.06203e-11	BMP4	-2.37938	1.21555e-07
RP11-475C16.1.1	3.71677	4.40771e-08	RP11-475C16.1.1	-2.37818	0.000182762
C9orf116	2.29086	0.000357402	C9orf116	-2.37705	0.000634934
HSPA2	4.77355	7.22819e-13	HSPA2	-2.37471	0.000135097
RP11-40H20.2.1	2.99004	8.26724e-05	RP11-40H20.2.1	-2.37285	0.00230093
GS1-358P8.4.1	1.82178	5.28418e-19	GS1-358P8.4.1	-2.37238	3.18308e-35
RAN	2.8847	2.20744e-135	RAN	-2.37225	1.80816e-132
PCYOX1	5.20647	1.89106e-287	PCYOX1	-2.36817	9.27522e-110
RP11-203F10.6.1	2.16922	1.29387e-05	RP11-203F10.6.1	-2.36778	7.85365e-10
LINC00493	2.9152	1.75222e-18	LINC00493	-2.36696	6.21031e-12
CENPJ	1.927	1.32146e-28	CENPJ	-2.36597	4.1496e-29
CHN1	2.60607	2.09637e-15	CHN1	-2.3657	1.21412e-11
AC016839.1	2.03399	0.00099851	AC016839.1	-2.36466	0.000216841
RP11-572P18.1.1	3.64278	3.0662e-30	RP11-572P18.1.1	-2.36409	1.00713e-15
ST8SIA6	2.19665	6.28562e-13	ST8SIA6	-2.36351	2.18637e-14
SNRNP48	1.78898	1.48088e-12	SNRNP48	-2.36341	2.49524e-20
SLC6A6	2.08479	4.35499e-63	SLC6A6	-2.36313	2.24277e-52
PRDX6	2.76877	2.9269e-85	PRDX6	-2.36232	2.23939e-89
C2orf27A	2.03289	1.7109e-06	C2orf27A	-2.36046	8.29521e-18
THRA	2.07571	1.31629e-05	THRA	-2.36	3.2796e-06
TMEM159	6.34856	1.64205e-58	TMEM159	-2.35916	7.39544e-21
MAP4K5	2.04764	2.61151e-68	MAP4K5	-2.35831	1.36682e-81
RP11-8L2.1.1	4.10806	2.60131e-21	RP11-8L2.1.1	-2.35815	4.3993e-10
AC073346.2.1	3.83132	2.45035e-23	AC073346.2.1	-2.35814	1.82689e-11
CHCHD2	3.95059	7.15178e-66	CHCHD2	-2.3573	1.20957e-25
CUL7	1.69184	1.67015e-41	CUL7	-2.35659	1.657e-85
TLN1	3.2603	0	TLN1	-2.35477	4.02893e-187
ETFB	2.40096	6.65264e-18	ETFB	-2.35363	5.50192e-15
IFT88	1.50809	3.05144e-13	IFT88	-2.35156	8.25215e-36
SRD5A3	2.77718	2.93609e-21	SRD5A3	-2.35105	4.50286e-15
RP11-711K1.7.1	2.43439	0.000222381	RP11-711K1.7.1	-2.35057	0.000715254
CLIC3	1.99611	6.68512e-05	CLIC3	-2.34675	9.44531e-06
SH3BGRL3	2.21703	2.20985e-05	SH3BGRL3	-2.34593	3.36884e-05
KIAA1467	6.9096	5.22064e-174	KIAA1467	-2.34556	4.94104e-42
C7orf41	2.05751	2.66955e-20	C7orf41	-2.34308	8.89246e-20
PLCH1	8.65798	1.00369e-84	PLCH1	-2.34172	1.84995e-26
INPP5J	1.71908	0.000150061	INPP5J	-2.34157	8.34744e-07
TRERF1	2.996	8.2373e-80	TRERF1	-2.33855	6.91197e-47
CMAS	3.02389	1.27802e-22	CMAS	-2.33851	1.04135e-13
HOXC6	2.55835	0.00461075	HOXC6	-2.33754	0.0144245
ZNF658	2.39133	0.000526913	ZNF658	-2.33606	0.0021722
CHPT1	2.93511	8.12693e-40	CHPT1	-2.33601	4.83962e-24
TOMM34	1.98928	4.20295e-13	TOMM34	-2.33543	1.30435e-16
ERGIC2	2.72825	3.35477e-64	ERGIC2	-2.33524	2.79769e-44
ECHS1	2.5533	8.82303e-36	ECHS1	-2.33519	9.08736e-40
EMP2	2.95798	0	EMP2	-2.33438	1.70431e-245
FAM129B	2.00963	7.6097e-67	FAM129B	-2.33427	2.73169e-101
ATP5F1	2.74831	3.08033e-112	ATP5F1	-2.33341	3.75559e-68
FAM113B	1.9184	0.000284442	FAM113B	-2.33305	3.75554e-05
NDRG2	3.56821	4.00962e-08	NDRG2	-2.33287	0.000196749
GGH	6.36027	2.50347e-30	GGH	-2.33276	4.19176e-11
TMEM38B	3.25881	4.38012e-45	TMEM38B	-2.3323	2.87126e-26
SMCR7	1.56751	0.00263168	SMCR7	-2.33196	1.06689e-06
POC1A	2.00183	6.44286e-05	POC1A	-2.33113	8.10568e-06
FBXL3	1.95121	7.72611e-23	FBXL3	-2.33068	3.70715e-23
TMEM107	1.93929	0.000669663	TMEM107	-2.33045	8.00559e-05
HCAR2	3.01984	3.24237e-06	HCAR2	-2.33003	0.000423621
EIF1AX	2.31731	2.37013e-53	EIF1AX	-2.32835	6.09769e-47
PTTG1IP	3.19375	1.8118e-162	PTTG1IP	-2.32172	5.48867e-75
CHMP1A	2.00631	4.96268e-41	CHMP1A	-2.32128	1.11846e-39
CTD-2134A5.4.1	2.3079	0.0368278	CTD-2134A5.4.1	-2.32101	0.0465436
CTBP2P1	1.82788	0.00410103	CTBP2P1	-2.32098	0.000364235
CAPNS1	3.30021	1.59445e-112	CAPNS1	-2.31927	8.30676e-57
NDUFA7	3.28121	1.00939e-08	NDUFA7	-2.31854	7.04999e-07
VASP	1.99031	5.78402e-30	VASP	-2.31781	1.8478e-38
SNRPD2	3.6253	9.65112e-82	SNRPD2	-2.31492	2.24547e-39
DNAJC22	-1.57932	6.83175e-27	DNAJC22	-2.31333	3.09008e-38
C12orf34	2.4763	0.000630178	C12orf34	-2.31246	0.00265357
METTL9	2.51889	2.16531e-59	METTL9	-2.31215	2.17214e-32
CTD-2173L22.4.1	2.55695	0.00331628	CTD-2173L22.4.1	-2.31135	0.00949235
THRB	2.78189	5.85521e-64	THRB	-2.30983	1.698e-17
CKMT1B	3.53818	2.9947e-29	CKMT1B	-2.30978	7.01376e-16
TBCB	1.73731	4.05257e-14	TBCB	-2.30744	3.17568e-23
NCOA5	2.08154	9.36971e-33	NCOA5	-2.307	3.77916e-36
SYN3	2.17316	0.0133781	SYN3	-2.30667	0.0127703
RPL6	2.0575	2.32698e-225	RPL6	-2.30663	1.7907e-232
AC016747.3.1	2.08321	0.000153642	AC016747.3.1	-2.30577	9.32663e-05
CDC42EP2	2.21807	0.0193901	CDC42EP2	-2.30406	0.0249162
ABL1	3.42887	1.5539e-179	ABL1	-2.30225	3.27162e-104
CTB-12A17.1.1	3.31137	3.11425e-09	CTB-12A17.1.1	-2.29858	9.43772e-05
TMEM203	2.67142	1.3855e-18	TMEM203	-2.29772	2.76725e-11
RP4-809F4.1.1	1.97717	0.0352811	RP4-809F4.1.1	-2.29664	0.0258221
TGFA	2.10582	1.80011e-08	TGFA	-2.29598	7.79953e-08
UFL1	3.4558	2.87613e-144	UFL1	-2.29589	5.469e-70
RP3-523K23.2.1	3.70711	1.27088e-105	RP3-523K23.2.1	-2.29589	1.0611e-45
COX4I1	2.70386	1.53431e-77	COX4I1	-2.29579	3.29637e-61
DPM3	2.39943	0.000566906	DPM3	-2.29524	0.00203719
AKAP6	3.28901	0.000632098	AKAP6	-2.29513	0.0158044
PTPRF	2.20183	0	PTPRF	-2.29481	0
RP13-225O21.3.1	1.60721	0.0421738	RP13-225O21.3.1	-2.29413	0.00262749
IGFBP2	4.40899	2.20765e-53	IGFBP2	-2.29317	3.49744e-22
SERINC3	3.52387	2.0598e-262	SERINC3	-2.29296	2.98896e-124
ACO2	2.68608	1.51339e-49	ACO2	-2.29237	1.30477e-23
C9orf140	2.13142	1.22365e-18	C9orf140	-2.29232	3.18388e-17
FAM104B	2.02329	0.00759646	FAM104B	-2.289	0.00394661
C17orf57	1.77395	3.20414e-13	C17orf57	-2.28794	2.42383e-20
RP11-345P4.5.1	1.60545	0.0373275	RP11-345P4.5.1	-2.2874	0.00270613
ICAM3	1.79706	0.00169121	ICAM3	-2.28732	8.13983e-05
RPL24	2.2637	4.8337e-79	RPL24	-2.28685	4.08388e-70
HSDL1	2.47333	7.08391e-54	HSDL1	-2.28653	2.68689e-46
DMC1	3.08884	1.31833e-05	DMC1	-2.2862	0.00158725
ECI2	2.24999	1.03768e-06	ECI2	-2.28454	3.80294e-06
COL7A1	1.69341	6.33741e-06	COL7A1	-2.28373	4.36967e-09
RP11-22B23.1.1	1.65522	4.6738e-07	RP11-22B23.1.1	-2.28335	1.81979e-12
LSMD1	2.65011	2.58322e-06	LSMD1	-2.28177	5.56756e-05
SEC63	3.18454	1.38311e-196	SEC63	-2.28104	8.02724e-106
AKNAD1	2.1093	0.0449975	AKNAD1	-2.27984	0.022326
NDUFA4	2.3993	7.7908e-44	NDUFA4	-2.27959	1.31134e-39
UPK3B	2.01117	0.00041291	UPK3B	-2.27954	0.000771423
UFC1	2.39994	1.31126e-22	UFC1	-2.27907	1.25987e-17
AHNAK2	-2.6762	1.20547e-47	AHNAK2	-2.27751	5.16578e-14
NCAPG	2.24631	9.31068e-26	NCAPG	-2.27745	1.8063e-22
CNPY3	3.70641	4.76051e-61	CNPY3	-2.27655	1.24169e-27
CYCS	2.77771	1.89117e-54	CYCS	-2.27377	6.06553e-34
NXPH4	4.20781	0.000258559	NXPH4	-2.27332	0.0291782
TPK1	1.50978	0.00247792	TPK1	-2.27259	1.62778e-07
TMEM54	2.24919	5.68887e-08	TMEM54	-2.26941	4.00784e-07
NAGA	3.09096	2.80077e-30	NAGA	-2.26798	1.96252e-15
RP5-916L7.1.1	3.26144	1.94829e-05	RP5-916L7.1.1	-2.26767	0.00310325
KCNS2	1.63106	7.26638e-05	KCNS2	-2.26656	5.71048e-09
MTFR1	1.77784	4.85205e-21	MTFR1	-2.26644	1.80148e-36
CALM1	2.25395	6.10353e-131	CALM1	-2.26482	1.5444e-109
GLCE	2.8138	1.3218e-64	GLCE	-2.2647	4.2914e-40
RPL8	2.29576	7.87413e-185	RPL8	-2.26328	4.93535e-151
EIF5A	4.56179	3.93169e-72	EIF5A	-2.26201	1.77459e-19
LSM3	2.7212	8.27358e-25	LSM3	-2.26095	2.82614e-17
ELL2	1.6345	3.81945e-06	ELL2	-2.26079	2.51244e-12
CARD9	2.03082	6.48572e-05	CARD9	-2.26036	4.18951e-05
RP11-406H23.3.1	2.84859	8.98451e-06	RP11-406H23.3.1	-2.25884	0.000734782
PCSK1	2.18242	0.0358513	PCSK1	-2.25866	0.0392197
AC004448.3.1	3.35285	3.57225e-23	AC004448.3.1	-2.25813	5.13304e-12
DDX12P	1.79594	3.07844e-08	DDX12P	-2.25749	7.44245e-14
RABGAP1	2.63644	8.96653e-270	RABGAP1	-2.25654	3.27173e-211
ATP5D	1.51079	0.0387682	ATP5D	-2.25438	0.000348033
HEBP2	2.74675	5.74042e-25	HEBP2	-2.25343	1.16553e-16
LSM5	1.85987	3.13691e-13	LSM5	-2.25293	1.53194e-17
FAM71C	2.34215	4.02497e-08	FAM71C	-2.25279	0.00236473
THOC7	2.47841	1.10133e-87	THOC7	-2.25138	4.13866e-70
TMEM106B	2.27917	1.39963e-33	TMEM106B	-2.25117	1.87164e-31
MRPL37	3.03732	8.96158e-24	MRPL37	-2.25077	2.86396e-13
JPH1	1.66925	5.36573e-06	JPH1	-2.24999	2.37894e-10
HGSNAT	2.01141	1.33223e-23	HGSNAT	-2.24965	1.29634e-20
ITGA2B	1.99098	0.0287817	ITGA2B	-2.24948	0.0176376
KLHDC3	1.59171	3.70323e-14	KLHDC3	-2.24885	1.39078e-24
SLC25A11	2.46641	2.60517e-19	SLC25A11	-2.24504	1.76073e-15
RP11-65F13.1.1	2.24421	0.000370763	RP11-65F13.1.1	-2.2446	6.44642e-05
CD24P4	3.30967	3.169e-277	CD24P4	-2.24372	2.26436e-136
FAM115A	3.46048	3.14044e-250	FAM115A	-2.24348	3.18641e-104
CDV3	2.52245	2.88714e-133	CDV3	-2.24193	1.16506e-93
WDR54	2.01318	1.11678e-07	WDR54	-2.24143	1.97987e-11
RP11-233E12.4.1	1.5326	0.00879567	RP11-233E12.4.1	-2.24084	3.22184e-05
NENF	2.99832	2.63438e-14	NENF	-2.23914	1.89029e-08
ATP5SL	1.90779	4.87525e-08	ATP5SL	-2.23612	1.45381e-09
GABARAP	4.49439	1.58002e-41	GABARAP	-2.23538	4.75274e-16
RPLP0	2.28059	2.95109e-304	RPLP0	-2.23501	6.53931e-260
MLEC	2.40623	5.69271e-83	MLEC	-2.23442	1.35541e-98
STK17B	1.99565	7.96155e-11	STK17B	-2.23396	4.61833e-12
DEGS2	1.59403	0.00572909	DEGS2	-2.2337	1.08312e-05
AB015752.4.1	2.15734	0.00260683	AB015752.4.1	-2.23326	0.00334986
TUSC3	1.81268	5.80575e-29	TUSC3	-2.23277	5.7771e-40
FAM114A1	3.40803	9.97644e-28	FAM114A1	-2.23238	2.03084e-12
RPL19	3.17834	5.11555e-178	RPL19	-2.23208	3.62204e-94
MCM6	3.23041	5.07883e-100	MCM6	-2.23169	2.80988e-50
RP11-279F6.3.1	1.74854	0.0387328	RP11-279F6.3.1	-2.23034	0.0107129
RPL18AP3	2.95148	2.09323e-07	RPL18AP3	-2.22996	0.000136298
CALM3	3.81752	5.13485e-105	CALM3	-2.22972	5.81284e-42
PFKL	1.70649	2.15746e-45	PFKL	-2.22903	7.2436e-73
CD8A	2.79421	0.00466642	CD8A	-2.22856	0.0476505
FAM214B	1.74739	5.69238e-07	FAM214B	-2.22794	2.61727e-10
NPY1R	2.48299	1.53427e-06	NPY1R	-2.22762	6.03659e-05
PPP1R11	2.03238	2.92788e-12	PPP1R11	-2.22728	9.29728e-13
RPS3A	2.18907	1.18734e-81	RPS3A	-2.22658	8.6001e-73
KIAA1715	2.97682	8.74149e-53	KIAA1715	-2.22643	2.43259e-38
RPL23A	3.2991	3.20554e-251	RPL23A	-2.22636	1.46347e-123
BLM	2.14489	2.88116e-16	BLM	-2.22553	4.69692e-17
MMS22L	2.19673	1.75484e-47	MMS22L	-2.22546	3.54418e-44
CRYL1	1.76346	2.11632e-05	CRYL1	-2.22451	4.38031e-08
KLHL13	5.88112	1.90536e-06	KLHL13	-2.22421	0.0177482
CMTM6	3.39472	2.13421e-87	CMTM6	-2.22215	2.78373e-42
B3GALT4	3.42971	5.26655e-07	B3GALT4	-2.22196	0.00198368
B3GALTL	2.26556	2.08079e-16	B3GALTL	-2.2219	4.61814e-13
KCNH2	1.73713	0.00149006	KCNH2	-2.22184	5.91665e-05
ISCA1	2.14994	1.88835e-16	ISCA1	-2.2217	2.27614e-15
CCDC126	2.07845	4.12822e-05	CCDC126	-2.22152	0.00015383
C19orf43	2.2639	5.11551e-25	C19orf43	-2.22147	6.61645e-21
GPANK1	1.75785	0.000461637	GPANK1	-2.2208	0.000252233
RPLP2	2.53289	6.42578e-46	RPLP2	-2.22051	3.54108e-28
IPO5	2.6723	7.46508e-101	IPO5	-2.21943	1.46694e-65
SYNGR2	3.49931	5.99189e-134	SYNGR2	-2.21943	1.00694e-64
TMEM19	3.32028	5.92791e-21	TMEM19	-2.21941	6.85697e-10
PIGO	3.02525	4.50321e-86	PIGO	-2.21901	6.18263e-47
MIS12	1.81547	1.68337e-08	MIS12	-2.21881	4.62419e-12
RPS10	2.64752	2.35861e-98	RPS10	-2.21867	2.28101e-68
FZD8	1.90856	0.0234224	FZD8	-2.21852	0.00955195
ROMO1	2.53124	3.53988e-06	ROMO1	-2.21795	2.71127e-06
ALG10B	2.95301	2.83876e-21	ALG10B	-2.21498	6.99644e-11
ADRBK2	2.44696	3.95243e-09	ADRBK2	-2.21427	1.10493e-06
DDB1	2.67312	2.61951e-284	DDB1	-2.21393	2.95638e-182
RPL23	1.97953	1.41256e-51	RPL23	-2.2138	2.145e-35
RPL14	2.45617	6.05242e-42	RPL14	-2.21363	8.82674e-47
POLE3	2.77457	9.036e-34	POLE3	-2.21341	1.24964e-20
MRPL34	2.10854	0.00229396	MRPL34	-2.21198	0.0023151
CTSA	3.60294	1.00137e-126	CTSA	-2.21186	2.76563e-56
CLPP	2.05015	0.000225438	CLPP	-2.21055	0.000185875
TPX2	4.6884	2.15065e-230	TPX2	-2.20962	4.21396e-83
KLHL23	2.28428	2.90963e-10	KLHL23	-2.20849	1.93629e-07
LYRM4	2.86266	1.02751e-08	LYRM4	-2.20838	3.36815e-06
RP11-13L2.2.1	1.9226	0.0241677	RP11-13L2.2.1	-2.20788	0.0475081
PRDX3	3.24789	1.63122e-77	PRDX3	-2.20766	4.68638e-39
DERA	2.95053	1.22142e-12	DERA	-2.20662	1.84199e-07
OBFC2B	3.01263	3.00488e-14	OBFC2B	-2.20381	5.71029e-08
RAD51AP1	2.58504	3.05156e-10	RAD51AP1	-2.20241	4.71747e-07
RP11-20O24.4.1	2.71567	4.0215e-31	RP11-20O24.4.1	-2.20209	1.94775e-19
MC1R	2.3584	0.00592257	MC1R	-2.20195	0.0164662
CDT1	1.65352	5.03625e-05	CDT1	-2.20174	1.17049e-10
C11orf63	2.96384	3.72666e-08	C11orf63	-2.20114	0.00026693
MAGED2	3.28091	3.5136e-140	MAGED2	-2.20093	7.23203e-63
DMP1	4.58098	2.30499e-13	DMP1	-2.20077	1.95744e-05
THOC3	1.93667	2.88802e-18	THOC3	-2.2005	1.61507e-21
MYO1C	2.13597	2.59264e-92	MYO1C	-2.20021	7.0281e-86
AP001136.2.1	1.87556	0.00215994	AP001136.2.1	-2.20003	0.00622824
ATP6V1F	2.71036	8.83594e-09	ATP6V1F	-2.19884	3.30149e-07
GALNTL1	1.98621	3.94696e-05	GALNTL1	-2.19852	2.0509e-05
RGS17	1.59704	0.000208945	RGS17	-2.19837	2.75382e-08
PRLR	5.1799	0	PRLR	-2.19662	2.31649e-226
FREM2	3.35791	0	FREM2	-2.19628	5.3133e-260
GXYLT1	2.84479	2.25951e-70	GXYLT1	-2.19447	1.3822e-42
RP11-706O15.3.1	1.77583	0.00911846	RP11-706O15.3.1	-2.19374	0.00105272
CYC1	2.14573	7.309e-48	CYC1	-2.19181	7.27598e-44
MRFAP1	3.89027	1.58379e-137	MRFAP1	-2.19179	3.12393e-45
H3F3AP4	2.05432	1.83907e-19	H3F3AP4	-2.19107	7.39893e-12
MDH2	3.19959	2.22369e-112	MDH2	-2.18927	6.09806e-59
TTLL11	1.78662	0.00151945	TTLL11	-2.18864	0.000227688
RPS14	1.9953	8.74087e-63	RPS14	-2.18706	9.3757e-61
ANTXR1	2.86547	1.31368e-14	ANTXR1	-2.1865	2.79559e-11
TSC22D3	1.83707	6.55175e-16	TSC22D3	-2.18509	4.89656e-20
RPS26	2.73293	1.05193e-53	RPS26	-2.18461	3.59862e-32
OPN3	1.59337	0.0167085	OPN3	-2.18389	0.000436573
AMZ1	3.0842	1.98646e-43	AMZ1	-2.18335	3.56433e-18
GRHL1	2.74983	2.06477e-53	GRHL1	-2.1824	3.53511e-31
TWF1	2.45475	3.49363e-62	TWF1	-2.1819	1.34567e-44
KRAS	2.74873	1.09454e-32	KRAS	-2.1818	2.57369e-20
PSMD8	2.72959	3.7561e-64	PSMD8	-2.18052	1.67338e-44
ADPRHL1	2.17849	4.16944e-05	ADPRHL1	-2.18026	4.90136e-05
LINC00116	2.23443	0.00387994	LINC00116	-2.18021	0.0107604
PPAP2C	1.79039	3.64633e-07	PPAP2C	-2.17965	2.81814e-16
FKBPL	2.5986	9.39419e-05	FKBPL	-2.17905	0.00168381
PMPCA	1.79826	1.08534e-34	PMPCA	-2.17892	2.33049e-50
KIF20A	3.76233	1.38005e-79	KIF20A	-2.17865	4.86296e-34
ASB13	2.03373	1.16176e-07	ASB13	-2.17856	1.37846e-07
WBP4	1.91583	6.08426e-13	WBP4	-2.17825	2.30918e-15
ITPR3	2.14134	6.74401e-75	ITPR3	-2.17713	7.61194e-135
NCAPD2	3.69484	1.61507e-137	NCAPD2	-2.17674	2.61839e-58
MAFB	3.29181	1.20662e-10	MAFB	-2.17647	1.65235e-05
LAMB1	2.65777	1.07569e-36	LAMB1	-2.17646	1.59264e-22
PITRM1	2.10115	2.18003e-120	PITRM1	-2.17624	3.78083e-110
DBI	3.24107	4.28172e-75	DBI	-2.17475	1.82998e-38
CDC6	2.6889	5.39084e-18	CDC6	-2.17446	4.83756e-11
SLCO4C1	3.09109	4.85831e-19	SLCO4C1	-2.17343	2.51799e-10
RP11-264C15.2.1	1.91908	0.00035256	RP11-264C15.2.1	-2.17254	3.27199e-05
ACADSB	2.09844	1.48276e-15	ACADSB	-2.17186	7.30885e-15
HSPA13	3.92467	2.36973e-68	HSPA13	-2.17048	2.55663e-28
IER3IP1	2.46802	4.30518e-08	IER3IP1	-2.16977	3.26777e-06
EXOC2	2.56043	6.92253e-76	EXOC2	-2.16877	8.8473e-48
TSPAN3	2.42813	2.71962e-45	TSPAN3	-2.16841	2.72611e-25
KIAA0195	2.33542	6.78839e-57	KIAA0195	-2.16816	6.16848e-43
SERPINB6	2.66327	3.33576e-38	SERPINB6	-2.16717	1.3072e-22
CTB-63M22.1.1	2.37259	6.78254e-08	CTB-63M22.1.1	-2.16686	4.64199e-06
CD63	4.87717	0	CD63	-2.16658	1.77206e-110
TBC1D2	1.7171	2.14291e-07	TBC1D2	-2.16619	1.22928e-09
MRPL14	3.29509	9.93457e-23	MRPL14	-2.16559	1.06859e-11
TIMM21	1.85971	1.76042e-05	TIMM21	-2.16532	1.88064e-05
TMTC3	4.80629	8.05861e-263	TMTC3	-2.16501	2.14117e-90
HIST1H2BJ	6.36193	5.95508e-40	HIST1H2BJ	-2.16375	1.55808e-12
SVOPL	2.77178	0.000894669	SVOPL	-2.16368	0.0256326
RNF5	3.9771	2.61427e-17	RNF5	-2.16306	6.99771e-08
RHOB	2.42917	4.88486e-41	RHOB	-2.16157	4.61422e-27
KRT18	2.23744	0	KRT18	-2.16129	0
KLF9	3.06995	1.18277e-15	KLF9	-2.16116	5.85679e-07
RHOA	2.70534	1.47458e-89	RHOA	-2.15992	1.54128e-51
RLN2	3.26448	0.00014056	RLN2	-2.15959	0.00218344
ZSWIM1	2.44884	3.06645e-14	ZSWIM1	-2.15947	4.61233e-10
CDK9	1.87241	4.86766e-18	CDK9	-2.15848	4.02388e-21
MAD2L1	3.48241	1.49358e-24	MAD2L1	-2.15847	1.38473e-11
UBXN8	1.73219	2.66843e-05	UBXN8	-2.15704	1.9047e-07
WRNIP1	1.69301	9.8607e-18	WRNIP1	-2.15674	2.65075e-26
RRM1	3.30975	4.60629e-49	RRM1	-2.15488	3.66272e-24
ACSF2	1.55664	2.21101e-09	ACSF2	-2.15456	1.04724e-20
AC079922.2.1	2.87606	0.00529503	AC079922.2.1	-2.15454	0.0397908
TRNAE31P	2.77795	2.68547e-05	TRNAE31P	-2.15406	0.00175535
MBP	2.35881	2.84161e-14	MBP	-2.15294	1.58291e-06
C17orf59	1.83677	0.0224699	C17orf59	-2.15289	0.00982951
OLFM1	2.73341	1.65532e-19	OLFM1	-2.15277	1.539e-11
TCF19	1.5056	0.036748	TCF19	-2.15257	0.000440088
CD302	1.91924	3.7618e-24	CD302	-2.14989	6.22843e-27
ADH5	2.51166	8.54972e-39	ADH5	-2.14974	9.4462e-26
POLR2E	1.6452	2.37301e-06	POLR2E	-2.14876	2.19895e-10
RFC3	2.2916	1.14601e-18	RFC3	-2.14853	2.57188e-17
ZNF813	3.95172	1.59462e-38	ZNF813	-2.14818	8.89152e-13
AC025449.1	1.98541	0.041848	AC025449.1	-2.14786	0.0464744
BNIP3	2.12822	1.2037e-16	BNIP3	-2.14635	6.218e-16
GXYLT2	1.99512	0.0266113	GXYLT2	-2.14527	0.0259853
NCAPH2	1.71834	1.36307e-09	NCAPH2	-2.14439	9.24639e-14
KCNJ11	1.73771	0.0113975	KCNJ11	-2.1437	0.000437111
TSPAN9	2.35616	2.60887e-25	TSPAN9	-2.14331	4.48551e-17
ZNF184	2.60595	2.46779e-15	ZNF184	-2.14284	1.92812e-08
ABT1	2.46127	7.66635e-13	ABT1	-2.14242	3.4734e-09
DNTTIP1	3.21067	1.05771e-17	DNTTIP1	-2.14192	8.86368e-08
RPL32	2.35078	8.98484e-238	RPL32	-2.14191	1.89131e-169
COX17	1.99137	1.03457e-08	COX17	-2.14187	7.18146e-09
C9orf7	1.55769	2.91459e-06	C9orf7	-2.14116	2.49577e-11
PRTG	2.01868	4.84584e-18	PRTG	-2.14094	4.07657e-17
EEF1E1	1.851	1.67888e-07	EEF1E1	-2.14083	6.99644e-11
RILPL2	1.59116	0.047415	RILPL2	-2.14023	0.00325585
AC105750.1.1	3.11342	0.00305691	AC105750.1.1	-2.13811	0.0291734
AC140481.7.1	2.41923	0.0127169	AC140481.7.1	-2.13805	0.0398063
TIMM22	2.22364	1.45085e-09	TIMM22	-2.13794	1.09907e-07
HCAR3	2.46329	0.00822785	HCAR3	-2.13788	0.038028
RP11-215I23.4.1	2.11385	0.00718026	RP11-215I23.4.1	-2.13775	0.0104343
COPS3	2.94503	7.76741e-38	COPS3	-2.13708	3.42094e-20
SUCLA2	2.73278	1.295e-37	SUCLA2	-2.13684	5.33659e-24
SPR	3.06008	2.96094e-31	SPR	-2.1368	9.83314e-12
HMGB1P5	3.55599	3.36653e-12	HMGB1P5	-2.13562	4.22572e-05
TOB1	3.66772	2.59588e-171	TOB1	-2.13529	3.36708e-70
DHFR	1.59999	1.04715e-12	DHFR	-2.13394	9.90204e-23
FBXO33	1.59355	1.21819e-08	FBXO33	-2.13273	3.85565e-15
ESR1	2.17367	0	ESR1	-2.1314	1.8391e-289
TAS2R15	1.6141	5.98466e-05	TAS2R15	-2.13035	3.62944e-08
OSTC	3.67051	8.89966e-46	OSTC	-2.12955	6.56008e-16
ARMC2	1.87494	0.0132292	ARMC2	-2.12823	0.00513674
CACNA1C	2.37508	2.21202e-07	CACNA1C	-2.12812	1.30578e-05
ZNF816	2.27831	3.83295e-14	ZNF816	-2.12785	1.83401e-11
PRRG4	6.16148	1.6087e-38	PRRG4	-2.12638	3.51398e-09
SHH	2.07449	0.0459576	SHH	-2.12515	0.0387241
RP11-81H3.2.1	3.24881	4.55494e-09	RP11-81H3.2.1	-2.1238	0.000483784
VPS13A	2.11387	1.00742e-216	VPS13A	-2.12294	3.75876e-183
AC093838.7.1	2.79081	6.73954e-241	AC093838.7.1	-2.12238	9.84403e-136
AC130352.1	1.70228	2.23081e-05	AC130352.1	-2.1221	1.28371e-07
NAP1L1	1.77114	7.17267e-77	NAP1L1	-2.12196	9.4213e-122
RIOK1	2.03934	1.26609e-14	RIOK1	-2.12178	9.40979e-13
SDCBP	4.12395	4.3065e-81	SDCBP	-2.12128	1.01456e-27
MZT2B	1.57118	0.0234021	MZT2B	-2.12097	0.00109201
TDRD5	1.59396	4.80493e-09	TDRD5	-2.11938	7.01471e-19
RP11-551L14.1.1	2.35681	0.0185994	RP11-551L14.1.1	-2.1192	0.0363081
HRSP12	1.64916	1.70092e-06	HRSP12	-2.11873	2.77987e-10
AP2M1	2.05649	3.16763e-71	AP2M1	-2.11848	1.67834e-68
KIAA0930	1.93704	1.48011e-11	KIAA0930	-2.11827	1.26794e-12
PCCA	1.81099	5.65304e-17	PCCA	-2.11801	1.92243e-20
ZDHHC18	1.67872	5.03568e-10	ZDHHC18	-2.11793	6.79955e-14
RPS9	2.00451	1.82429e-59	RPS9	-2.11752	8.73688e-58
CFL2	1.79343	0.0042978	CFL2	-2.11597	0.000756794
MYEOV2	2.47549	4.48364e-11	MYEOV2	-2.11416	2.98099e-07
NOTCH3	1.72111	8.07793e-62	NOTCH3	-2.11392	1.90231e-84
SLC35B4	2.81388	3.27512e-34	SLC35B4	-2.11361	3.20872e-19
RP11-490G8.1.1	3.62768	5.75255e-07	RP11-490G8.1.1	-2.11337	0.00224484
SPRYD3	2.6197	4.22157e-30	SPRYD3	-2.11292	1.91872e-18
PTPN13	1.72503	4.93388e-57	PTPN13	-2.11289	3.32036e-86
MYL6	2.49106	3.20898e-160	MYL6	-2.11168	1.05647e-102
FAM8A1	2.32828	5.6885e-43	FAM8A1	-2.11145	7.37594e-34
DIAPH2	2.27659	1.32654e-40	DIAPH2	-2.11086	3.22385e-32
REPS2	1.51246	4.16168e-07	REPS2	-2.10912	2.68188e-15
MLF1IP	1.67207	3.72519e-07	MLF1IP	-2.10899	9.08149e-11
AC005609.1	3.14377	0.00248468	AC005609.1	-2.1089	0.0411638
PGCP.1	3.28877	1.87053e-10	PGCP.1	-2.10882	3.85914e-05
RPL27A	2.56033	1.75735e-96	RPL27A	-2.10877	1.26952e-57
RPL30	2.43123	6.98467e-122	RPL30	-2.10827	5.02048e-90
ERBB3	3.45417	0	ERBB3	-2.10801	0
CENPQ	2.48445	6.18962e-09	CENPQ	-2.10673	9.92893e-06
DNAJC15	3.21286	1.68503e-43	DNAJC15	-2.10632	1.81173e-20
MTCH1	1.74109	1.23392e-37	MTCH1	-2.10632	1.36917e-44
HCAR1	3.38906	1.73397e-42	HCAR1	-2.10624	1.7493e-18
CRYZ	2.11908	7.57808e-11	CRYZ	-2.10448	2.59703e-09
ZNF570	3.27542	2.20967e-06	ZNF570	-2.10361	0.004162
RP4-706A16.3.1	2.32944	7.33599e-31	RP4-706A16.3.1	-2.10353	3.74401e-22
IGSF3	2.98962	0	IGSF3	-2.1035	0
CYB5D2	2.00997	6.23509e-07	CYB5D2	-2.10297	9.25411e-07
FAM210B	2.42459	1.11735e-42	FAM210B	-2.10286	2.39333e-28
ZNF418	1.61081	1.48017e-07	ZNF418	-2.10231	1.51006e-14
PTTG1	4.72128	2.92156e-19	PTTG1	-2.10072	9.25293e-07
TROAP	1.86831	1.25234e-12	TROAP	-2.09873	1.54583e-15
RET	1.81173	4.48351e-41	RET	-2.0987	1.02636e-50
GPR137B	1.68025	8.40083e-08	GPR137B	-2.0986	1.84395e-11
ATF1	1.78084	1.92987e-10	ATF1	-2.09851	7.42793e-15
SORD	4.34833	3.52718e-18	SORD	-2.09783	1.98386e-11
RPL18	2.49808	2.79021e-122	RPL18	-2.09756	1.7514e-78
PACSIN2	2.33494	5.90063e-48	PACSIN2	-2.09712	4.26445e-34
ULBP2	8.41385	1.45634e-11	ULBP2	-2.09608	0.0027752
REXO4	2.09417	3.75052e-16	REXO4	-2.09577	5.2084e-13
PPP2R1A	2.20565	1.1355e-79	PPP2R1A	-2.09559	2.89142e-70
SUMO3	2.23129	5.83202e-48	SUMO3	-2.09395	1.55254e-37
FOXM1	3.33569	1.40316e-15	FOXM1	-2.09274	1.23179e-06
BTF3	2.95468	4.69667e-117	BTF3	-2.09181	2.36557e-55
KIAA0889	1.71281	2.01103e-47	KIAA0889	-2.09161	3.74816e-73
RPL15P3	2.67013	8.50287e-05	RPL15P3	-2.0912	0.00379848
RP11-216L13.8.1	1.54657	0.0386137	RP11-216L13.8.1	-2.09052	0.000885491
NUDT1	2.28219	4.85037e-06	NUDT1	-2.08973	0.000113339
FOXN3	2.02986	1.21009e-16	FOXN3	-2.08961	2.232e-14
RPS12	2.6255	2.66022e-85	RPS12	-2.08943	5.98255e-52
GPR21	1.75134	0.000446231	GPR21	-2.08928	0.000180644
CTD-2591A6.2.1	2.77696	5.96898e-07	CTD-2591A6.2.1	-2.08863	0.000426354
EFNB2	2.049	1.60559e-29	EFNB2	-2.0878	1.07124e-26
DPYSL2	3.21436	4.98223e-23	DPYSL2	-2.08701	2.78921e-10
C9orf69	1.97862	1.34021e-13	C9orf69	-2.08619	6.75475e-14
RNF2	1.77893	1.16999e-08	RNF2	-2.08523	6.16733e-12
RPS16	2.6939	6.48344e-45	RPS16	-2.08404	2.33292e-23
SNHG7	1.5083	3.84292e-10	SNHG7	-2.08271	2.2984e-22
EEF1B2	1.87734	3.07559e-50	EEF1B2	-2.08257	1.18451e-33
AL136303.1	9.72993	0	AL136303.1	-2.08207	1.91718e-99
PGLS	1.80844	0.00147394	PGLS	-2.08071	0.000165734
SACS	1.98737	3.69332e-48	SACS	-2.07927	8.26688e-47
ARVCF	-1.5463	2.81206e-06	ARVCF	-2.07864	2.30953e-05
DDR1	3.37822	0	DDR1	-2.07801	1.70762e-182
HIST1H3E	1.97695	0.000982167	HIST1H3E	-2.07731	0.000596515
MCM4	2.72466	3.64288e-102	MCM4	-2.07706	5.5204e-53
RPS18	2.73232	5.16942e-235	RPS18	-2.07688	4.17431e-187
BANF1	2.54305	1.07019e-18	BANF1	-2.07666	2.57525e-11
TXNDC17	3.2277	5.47449e-14	TXNDC17	-2.07627	9.77447e-07
RBM18	2.76519	3.1832e-17	RBM18	-2.07555	9.41941e-13
COX7A2	2.72797	4.14873e-25	COX7A2	-2.07345	2.14241e-20
KIF23	1.95845	1.29821e-34	KIF23	-2.07319	4.46069e-33
ARL1	2.50114	2.45188e-55	ARL1	-2.07261	8.59856e-34
RAB23	1.84968	9.47684e-07	RAB23	-2.07213	2.54044e-07
RPS23P8	3.4313	0.000720765	RPS23P8	-2.07162	0.0415466
OSBPL8	1.97262	8.17675e-67	OSBPL8	-2.0714	4.40725e-64
MRPL23	1.94544	1.92071e-05	MRPL23	-2.07128	1.99954e-05
TSR1	2.30127	3.08257e-42	TSR1	-2.07118	8.01881e-28
ZNF569	1.80007	0.0213309	ZNF569	-2.07062	0.00722562
SDC1	2.86754	2.25272e-80	SDC1	-2.06965	8.38241e-45
GBP2	8.94254	1.26379e-65	GBP2	-2.06937	5.73454e-15
SNN	1.63473	0.000117334	SNN	-2.06927	1.06436e-06
HSP90AB1	4.84373	0	HSP90AB1	-2.06905	0
RP11-347D21.3.1	3.4049	0.000333103	RP11-347D21.3.1	-2.06815	0.0294533
ATG5	2.07663	4.16475e-31	ATG5	-2.06814	9.49521e-27
TXLNB	4.04438	1.39058e-07	TXLNB	-2.06796	0.00395123
URM1	2.23129	1.16631e-12	URM1	-2.06722	4.30274e-12
FKBP9	4.11375	3.78225e-140	FKBP9	-2.06712	1.63714e-49
RNMTL1	2.30967	4.88281e-05	RNMTL1	-2.06691	0.000777931
KIAA1797	1.94751	8.35058e-54	KIAA1797	-2.06666	1.29394e-47
TAS2R12	1.88996	0.00598436	TAS2R12	-2.06557	0.00717194
OAZ1	2.32468	1.00661e-47	OAZ1	-2.06542	6.06578e-35
MIS18A	2.09885	0.000118287	MIS18A	-2.06442	0.000363249
DERL2	2.99139	2.85765e-34	DERL2	-2.06403	1.62231e-16
NPM1	2.55365	0	NPM1	-2.06376	2.48527e-212
SRPK1	2.3156	1.71824e-58	SRPK1	-2.06373	1.65282e-41
AFF3	1.82489	1.97493e-06	AFF3	-2.06344	3.99828e-07
URI1	2.52438	1.06233e-98	URI1	-2.06344	9.62902e-58
HECTD2	1.65564	1.13976e-31	HECTD2	-2.06324	3.21679e-47
KMO	3.25803	2.33701e-05	KMO	-2.06203	0.00869734
AC016708.2.1	2.36735	0.0023476	AC016708.2.1	-2.06201	0.0322937
SLC25A15	1.82149	2.15746e-14	SLC25A15	-2.06185	1.44356e-16
STOML2	2.16738	4.21309e-24	STOML2	-2.06028	8.85145e-19
RP11-144O23.20.1	2.50497	0.00140165	RP11-144O23.20.1	-2.06023	0.0152157
FAM126A	1.64141	0.0180233	FAM126A	-2.06013	0.00231535
GTF3C6	2.81763	1.04864e-15	GTF3C6	-2.05979	2.00319e-08
ENPP1	3.05915	1.26532e-230	ENPP1	-2.05848	3.8665e-102
RMI1	2.92412	8.50619e-23	RMI1	-2.05721	5.11628e-11
CDC45	1.63052	6.10946e-05	CDC45	-2.05706	8.44682e-10
EIF3I	2.94463	1.9423e-67	EIF3I	-2.05692	1.05073e-32
NDUFA12	3.54836	4.33742e-23	NDUFA12	-2.05669	3.22468e-10
UCK1	1.88753	5.07763e-06	UCK1	-2.05654	1.42848e-12
PGK1	3.21261	7.60892e-247	PGK1	-2.05569	1.32138e-97
MCF2L	1.51368	1.38086e-18	MCF2L	-2.05567	1.27891e-51
MED16	2.04559	9.49447e-07	MED16	-2.0548	6.58345e-07
SAMD11	-2.20503	3.25144e-12	SAMD11	-2.05475	2.19509e-06
MTSS1	1.59909	2.10859e-07	MTSS1	-2.05475	6.08473e-17
HS6ST1	2.37095	8.07098e-37	HS6ST1	-2.05371	1.76356e-31
CCDC53	2.418	8.20876e-15	CCDC53	-2.05336	1.34092e-09
SH3BGRL	1.64952	6.08281e-22	SH3BGRL	-2.05192	3.73258e-52
DCTN3	2.18549	2.16922e-11	DCTN3	-2.05136	1.64922e-11
CDIPT	2.00801	9.62762e-23	CDIPT	-2.05126	2.37171e-17
CLIC4	3.87653	1.56013e-176	CLIC4	-2.04967	7.81634e-58
COX6C	4.11703	1.38024e-222	COX6C	-2.04921	5.4578e-59
CFL1	3.19555	6.69815e-252	CFL1	-2.04863	1.34596e-105
KLF11	2.53971	8.19053e-09	KLF11	-2.04825	5.87202e-06
UQCRFS1	3.8361	2.83169e-46	UQCRFS1	-2.0481	2.04037e-20
EXOSC2	2.15228	2.85e-24	EXOSC2	-2.04461	1.45556e-17
HN1L	2.3301	1.13635e-126	HN1L	-2.04453	1.14735e-83
SNRPC	3.00322	8.40831e-13	SNRPC	-2.04439	8.82685e-08
MND1	1.82765	0.00423037	MND1	-2.04329	0.00198641
MLF2	2.43363	3.19731e-31	MLF2	-2.04317	8.97015e-20
MOCS1	1.83103	0.0030844	MOCS1	-2.04132	0.00131544
YWHAB	3.0302	9.51734e-196	YWHAB	-2.04123	2.17031e-88
RP11-423H2.1.1	1.95662	8.9797e-19	RP11-423H2.1.1	-2.04089	1.21335e-09
AP001057.1.1	10.4495	1.57392e-12	AP001057.1.1	-2.04055	0.00261646
AC073621.1.1	4.28682	3.22929e-08	AC073621.1.1	-2.03974	0.00259303
KRT8P45	3.61002	2.57761e-18	KRT8P45	-2.03909	6.03293e-07
SURF6	2.10152	3.32924e-09	SURF6	-2.03624	1.75886e-08
ELAC2	2.19582	2.59581e-41	ELAC2	-2.03616	2.84169e-37
COMMD9	2.6799	2.20735e-12	COMMD9	-2.0357	3.31134e-07
MEST	2.89772	2.47581e-93	MEST	-2.0346	3.3472e-46
NFE2L3	2.27504	6.63094e-101	NFE2L3	-2.03351	3.56139e-70
THG1L	2.00545	1.42531e-05	THG1L	-2.03283	5.46092e-08
ERMP1	3.14809	0	ERMP1	-2.0327	3.23258e-51
C18orf32	2.71323	1.95387e-14	C18orf32	-2.03233	4.0194e-08
NXT2	3.06291	1.57774e-07	NXT2	-2.03159	0.000558319
NDUFB5	3.21236	4.12102e-39	NDUFB5	-2.03078	1.13482e-16
FRAT1	1.89091	0.00257011	FRAT1	-2.03018	0.00195415
HSPA4	2.60036	5.91259e-149	HSPA4	-2.03016	1.10868e-52
GINS2	1.7461	5.89157e-16	GINS2	-2.02959	4.60441e-20
C16orf45	-1.66078	0.0024726	C16orf45	-2.02938	0.00391306
RPS27A	2.65928	6.20641e-175	RPS27A	-2.02845	4.44712e-92
GPN3	2.19368	2.15111e-06	GPN3	-2.02835	0.000108654
MRPL43	1.7102	2.8655e-06	MRPL43	-2.0283	6.88437e-08
CCDC85A	-1.50628	0.0286514	CCDC85A	-2.02812	0.00593059
PLXDC2	1.83822	2.61932e-22	PLXDC2	-2.02763	8.83984e-29
CST3	3.76287	8.42e-93	CST3	-2.02759	1.17415e-33
ST13	2.78194	1.07402e-80	ST13	-2.02677	1.41283e-39
RAD54B	1.72551	1.23638e-17	RAD54B	-2.02582	1.84979e-24
PSMD5	2.90902	2.99811e-75	PSMD5	-2.02542	6.0768e-35
CRYM-AS1	2.02292	8.54046e-06	CRYM-AS1	-2.0253	2.95543e-05
GABPA	1.56655	7.82475e-11	GABPA	-2.02465	1.45032e-20
LSM4	2.55663	4.6691e-23	LSM4	-2.02435	1.51762e-11
EAPP	2.75525	1.91704e-29	EAPP	-2.02396	1.83404e-15
AP1S1	2.65238	2.18182e-64	AP1S1	-2.0226	2.61257e-27
CYB5D1	1.71183	8.45736e-09	CYB5D1	-2.02163	1.09604e-11
PFDN4	2.08661	6.61132e-76	PFDN4	-2.02025	4.04271e-60
CEP250	1.91925	2.72109e-14	CEP250	-2.01888	3.21756e-31
POTEM	1.97609	5.70277e-09	POTEM	-2.01836	1.66009e-08
ABHD2	2.7536	3.95178e-83	ABHD2	-2.01794	1.63591e-42
RACGAP1	3.36494	1.64879e-51	RACGAP1	-2.01715	9.85326e-33
TKT	2.28902	4.07415e-115	TKT	-2.01709	4.48271e-62
NUS1P2	3.92721	3.23387e-07	NUS1P2	-2.01701	0.00435152
TP53TG5	1.61917	0.0419882	TP53TG5	-2.01662	0.00791153
TM9SF2	5.62088	0	TM9SF2	-2.01628	2.96304e-161
DNAL4	1.58902	0.0402064	DNAL4	-2.01598	0.00330243
DIAPH2-AS1	1.72689	0.038157	DIAPH2-AS1	-2.01551	0.0129228
ZC3H10	1.79423	0.00153632	ZC3H10	-2.01507	0.00511797
CCT2	2.77935	5.45009e-192	CCT2	-2.0144	1.36362e-86
YIPF3	2.66631	6.23207e-51	YIPF3	-2.01376	4.01428e-25
LAMTOR2	1.86413	1.32379e-07	LAMTOR2	-2.0134	1.37853e-07
GLUD1	2.54205	1.17443e-124	GLUD1	-2.0129	3.03028e-69
COX8A	4.25027	1.36066e-33	COX8A	-2.01247	1.1581e-12
SLC35E1P1	1.68439	0.0155022	SLC35E1P1	-2.01222	0.00332414
CTD-2265D6.2.1	2.30124	4.53216e-06	CTD-2265D6.2.1	-2.01201	0.000238243
MGST1	4.73768	5.60257e-136	MGST1	-2.01174	1.68047e-38
ADCK2	2.58953	2.68026e-19	ADCK2	-2.01163	3.46488e-10
RP11-403I13.4.1	2.02294	5.85653e-07	RP11-403I13.4.1	-2.01092	3.94813e-06
RP4-625H18.2.1	1.94924	0.0378626	RP4-625H18.2.1	-2.0109	0.0340314
NGFRAP1	3.4004	2.22777e-37	NGFRAP1	-2.01051	9.92625e-19
GOLT1B	2.76177	4.49432e-32	GOLT1B	-2.01047	2.27332e-16
BRCA2	3.94537	2.07791e-214	BRCA2	-2.00945	9.58828e-56
RPL29	2.23606	3.03915e-60	RPL29	-2.0094	7.02093e-36
SGK3	2.97222	2.39841e-31	SGK3	-2.0094	7.84834e-16
BANK1	12.5864	3.43491e-10	BANK1	-2.00925	0.0308144
RERG-AS1	4.01542	4.70471e-05	RERG-AS1	-2.0087	0.033461
AC105402.4.1	2.33765	0.00471705	AC105402.4.1	-2.00794	0.0264318
HMGA1	2.60298	1.22428e-23	HMGA1	-2.00792	5.19064e-13
CCDC112	1.51222	0.0160693	CCDC112	-2.00789	3.0076e-05
APOD	2.98287	0.000752763	APOD	-2.00763	0.033461
BNIPL	1.70748	2.28762e-11	BNIPL	-2.00708	1.32544e-15
ATF4	1.82774	1.13611e-39	ATF4	-2.00657	7.54373e-45
TSEN34	1.96607	3.55911e-14	TSEN34	-2.00476	1.86243e-11
APOBEC3B	4.51002	1.77883e-07	APOBEC3B	-2.00364	0.00799482
VCP	3.12193	0	VCP	-2.00355	7.02312e-182
PRR4	1.7745	2.7251e-10	PRR4	-2.00315	7.328e-12
AHNAK	1.58402	0	AHNAK	-2.00271	0
CSPG5	2.31977	0.00944729	CSPG5	-2.00267	0.0446278
AP1B1	2.50556	4.0008e-95	AP1B1	-2.00089	2.48163e-33
BNIP3P1	2.0709	0.00444915	BNIP3P1	-2.00083	0.0243283
J01415.22	9.79793	0	J01415.22	-2.00067	4.76862e-88
RPL35A	2.51888	9.47287e-124	RPL35A	-2.00065	6.71826e-71
C9orf142	-1.78699	1.61977e-08	C9orf142	-1.99934	1.28473e-06
ALG12	1.55814	4.55482e-05	ALG12	-1.998	5.95521e-08
CRELD2	2.07048	2.46527e-12	CRELD2	-1.99768	5.00369e-10
NUP205	3.01841	1.65532e-277	NUP205	-1.99757	1.68162e-106
AR	2.23907	8.24047e-105	AR	-1.9975	2.52078e-54
NOVA1-AS1	1.99418	0.00449327	NOVA1-AS1	-1.99744	0.00796257
RNF130	1.95679	9.888e-39	RNF130	-1.99742	1.44592e-36
PPP1R10	2.11764	3.1984e-86	PPP1R10	-1.99647	5.00031e-61
DAZAP2	2.88328	3.81267e-77	DAZAP2	-1.99623	4.30536e-29
FUBP3	2.21492	5.9838e-51	FUBP3	-1.99588	4.82725e-50
GPR155	1.96319	7.64281e-07	GPR155	-1.99409	4.28333e-06
PEF1	2.36617	1.07531e-17	PEF1	-1.99404	4.51351e-09
COX5B	2.88374	4.63992e-35	COX5B	-1.99333	1.20727e-17
RP11-598P20.3.1	3.32101	7.71832e-05	RP11-598P20.3.1	-1.99319	0.0166557
ING3	1.90156	1.93522e-08	ING3	-1.99277	4.47094e-09
CDCA5	2.56295	9.97427e-19	CDCA5	-1.99227	1.73103e-10
POR	3.42614	3.25936e-110	POR	-1.99216	3.919e-27
HSDL2	2.75655	1.92802e-27	HSDL2	-1.99082	1.80345e-13
DPH1	1.74555	1.69532e-07	DPH1	-1.99054	2.13893e-09
VDAC3	2.09588	8.33974e-22	VDAC3	-1.98989	2.09201e-17
PLEKHA5	1.90394	6.76147e-30	PLEKHA5	-1.98909	3.40274e-30
ABCC11	2.30399	0.00693168	ABCC11	-1.98837	0.039149
SYAP1	2.18056	9.90251e-66	SYAP1	-1.98789	2.99781e-42
CISD2	2.18773	6.45102e-10	CISD2	-1.98784	7.94403e-08
RPS15A	1.8876	1.06891e-36	RPS15A	-1.9856	8.08719e-36
RNF167	2.89766	1.55045e-32	RNF167	-1.9852	1.71739e-15
NCAPG2	2.20837	2.33325e-77	NCAPG2	-1.9826	1.56711e-52
EIF3F	1.70113	5.76414e-15	EIF3F	-1.98127	2.38872e-19
UBE2J1	1.61202	1.57428e-11	UBE2J1	-1.98031	2.45969e-10
SLC25A3	2.28513	1.19384e-105	SLC25A3	-1.98025	1.61219e-54
Sep-07	2.13111	1.66954e-101	Sep-07	-1.97952	3.5046e-68
PRKD1	-1.85336	0.000146677	PRKD1	-1.97778	0.00214559
FAM102B	3.67681	0	FAM102B	-1.97757	9.91734e-106
RP11-371B4.2.1	2.42759	7.43051e-11	RP11-371B4.2.1	-1.97712	1.44049e-06
MAPK11	-1.73872	1.45363e-06	MAPK11	-1.97642	4.57629e-05
PRMT6	2.57502	2.34596e-56	PRMT6	-1.97639	2.85157e-31
PRADC1	1.78139	0.00283541	PRADC1	-1.97623	0.00203711
QSOX2	2.07295	7.69901e-31	QSOX2	-1.97572	8.18899e-24
CDC7	1.8708	3.54846e-08	CDC7	-1.97555	2.56326e-07
GALNT7	3.76712	1.29763e-195	GALNT7	-1.97553	5.60037e-64
MRS2	2.00041	1.70863e-27	MRS2	-1.97507	1.50023e-23
HDAC1	1.55853	4.83093e-29	HDAC1	-1.97489	5.01829e-62
NEIL3	1.83123	8.96231e-05	NEIL3	-1.97447	6.07185e-05
ZBTB6	3.10803	2.49208e-42	ZBTB6	-1.97406	1.90136e-17
ELMOD2	1.52596	4.17037e-11	ELMOD2	-1.97375	1.2557e-20
ANXA5	3.3118	1.41733e-123	ANXA5	-1.9732	5.66642e-48
COPE	1.82101	3.28625e-16	COPE	-1.97265	7.26692e-17
AGA	3.35396	2.40084e-29	AGA	-1.97248	3.9567e-13
ARMC1	1.96029	7.72398e-23	ARMC1	-1.97216	1.36103e-18
PRKDC	2.3578	0	PRKDC	-1.97186	1.97807e-253
DSG2	4.84297	2.45283e-179	DSG2	-1.97165	2.59121e-49
RASSF7	-1.93018	3.98106e-08	RASSF7	-1.97114	0.000205643
SPINT2	5.25222	0	SPINT2	-1.97101	2.32053e-183
HADH	2.2556	1.98137e-10	HADH	-1.97076	1.16833e-08
UBR7	2.43195	1.78843e-20	UBR7	-1.96963	4.19526e-19
LIMA1	2.82888	2.63016e-43	LIMA1	-1.96907	8.42449e-18
RP11-626P14.2.1	2.03973	0.0143735	RP11-626P14.2.1	-1.96897	0.0281858
MBD3	1.61838	0.000564348	MBD3	-1.96895	1.47563e-05
[truncated: 3,809 more rows]

## Sheet: D-ERbeta-resp RNAs with BS
Table S9D: Genes differentially expressed in Ct-ERbeta vs WT cells harboring both ERbeta and AGO2 binding sites and showing an inversion of the ERβ-induced transcriptional trend after AGO2 silencing
In red: FC not statistically significant in shAgo2_vs_Ct-Erbeta
Gene	Ct-ERbeta_vs_WT Fold-Change	padj	shAgo2_vs_Ct-ERbeta Fold-Change	padj
TNNT2	-14.1502	2.75444e-19	7.52285	2.00713e-09
LRRN2	-7.7739	4.7106e-16	4.5156	3.47004e-07
ABCC3	-5.52958	0	3.17646	1.26815e-266
LAD1	-5.39652	2.03892e-68	4.86825	1.41929e-51
PTPRT	-4.64774	1.02423e-29	1.3197	0.216018
PREX1	-4.4515	0	2.90229	0
NUAK2	-4.44732	1.15271e-14	10.7142	2.26086e-40
PC	-4.36998	1.10837e-135	1.39789	8.19701e-05
PHLDB1	-3.80111	4.09955e-106	1.95906	6.22186e-14
SLC22A15	-3.78784	7.86659e-87	4.04218	3.25111e-89
MAPKAPK2	-3.72899	3.47752e-219	3.40332	9.60421e-166
VMP1	-3.68282	0	3.00425	0
THEM4	-3.52589	2.21888e-32	4.02268	1.51202e-35
CA4	-3.46048	1.58488e-126	1.9769	1.59446e-28
CDK6	-3.03861	1.57157e-55	3.22977	8.57733e-66
RHOD	-2.99104	1.43217e-20	2.16427	6.26427e-09
NFATC2	-2.98783	1.13024e-74	3.51701	1.88868e-94
TUFT1	-2.80695	6.66014e-106	2.9765	7.548e-109
SALL4	-2.79641	4.03685e-30	3.53212	2.38508e-42
GOLT1A	-2.72145	5.57221e-17	1.65144	0.000926527
CTSZ	-2.44322	0.000316381	2.14499	0.0037257
IMMP2L	-2.40776	4.22108e-14	1.44048	0.0138427
PIK3C2B	-2.39169	1.83547e-114	1.71681	1.32282e-29
ME3	-2.27432	0.00189994	1.72184	0.0823057
RNF121	-2.22979	7.38668e-42	1.86039	2.91174e-16
PVT1	-2.20995	6.86535e-133	2.76278	3.37095e-213
ANK3	-2.16453	1.54864e-248	1.64047	6.73245e-74
MDM4	-2.15839	2.72196e-285	2.18285	2.29356e-292
ANKRD35	-2.13391	0.00671295	5.75933	3.59968e-11
IKBKE	-2.10957	1.11521e-05	4.63389	4.19559e-24
GDPD5	-2.10547	3.68258e-06	1.50697	0.0221405
CUEDC1	-2.09486	3.5766e-12	1.68743	1.4106e-05
PRKCA	-2.07616	5.10234e-18	1.36174	0.00277826
FAM49B	-2.0651	4.67316e-155	1.79072	8.23478e-68
PPFIA1	-2.04974	7.69723e-124	1.90401	2.51713e-82
LPIN3	-2.03655	2.75223e-103	1.11976	0.011633
NBPF10	-1.96686	1.08537e-205	1.93876	1.51862e-154
SRGAP2P2	-1.92175	9.64818e-20	1.71963	1.84632e-13
PIP5K1A	-1.8622	2.4875e-110	2.47995	4.14519e-221
PLCG1	-1.84525	1.78227e-124	1.31939	1.66241e-20
PPP1R12B	-1.82487	7.458e-55	2.30138	6.4196e-126
ARL8A	-1.8002	1.76469e-09	1.76082	6.27743e-09
SMURF1	-1.78097	4.8151e-30	2.21733	1.19385e-54
MSI2	-1.74114	9.55262e-18	1.63044	8.83549e-19
COL9A3	-1.72808	0.029482	2.9436	8.87923e-07
ARSG	-1.7132	2.88508e-28	1.80693	4.34764e-31
PPP4R1L	-1.64556	1.20148e-29	1.41122	3.81535e-12
ANXA9	-1.5988	2.2458e-12	2.98946	2.27732e-74
RMND5B	-1.59776	2.94293e-49	1.27401	6.40703e-13
RBM14	-1.58855	9.66707e-33	1.4525	2.10666e-20
XRRA1	-1.58626	8.76393e-13	1.78083	8.73236e-17
PPFIA4	-1.5827	0.000220333	1.70486	3.22591e-05
FAM63A	-1.57555	7.86347e-09	2.88126	6.27998e-42
BCL9	-1.57396	4.44951e-10	1.45705	8.9281e-09
RBBP5	-1.56057	3.55746e-12	2.14721	2.42294e-37
LRP5	-1.55651	5.82093e-35	1.14262	0.00252744
CROCC	-1.55272	4.66032e-06	1.10105	0.443991
TUBD1	-1.54685	1.37288e-37	1.83811	5.31171e-65
KDM2A	-1.5096	3.1053e-54	2.20384	4.15185e-207
SOX13	-1.50394	5.03404e-16	1.43685	4.88576e-13
PRKAG2	1.58217	5.78125e-06	-1.57208	3.25076e-05
NUSAP1	1.66593	5.59467e-11	-1.32147	0.00061899
FAM65C	1.83283	3.16221e-30	-3.1272	7.77011e-66
CSDE1	1.99926	0	-1.4483	0
MRPL11	2.02909	2.14279e-10	-1.91339	7.48607e-09
TACO1	2.06061	1.16778e-12	-1.45516	0.000183511
PFDN4	2.08661	6.61132e-76	-2.02025	4.04271e-60
DENND2C	2.14271	2.59222e-21	-2.81709	1.49598e-29
RPL8	2.29576	7.87413e-185	-2.26328	4.93535e-151
NCOA3	2.46825	0	-1.76399	0
CPT1A	2.47826	3.26261e-251	-1.60933	5.66407e-73
IGSF3	2.98962	0	-2.1035	0
PRKAR2B	3.04328	8.79535e-21	-4.39918	7.5608e-24
TEX14	3.96646	6.35485e-44	-1.4315	2.27437e-05
ZMYND8	4.28876	0	-3.77596	0
BACE2	4.29289	7.83813e-32	-2.56836	1.65083e-19
AXIN2	28.6576	3.34574e-24	-8.04051	1.19676e-18
