# Supplementary material for: The nuclear receptor ERβ engages AGO2 in regulation of gene transcription, RNA splicing and RISC loading
Source: Genome Biol. 2017 Oct 6;18:189. doi: 10.1186/s13059-017-1321-0 (PMC5634881; doi:10.1186/s13059-017-1321-0)
Supplement: Supplementary file 13 — Nascent transcripts whose maturation is modualted by ERβ and AGO2. Table S10a. Intron retention modulated by ERβ (FDR ≤ 0.05, t-test). Table S10b. Intron retention modulated by AGO2 (FDR ≤ 0.05, t-test). (XLSX 3193 kb) [file 13059_2017_1321_MOESM13_ESM.xlsx]

## Sheet: Summary
Summary
Additional file 13: Table S10A-B
Table S10A: Intron retention modulated by ERbeta (FDR ≤0.05, t-test)
Table S10B: Intron retention modulated by AGO2 (FDR ≤0.05, t-test)

## Sheet: S10A
Table S10A:Intron retention modulated by ERbeta
Ensembl_ID	Intron retention ratio ERb+/ERb-	chr	start	end	strand
ENSG00000188888	-371.882	chr17	36495408	36498878	-
ENSG00000164411	-32.4822	chr6	88038996	88040409	-
ENSG00000164411	-27.1302	chr6	88040668	88046726	-
ENSG00000067715	-25.879	chr12	79894022	79894348	+
ENSG00000067715	-25.1445	chr12	79894467	79896948	+
ENSG00000229124	-25.1402	chr10	17271026	17271274	-
ENSG00000229970	-19.1952	chr7	8304310	8343370	+
ENSG00000067715	-19.1019	chr12	79874920	79893898	+
ENSG00000229970	-18.4496	chr7	8302456	8304220	+
ENSG00000204370	-17.0625	chr11	112021796	112023721	+
ENSG00000042753	-16.996	chr19	47353573	47353912	-
ENSG00000126247	-16.4709	chr19	36632466	36632494	+
ENSG00000135269	-15.9303	chr7	115977295	115979876	+
ENSG00000135269	-15.494	chr7	115926249	115926671	+
ENSG00000102901	-15.1309	chr16	67868115	67869074	-
ENSG00000163479	-14.8174	chr1	155990137	155990214	-
ENSG00000102901	-14.5749	chr16	67869561	67875470	-
ENSG00000164411	-14.4638	chr6	88032795	88038855	-
ENSG00000135269	-14.379	chr7	115971830	115977173	+
ENSG00000136731	-14.3261	chr2	128944893	128945022	+
ENSG00000171314	-14.2324	chr10	99187200	99187290	+
ENSG00000084444	-14.1957	chr12	13242282	13243436	+
ENSG00000119514	-14.0981	chr9	101611142	101611209	+
ENSG00000004478	-13.8453	chr12	2921547	2921727	+
ENSG00000049541	-13.8412	chr7	73668047	73668600	-
ENSG00000116251	-13.7347	chr1	6268367	6268677	-
ENSG00000183091	-13.7139	chr2	152362889	152363422	-
ENSG00000229807	-13.6952	chrX	73049302	73050900	-
ENSG00000135269	-13.4001	chr7	115994071	116047321	+
ENSG00000135269	-13.3121	chr7	115967950	115971638	+
ENSG00000106367	-13.26	chr7	100802836	100803799	+
ENSG00000114902	-13.0593	chr3	52741400	52741702	+
ENSG00000135269	-13.019	chr7	116073173	116073267	+
ENSG00000102901	-12.8447	chr16	67868003	67868027	-
ENSG00000104853	-12.677	chr19	45491120	45491337	+
ENSG00000135269	-12.4889	chr7	116060414	116065817	+
ENSG00000135269	-12.3555	chr7	116057363	116060216	+
ENSG00000135269	-12.1248	chr7	115980008	115985908	+
ENSG00000135269	-11.8425	chr7	115985998	115993971	+
ENSG00000135269	-11.7685	chr7	115938563	115956485	+
ENSG00000074219	-11.727	chr19	49859523	49860508	-
ENSG00000135269	-11.6719	chr7	115930104	115938510	+
ENSG00000183091	-11.6716	chr2	152376499	152380824	-
ENSG00000102547	-11.5112	chr13	49988335	49994461	-
ENSG00000135269	-11.479	chr7	115963233	115967885	+
ENSG00000139629	-11.41	chr12	51818395	51818554	-
ENSG00000135269	-11.3871	chr7	116067540	116073012	+
ENSG00000135269	-11.2823	chr7	116073354	116105242	+
ENSG00000067715	-10.8537	chr12	79856330	79874827	+
ENSG00000102547	-10.7745	chr13	49994611	50007453	-
ENSG00000067715	-10.7203	chr12	79849240	79856243	+
ENSG00000135269	-10.5242	chr7	116138037	116139297	+
ENSG00000177302	-10.5012	chr17	18216149	18216458	-
ENSG00000102547	-10.4327	chr13	49987887	49988139	-
ENSG00000135269	-10.367	chr7	116110143	116122866	+
ENSG00000135404	-10.3238	chr12	56121599	56121647	-
ENSG00000135269	-10.2767	chr7	116105330	116110097	+
ENSG00000131100	-10.0127	chr22	18101893	18102226	-
ENSG00000037474	-9.80799	chr5	6621602	6621715	-
ENSG00000204370	-9.70109	chr11	112024326	112025697	+
ENSG00000135269	-9.52859	chr7	115924460	115926165	+
ENSG00000138821	-9.47093	chr4	103225645	103226145	-
ENSG00000163468	-9.42705	chr1	156307031	156307104	-
ENSG00000135269	-9.30121	chr7	116047534	116056170	+
ENSG00000135269	-9.26149	chr7	115956564	115959694	+
ENSG00000187244	-9.19237	chr19	45316210	45316404	+
ENSG00000143537	-9.18034	chr1	155034234	155034379	+
ENSG00000135269	-9.05228	chr7	115917486	115923894	+
ENSG00000135269	-8.92265	chr7	116065957	116067375	+
ENSG00000135269	-8.89536	chr7	115898837	115915659	+
ENSG00000108861	-8.85005	chr17	41851477	41852079	-
ENSG00000105438	-8.81021	chr19	48894112	48894524	-
ENSG00000204370	-8.73257	chr11	111963933	111965528	+
ENSG00000030582	-8.70435	chr17	42427262	42427595	+
ENSG00000135269	-8.66847	chr7	116056595	116057177	+
ENSG00000136026	-8.49343	chr12	106697032	106697270	-
ENSG00000204628	-8.37953	chr5	180673882	180673900	-
ENSG00000175826	-8.37894	chr17	7164464	7165139	-
ENSG00000183091	-8.28645	chr2	152364623	152369246	-
ENSG00000158258	-8.28436	chr3	140173260	140173498	+
ENSG00000067715	-8.28067	chr12	79845788	79849094	+
ENSG00000111642	-8.27586	chr12	6700751	6700859	-
ENSG00000123179	-8.26747	chr13	50242705	50243039	-
ENSG00000218336	-8.26278	chr4	183271469	183370151	+
ENSG00000183091	-8.21855	chr2	152373077	152374831	-
ENSG00000069849	-8.20198	chr3	141637183	141637577	+
ENSG00000037749	-8.17214	chr5	153667074	153674375	+
ENSG00000143537	-8.09161	chr1	155033808	155033890	+
ENSG00000166794	-8.03579	chr15	64449680	64451472	-
ENSG00000025770	-8.0305	chr22	50961149	50961249	+
ENSG00000183091	-8.01599	chr2	152369351	152370093	-
ENSG00000173207	-7.97534	chr1	154951160	154951200	+
ENSG00000218336	-7.94494	chr4	183245405	183267803	+
ENSG00000189143	-7.93147	chr7	73242008	73242073	+
ENSG00000183091	-7.90798	chr2	152371442	152372972	-
ENSG00000167468	-7.86868	chr19	1104928	1105109	+
ENSG00000155660	-7.80309	chr7	148703375	148705250	-
ENSG00000183091	-7.79633	chr2	152384099	152385723	-
ENSG00000172889	-7.77698	chr9	139565138	139565401	+
ENSG00000134755	-7.7682	chr18	28652573	28654648	-
ENSG00000131238	-7.69698	chr1	40562725	40562786	-
ENSG00000185825	-7.69509	chrX	152988854	152988962	-
ENSG00000110955	-7.6848	chr12	57038885	57038954	-
ENSG00000174444	-7.64901	chr15	66793180	66793286	-
ENSG00000134057	-7.62112	chr5	68473185	68473350	+
ENSG00000183091	-7.60268	chr2	152385828	152387154	-
ENSG00000196352	-7.60025	chr1	207520601	207520788	+
ENSG00000037749	-7.58988	chr5	153570585	153597588	+
ENSG00000145191	-7.57101	chr3	184106529	184106680	+
ENSG00000005022	-7.4605	chrX	118604118	118604224	+
ENSG00000169439	-7.41989	chr8	97597241	97598614	+
ENSG00000095627	-7.3918	chr10	115971795	115973104	+
ENSG00000102547	-7.38581	chr13	50008359	50018121	-
ENSG00000127948	-7.34632	chr7	75614684	75614887	+
ENSG00000221983	-7.2347	chr19	18683817	18684074	+
ENSG00000110108	-7.22333	chr11	60694115	60694520	+
ENSG00000075790	-7.20499	chr7	107240747	107240841	+
ENSG00000172336	-7.14061	chr7	100304019	100304443	+
ENSG00000149541	-7.11616	chr11	62383712	62383977	-
ENSG00000037749	-7.09224	chr5	153599234	153599617	+
ENSG00000090863	-7.08964	chr16	74490509	74490546	-
ENSG00000183091	-7.08441	chr2	152363626	152364242	-
ENSG00000037749	-7.03363	chr5	153597709	153599033	+
ENSG00000168439	-7.02469	chr11	63964648	63964661	+
ENSG00000100731	-7.02067	chr14	71479555	71479701	+
ENSG00000166598	-7.01066	chr12	104337245	104337396	+
ENSG00000105640	-7.00913	chr19	17973716	17973726	+
ENSG00000167986	-7.00079	chr11	61070023	61070052	-
ENSG00000065154	-6.9854	chr10	126094498	126095871	-
ENSG00000183091	-6.98425	chr2	152394758	152396857	-
ENSG00000197153	-6.94414	chr6	27858588	27860476	-
ENSG00000117862	-6.93651	chr1	52518355	52520671	-
ENSG00000113732	-6.92231	chr5	172447560	172447730	+
ENSG00000135940	-6.90918	chr2	98262854	98262903	+
ENSG00000136153	-6.90253	chr13	76381256	76381615	+
ENSG00000135269	-6.87425	chr7	116141054	116146024	+
ENSG00000163468	-6.86322	chr1	156307580	156307944	-
ENSG00000163479	-6.82001	chr1	155989057	155989803	-
ENSG00000225470	-6.81389	chrX	73168905	73169040	+
ENSG00000174547	-6.76893	chr11	66204380	66204574	-
ENSG00000137876	-6.75926	chr15	55488844	55489007	-
ENSG00000170088	-6.74323	chr4	166129054	166129590	-
ENSG00000037749	-6.71488	chr5	153600038	153667029	+
ENSG00000105223	-6.69525	chr19	40872047	40872199	+
ENSG00000138821	-6.68441	chr4	103266362	103266501	-
ENSG00000172845	-6.67433	chr2	174828107	174828488	-
ENSG00000163754	-6.67049	chr3	148710559	148711928	+
ENSG00000157456	-6.65393	chr15	59415989	59416965	+
ENSG00000143761	-6.62097	chr1	228285154	228285291	+
ENSG00000136026	-6.61558	chr12	106701148	106704818	-
ENSG00000130332	-6.61471	chr19	2324531	2324740	-
ENSG00000234616	-6.55675	chr8	143757626	143757772	-
ENSG00000169439	-6.52428	chr8	97549653	97550923	+
ENSG00000069509	-6.50094	chrX	44401550	44402050	-
ENSG00000196821	-6.49855	chr6	34653419	34654378	-
ENSG00000039068	-6.44558	chr16	68797430	68799022	+
ENSG00000120885	-6.44269	chr8	27469268	27469346	-
ENSG00000126247	-6.41881	chr19	36631167	36631259	+
ENSG00000218336	-6.41471	chr4	183268082	183270993	+
ENSG00000062485	-6.38516	chr12	56703233	56703625	-
ENSG00000070081	-6.3841	chr11	17352937	17352958	+
ENSG00000134153	-6.3794	chr15	34393217	34393804	-
ENSG00000183091	-6.36113	chr2	152383536	152383994	-
ENSG00000108344	-6.35997	chr17	38153046	38153582	+
ENSG00000181789	-6.3566	chr3	128994026	128994036	+
ENSG00000184743	-6.35326	chr11	63418219	63419407	-
ENSG00000163159	-6.33908	chr1	151144239	151144743	-
ENSG00000206503	-6.31324	chr6	29911320	29911898	+
ENSG00000163479	-6.30786	chr1	155984864	155987922	-
ENSG00000119335	-6.2972	chr9	131453006	131453356	+
ENSG00000229833	-6.29555	chr19	7704371	7704616	+
ENSG00000107779	-6.2186	chr10	88615273	88615341	+
ENSG00000229833	-6.2165	chr19	7706799	7706919	+
ENSG00000089157	-6.15703	chr12	120635611	120636160	-
ENSG00000118680	-6.15662	chr18	3262782	3262953	+
ENSG00000160606	-6.15369	chr17	27052404	27052498	-
ENSG00000102024	-6.13993	chrX	114863639	114864146	+
ENSG00000142676	-6.13125	chr1	24021885	24022287	+
ENSG00000108953	-6.11767	chr17	1273035	1302126	-
ENSG00000149428	-6.10745	chr11	118920082	118920267	-
ENSG00000124783	-6.09877	chr6	7299105	7301542	-
ENSG00000095059	-6.07365	chr19	12786763	12786830	-
ENSG00000143436	-6.04524	chr1	151743808	151744039	-
ENSG00000189366	-6.04082	chr3	125648867	125649399	-
ENSG00000113758	-6.01494	chr5	176899398	176899776	-
ENSG00000121064	-6.01056	chr17	55074496	55075328	+
ENSG00000126247	-5.9772	chr19	36631815	36631869	+
ENSG00000114353	-5.97174	chr3	50294123	50294154	+
ENSG00000136026	-5.94738	chr12	106698057	106701059	-
ENSG00000092841	-5.94428	chr12	56555082	56555170	+
ENSG00000125991	-5.93617	chr20	34144331	34144349	+
ENSG00000143575	-5.92525	chr1	154247960	154248091	+
ENSG00000183091	-5.91718	chr2	152374936	152375478	-
ENSG00000119335	-5.90392	chr9	131445725	131445933	+
ENSG00000183091	-5.8988	chr2	152393750	152394385	-
ENSG00000204392	-5.87045	chr6	31774437	31774531	-
ENSG00000117984	-5.86027	chr11	1784282	1784771	-
ENSG00000167460	-5.85964	chr19	16199262	16199448	+
ENSG00000090263	-5.84828	chr7	140709894	140709958	-
ENSG00000140941	-5.80628	chr16	87433110	87433203	+
ENSG00000119777	-5.8054	chr2	27260760	27260899	+
ENSG00000211445	-5.80524	chr5	150400814	150404900	+
ENSG00000069849	-5.80481	chr3	141635282	141635396	+
ENSG00000172889	-5.79957	chr9	139560269	139562692	+
ENSG00000169439	-5.78792	chr8	97541499	97549527	+
ENSG00000173915	-5.75711	chr10	105154158	105155502	-
ENSG00000105289	-5.75478	chr19	3730285	3730352	+
ENSG00000074696	-5.75034	chr15	65828172	65843156	+
ENSG00000179632	-5.73915	chr8	145162765	145162920	+
ENSG00000080824	-5.73723	chr14	102552044	102552094	-
ENSG00000203326	-5.73144	chr19	53898446	53901195	+
ENSG00000049860	-5.72987	chr5	74016661	74016881	+
ENSG00000110108	-5.7249	chr11	60693556	60694050	+
ENSG00000183091	-5.71302	chr2	152392309	152393645	-
ENSG00000124067	-5.70718	chr16	67991947	67995477	-
ENSG00000127948	-5.69499	chr7	75550569	75552072	+
ENSG00000140575	-5.68643	chr15	91017471	91017553	+
ENSG00000196950	-5.67876	chr2	196536444	196544755	+
ENSG00000148158	-5.67677	chr9	115637267	115637448	+
ENSG00000131174	-5.67451	chrX	77158693	77160680	+
ENSG00000241685	-5.65732	chr7	98981794	98983322	+
ENSG00000136240	-5.63036	chr7	6522220	6522921	-
ENSG00000133195	-5.62546	chr17	70835857	70845732	-
ENSG00000105281	-5.60889	chr19	47290599	47290656	-
ENSG00000079805	-5.606	chr19	10935482	10935732	+
ENSG00000127948	-5.6047	chr7	75611423	75611541	+
ENSG00000074696	-5.6005	chr15	65843470	65844013	+
ENSG00000213593	-5.57494	chr11	57508445	57508824	+
ENSG00000183091	-5.56921	chr2	152381130	152381676	-
ENSG00000074181	-5.55172	chr19	15288901	15289200	-
ENSG00000164609	-5.51956	chr5	159831626	159831815	-
ENSG00000142676	-5.50891	chr1	24022618	24022833	+
ENSG00000117862	-5.50749	chr1	52496220	52497774	-
ENSG00000160932	-5.50599	chr8	144104459	144105085	+
ENSG00000173402	-5.48433	chr3	49508482	49514281	+
ENSG00000145912	-5.47689	chr5	177580580	177580658	-
ENSG00000196950	-5.46028	chr2	196535198	196536380	+
ENSG00000106638	-5.45418	chr7	72985724	72985913	-
ENSG00000183091	-5.4466	chr2	152370207	152370831	-
ENSG00000062485	-5.44539	chr12	56705713	56706190	-
ENSG00000074696	-5.43972	chr15	65823779	65826686	+
ENSG00000172757	-5.42472	chr11	65624504	65624563	-
ENSG00000229833	-5.42365	chr19	7698634	7698651	+
ENSG00000010278	-5.39711	chr12	6334379	6334591	+
ENSG00000142168	-5.39274	chr21	33033021	33033861	+
ENSG00000146701	-5.35501	chr7	75694491	75695596	+
ENSG00000117984	-5.33852	chr11	1783716	1784238	-
ENSG00000126947	-5.30692	chrX	100805643	100805953	+
ENSG00000160789	-5.30245	chr1	156107083	156107252	+
ENSG00000102316	-5.30064	chrX	54839767	54839920	+
ENSG00000149547	-5.29824	chr11	125447802	125448028	+
ENSG00000051523	-5.29801	chr16	88709989	88711149	-
ENSG00000126457	-5.29435	chr19	50191209	50191418	+
ENSG00000076554	-5.29126	chr8	81090188	81090227	-
ENSG00000126247	-5.28982	chr19	36631413	36631509	+
ENSG00000151849	-5.28913	chr13	25458221	25458298	-
ENSG00000183684	-5.27955	chr17	79846865	79847057	-
ENSG00000100393	-5.25837	chr22	41564320	41564452	+
ENSG00000238227	-5.24569	chr9	139008870	139009711	-
ENSG00000117984	-5.24006	chr11	1782424	1782538	-
ENSG00000184117	-5.23079	chr22	29976144	29976973	-
ENSG00000224470	-5.21789	chr16	71928761	71928791	+
ENSG00000204370	-5.21494	chr11	111961856	111963803	+
ENSG00000189043	-5.21079	chr7	10978144	10978434	-
ENSG00000133195	-5.19887	chr17	70834259	70835177	-
ENSG00000002586	-5.1929	chrX	2635515	2635645	+
ENSG00000169855	-5.15839	chr3	78764407	78766424	-
ENSG00000115310	-5.14755	chr2	55276334	55276693	-
ENSG00000164244	-5.139	chr5	126859800	126860222	+
ENSG00000105171	-5.13111	chr19	30102029	30102420	+
ENSG00000166508	-5.12264	chr7	99691266	99691390	-
ENSG00000037042	-5.12242	chr17	40817845	40818104	+
ENSG00000133142	-5.11129	chrX	102841427	102841576	+
ENSG00000122140	-5.10891	chr9	138394483	138394981	+
ENSG00000110108	-5.10683	chr11	60692205	60692679	+
ENSG00000100380	-5.09902	chr22	41228220	41228572	-
ENSG00000089597	-5.09856	chr11	62401402	62401781	-
ENSG00000162078	-5.08799	chr16	2881174	2881796	+
ENSG00000108883	-5.08626	chr17	42940963	42941022	-
ENSG00000116209	-5.07503	chr1	54514355	54518672	-
ENSG00000170088	-5.0589	chr4	166131332	166140795	-
ENSG00000169223	-5.00441	chr5	176759270	176761284	-
ENSG00000161671	-4.99981	chr19	50980010	50980199	+
ENSG00000108588	-4.98387	chr17	61852136	61852467	-
ENSG00000189043	-4.9802	chr7	10979461	10979586	-
ENSG00000134684	-4.97477	chr1	33286200	33290497	-
ENSG00000112655	-4.97396	chr6	43113902	43114355	+
ENSG00000117862	-4.96469	chr1	52499723	52507208	-
ENSG00000149925	-4.95741	chr16	30075569	30075594	+
ENSG00000105576	-4.94039	chr19	12816923	12817009	-
ENSG00000128789	-4.93778	chr18	12662168	12663456	+
ENSG00000074696	-4.92813	chr15	65826772	65828058	+
ENSG00000006451	-4.92577	chr7	39740353	39740478	+
ENSG00000224470	-4.91321	chr16	71937161	71937492	+
ENSG00000146701	-4.8934	chr7	75677840	75677893	+
ENSG00000110711	-4.89179	chr11	67257149	67257508	+
ENSG00000136718	-4.88842	chr2	131103914	131103928	+
ENSG00000110700	-4.86789	chr11	17097567	17097989	-
ENSG00000171135	-4.84894	chr3	9932495	9934492	+
ENSG00000148672	-4.83839	chr10	88853844	88853917	-
ENSG00000108588	-4.83516	chr17	61851736	61851971	-
ENSG00000033050	-4.8306	chr7	150923712	150923823	-
ENSG00000130749	-4.81046	chr19	47616782	47616976	-
ENSG00000113328	-4.80851	chr5	162873157	162873531	+
ENSG00000111481	-4.7963	chr12	54741756	54741783	+
ENSG00000112306	-4.79407	chr6	133138487	133138618	+
ENSG00000145494	-4.78546	chr5	1814813	1815964	+
ENSG00000037042	-4.77544	chr17	40818257	40818340	+
ENSG00000143947	-4.76702	chr2	55460969	55461254	+
ENSG00000115234	-4.76321	chr2	27595996	27596113	+
ENSG00000183091	-4.74993	chr2	152382776	152383431	-
ENSG00000004478	-4.74278	chr12	2906130	2906301	+
ENSG00000198258	-4.73087	chr19	9939481	9939512	+
ENSG00000148180	-4.7215	chr9	124048463	124048869	+
ENSG00000116209	-4.70728	chr1	54513686	54514322	-
ENSG00000132383	-4.70108	chr17	1792145	1794943	+
ENSG00000058262	-4.69512	chr3	127785546	127785796	+
ENSG00000143612	-4.6921	chr1	154185779	154186368	-
ENSG00000100138	-4.68077	chr22	42084331	42084797	-
ENSG00000102024	-4.67674	chrX	114879419	114880391	+
ENSG00000105223	-4.65592	chr19	40865602	40871459	+
ENSG00000168374	-4.65129	chr3	57582532	57582800	-
ENSG00000172037	-4.64289	chr3	49162637	49162685	-
ENSG00000128789	-4.64081	chr18	12724867	12725437	+
ENSG00000089248	-4.63962	chr12	112453129	112456607	+
ENSG00000074071	-4.63655	chr16	1822535	1822604	-
ENSG00000149257	-4.62986	chr11	75280475	75282825	+
ENSG00000159111	-4.6243	chr17	45907039	45908676	-
ENSG00000173486	-4.62359	chr11	64009685	64009855	+
ENSG00000102007	-4.61598	chrX	49030030	49030681	+
ENSG00000163931	-4.61515	chr3	53271937	53274266	-
ENSG00000090861	-4.60293	chr16	70299418	70299440	-
ENSG00000173457	-4.59955	chr11	64013288	64013435	-
ENSG00000102098	-4.59712	chrX	18352215	18359335	-
ENSG00000129255	-4.58863	chr17	7495475	7495571	+
ENSG00000177600	-4.57671	chr11	811839	812078	+
ENSG00000149428	-4.57223	chr11	118926130	118926200	-
ENSG00000167460	-4.55513	chr19	16187940	16190865	+
ENSG00000185624	-4.53038	chr17	79803332	79803436	-
ENSG00000166557	-4.52951	chr15	79615189	79631071	+
ENSG00000123131	-4.52903	chrX	23689550	23689645	+
ENSG00000143222	-4.52326	chr1	161127250	161127406	+
ENSG00000169439	-4.52195	chr8	97506563	97541420	+
ENSG00000105404	-4.51821	chr19	42461651	42462010	-
ENSG00000168259	-4.51658	chr17	40163293	40163399	-
ENSG00000172809	-4.50439	chr17	72205600	72205942	+
ENSG00000105514	-4.5027	chr19	11455431	11455855	-
ENSG00000105289	-4.49524	chr19	3749672	3750135	+
ENSG00000205339	-4.49004	chr11	9450501	9450577	+
ENSG00000174945	-4.48045	chr7	2804759	2814922	+
ENSG00000063241	-4.47584	chr19	55964951	55965265	-
ENSG00000100764	-4.47561	chr14	90730288	90730384	+
ENSG00000071073	-4.47427	chr2	99343295	99343316	-
ENSG00000160180	-4.47076	chr21	43733796	43735402	-
ENSG00000160410	-4.46953	chr19	41083835	41084002	+
ENSG00000198843	-4.46546	chr3	150336715	150340171	+
ENSG00000129255	-4.46152	chr17	7495243	7495388	+
ENSG00000167930	-4.45998	chr16	290275	296955	+
ENSG00000141934	-4.45863	chr19	288530	290951	-
ENSG00000168439	-4.44572	chr11	63963348	63964307	+
ENSG00000139921	-4.44539	chr14	51712569	51713809	+
ENSG00000100138	-4.44268	chr22	42077563	42078359	-
ENSG00000101558	-4.44073	chr18	9915062	9915766	+
ENSG00000198242	-4.42881	chr17	27047448	27047567	+
ENSG00000100804	-4.42856	chr14	23497038	23502576	-
ENSG00000183091	-4.41666	chr2	152375583	152376171	-
ENSG00000183726	-4.41525	chr1	25678184	25679372	+
ENSG00000127948	-4.40325	chr7	75545085	75547961	+
ENSG00000127948	-4.40245	chr7	75609104	75609656	+
ENSG00000105355	-4.40054	chr19	4867124	4867620	-
ENSG00000103356	-4.39568	chr16	23548552	23548709	-
ENSG00000110955	-4.39309	chr12	57036962	57037186	-
ENSG00000138771	-4.39216	chr4	77560034	77560730	+
ENSG00000108107	-4.38943	chr19	55915515	55915655	+
ENSG00000156875	-4.38405	chr1	100548933	100549118	+
ENSG00000172809	-4.3836	chr17	72202422	72205325	+
ENSG00000163939	-4.38075	chr3	52718930	52719451	-
ENSG00000175220	-4.37631	chr11	46701381	46701754	-
ENSG00000129255	-4.36734	chr17	7493488	7494547	+
ENSG00000167123	-4.36449	chr9	131193223	131193449	+
ENSG00000160606	-4.36267	chr17	27065263	27065688	-
ENSG00000175826	-4.36211	chr17	7158232	7160175	-
ENSG00000119383	-4.34456	chr9	131904456	131904723	+
ENSG00000110367	-4.34325	chr11	118630078	118630630	-
ENSG00000224470	-4.33812	chr16	71913968	71914325	+
ENSG00000101474	-4.33368	chr20	24945034	24949527	-
ENSG00000148180	-4.32888	chr9	124062404	124064240	+
ENSG00000175582	-4.32837	chr11	73415260	73418464	-
ENSG00000170088	-4.32782	chr4	166129701	166130551	-
ENSG00000166441	-4.32278	chr11	8705326	8705409	+
ENSG00000229833	-4.3227	chr19	7705042	7705583	+
ENSG00000169764	-4.32216	chr2	64082777	64083042	+
ENSG00000151715	-4.31483	chr11	129720499	129722369	+
ENSG00000077549	-4.31309	chr1	19810579	19810683	-
ENSG00000117394	-4.30941	chr1	43395194	43395263	-
ENSG00000008283	-4.30623	chr17	61511981	61512446	-
ENSG00000149792	-4.28585	chr11	64889945	64891973	+
ENSG00000182199	-4.28019	chr12	57625762	57625993	+
ENSG00000178449	-4.28002	chr12	50559203	50559604	+
ENSG00000023228	-4.27703	chr2	207023981	207024064	-
ENSG00000170088	-4.27386	chr4	166130614	166131044	-
ENSG00000139644	-4.2719	chr12	50135551	50135591	+
ENSG00000160746	-4.26989	chr3	43730968	43731604	-
ENSG00000155368	-4.25861	chr2	120126421	120127792	+
ENSG00000172115	-4.2537	chr7	25164463	25164614	-
ENSG00000099341	-4.24958	chr19	38873487	38873892	+
ENSG00000169727	-4.24741	chr17	80011661	80011743	+
ENSG00000058262	-4.24632	chr3	127784099	127785451	+
ENSG00000132383	-4.24476	chr17	1795234	1798302	+
ENSG00000174945	-4.24138	chr7	2802027	2802225	+
ENSG00000163682	-4.22369	chr4	39456896	39457430	-
ENSG00000163399	-4.22059	chr1	116931147	116931259	+
ENSG00000133318	-4.21817	chr11	63449250	63466067	+
ENSG00000115970	-4.21804	chr2	43452891	43453403	-
ENSG00000174945	-4.21683	chr7	2815134	2834353	+
ENSG00000086598	-4.21517	chr12	124069662	124070108	+
ENSG00000158406	-4.21031	chr6	26281815	26285261	-
ENSG00000129128	-4.2078	chr4	177248532	177249348	+
ENSG00000171345	-4.20718	chr17	39681003	39681094	-
ENSG00000086589	-4.20561	chr5	150080472	150080493	-
ENSG00000105281	-4.19698	chr19	47288162	47290495	-
ENSG00000178904	-4.19027	chr19	32972846	32972984	+
ENSG00000163029	-4.19005	chr2	17934331	17934892	-
ENSG00000148180	-4.18962	chr9	124047808	124048400	+
ENSG00000138771	-4.18668	chr4	77560795	77565427	+
ENSG00000144579	-4.18626	chr2	219265838	219265889	+
ENSG00000184983	-4.18339	chr22	42486032	42486609	-
ENSG00000117862	-4.18161	chr1	52494302	52496038	-
ENSG00000157456	-4.17939	chr15	59417244	59425348	+
ENSG00000135108	-4.17601	chr12	117626836	117627031	-
ENSG00000172757	-4.17373	chr11	65628573	65628727	-
ENSG00000111110	-4.16703	chr12	63327828	63328271	-
ENSG00000123144	-4.16354	chr19	12842667	12845126	-
ENSG00000106245	-4.16353	chr7	99012889	99013756	+
ENSG00000145191	-4.15484	chr3	183901086	183901269	+
ENSG00000172292	-4.15031	chr2	169574488	169622101	+
ENSG00000079332	-4.13948	chr10	71926578	71927177	-
ENSG00000149480	-4.13436	chr11	62367818	62368093	-
ENSG00000147155	-4.1302	chrX	48380640	48382086	+
ENSG00000183091	-4.1275	chr2	152370942	152371331	-
ENSG00000138771	-4.12727	chr4	77550136	77558775	+
ENSG00000090054	-4.12124	chr9	94872377	94872449	-
ENSG00000134215	-4.1211	chr1	108231150	108247171	-
ENSG00000109390	-4.12067	chr4	140223705	140239531	-
ENSG00000198843	-4.1134	chr3	150329664	150336495	+
ENSG00000067141	-4.10819	chr15	73547875	73548120	+
ENSG00000069329	-4.10736	chr16	46716596	46716793	-
ENSG00000172757	-4.10611	chr11	65621172	65622145	-
ENSG00000204580	-4.10399	chr6	30851706	30851757	+
ENSG00000205339	-4.09938	chr11	9452151	9452421	+
ENSG00000198242	-4.09607	chr17	27050818	27050884	+
ENSG00000155368	-4.09568	chr2	120125104	120125134	+
ENSG00000187244	-4.09061	chr19	45315303	45315419	+
ENSG00000115306	-4.08522	chr2	54889929	54890037	+
ENSG00000183091	-4.08181	chr2	152381787	152382471	-
ENSG00000106245	-4.07915	chr7	99008869	99009372	+
ENSG00000134215	-4.07654	chr1	108247272	108247581	-
ENSG00000132698	-4.07231	chr1	156036073	156038002	+
ENSG00000164733	-4.07177	chr8	11706212	11706554	-
ENSG00000113013	-4.06897	chr5	137896620	137896731	-
ENSG00000167460	-4.0667	chr19	16191252	16191635	+
ENSG00000004478	-4.06438	chr12	2905534	2905846	+
ENSG00000143418	-4.05738	chr1	150945645	150946380	-
ENSG00000149925	-4.05597	chr16	30080311	30080582	+
ENSG00000204580	-4.05557	chr6	30851103	30851177	+
ENSG00000134779	-4.05522	chr18	34367042	34368655	-
ENSG00000167986	-4.04742	chr11	61089636	61089767	-
ENSG00000134684	-4.04708	chr1	33263239	33263363	-
ENSG00000198431	-4.04651	chr12	104683181	104683243	+
ENSG00000123989	-4.03145	chr2	220407819	220407946	-
ENSG00000115970	-4.031	chr2	43453748	43456711	-
ENSG00000167283	-4.02907	chr11	118278208	118279714	+
ENSG00000117298	-4.02808	chr1	21593247	21593340	-
ENSG00000141759	-4.02683	chr18	77736787	77737330	-
ENSG00000177700	-4.01375	chr11	838835	839655	-
ENSG00000172292	-4.01231	chr2	169313128	169404105	+
ENSG00000135392	-4.0111	chr12	56223609	56223743	-
ENSG00000183091	-4.0072	chr2	152390060	152390728	-
ENSG00000106245	-3.99705	chr7	99011701	99012758	+
ENSG00000089248	-3.99355	chr12	112457147	112457486	+
ENSG00000119801	-3.98933	chr2	30370957	30371110	+
ENSG00000150753	-3.98407	chr5	10251005	10254256	+
ENSG00000119487	-3.97915	chr9	128357925	128357947	-
ENSG00000204628	-3.97581	chr5	180670405	180670679	-
ENSG00000065911	-3.96346	chr2	74433733	74434830	+
ENSG00000198898	-3.9624	chr7	116515593	116515912	+
ENSG00000165678	-3.96233	chr10	85900338	85901217	+
ENSG00000148925	-3.96004	chr11	13484344	13484638	-
ENSG00000198843	-3.95432	chr3	150321473	150329048	+
ENSG00000120265	-3.9484	chr6	150131259	150131751	+
ENSG00000110700	-3.94599	chr11	17098094	17098255	-
ENSG00000137486	-3.94208	chr11	75023199	75046135	-
ENSG00000125827	-3.94099	chr20	7976718	7980378	-
ENSG00000182871	-3.93994	chr21	46916293	46916413	+
ENSG00000172292	-3.93937	chr2	169487552	169547543	+
ENSG00000120992	-3.93691	chr8	54965458	54965757	-
ENSG00000184743	-3.93574	chr11	63426434	63426509	-
ENSG00000197136	-3.93525	chr11	65394250	65394323	+
ENSG00000133318	-3.92926	chr11	63481951	63486173	+
ENSG00000151849	-3.92258	chr13	25457507	25458100	-
ENSG00000172292	-3.91706	chr2	169439528	169462899	+
ENSG00000143761	-3.91649	chr1	228271213	228275816	+
ENSG00000166557	-3.91595	chr15	79608365	79614319	+
ENSG00000144320	-3.91525	chr2	176803535	176804279	-
ENSG00000134909	-3.91011	chr11	128993425	128993782	-
ENSG00000172292	-3.90911	chr2	169417832	169439452	+
ENSG00000173402	-3.9072	chr3	49524848	49526058	+
ENSG00000096092	-3.89232	chr6	52548963	52550807	+
ENSG00000138771	-3.88854	chr4	77508418	77550018	+
ENSG00000179091	-3.88601	chr8	145152079	145152134	+
ENSG00000115970	-3.87861	chr2	43456755	43457974	-
ENSG00000108883	-3.87382	chr17	42945847	42949813	-
ENSG00000120805	-3.87128	chr12	101794159	101794839	-
ENSG00000131174	-3.8712	chrX	77157364	77158139	+
ENSG00000129255	-3.86959	chr17	7495675	7495761	+
ENSG00000135269	-3.86909	chr7	116139985	116140097	+
ENSG00000125445	-3.86791	chr17	73259370	73259420	+
ENSG00000100316	-3.86456	chr22	39711312	39711366	-
ENSG00000197006	-3.86324	chr16	21636554	21638062	+
ENSG00000118855	-3.85952	chr3	158542265	158542966	+
ENSG00000117593	-3.85669	chr1	173821156	173822486	+
ENSG00000008283	-3.85627	chr17	61512760	61512775	-
ENSG00000074800	-3.85082	chr1	8931356	8931410	-
ENSG00000165629	-3.8508	chr10	7841513	7841734	+
ENSG00000164054	-3.85074	chr3	48539976	48540527	-
ENSG00000126878	-3.84954	chr9	133989664	133989963	+
ENSG00000167522	-3.84839	chr16	89341365	89341500	-
ENSG00000102098	-3.84557	chrX	18359466	18372711	-
ENSG00000197969	-3.84343	chr9	80018237	80020779	+
ENSG00000140829	-3.84041	chr16	72137820	72137844	+
ENSG00000086232	-3.83797	chr7	6066183	6066358	-
ENSG00000167112	-3.83656	chr9	131073633	131073807	-
ENSG00000174945	-3.83574	chr7	2802961	2804241	+
ENSG00000189159	-3.83358	chr17	73145280	73148999	-
ENSG00000164733	-3.82955	chr8	11711328	11712188	-
ENSG00000174945	-3.82932	chr7	2800086	2801803	+
ENSG00000120256	-3.82498	chr6	150173700	150174119	-
ENSG00000079999	-3.82467	chr19	10600111	10600323	-
ENSG00000167930	-3.82356	chr16	297068	298242	+
ENSG00000149273	-3.82317	chr11	75114989	75115063	+
ENSG00000108278	-3.8216	chr17	34852250	34853449	+
ENSG00000162736	-3.81412	chr1	160314404	160314511	+
ENSG00000138757	-3.81014	chr4	76595611	76597689	-
ENSG00000049860	-3.80969	chr5	74017608	74018123	+
ENSG00000114353	-3.80739	chr3	50277416	50284325	+
ENSG00000129103	-3.80631	chr7	56145961	56146056	+
ENSG00000112655	-3.80487	chr6	43097355	43097464	+
ENSG00000077809	-3.8003	chr7	74158589	74158682	+
ENSG00000163468	-3.79755	chr1	156307340	156307467	-
ENSG00000105223	-3.79497	chr19	40876799	40877383	+
ENSG00000138061	-3.79303	chr2	38348664	38348777	-
ENSG00000232112	-3.79248	chr3	48482444	48485255	+
ENSG00000184743	-3.79122	chr11	63414035	63418031	-
ENSG00000074696	-3.78928	chr15	65843278	65843363	+
ENSG00000123728	-3.78843	chrX	131352865	131353397	-
ENSG00000134851	-3.7882	chr4	56278323	56278802	+
ENSG00000124762	-3.78771	chr6	36650507	36651873	+
ENSG00000137486	-3.78447	chr11	75046230	75062631	-
ENSG00000072849	-3.78423	chr17	5381319	5383373	-
ENSG00000198900	-3.78288	chr20	39658095	39690033	+
ENSG00000169567	-3.77943	chr5	130496577	130497803	-
ENSG00000205155	-3.77833	chr19	36239659	36239685	+
ENSG00000187446	-3.77186	chr15	41526432	41535864	+
ENSG00000133195	-3.77134	chr17	70709120	70710521	-
ENSG00000128789	-3.76945	chr18	12673502	12674534	+
ENSG00000169239	-3.76872	chrX	15739715	15756392	+
ENSG00000167930	-3.76739	chr16	284856	290186	+
ENSG00000164091	-3.76382	chr3	52302154	52302291	-
ENSG00000175334	-3.7527	chr11	65770541	65770705	+
ENSG00000177885	-3.75257	chr17	73383875	73389484	-
ENSG00000115970	-3.74903	chr2	43458482	43459851	-
ENSG00000197747	-3.74707	chr1	151956659	151957633	-
ENSG00000169241	-3.7464	chr1	155109607	155110036	+
ENSG00000133195	-3.73616	chr17	70710610	70721655	-
ENSG00000117632	-3.73027	chr1	26231619	26231634	-
ENSG00000143314	-3.72297	chr1	156708019	156708134	-
ENSG00000117758	-3.72242	chr1	28138571	28138673	+
ENSG00000100030	-3.72153	chr22	22123717	22127161	-
ENSG00000243147	-3.71861	chr2	27998862	28002299	+
ENSG00000171148	-3.71784	chr3	9834865	9839341	-
ENSG00000163159	-3.71707	chr1	151149540	151150476	-
ENSG00000119705	-3.71408	chr14	78182694	78183838	+
ENSG00000074755	-3.71036	chr17	3978474	3978556	-
ENSG00000122958	-3.70884	chr10	70930125	70930911	+
ENSG00000121621	-3.70264	chr11	28098479	28098553	-
ENSG00000115053	-3.70092	chr2	232322121	232322136	-
ENSG00000067715	-3.70081	chr12	79837986	79842697	+
ENSG00000198431	-3.69942	chr12	104684882	104697516	+
ENSG00000143947	-3.69506	chr2	55462320	55462563	+
ENSG00000134056	-3.69504	chr5	68513942	68522164	+
ENSG00000113194	-3.69401	chr5	175880229	175880318	+
ENSG00000064270	-3.69328	chr16	84495208	84495300	+
ENSG00000120992	-3.69223	chr8	54966228	54967012	-
ENSG00000119383	-3.6907	chr9	131905933	131909665	+
ENSG00000108064	-3.67664	chr10	60146476	60147949	+
ENSG00000105223	-3.66862	chr19	40854675	40865548	+
ENSG00000188186	-3.66163	chr7	99752787	99752884	+
ENSG00000169762	-3.66033	chr4	16230207	16240393	-
ENSG00000198105	-3.65761	chr10	38109692	38109829	-
ENSG00000135480	-3.65048	chr12	52645970	52646045	+
ENSG00000139514	-3.65021	chr13	30160929	30169552	-
ENSG00000165688	-3.64949	chr9	139316925	139317546	+
ENSG00000204217	-3.64932	chr2	203242273	203329531	+
ENSG00000148303	-3.64751	chr9	136215672	136215776	+
ENSG00000198380	-3.64721	chr2	69590802	69597132	-
ENSG00000146904	-3.64334	chr7	143088868	143090763	-
ENSG00000062485	-3.64189	chr12	56703813	56704093	-
ENSG00000196961	-3.63948	chr19	50307797	50308132	+
ENSG00000003056	-3.63687	chr12	9099444	9102083	-
ENSG00000179632	-3.63499	chr8	145162514	145162628	+
ENSG00000114861	-3.63459	chr3	71247219	71247352	-
ENSG00000125505	-3.63414	chr19	54678125	54682053	-
ENSG00000129103	-3.63264	chr7	56142482	56144220	+
ENSG00000188641	-3.63162	chr1	98262851	98263023	-
ENSG00000143753	-3.62818	chr1	224378858	224380033	+
ENSG00000137486	-3.62531	chr11	75014714	75017596	-
ENSG00000182934	-3.6156	chr11	126134650	126134853	-
ENSG00000204843	-3.61144	chr2	74592028	74592201	-
ENSG00000174903	-3.60862	chr11	66040063	66043274	+
ENSG00000137486	-3.60855	chr11	75017753	75023105	-
ENSG00000167986	-3.60778	chr11	61109384	61109794	-
ENSG00000008311	-3.60656	chr7	121741492	121741674	-
ENSG00000110321	-3.60275	chr11	10830177	10830251	-
ENSG00000103978	-3.60146	chr15	42565276	42565430	-
ENSG00000113719	-3.60057	chr5	172349471	172351007	+
ENSG00000141699	-3.59583	chr17	40738450	40738782	-
ENSG00000129250	-3.59545	chr17	4922946	4923243	+
ENSG00000198682	-3.59369	chr10	89420162	89420707	+
ENSG00000225190	-3.59349	chr17	43532137	43532163	-
ENSG00000125991	-3.59196	chr20	34133155	34135012	+
ENSG00000131446	-3.59112	chr5	180230481	180230601	-
ENSG00000149273	-3.58982	chr11	75111629	75111735	+
ENSG00000074696	-3.58967	chr15	65863411	65863885	+
ENSG00000113328	-3.58767	chr5	162866608	162868083	+
ENSG00000138018	-3.58067	chr2	26569768	26587169	+
ENSG00000130724	-3.58056	chr19	59066005	59066039	-
ENSG00000108256	-3.57909	chr17	27594548	27613009	-
ENSG00000143222	-3.57064	chr1	161128035	161128201	+
ENSG00000162430	-3.5704	chr1	26127651	26128506	+
ENSG00000025796	-3.57024	chr6	108277310	108278425	-
ENSG00000170266	-3.56941	chr3	33087281	33087611	-
ENSG00000011638	-3.56871	chr16	21188648	21190117	+
ENSG00000074319	-3.56668	chr11	18530367	18531088	-
ENSG00000198373	-3.56193	chr16	69970699	69970822	+
ENSG00000074370	-3.55475	chr17	3848670	3850684	-
ENSG00000170004	-3.55189	chr17	7812702	7812818	+
ENSG00000189159	-3.55058	chr17	73132347	73134510	-
ENSG00000160211	-3.54801	chrX	153762408	153762552	-
ENSG00000189091	-3.54763	chr16	70557958	70558452	+
ENSG00000067715	-3.54586	chr12	79813101	79837852	+
ENSG00000133318	-3.541	chr11	63472379	63481442	+
ENSG00000164733	-3.53606	chr8	11703302	11703662	-
ENSG00000116586	-3.53036	chr1	156025784	156027768	+
ENSG00000109133	-3.5301	chr4	41956038	41956086	+
ENSG00000125037	-3.52779	chr3	10050336	10050677	-
ENSG00000198431	-3.52761	chr12	104681209	104682495	+
ENSG00000166508	-3.5268	chr7	99693287	99693396	-
ENSG00000139921	-3.5217	chr14	51720741	51721058	+
ENSG00000167460	-3.52055	chr19	16192153	16192250	+
ENSG00000106245	-3.51478	chr7	99009606	99011600	+
ENSG00000185305	-3.51476	chr5	53606245	53606261	-
ENSG00000213639	-3.51253	chr2	29004844	29005382	+
ENSG00000106397	-3.51194	chr7	100854384	100854584	-
ENSG00000228716	-3.50877	chr5	79949920	79950222	-
ENSG00000178449	-3.5045	chr12	50560099	50560883	+
ENSG00000095209	-3.50027	chr9	108520492	108520650	+
ENSG00000105135	-3.50021	chr19	15235036	15235274	-
ENSG00000117593	-3.49163	chr1	173823043	173825803	+
ENSG00000132383	-3.4855	chr17	1787238	1791968	+
ENSG00000160221	-3.48503	chr21	45560486	45560823	+
ENSG00000090487	-3.48416	chr15	65281611	65281743	-
ENSG00000169439	-3.47653	chr8	97551044	97592576	+
ENSG00000062485	-3.47338	chr12	56706669	56708273	-
ENSG00000060642	-3.46611	chr1	27115310	27115418	+
ENSG00000051523	-3.45892	chr16	88714522	88716660	-
ENSG00000177885	-3.45502	chr17	73369817	73383570	-
ENSG00000163956	-3.4497	chr4	3526873	3533709	-
ENSG00000137076	-3.44824	chr9	35699325	35699352	-
ENSG00000142453	-3.44189	chr19	11019423	11019778	+
ENSG00000176386	-3.43756	chr9	116035718	116037622	-
ENSG00000164062	-3.43522	chr3	49713949	49714041	+
ENSG00000089289	-3.43463	chrX	69354666	69366482	+
ENSG00000197594	-3.43461	chr6	132129415	132140942	+
ENSG00000131475	-3.43441	chr17	40927366	40927398	+
ENSG00000143612	-3.42871	chr1	154193872	154197557	-
ENSG00000112964	-3.4281	chr5	42468402	42468651	+
ENSG00000174238	-3.42708	chr17	1461853	1462801	-
ENSG00000133195	-3.42675	chr17	70721753	70732788	-
ENSG00000004779	-3.42506	chr16	23602474	23606749	-
ENSG00000164919	-3.42466	chr8	100905851	100905866	-
ENSG00000188706	-3.42262	chrX	128955898	128956863	-
ENSG00000204673	-3.41917	chr19	50379506	50379859	-
ENSG00000135821	-3.41177	chr1	182359439	182359631	-
ENSG00000166557	-3.41098	chr15	79606997	79608272	+
ENSG00000198682	-3.40917	chr10	89420810	89468952	+
ENSG00000148300	-3.40849	chr9	136279764	136279784	-
ENSG00000130706	-3.4031	chr20	60880882	60881095	+
ENSG00000129255	-3.40238	chr17	7487574	7489012	+
ENSG00000198431	-3.40225	chr12	104698980	104703536	+
ENSG00000148834	-3.4011	chr10	106022835	106025841	+
ENSG00000118181	-3.39998	chr11	118886501	118886550	-
ENSG00000187446	-3.39734	chr15	41523647	41526336	+
ENSG00000135446	-3.3939	chr12	58145660	58145695	-
ENSG00000149547	-3.39277	chr11	125463327	125463532	+
ENSG00000197006	-3.39058	chr16	21658813	21663189	+
ENSG00000120509	-3.38991	chrX	69509443	69509709	-
ENSG00000102901	-3.38971	chr16	67878097	67880634	-
ENSG00000041357	-3.38844	chr15	78835025	78836159	+
ENSG00000151690	-3.38266	chr2	191364582	191364740	+
ENSG00000145191	-3.38081	chr3	183874235	183874562	+
ENSG00000134882	-3.38055	chr13	99853821	99857961	+
ENSG00000213639	-3.38025	chr2	29001455	29001674	+
ENSG00000114353	-3.37789	chr3	50284507	50288840	+
ENSG00000149257	-3.3762	chr11	75274815	75277360	+
ENSG00000136068	-3.37454	chr3	58117746	58117804	+
ENSG00000067225	-3.37375	chr15	72502367	72502400	-
ENSG00000166747	-3.36734	chr16	71842197	71842259	-
ENSG00000112964	-3.36432	chr5	42646465	42647753	+
ENSG00000035928	-3.36376	chr4	39323448	39323902	-
ENSG00000114353	-3.36224	chr3	50273885	50275543	+
ENSG00000198242	-3.35856	chr17	27048279	27048504	+
ENSG00000204217	-3.35745	chr2	203332412	203339430	+
ENSG00000116857	-3.3531	chr1	201114796	201115867	-
ENSG00000003056	-3.35175	chr12	9096180	9096396	-
ENSG00000133983	-3.35068	chr14	70842488	70855186	-
ENSG00000119421	-3.34997	chr9	124914687	124921905	-
ENSG00000140941	-3.34355	chr16	87436215	87436528	+
ENSG00000152558	-3.34211	chr11	102319106	102319542	-
ENSG00000109390	-3.33878	chr4	140239640	140255327	-
ENSG00000090266	-3.33568	chr7	140406300	140406362	+
ENSG00000189091	-3.33547	chr16	70582415	70584105	+
ENSG00000189067	-3.3351	chr16	11678188	11680001	-
ENSG00000136026	-3.33279	chr12	106696719	106696837	-
ENSG00000168214	-3.33237	chr4	26323919	26324491	+
ENSG00000051825	-3.33174	chr12	123743477	123743523	-
ENSG00000166272	-3.33043	chr10	104503900	104536005	+
ENSG00000075461	-3.32707	chr17	65017859	65020975	+
ENSG00000181222	-3.32453	chr17	7406043	7406239	+
ENSG00000106484	-3.32388	chr7	130139883	130140302	+
ENSG00000204580	-3.32224	chr6	30852604	30852744	+
ENSG00000178078	-3.32125	chr19	4324664	4324813	-
ENSG00000165934	-3.32014	chr14	92588695	92592465	+
ENSG00000130165	-3.31808	chr19	11665609	11665634	-
ENSG00000163527	-3.31637	chr3	31661788	31663588	+
ENSG00000179950	-3.31597	chr8	144909337	144909554	-
ENSG00000204463	-3.31184	chr6	31612191	31612270	-
ENSG00000127314	-3.31176	chr12	69043821	69044023	+
ENSG00000134684	-3.30972	chr1	33284436	33286147	-
ENSG00000178449	-3.2973	chr12	50538844	50541108	+
ENSG00000159023	-3.29449	chr1	29213722	29220252	+
ENSG00000115216	-3.29394	chr2	27664368	27664433	+
ENSG00000151465	-3.29221	chr10	12287345	12287626	+
ENSG00000174945	-3.29181	chr7	2742523	2748221	+
ENSG00000171163	-3.28907	chr1	249150285	249150482	-
ENSG00000178980	-3.28888	chr19	48284813	48285436	+
ENSG00000204394	-3.28886	chr6	31745439	31745712	-
ENSG00000165629	-3.28129	chr10	7844838	7848936	+
ENSG00000126457	-3.28122	chr19	50188896	50188980	+
ENSG00000102978	-3.27734	chr16	57504320	57504886	+
ENSG00000160179	-3.27528	chr21	43715462	43716273	+
ENSG00000175826	-3.27045	chr17	7160357	7161906	-
ENSG00000225361	-3.26809	chr9	138372623	138374527	-
ENSG00000108179	-3.26732	chr10	81109791	81111242	+
ENSG00000150459	-3.26545	chr13	21716629	21720602	+
ENSG00000104763	-3.26357	chr8	17919714	17919787	-
ENSG00000197702	-3.26195	chr11	12534712	12534845	+
ENSG00000165006	-3.26067	chr9	34191879	34194809	+
ENSG00000196214	-3.25998	chr19	52785146	52785363	+
ENSG00000151690	-3.25683	chr2	191367041	191369067	+
ENSG00000204217	-3.25661	chr2	203385712	203395516	+
ENSG00000130332	-3.25606	chr19	2324905	2325978	-
ENSG00000177697	-3.25069	chr11	835324	835550	+
ENSG00000214193	-3.25067	chr1	36786579	36786656	+
ENSG00000134419	-3.24801	chr16	18799481	18799865	-
ENSG00000084733	-3.24539	chr2	26257604	26265543	+
ENSG00000145425	-3.24537	chr4	152021118	152021578	+
ENSG00000138757	-3.24312	chr4	76579265	76580097	-
ENSG00000148400	-3.24272	chr9	139397227	139397633	-
ENSG00000109133	-3.24198	chr4	41941845	41945763	+
ENSG00000178449	-3.2415	chr12	50538282	50538551	+
ENSG00000134419	-3.2388	chr16	18798117	18799384	-
ENSG00000152127	-3.23445	chr2	134877862	134884695	+
ENSG00000171928	-3.23203	chr17	18692364	18692665	+
ENSG00000148180	-3.23181	chr9	124049039	124060043	+
ENSG00000148337	-3.23111	chr9	130952746	130952966	-
ENSG00000205352	-3.23006	chr12	53836370	53836478	+
ENSG00000115970	-3.2285	chr2	43460040	43460317	-
ENSG00000143753	-3.22794	chr1	224371533	224377278	+
ENSG00000198682	-3.22505	chr10	89475600	89481512	+
ENSG00000072110	-3.22484	chr14	69440981	69444094	-
ENSG00000065150	-3.22452	chr13	98653176	98653899	+
ENSG00000108244	-3.22107	chr17	39084934	39085927	-
ENSG00000011638	-3.22094	chr16	21185469	21188457	+
ENSG00000186184	-3.21548	chr13	28195277	28195473	+
ENSG00000101144	-3.21403	chr20	55819090	55840760	-
ENSG00000127314	-3.21303	chr12	69020967	69021013	+
ENSG00000105568	-3.21274	chr19	52703651	52704345	+
ENSG00000181704	-3.2083	chrX	67735182	67738611	+
ENSG00000154845	-3.20701	chr18	9613587	9613793	-
ENSG00000146223	-3.20638	chr6	42851514	42851595	+
ENSG00000164181	-3.20543	chr5	60081878	60083160	-
ENSG00000133313	-3.20519	chr18	72165259	72166576	+
ENSG00000106245	-3.20303	chr7	99013922	99014361	+
ENSG00000087365	-3.20297	chr11	65836779	65836851	+
ENSG00000090487	-3.20165	chr15	65279814	65280956	-
ENSG00000147677	-3.20028	chr8	117749526	117767904	-
ENSG00000178035	-3.1989	chr3	49062848	49063427	-
ENSG00000174307	-3.19353	chr1	201435785	201436613	-
ENSG00000203879	-3.19189	chrX	153668144	153668287	+
ENSG00000185624	-3.18976	chr17	79817606	79817686	-
ENSG00000132361	-3.18739	chr17	2594071	2594846	-
ENSG00000064270	-3.18688	chr16	84496605	84497219	+
ENSG00000196262	-3.18463	chr7	44839610	44840022	+
ENSG00000130741	-3.18284	chrX	24091645	24094838	+
ENSG00000052344	-3.18138	chr16	31144709	31145362	-
ENSG00000149273	-3.17812	chr11	75115610	75115715	+
ENSG00000090372	-3.17726	chr19	47230948	47231150	-
ENSG00000146555	-3.1758	chr7	3682983	3683097	+
ENSG00000116521	-3.1741	chr1	155226582	155227075	-
ENSG00000197006	-3.17172	chr16	21623619	21623965	+
ENSG00000145740	-3.17166	chr5	68390165	68396633	+
ENSG00000153250	-3.17067	chr2	161133196	161133813	-
ENSG00000163584	-3.16937	chr3	170587822	170587947	-
ENSG00000112964	-3.169	chr5	42424057	42424619	+
ENSG00000118596	-3.16653	chr12	60098799	60113478	+
ENSG00000175061	-3.16393	chr17	16344266	16344387	+
ENSG00000055163	-3.16087	chr5	156790212	156790389	+
ENSG00000079332	-3.16035	chr10	71923880	71926482	-
ENSG00000143537	-3.15974	chr1	155033308	155033589	+
ENSG00000071553	-3.15733	chrX	153660003	153660067	+
ENSG00000178449	-3.15513	chr12	50547734	50548010	+
ENSG00000063046	-3.1507	chr12	53436931	53436972	+
ENSG00000131724	-3.14935	chrX	117895483	117900492	+
ENSG00000150753	-3.14676	chr5	10254696	10254785	+
ENSG00000143418	-3.14553	chr1	150944411	150945598	-
ENSG00000171848	-3.14538	chr2	10265005	10266638	+
ENSG00000146731	-3.1419	chr7	56129752	56130311	+
ENSG00000148400	-3.14119	chr9	139438287	139438475	-
ENSG00000185721	-3.13827	chr22	31833328	31833671	+
ENSG00000198898	-3.13674	chr7	116516430	116520120	+
ENSG00000179832	-3.13558	chr8	145293766	145293937	+
ENSG00000086062	-3.13331	chr9	33128197	33135186	-
ENSG00000129103	-3.13318	chr7	56142090	56142278	+
ENSG00000197006	-3.13292	chr16	21652914	21653374	+
ENSG00000120063	-3.12983	chr17	63049426	63049619	-
ENSG00000155438	-3.1276	chr2	122485784	122485863	-
ENSG00000213619	-3.12569	chr11	47601248	47602076	+
ENSG00000185651	-3.12149	chr22	21965332	21975803	+
ENSG00000109133	-3.11739	chr4	41946219	41946809	+
ENSG00000103152	-3.11623	chr16	134594	135384	+
ENSG00000197771	-3.11535	chr10	121650490	121651981	-
ENSG00000168280	-3.11446	chr2	149876896	149879591	+
ENSG00000204580	-3.11344	chr6	30853165	30853401	+
ENSG00000163584	-3.11271	chr3	170585990	170586086	-
ENSG00000166685	-3.11193	chr17	71203228	71203319	+
ENSG00000089009	-3.11073	chr12	112846756	112846844	-
ENSG00000197006	-3.10468	chr16	21638723	21652608	+
ENSG00000105220	-3.10339	chr19	34872424	34883100	+
ENSG00000127838	-3.10288	chr2	219191870	219192526	+
ENSG00000178449	-3.10088	chr12	50541186	50542254	+
ENSG00000115234	-3.10084	chr2	27596306	27596727	+
ENSG00000127603	-3.09996	chr1	39812882	39815149	+
ENSG00000188888	-3.09714	chr17	36489921	36490586	-
ENSG00000148154	-3.09676	chr9	114678116	114685096	+
ENSG00000136485	-3.09517	chr17	61629916	61650602	+
ENSG00000106554	-3.09458	chr7	132658784	132659913	-
ENSG00000164040	-3.0928	chr4	129208033	129208445	-
ENSG00000165006	-3.09114	chr9	34194905	34195641	+
ENSG00000104408	-3.08801	chr8	109252327	109254027	-
ENSG00000231128	-3.0877	chr1	114377615	114380211	+
ENSG00000175305	-3.08304	chr8	95963037	95963277	-
ENSG00000118855	-3.08278	chr3	158545126	158546767	+
ENSG00000101152	-3.08246	chr20	62526676	62540307	+
ENSG00000079332	-3.08119	chr10	71922787	71923440	-
ENSG00000140941	-3.08111	chr16	87426925	87430309	+
ENSG00000111596	-3.081	chr12	70732348	70732445	+
ENSG00000178449	-3.07834	chr12	50548103	50558808	+
ENSG00000139880	-3.07523	chr14	23516583	23516669	-
ENSG00000083444	-3.0751	chr1	11994912	12004578	+
ENSG00000062485	-3.07497	chr12	56685090	56685414	-
ENSG00000071894	-3.06959	chr8	145618580	145618666	-
ENSG00000196411	-3.06734	chr7	100418104	100418650	-
ENSG00000001617	-3.06629	chr3	50211389	50211484	+
ENSG00000152642	-3.06589	chr3	32192937	32193278	+
ENSG00000158864	-3.06567	chr1	161182972	161183039	+
ENSG00000090661	-3.06307	chr19	8326217	8326510	+
ENSG00000119912	-3.06059	chr10	94318679	94318790	-
ENSG00000129103	-3.05974	chr7	56146732	56147045	+
ENSG00000168003	-3.05908	chr11	62650090	62650138	+
ENSG00000184634	-3.05845	chrX	70347541	70347742	+
ENSG00000142168	-3.0539	chr21	33039560	33039570	+
ENSG00000151892	-3.05327	chr10	118015307	118029014	-
ENSG00000116260	-3.05302	chr1	180135726	180144455	+
ENSG00000114942	-3.05069	chr2	207025914	207026044	+
ENSG00000204592	-3.05027	chr6	30459430	30460180	+
ENSG00000182718	-3.04861	chr15	60682516	60682569	-
ENSG00000154153	-3.04798	chr5	16621238	16621316	-
ENSG00000125505	-3.04653	chr19	54687563	54690837	-
ENSG00000134684	-3.04595	chr1	33283754	33284125	-
ENSG00000114796	-3.04485	chr3	183354470	183360694	+
ENSG00000086062	-3.04172	chr9	33120604	33128033	-
ENSG00000231128	-3.04101	chr1	114430169	114437369	+
ENSG00000134419	-3.03846	chr16	18800459	18801218	-
ENSG00000116898	-3.03594	chr1	36925304	36926292	-
ENSG00000182310	-3.03446	chr19	52208248	52208342	+
ENSG00000143162	-3.03418	chr1	167511538	167515337	-
ENSG00000150054	-3.03012	chr10	28569071	28570938	-
ENSG00000129055	-3.02843	chr3	134202095	134204161	-
ENSG00000119616	-3.02749	chr14	75179962	75180187	+
ENSG00000110917	-3.02729	chr12	121125334	121131796	+
ENSG00000143537	-3.02639	chr1	155034593	155034636	+
ENSG00000140391	-3.02637	chr15	77360667	77362208	-
ENSG00000162129	-3.02515	chr11	72013417	72013655	-
ENSG00000170004	-3.02384	chr17	7793809	7793888	+
ENSG00000134291	-3.02166	chr12	48360848	48360990	+
ENSG00000173801	-3.01836	chr17	39941407	39942154	-
ENSG00000106638	-3.01524	chr7	72991078	72992302	-
ENSG00000197965	-3.01141	chr1	167744084	167745300	+
ENSG00000134982	-3.00845	chr5	112073622	112074028	+
ENSG00000165671	-3.00483	chr5	176563346	176563873	+
ENSG00000132561	-3.00338	chr8	99046000	99046401	+
ENSG00000147044	-3.00326	chrX	41549088	41554807	-
ENSG00000106460	-3.00224	chr7	12255430	12258083	+
ENSG00000177119	-3.00073	chr12	45695876	45706981	+
ENSG00000198951	-2.99943	chr22	42456417	42456927	-
ENSG00000114353	-2.99794	chr3	50295598	50295799	+
ENSG00000143393	-2.99616	chr1	151265938	151266094	-
ENSG00000163754	-2.99533	chr3	148726063	148726667	+
ENSG00000011638	-2.99224	chr16	21190253	21190795	+
ENSG00000006831	-2.99034	chr12	1805554	1805790	+
ENSG00000102580	-2.98975	chr13	96346226	96346236	+
ENSG00000140396	-2.98393	chr8	71314314	71314397	-
ENSG00000121073	-2.98328	chr17	47784622	47784704	-
ENSG00000197451	-2.98073	chr5	177635916	177636330	+
ENSG00000108344	-2.97997	chr17	38152373	38152435	+
ENSG00000078369	-2.97985	chr1	1771121	1821802	-
ENSG00000167721	-2.97558	chr17	2228554	2228597	-
ENSG00000071073	-2.97503	chr2	99343159	99343181	-
ENSG00000168385	-2.97453	chr2	242276513	242276725	+
ENSG00000136205	-2.9733	chr7	47344601	47384352	-
ENSG00000074410	-2.97195	chr15	63619432	63620296	-
ENSG00000116898	-2.97108	chr1	36922167	36923523	-
ENSG00000078304	-2.96955	chr14	102290278	102290350	+
ENSG00000204628	-2.96816	chr5	180681985	180682146	-
ENSG00000166441	-2.96728	chr11	8706962	8706985	+
ENSG00000066117	-2.96395	chr12	50482073	50482303	+
ENSG00000121691	-2.96367	chr11	34478511	34482279	+
ENSG00000164466	-2.95991	chr5	174918991	174919097	+
ENSG00000198668	-2.95931	chr14	90867957	90868866	+
ENSG00000167562	-2.95927	chr19	53075621	53075817	+
ENSG00000130749	-2.95883	chr19	47645868	47646750	-
ENSG00000105568	-2.95639	chr19	52694657	52703526	+
ENSG00000040341	-2.95489	chr8	74708149	74708841	-
ENSG00000113719	-2.95035	chr5	172358210	172359438	+
ENSG00000151892	-2.94694	chr10	117971157	118015145	-
ENSG00000134001	-2.9435	chr14	67827451	67830724	+
ENSG00000114491	-2.94238	chr3	124452601	124453939	+
ENSG00000197448	-2.94087	chr7	142966222	142966384	+
ENSG00000138757	-2.93851	chr4	76582198	76582740	-
ENSG00000080815	-2.93787	chr14	73606106	73612785	+
ENSG00000101152	-2.93716	chr20	62540472	62550833	+
ENSG00000164054	-2.93615	chr3	48538726	48539753	-
ENSG00000025796	-2.93592	chr6	108278544	108278616	-
ENSG00000130669	-2.93557	chr19	39658725	39658866	+
ENSG00000136436	-2.93351	chr17	46923458	46923804	+
ENSG00000177885	-2.93305	chr17	73340518	73367027	-
ENSG00000143578	-2.93162	chr1	153945556	153945670	+
ENSG00000155096	-2.92869	chr8	103916730	103917291	-
ENSG00000125821	-2.92715	chr20	18624278	18655038	+
ENSG00000103342	-2.92491	chr16	12002773	12008845	-
ENSG00000099290	-2.92437	chr10	51885001	51885128	+
ENSG00000176788	-2.92365	chr5	17217919	17240719	+
ENSG00000204775	-2.92264	chr8	145318664	145318733	-
ENSG00000138771	-2.91982	chr4	77679627	77679706	+
ENSG00000106460	-2.91969	chr7	12271155	12271462	+
ENSG00000090266	-2.91951	chr7	140405462	140405918	+
ENSG00000182158	-2.91653	chr7	137684556	137686349	-
ENSG00000215472	-2.91643	chr18	47014936	47015534	-
ENSG00000174804	-2.9156	chr11	86663952	86665842	-
ENSG00000145592	-2.91554	chr5	40832837	40833980	-
ENSG00000132254	-2.91314	chr11	6499882	6499967	-
ENSG00000134109	-2.9121	chr3	5230143	5231089	+
ENSG00000068489	-2.91141	chr17	57289405	57289701	+
ENSG00000147044	-2.91138	chrX	41589388	41598636	-
ENSG00000169020	-2.91052	chr4	669643	669861	-
ENSG00000147403	-2.90966	chrX	153627301	153627678	+
ENSG00000161011	-2.90929	chr5	179260386	179260586	+
ENSG00000072518	-2.90829	chr11	63647700	63650058	+
ENSG00000167986	-2.90797	chr11	61099858	61100105	-
ENSG00000080815	-2.90668	chr14	73603931	73604814	+
ENSG00000130147	-2.90424	chr2	235904020	235904335	+
ENSG00000127603	-2.89637	chr1	39806389	39806475	+
ENSG00000125037	-2.89572	chr3	10030161	10030388	-
ENSG00000075413	-2.89539	chr14	103932235	103932308	+
ENSG00000231128	-2.89364	chr1	114394726	114397092	+
ENSG00000196531	-2.89263	chr12	57118703	57118745	-
ENSG00000109390	-2.89228	chr4	140223335	140223569	-
ENSG00000097007	-2.89167	chr9	133589842	133600172	+
ENSG00000138757	-2.88898	chr4	76587257	76587304	-
ENSG00000163938	-2.88643	chr3	52725469	52725557	+
ENSG00000167930	-2.884	chr16	310787	311203	+
ENSG00000100138	-2.8804	chr22	42075821	42076247	-
ENSG00000158470	-2.87685	chr20	48273239	48330112	-
ENSG00000132475	-2.87625	chr17	73788246	73788393	-
ENSG00000123179	-2.87511	chr13	50260731	50265389	-
ENSG00000119616	-2.87493	chr14	75180323	75181574	+
ENSG00000121067	-2.87337	chr17	47699645	47699775	-
ENSG00000091436	-2.8725	chr2	173955558	173955725	+
ENSG00000147677	-2.87238	chr8	117670014	117670487	-
ENSG00000213699	-2.87133	chr2	26999350	27000909	+
ENSG00000025796	-2.87113	chr6	108204671	108214685	-
ENSG00000138867	-2.87077	chr22	24940051	24942881	-
ENSG00000196715	-2.86892	chr7	65338552	65413657	+
ENSG00000140391	-2.86847	chr15	77348597	77359995	-
ENSG00000113552	-2.86759	chr5	141385006	141385600	-
ENSG00000141279	-2.86739	chr17	45697580	45699133	+
ENSG00000134851	-2.86734	chr4	56277313	56277780	+
ENSG00000172889	-2.86734	chr9	139563125	139564057	+
ENSG00000006625	-2.86556	chr7	30601744	30602357	-
ENSG00000198931	-2.86509	chr16	88876315	88876477	-
ENSG00000066322	-2.86499	chr1	43831294	43831938	-
ENSG00000135446	-2.86368	chr12	58143994	58144224	-
ENSG00000079332	-2.86281	chr10	71927281	71930168	-
ENSG00000173207	-2.86098	chr1	154947580	154948006	+
ENSG00000138777	-2.85868	chr4	106394932	106395050	-
ENSG00000197006	-2.85854	chr16	21654919	21655610	+
ENSG00000005889	-2.85731	chrX	24169598	24169807	+
ENSG00000143815	-2.8563	chr1	225602040	225602979	-
ENSG00000008018	-2.85284	chr6	170859529	170862217	-
ENSG00000115207	-2.85236	chr2	27558587	27558643	-
ENSG00000145191	-2.85048	chr3	184101206	184101310	+
ENSG00000114353	-2.85013	chr3	50275848	50277053	+
ENSG00000151233	-2.84994	chr12	42523653	42538227	-
ENSG00000188706	-2.84908	chrX	128957378	128957654	-
ENSG00000100591	-2.84903	chr14	77928662	77928984	+
ENSG00000155959	-2.84879	chrX	154444852	154448459	+
ENSG00000130827	-2.84723	chrX	153695518	153695574	+
ENSG00000070614	-2.84706	chr5	149887260	149887673	+
ENSG00000189403	-2.84679	chr13	31035825	31036482	-
ENSG00000179950	-2.84504	chr8	144909706	144911153	-
ENSG00000197006	-2.8447	chr16	21611219	21623420	+
ENSG00000112294	-2.84136	chr6	24495578	24502750	+
ENSG00000204628	-2.84033	chr5	180668418	180668436	-
ENSG00000183864	-2.8402	chr22	41833411	41842378	-
ENSG00000169239	-2.83993	chrX	15781167	15782700	+
ENSG00000174231	-2.83738	chr17	1578824	1578913	-
ENSG00000171453	-2.8342	chr6	43484129	43484233	+
ENSG00000110958	-2.83244	chr12	57058584	57059415	-
ENSG00000133612	-2.83208	chr7	150835203	150835229	+
ENSG00000156171	-2.83071	chr1	111681745	111682122	-
ENSG00000116260	-2.83026	chr1	180145168	180147928	+
ENSG00000157014	-2.83	chr3	10320444	10320568	+
ENSG00000116521	-2.82899	chr1	155231659	155231736	-
ENSG00000174177	-2.8284	chr16	88777316	88778042	+
ENSG00000167112	-2.82747	chr9	131079188	131079430	-
ENSG00000109814	-2.82724	chr4	39528177	39528672	-
ENSG00000173848	-2.82417	chr10	5498493	5498550	+
ENSG00000118596	-2.82388	chr12	60113975	60127496	+
ENSG00000130811	-2.82248	chr19	10228266	10228751	-
ENSG00000140525	-2.82164	chr15	89850760	89850843	+
ENSG00000104320	-2.82066	chr8	91017597	91017675	-
ENSG00000025770	-2.81875	chr22	50958181	50958838	+
ENSG00000119977	-2.81615	chr10	97447476	97452620	-
ENSG00000224470	-2.81202	chr16	71957412	71957993	+
ENSG00000108592	-2.812	chr17	61901955	61901996	-
ENSG00000006451	-2.81158	chr7	39664026	39726229	+
ENSG00000087460	-2.81088	chr20	57475465	57478035	+
ENSG00000091831	-2.80806	chr6	151977898	152011630	+
ENSG00000140612	-2.80671	chr15	85258097	85259255	-
ENSG00000169895	-2.80501	chrX	16754644	16759838	+
ENSG00000119801	-2.80406	chr2	30378776	30379243	+
ENSG00000168883	-2.80324	chr2	85872397	85872936	+
ENSG00000117139	-2.80191	chr1	202735632	202736053	-
ENSG00000114933	-2.8015	chr2	206949472	206950245	-
ENSG00000138771	-2.79608	chr4	77507622	77508100	+
ENSG00000115806	-2.79448	chr2	171806253	171806541	+
ENSG00000119523	-2.79421	chr9	101983419	101983828	-
ENSG00000181523	-2.79305	chr17	78188582	78188653	-
ENSG00000136448	-2.79199	chr17	43181690	43181984	+
ENSG00000139433	-2.79192	chr12	110296546	110297571	-
ENSG00000106591	-2.79097	chr7	42976840	42976920	+
ENSG00000120727	-2.79059	chr5	138703320	138704421	+
ENSG00000135535	-2.79051	chr6	109694072	109697089	-
ENSG00000117983	-2.78964	chr11	1246967	1247434	+
ENSG00000164574	-2.78956	chr5	153792295	153792448	+
ENSG00000111775	-2.78942	chr12	120884364	120884379	+
ENSG00000105135	-2.789	chr19	15236173	15236190	-
ENSG00000070614	-2.78879	chr5	149923251	149924873	+
ENSG00000104331	-2.78649	chr8	57879777	57890608	-
ENSG00000162981	-2.78354	chr2	14773952	14774067	+
ENSG00000141759	-2.7827	chr18	77737917	77739332	-
ENSG00000074800	-2.78269	chr1	8930467	8930510	-
ENSG00000148672	-2.78217	chr10	88820137	88820217	-
ENSG00000143549	-2.78065	chr1	154150659	154155463	-
ENSG00000107371	-2.77892	chr9	37885523	37885679	-
ENSG00000146278	-2.77185	chr6	89792454	89793471	+
ENSG00000171848	-2.7714	chr2	10263839	10263862	+
ENSG00000138834	-2.76995	chr16	1802100	1802239	+
ENSG00000083444	-2.76947	chr1	12004719	12008032	+
ENSG00000116161	-2.7684	chr1	174978033	174979058	+
ENSG00000146535	-2.76643	chr7	2854893	2875254	-
ENSG00000173156	-2.76549	chr11	66834318	66837759	+
ENSG00000099783	-2.76525	chr19	8527465	8528380	+
ENSG00000134444	-2.76409	chr18	59888507	59888616	+
ENSG00000106780	-2.75828	chr9	123385033	123421651	-
ENSG00000071082	-2.75332	chr2	101623729	101624078	+
ENSG00000103342	-2.75072	chr16	11997994	12002064	-
ENSG00000172725	-2.75059	chr11	67207992	67208172	-
ENSG00000081019	-2.75009	chr1	114338925	114339984	-
ENSG00000101966	-2.74716	chrX	123008415	123012439	+
ENSG00000167508	-2.74658	chr16	88725191	88725380	-
ENSG00000111885	-2.74639	chr6	119511048	119514941	-
ENSG00000135451	-2.74603	chr12	49725190	49725355	+
ENSG00000117143	-2.74438	chr1	162557895	162558482	+
ENSG00000168003	-2.74374	chr11	62649858	62649976	+
ENSG00000105254	-2.74286	chr19	36609566	36611383	+
ENSG00000231128	-2.74155	chr1	114400279	114400359	+
ENSG00000231128	-2.74155	chr1	114424619	114429158	+
ENSG00000213722	-2.74123	chr6	31697573	31697827	-
ENSG00000142687	-2.73979	chr1	35901198	35904142	-
ENSG00000141959	-2.73758	chr21	45725300	45725682	+
ENSG00000113558	-2.73563	chr5	133560084	133561131	-
ENSG00000101294	-2.72946	chr20	30150474	30150968	+
ENSG00000132382	-2.72922	chr17	4449056	4449140	-
ENSG00000106028	-2.72874	chr7	141450261	141463896	+
ENSG00000176623	-2.72641	chr8	87520658	87520720	-
ENSG00000091831	-2.72586	chr6	152011799	152023009	+
ENSG00000198604	-2.72472	chr14	35255297	35255331	-
ENSG00000130193	-2.72459	chr8	143809277	143815947	+
ENSG00000178764	-2.72409	chr8	123822812	123824168	+
ENSG00000075461	-2.72222	chr17	64961247	65014304	+
ENSG00000167553	-2.72171	chr12	49663979	49666035	+
ENSG00000127526	-2.72087	chr19	16678980	16682322	-
ENSG00000177119	-2.72032	chr12	45610174	45621950	+
ENSG00000148672	-2.71832	chr10	88851380	88852338	-
ENSG00000138326	-2.71768	chr10	79797740	79799355	+
ENSG00000141562	-2.71761	chr17	80436543	80436675	+
ENSG00000096080	-2.71581	chr6	43640336	43642938	-
ENSG00000113161	-2.7157	chr5	74655586	74655741	+
ENSG00000049656	-2.71543	chr5	1324152	1324877	-
ENSG00000189159	-2.71307	chr17	73138868	73141355	-
ENSG00000143771	-2.71145	chr1	224552157	224553580	+
ENSG00000088340	-2.71063	chr20	34146822	34146925	-
ENSG00000137575	-2.71056	chr8	59488925	59490551	+
ENSG00000148180	-2.70837	chr9	124060120	124062070	+
ENSG00000104723	-2.70593	chr8	15615368	15615538	+
ENSG00000075461	-2.70565	chr17	65016387	65017737	+
ENSG00000065518	-2.70485	chr3	120315493	120319796	+
ENSG00000178449	-2.70446	chr12	50524477	50526744	+
ENSG00000231128	-2.70439	chr1	114401700	114401973	+
ENSG00000136827	-2.70421	chr9	132576501	132580601	-
ENSG00000115677	-2.70158	chr2	242255990	242256285	-
ENSG00000064607	-2.701	chr19	19103094	19103157	-
ENSG00000174996	-2.69864	chr11	66024959	66025090	+
ENSG00000149639	-2.69762	chr20	35488276	35491060	-
ENSG00000121073	-2.69762	chr17	47783717	47784326	-
ENSG00000198538	-2.6969	chr19	53357379	53357510	-
ENSG00000145391	-2.69654	chr4	140467881	140468073	-
ENSG00000143742	-2.69559	chr1	225976843	225976941	+
ENSG00000198551	-2.69437	chr19	11687403	11687414	+
ENSG00000160179	-2.69422	chr21	43646024	43676193	+
ENSG00000104907	-2.69114	chr19	13215895	13216080	-
ENSG00000133983	-2.69098	chr14	70855323	70883616	-
ENSG00000136485	-2.69065	chr17	61628176	61629681	+
ENSG00000257923	-2.68985	chr7	101460949	101462200	+
ENSG00000140548	-2.68965	chr15	90545784	90549986	+
ENSG00000197594	-2.68893	chr6	132141231	132141473	+
ENSG00000070961	-2.68476	chr12	90004482	90004969	-
ENSG00000106799	-2.6839	chr9	101867584	101890056	+
ENSG00000119514	-2.68371	chr9	101597648	101599253	+
ENSG00000112984	-2.68238	chr5	137514675	137514686	+
ENSG00000140553	-2.68186	chr15	91484206	91485666	+
ENSG00000147044	-2.68134	chrX	41583542	41586025	-
ENSG00000109062	-2.68045	chr17	72759659	72763074	+
ENSG00000239402	-2.68021	chr2	131197051	131197142	-
ENSG00000118873	-2.67705	chr1	220441259	220444498	-
ENSG00000177119	-2.67643	chr12	45725206	45729331	+
ENSG00000105289	-2.67533	chr19	3750182	3750579	+
ENSG00000177728	-2.67452	chr17	73495199	73495342	+
ENSG00000100239	-2.67447	chr22	50882546	50882627	+
ENSG00000177119	-2.67422	chr12	45622056	45664244	+
ENSG00000164919	-2.6692	chr8	100898610	100899288	-
ENSG00000197702	-2.66831	chr11	12502356	12518004	+
ENSG00000182158	-2.66831	chr7	137642712	137684404	-
ENSG00000148308	-2.66779	chr9	135931148	135931245	+
ENSG00000105607	-2.66706	chr19	13003097	13003130	+
ENSG00000164548	-2.66686	chr7	23570889	23571035	-
ENSG00000226798	-2.66667	chr9	83485470	83486087	-
ENSG00000224470	-2.66649	chr16	71956837	71957190	+
ENSG00000136868	-2.66507	chr9	115983958	115989557	+
ENSG00000137486	-2.66173	chr11	75001083	75014642	-
ENSG00000115484	-2.66077	chr2	62115392	62115515	-
ENSG00000113300	-2.66049	chr5	179922588	179922651	+
ENSG00000164091	-2.65859	chr3	52302379	52304727	-
ENSG00000130726	-2.65808	chr19	59056464	59056533	+
ENSG00000143418	-2.65774	chr1	150933667	150933792	-
ENSG00000172500	-2.65643	chr11	65653292	65653577	-
ENSG00000009844	-2.65634	chr6	142491558	142510562	+
ENSG00000154305	-2.65432	chr1	222836373	222837312	+
ENSG00000111530	-2.65276	chr12	67705161	67705472	+
ENSG00000163956	-2.65272	chr4	3521956	3526633	-
ENSG00000151150	-2.65173	chr10	62149488	62267258	-
ENSG00000139324	-2.64747	chr12	88542281	88547067	+
ENSG00000145907	-2.64747	chr5	151171311	151171605	+
ENSG00000100605	-2.64603	chr14	93532703	93533796	-
ENSG00000189043	-2.64315	chr7	10978678	10978839	-
ENSG00000135900	-2.64148	chr2	224828651	224830417	+
ENSG00000116299	-2.64139	chr1	109730292	109730600	+
ENSG00000106780	-2.64073	chr9	123453752	123476035	-
ENSG00000086232	-2.6407	chr7	6068470	6068548	-
ENSG00000107186	-2.6405	chr9	13216861	13217178	-
ENSG00000178449	-2.64044	chr12	50542371	50547611	+
ENSG00000159720	-2.64034	chr16	67477310	67478430	-
ENSG00000114988	-2.64016	chr2	97400424	97402873	-
ENSG00000101132	-2.63974	chr20	52825097	52825373	+
ENSG00000179950	-2.63549	chr8	144907310	144909198	-
ENSG00000197965	-2.63539	chr1	167745403	167756303	+
ENSG00000139324	-2.63391	chr12	88536264	88542064	+
ENSG00000142864	-2.63275	chr1	67890097	67890570	-
ENSG00000213020	-2.63263	chr19	53232084	53232176	-
ENSG00000240849	-2.62986	chr20	48767852	48770053	-
ENSG00000231128	-2.62942	chr1	114381242	114391161	+
ENSG00000143797	-2.62689	chr2	9001272	9002400	-
ENSG00000114982	-2.6244	chr2	97267648	97267852	-
ENSG00000167107	-2.6241	chr17	48542410	48542643	+
ENSG00000136758	-2.62361	chr10	27418286	27420787	-
ENSG00000224470	-2.62299	chr16	71929519	71937067	+
ENSG00000154217	-2.62204	chr17	65375508	65403958	+
ENSG00000072364	-2.62141	chr5	132280742	132281033	-
ENSG00000090581	-2.61852	chr16	1407845	1408201	+
ENSG00000113615	-2.61687	chr5	134028581	134028720	+
ENSG00000139343	-2.6156	chr12	96255619	96258856	+
ENSG00000168246	-2.61453	chr5	171682443	171706205	-
ENSG00000125821	-2.61333	chr20	18612822	18623425	+
ENSG00000094916	-2.61306	chr12	54674878	54674969	-
ENSG00000148290	-2.61011	chr9	136221108	136221513	-
ENSG00000105669	-2.60952	chr19	19033322	19033412	-
ENSG00000179889	-2.60934	chr16	15123662	15123807	+
ENSG00000166233	-2.60799	chr15	72767509	72789131	+
ENSG00000180611	-2.60762	chr3	192517439	192635418	-
ENSG00000231128	-2.6076	chr1	114402082	114406819	+
ENSG00000198668	-2.60731	chr14	90869122	90869975	+
ENSG00000120725	-2.60675	chr5	138619290	138620936	-
ENSG00000185101	-2.60579	chr11	421042	421140	-
ENSG00000013588	-2.60564	chr12	13044976	13061176	+
ENSG00000135269	-2.60336	chr7	116139395	116139407	+
ENSG00000135750	-2.60267	chr1	233772327	233773033	+
ENSG00000040341	-2.601	chr8	74654598	74659017	-
ENSG00000139343	-2.60095	chr12	96260967	96263257	+
ENSG00000137575	-2.59961	chr8	59492508	59493075	+
ENSG00000042062	-2.59811	chr20	49209083	49209571	-
ENSG00000143457	-2.59796	chr1	150666649	150666987	-
ENSG00000075785	-2.59671	chr3	128468332	128483308	+
ENSG00000070614	-2.5944	chr5	149865970	149877339	+
ENSG00000196417	-2.5939	chr19	53928400	53928582	+
ENSG00000231128	-2.59295	chr1	114397159	114397528	+
ENSG00000125037	-2.59291	chr3	10028948	10029498	-
ENSG00000115561	-2.58885	chr2	86789370	86789826	-
ENSG00000008394	-2.5883	chr12	16503733	16506350	+
ENSG00000172725	-2.58421	chr11	67206420	67207256	-
ENSG00000016864	-2.58108	chr3	52739174	52739462	-
ENSG00000165283	-2.58092	chr9	35102361	35102682	-
ENSG00000122545	-2.57985	chr7	35871644	35871699	+
ENSG00000134910	-2.57908	chr11	125481268	125481322	+
ENSG00000166887	-2.57744	chr15	42453788	42453879	-
ENSG00000181830	-2.57697	chr11	45827887	45832326	+
ENSG00000112855	-2.57571	chr5	140073388	140073519	+
ENSG00000106397	-2.57535	chr7	100851005	100851873	-
ENSG00000112531	-2.57351	chr6	163836367	163837346	+
ENSG00000064270	-2.57329	chr16	84494499	84494955	+
ENSG00000135480	-2.57196	chr12	52669730	52672724	+
ENSG00000117133	-2.57056	chr1	84962053	84963111	+
ENSG00000171552	-2.5666	chr20	30309041	30309124	-
ENSG00000173674	-2.56578	chrX	20158353	20158452	-
ENSG00000198898	-2.56451	chr7	116514841	116515161	+
ENSG00000148834	-2.56438	chr10	106019556	106022736	+
ENSG00000137876	-2.56335	chr15	55487789	55488550	-
ENSG00000103197	-2.56313	chr16	2104083	2104296	+
ENSG00000130332	-2.56135	chr19	2326138	2327960	-
ENSG00000153395	-2.56099	chr5	1477601	1479590	-
ENSG00000196586	-2.56035	chr6	76621415	76623779	+
ENSG00000133083	-2.5599	chr13	36521594	36686005	-
ENSG00000075785	-2.55826	chr3	128445202	128467380	+
ENSG00000085231	-2.55348	chr5	68667384	68667860	-
ENSG00000151715	-2.55088	chr11	129722856	129724504	+
ENSG00000064270	-2.55	chr16	84497793	84500909	+
ENSG00000108854	-2.54988	chr17	62656980	62657946	-
ENSG00000164951	-2.54962	chr8	94930173	94931137	+
ENSG00000198898	-2.54904	chr7	116502704	116513507	+
ENSG00000113719	-2.54798	chr5	172348629	172349147	+
ENSG00000185304	-2.54579	chr2	88092887	88093149	-
ENSG00000138385	-2.54557	chr2	170662623	170663090	+
ENSG00000183741	-2.54494	chr22	39263206	39265576	-
ENSG00000186283	-2.54285	chr1	179052188	179054506	+
ENSG00000106615	-2.54231	chr7	151215155	151216117	-
ENSG00000178927	-2.54161	chr17	80403062	80403126	-
ENSG00000104872	-2.53913	chr19	49950434	49950470	-
ENSG00000090266	-2.53831	chr7	140401854	140402322	+
ENSG00000148358	-2.53814	chr9	132839657	132841908	+
ENSG00000231128	-2.5375	chr1	114399346	114399404	+
ENSG00000143409	-2.53683	chr1	150972440	150972932	-
ENSG00000136930	-2.53603	chr9	127146487	127146876	-
ENSG00000176788	-2.53268	chr5	17240824	17275316	+
ENSG00000116857	-2.53246	chr1	201104943	201112947	-
ENSG00000149177	-2.53105	chr11	48002560	48035957	+
ENSG00000074181	-2.53066	chr19	15303109	15303187	-
ENSG00000197006	-2.52843	chr16	21655717	21657706	+
ENSG00000140105	-2.52652	chr14	100841286	100841619	-
ENSG00000169255	-2.52519	chr3	160820993	160821214	-
ENSG00000151150	-2.52493	chr10	61899514	61899742	-
ENSG00000164924	-2.52189	chr8	101947283	101960304	-
ENSG00000174579	-2.52011	chr3	135913396	135913813	-
ENSG00000082898	-2.51924	chr2	61763723	61763844	-
ENSG00000117395	-2.51863	chr1	43736835	43737854	-
ENSG00000122705	-2.51817	chr9	36210658	36211599	+
ENSG00000149115	-2.51771	chr11	57068153	57068357	-
ENSG00000136436	-2.51764	chr17	46920024	46921264	+
ENSG00000159461	-2.51623	chr16	56397757	56397832	-
ENSG00000135535	-2.51614	chr6	109701719	109702706	-
ENSG00000115966	-2.51567	chr2	175957344	175957788	-
ENSG00000042062	-2.51525	chr20	49204429	49206222	-
ENSG00000112297	-2.51522	chr6	106973055	106973142	+
ENSG00000116857	-2.51511	chr1	201115997	201120888	-
ENSG00000114315	-2.51457	chr3	193855073	193855471	+
ENSG00000173218	-2.51435	chr1	116213958	116224984	+
ENSG00000113407	-2.51431	chr5	33460074	33461006	+
ENSG00000113558	-2.5138	chr5	133538176	133539215	-
ENSG00000134882	-2.51297	chr13	99965641	99966350	+
ENSG00000101361	-2.51285	chr20	2638296	2638574	+
ENSG00000163159	-2.51222	chr1	151150621	151156792	-
ENSG00000089159	-2.51198	chr12	120653893	120654075	-
ENSG00000127314	-2.51132	chr12	69041875	69042449	+
ENSG00000135250	-2.51076	chr7	104937980	104939184	-
ENSG00000138814	-2.51057	chr4	102251571	102267895	-
ENSG00000163754	-2.50871	chr3	148718970	148719232	+
ENSG00000152700	-2.50846	chr5	133954003	133956622	-
ENSG00000143314	-2.50521	chr1	156710354	156710722	-
ENSG00000133393	-2.50497	chr16	15980015	15982414	-
ENSG00000113494	-2.50351	chr5	35195815	35230369	-
ENSG00000169359	-2.50339	chr3	155562865	155571011	-
ENSG00000175582	-2.50152	chr11	73429763	73429829	-
ENSG00000084444	-2.50034	chr12	13229077	13232722	+
ENSG00000205352	-2.49988	chr12	53837061	53837174	+
ENSG00000104131	-2.49924	chr15	44849949	44850026	+
ENSG00000197702	-2.49901	chr11	12525976	12530130	+
ENSG00000144320	-2.49781	chr2	176844596	176856958	-
ENSG00000128311	-2.49737	chr22	37409360	37414178	-
ENSG00000180178	-2.49673	chr2	130793009	130794530	-
ENSG00000231128	-2.49624	chr1	114407004	114414158	+
ENSG00000141759	-2.49622	chr18	77745866	77746601	-
ENSG00000198380	-2.49569	chr2	69575466	69577209	-
ENSG00000149639	-2.49475	chr20	35467844	35487976	-
ENSG00000231128	-2.49372	chr1	114399241	114399256	+
ENSG00000164754	-2.49367	chr8	117875498	117878824	-
ENSG00000040341	-2.49284	chr8	74708925	74717885	-
ENSG00000130985	-2.4919	chrX	47065264	47065346	+
ENSG00000175215	-2.48995	chr12	58221190	58221316	-
ENSG00000143376	-2.48977	chr1	151601906	151611331	+
ENSG00000178764	-2.4885	chr8	123821040	123821280	+
ENSG00000131148	-2.48778	chr16	85815505	85817987	-
ENSG00000143376	-2.48757	chr1	151585839	151601799	+
ENSG00000029364	-2.48686	chr14	69890919	69895278	+
ENSG00000147677	-2.48675	chr8	117738411	117746515	-
ENSG00000033050	-2.48511	chr7	150919702	150920763	-
ENSG00000160209	-2.48478	chr21	45167067	45168875	+
ENSG00000111707	-2.48306	chr12	118839625	118839787	+
ENSG00000166233	-2.48164	chr15	72789199	72810407	+
ENSG00000136720	-2.48083	chr2	129047770	129075610	-
ENSG00000086062	-2.4806	chr9	33113876	33115988	-
ENSG00000074410	-2.4794	chr15	63624012	63631017	-
ENSG00000155363	-2.47713	chr1	113236472	113236526	+
ENSG00000135900	-2.47688	chr2	224822368	224824250	+
ENSG00000131507	-2.47601	chr5	141524241	141531295	+
ENSG00000148925	-2.47403	chr11	13481283	13484168	-
ENSG00000163539	-2.47336	chr3	33633731	33633886	-
ENSG00000198911	-2.47328	chr22	42295192	42295240	+
ENSG00000125037	-2.47323	chr3	10046928	10048101	-
ENSG00000136436	-2.47299	chr17	46930220	46930287	+
ENSG00000101752	-2.47279	chr18	19410755	19411136	+
ENSG00000139629	-2.47149	chr12	51784721	51784865	-
ENSG00000131828	-2.4709	chrX	19369616	19370946	+
ENSG00000198964	-2.47044	chr10	52154321	52177823	-
ENSG00000153310	-2.47021	chr8	131020699	131028615	-
ENSG00000102890	-2.46979	chr16	67236436	67236529	+
ENSG00000101152	-2.46978	chr20	62551481	62559687	+
ENSG00000011007	-2.46943	chr1	24070760	24075510	+
ENSG00000165671	-2.46917	chr5	176692242	176692465	+
ENSG00000107566	-2.46884	chr10	101937951	101938957	-
ENSG00000006451	-2.46684	chr7	39740618	39742578	+
ENSG00000130706	-2.4662	chr20	60881381	60881703	+
ENSG00000060656	-2.46615	chr1	29647337	29649729	+
ENSG00000087152	-2.46486	chr17	42286369	42286586	-
ENSG00000164181	-2.4639	chr5	60080039	60081650	-
ENSG00000171431	-2.46352	chr17	39037022	39038714	-
ENSG00000107331	-2.46315	chr9	139902416	139902687	-
ENSG00000180178	-2.46148	chr2	130785110	130785881	-
ENSG00000167491	-2.4614	chr19	19538470	19538504	+
ENSG00000089154	-2.46092	chr12	120606218	120607972	-
ENSG00000213619	-2.45992	chr11	47600341	47600379	+
ENSG00000177084	-2.45915	chr12	133253084	133253131	-
ENSG00000090263	-2.4576	chr7	140714479	140714710	-
ENSG00000096968	-2.4562	chr9	4985173	4985244	+
ENSG00000182871	-2.45385	chr21	46828014	46828371	+
ENSG00000064601	-2.45343	chr20	44520886	44520911	+
ENSG00000148154	-2.45324	chr9	114677273	114678038	+
ENSG00000164442	-2.45207	chr6	139695350	139695400	-
ENSG00000116288	-2.45186	chr1	8031581	8031688	+
ENSG00000172819	-2.45182	chr12	53614197	53621145	-
ENSG00000130158	-2.45143	chr19	11352619	11352720	-
ENSG00000061676	-2.45034	chr2	183821772	183821868	-
ENSG00000181744	-2.4494	chr3	143692547	143697303	+
ENSG00000213593	-2.44867	chr11	57505659	57505825	+
ENSG00000121060	-2.44859	chr17	54989526	54990119	-
ENSG00000148120	-2.44802	chr9	97848401	97848963	+
ENSG00000136048	-2.44797	chr12	102308010	102313796	+
ENSG00000153317	-2.44762	chr8	131373407	131373915	-
ENSG00000163597	-2.44618	chr17	74557274	74557369	+
ENSG00000164292	-2.44528	chr5	95103594	95103749	+
ENSG00000143537	-2.44491	chr1	155031159	155031185	+
ENSG00000177119	-2.44387	chr12	45729411	45740804	+
ENSG00000138326	-2.44269	chr10	79797360	79797722	+
ENSG00000196418	-2.44159	chr1	247313252	247319202	-
ENSG00000197256	-2.44102	chr19	11280924	11281013	-
ENSG00000136930	-2.4406	chr9	127146229	127146355	-
ENSG00000123575	-2.44058	chrX	103411663	103420303	+
ENSG00000170445	-2.43985	chr5	140054918	140055007	-
ENSG00000133195	-2.43935	chr17	70835436	70835492	-
ENSG00000174720	-2.43729	chr4	113569407	113569518	+
ENSG00000112773	-2.43636	chr6	82460188	82461306	-
ENSG00000143409	-2.43598	chr1	150970749	150971844	-
ENSG00000128989	-2.43563	chr15	52849250	52849296	-
ENSG00000159720	-2.43503	chr16	67486329	67487446	-
ENSG00000104442	-2.43434	chr8	66545232	66545953	-
ENSG00000174945	-2.43359	chr7	2773135	2799975	+
ENSG00000044115	-2.43267	chr5	138266763	138267589	+
ENSG00000160606	-2.43238	chr17	27068254	27068430	-
ENSG00000135390	-2.43234	chr12	54064045	54066359	-
ENSG00000130147	-2.43182	chr2	235861834	235887328	+
ENSG00000176407	-2.43171	chr2	85199368	85241058	+
ENSG00000092199	-2.4302	chr14	21733675	21736781	-
ENSG00000225361	-2.43019	chr9	138375399	138375795	-
ENSG00000116161	-2.42992	chr1	174974186	174975718	+
ENSG00000159720	-2.42915	chr16	67491554	67492866	-
ENSG00000146416	-2.42834	chr6	143507952	143508524	+
ENSG00000138078	-2.4269	chr2	44587815	44588518	-
ENSG00000085231	-2.42514	chr5	68662648	68663665	-
ENSG00000231128	-2.42297	chr1	114381029	114381165	+
ENSG00000084444	-2.42144	chr12	13224330	13228959	+
ENSG00000237296	-2.42104	chr16	22492453	22492794	+
ENSG00000162129	-2.42002	chr11	72014009	72018242	-
ENSG00000135048	-2.41993	chr9	74313157	74314107	-
ENSG00000155438	-2.41772	chr2	122486175	122487958	-
ENSG00000167770	-2.41762	chr11	63768992	63769187	+
ENSG00000135148	-2.41733	chr12	112579295	112579756	+
ENSG00000231128	-2.41705	chr1	114401195	114401623	+
ENSG00000065911	-2.41476	chr2	74433215	74433520	+
ENSG00000075461	-2.4128	chr17	65014388	65016049	+
ENSG00000187555	-2.41242	chr16	9029615	9029657	-
ENSG00000139629	-2.41152	chr12	51754010	51754504	-
ENSG00000173486	-2.40935	chr11	64011141	64011312	+
ENSG00000156103	-2.40881	chr8	89209535	89339064	-
ENSG00000113269	-2.40807	chr5	179383516	179390470	-
ENSG00000152642	-2.40765	chr3	32188226	32192574	+
ENSG00000087460	-2.4074	chr20	57474040	57475003	+
ENSG00000197170	-2.40713	chr17	65359008	65362527	-
ENSG00000154582	-2.40702	chr8	74881908	74882813	-
ENSG00000090372	-2.40651	chr19	47242764	47243420	-
ENSG00000182934	-2.40472	chr11	126136296	126136370	-
ENSG00000163125	-2.40223	chr1	150337395	150381381	+
ENSG00000177700	-2.40198	chr11	840480	842413	-
ENSG00000040341	-2.40159	chr8	74621412	74640040	-
ENSG00000131446	-2.40046	chr5	180230923	180235501	-
ENSG00000135387	-2.39843	chr11	34120605	34120849	+
ENSG00000179889	-2.39777	chr16	15221453	15221543	+
ENSG00000113532	-2.3971	chr5	100152269	100191806	-
ENSG00000125821	-2.3967	chr20	18608877	18611024	+
ENSG00000101146	-2.39619	chr20	55933425	55933495	+
ENSG00000175582	-2.39598	chr11	73427407	73429657	-
ENSG00000180198	-2.39536	chr1	28832596	28832862	+
ENSG00000183431	-2.39486	chr1	38444871	38445062	-
ENSG00000117222	-2.39405	chr1	205084089	205084985	-
ENSG00000113532	-2.3932	chr5	100236167	100238546	-
ENSG00000115677	-2.39035	chr2	242256476	242256913	-
ENSG00000111678	-2.38998	chr12	7054261	7054933	+
ENSG00000173898	-2.38895	chr11	66466278	66466462	-
ENSG00000106397	-2.38795	chr7	100861498	100861560	-
ENSG00000160299	-2.38743	chr21	47863861	47864606	+
ENSG00000171862	-2.38739	chr10	89638780	89639828	+
ENSG00000168280	-2.38712	chr2	149868197	149876689	+
ENSG00000163605	-2.38572	chr3	73114441	73114547	+
ENSG00000110717	-2.38535	chr11	67803255	67803495	+
ENSG00000138430	-2.38482	chr2	174989043	175006552	-
ENSG00000173599	-2.38388	chr11	66620433	66620709	-
ENSG00000141522	-2.38298	chr17	79828141	79828511	-
ENSG00000109390	-2.3829	chr4	140222985	140223137	-
ENSG00000142186	-2.38189	chr11	65303875	65304056	+
ENSG00000101166	-2.38123	chr20	57612354	57613188	-
ENSG00000138834	-2.38123	chr16	1818627	1818703	+
ENSG00000159720	-2.3808	chr16	67479868	67486140	-
ENSG00000113494	-2.38048	chr5	35195344	35195652	-
ENSG00000078369	-2.37966	chr1	1770677	1771067	-
ENSG00000235750	-2.37965	chr1	175146820	175161775	-
ENSG00000100412	-2.37915	chr22	41921352	41921807	+
ENSG00000071082	-2.37868	chr2	101627488	101627501	+
ENSG00000071127	-2.37821	chr4	10097798	10097949	-
ENSG00000065485	-2.37641	chr3	122921025	122923562	+
ENSG00000136153	-2.37578	chr13	76382335	76383289	+
ENSG00000073614	-2.37486	chr12	497696	498092	-
ENSG00000172046	-2.37432	chr3	49149835	49149921	-
ENSG00000170089	-2.37397	chr5	177310001	177310667	+
ENSG00000154001	-2.37293	chr14	63974956	64006246	-
ENSG00000095319	-2.37223	chr9	131767277	131767425	+
ENSG00000120333	-2.37161	chr1	174980887	174982093	-
ENSG00000131844	-2.37135	chr5	70930926	70930977	+
ENSG00000105568	-2.37098	chr19	52704947	52705019	+
ENSG00000198911	-2.36894	chr22	42230669	42262834	+
ENSG00000155959	-2.36884	chrX	154464648	154467052	+
ENSG00000164715	-2.36853	chr7	97800986	97814362	+
ENSG00000023041	-2.36805	chr10	114193243	114193298	-
ENSG00000112977	-2.36801	chr5	10734380	10748194	-
ENSG00000213699	-2.36662	chr2	26998544	26999239	+
ENSG00000088038	-2.36644	chr19	54657130	54657233	+
ENSG00000082458	-2.36624	chrX	69675952	69698967	+
ENSG00000090661	-2.36616	chr19	8304532	8305369	+
ENSG00000169567	-2.3637	chr5	130495304	130496348	-
ENSG00000114933	-2.36359	chr2	206928408	206949328	-
ENSG00000132024	-2.36087	chr19	14037538	14037633	+
ENSG00000148337	-2.36081	chr9	130931979	130932298	-
ENSG00000122692	-2.35906	chr9	33048256	33053120	-
ENSG00000153179	-2.35645	chr12	65005430	65016288	+
ENSG00000189159	-2.35403	chr17	73142875	73143614	-
ENSG00000173218	-2.35304	chr1	116225118	116226564	+
ENSG00000101974	-2.35273	chrX	139006390	139014174	-
ENSG00000092621	-2.35117	chr1	120278066	120279736	+
ENSG00000171530	-2.35085	chr5	77011142	77072028	-
ENSG00000166949	-2.34986	chr15	67430438	67430572	+
ENSG00000090661	-2.34964	chr19	8305447	8306224	+
ENSG00000164111	-2.34778	chr4	122599477	122599506	-
ENSG00000008394	-2.34746	chr12	16506401	16507164	+
ENSG00000198707	-2.34547	chr12	88512347	88512413	-
ENSG00000204209	-2.34418	chr6	33286579	33286773	-
ENSG00000101132	-2.34328	chr20	52825454	52830889	+
ENSG00000101181	-2.34217	chr20	60773909	60774174	+
ENSG00000167315	-2.34151	chr18	47340432	47340502	-
ENSG00000060642	-2.34086	chr1	27115521	27117249	+
ENSG00000204371	-2.34063	chr6	31854896	31855353	-
ENSG00000182095	-2.33939	chr7	5434226	5446780	-
ENSG00000178764	-2.339	chr8	123821460	123822691	+
ENSG00000167565	-2.33696	chr19	40949685	40949761	-
ENSG00000099991	-2.33447	chr22	24573785	24574020	+
ENSG00000117593	-2.33432	chr1	173825879	173826655	+
ENSG00000145494	-2.33318	chr5	1802488	1814452	+
ENSG00000113712	-2.33081	chr5	148929076	148929637	-
ENSG00000160877	-2.33039	chr19	13229268	13242384	+
ENSG00000101346	-2.32928	chr20	30805726	30816065	+
ENSG00000108064	-2.32789	chr10	60148579	60150524	+
ENSG00000181744	-2.32751	chr3	143697364	143704384	+
ENSG00000185721	-2.32738	chr22	31836107	31836689	+
ENSG00000137073	-2.32639	chr9	33922597	33922684	-
ENSG00000168675	-2.32506	chr18	13543213	13543313	+
ENSG00000231128	-2.32501	chr1	114414381	114420789	+
ENSG00000135392	-2.32467	chr12	56216259	56216355	-
ENSG00000131669	-2.32227	chr9	95893823	95896424	-
ENSG00000081019	-2.32194	chr1	114320430	114338807	-
ENSG00000140943	-2.32119	chr16	84109038	84109127	-
ENSG00000119414	-2.31964	chr9	127913868	127915811	-
ENSG00000149100	-2.3195	chr11	32610473	32610557	+
ENSG00000112964	-2.31862	chr5	42515114	42565957	+
ENSG00000196531	-2.31822	chr12	57115243	57118235	-
ENSG00000100442	-2.31751	chr14	45602642	45603551	-
ENSG00000174720	-2.31745	chr4	113569586	113569640	+
ENSG00000143797	-2.31699	chr2	9083393	9098625	-
ENSG00000182871	-2.31629	chr21	46827535	46827922	+
ENSG00000112964	-2.31582	chr5	42468970	42514248	+
ENSG00000161542	-2.31332	chr17	74372893	74373384	-
ENSG00000042062	-2.31317	chr20	49206549	49208880	-
ENSG00000115310	-2.31176	chr2	55274022	55276214	-
ENSG00000180357	-2.31132	chr15	64763563	64791490	+
ENSG00000115446	-2.31052	chr2	99232996	99234608	+
ENSG00000040341	-2.30988	chr8	74652103	74654458	-
ENSG00000218336	-2.30968	chr4	183370236	183469811	+
ENSG00000231128	-2.30958	chr1	114429280	114429870	+
ENSG00000067182	-2.30929	chr12	6443410	6450941	-
ENSG00000006576	-2.30895	chr7	77537300	77538109	+
ENSG00000110435	-2.30688	chr11	34999357	34999481	+
ENSG00000186591	-2.30611	chr7	129591167	129592342	-
ENSG00000169020	-2.30537	chr4	670270	671710	-
ENSG00000117222	-2.30449	chr1	205085011	205090982	-
ENSG00000117751	-2.30425	chr1	28159327	28160911	+
ENSG00000134291	-2.3037	chr12	48358548	48359064	+
ENSG00000086232	-2.30306	chr7	6071222	6072469	-
ENSG00000182985	-2.30296	chr11	115204337	115210693	-
ENSG00000138814	-2.30281	chr4	102117273	102251458	-
ENSG00000111142	-2.30184	chr12	95878649	95879584	+
ENSG00000116489	-2.30169	chr1	113192635	113195209	+
ENSG00000197702	-2.30163	chr11	12419900	12474281	+
ENSG00000114491	-2.29998	chr3	124456069	124456414	+
ENSG00000138594	-2.29898	chr15	52213813	52213980	+
ENSG00000077238	-2.2977	chr16	27325552	27326717	+
ENSG00000166233	-2.29736	chr15	72810475	72837160	+
ENSG00000132002	-2.29695	chr19	14628381	14628402	-
ENSG00000163444	-2.29661	chr1	202984700	202984967	+
ENSG00000138674	-2.29622	chr4	83816927	83818915	-
ENSG00000143106	-2.2961	chr1	109957526	109957858	-
ENSG00000163939	-2.29591	chr3	52720971	52721261	-
ENSG00000141562	-2.29476	chr17	80418581	80418846	+
ENSG00000231128	-2.29371	chr1	114391248	114394648	+
ENSG00000092841	-2.29346	chr12	56556333	56556346	+
ENSG00000100219	-2.29319	chr22	29193033	29193064	-
ENSG00000092841	-2.29298	chr12	56563479	56563559	+
ENSG00000196531	-2.29244	chr12	57118333	57118609	-
ENSG00000048392	-2.29237	chr8	103247073	103250668	-
ENSG00000144452	-2.29115	chr2	215843190	215843527	-
ENSG00000074181	-2.29047	chr19	15296490	15297688	-
ENSG00000182985	-2.29046	chr11	115234415	115247899	-
ENSG00000154153	-2.28953	chr5	16475343	16477770	-
ENSG00000231128	-2.28889	chr1	114400638	114401099	+
ENSG00000172663	-2.28855	chr11	67235064	67235234	-
ENSG00000105254	-2.28819	chr19	36608830	36609429	+
ENSG00000182199	-2.2879	chr12	57624449	57624483	+
ENSG00000135480	-2.28749	chr12	52672940	52679696	+
ENSG00000164924	-2.2872	chr8	101960390	101960823	-
ENSG00000091640	-2.28554	chr17	4869614	4869695	-
ENSG00000182095	-2.2855	chr7	5369600	5372252	-
ENSG00000127125	-2.28528	chr1	42923238	42924874	+
ENSG00000112964	-2.28511	chr5	42424700	42465501	+
ENSG00000103549	-2.28499	chr16	30779852	30779939	+
ENSG00000160221	-2.28495	chr21	45557457	45560131	+
ENSG00000079459	-2.28487	chr8	11661341	11665451	+
ENSG00000120690	-2.28337	chr13	41593450	41634973	-
ENSG00000103018	-2.28335	chr16	69484141	69492995	+
ENSG00000183011	-2.28278	chr17	7762149	7762699	-
ENSG00000104408	-2.28211	chr8	109239773	109240023	-
ENSG00000231128	-2.28191	chr1	114399448	114400157	+
ENSG00000138081	-2.28044	chr2	48111048	48115764	-
ENSG00000075399	-2.28026	chr16	89776317	89776993	-
ENSG00000205664	-2.28013	chrX	3736541	3736697	-
ENSG00000040341	-2.28012	chr8	74581345	74582675	-
ENSG00000137309	-2.28002	chr6	34206734	34208513	+
ENSG00000204469	-2.27997	chr6	31603093	31603136	+
ENSG00000113387	-2.27888	chr5	32586607	32588617	+
ENSG00000115677	-2.27801	chr2	242208710	242208775	-
ENSG00000116120	-2.27711	chr2	223489494	223493555	-
ENSG00000131149	-2.27542	chr16	85705915	85706010	+
ENSG00000184640	-2.27517	chr17	75492449	75493156	+
ENSG00000167315	-2.27424	chr18	47340646	47340730	-
ENSG00000213339	-2.27366	chr19	10823543	10823593	+
ENSG00000132388	-2.27359	chr17	4238619	4248922	-
ENSG00000105699	-2.27196	chr19	35753626	35753748	+
ENSG00000159720	-2.27117	chr16	67475635	67477001	-
ENSG00000172932	-2.27116	chr11	67069294	67069589	+
ENSG00000120805	-2.27098	chr12	101797033	101797193	-
ENSG00000114054	-2.27034	chr3	135975465	135978017	+
ENSG00000189366	-2.26934	chr3	125652539	125655740	-
ENSG00000155111	-2.26852	chr6	111095140	111134361	-
ENSG00000183044	-2.26623	chr16	8874618	8875106	+
ENSG00000176915	-2.26467	chr12	133310657	133310970	-
ENSG00000170581	-2.26437	chr12	56743559	56743643	-
ENSG00000160299	-2.2637	chr21	47864734	47865196	+
ENSG00000003147	-2.26292	chr7	8153753	8154507	-
ENSG00000112964	-2.26159	chr5	42514466	42514968	+
ENSG00000164924	-2.25936	chr8	101961128	101962633	-
ENSG00000213593	-2.25915	chr11	57559145	57560631	+
ENSG00000136436	-2.25826	chr17	46923876	46925085	+
ENSG00000143106	-2.25824	chr1	109968754	109968923	-
ENSG00000079999	-2.25815	chr19	10601072	10601377	-
ENSG00000146540	-2.25767	chr7	1062662	1064137	-
ENSG00000139514	-2.25642	chr13	30096593	30097402	-
ENSG00000064651	-2.25602	chr5	127513331	127514071	+
ENSG00000083097	-2.25541	chr6	83879560	83880007	+
ENSG00000166226	-2.25459	chr12	69981558	69981709	+
ENSG00000062485	-2.25415	chr12	56706283	56706306	-
ENSG00000163482	-2.25395	chr2	219561683	219561750	+
ENSG00000103549	-2.25368	chr16	30783511	30785135	+
ENSG00000040341	-2.2536	chr8	74706350	74708025	-
ENSG00000144724	-2.25305	chr3	61736723	61754967	+
ENSG00000169905	-2.25215	chr1	179845312	179846373	-
ENSG00000228768	-2.25193	chr17	29902377	29902429	+
ENSG00000205629	-2.25121	chr16	25151824	25151897	+
ENSG00000115875	-2.25115	chr2	38978280	38978370	-
ENSG00000131148	-2.25097	chr16	85818654	85821201	-
ENSG00000187257	-2.25058	chr7	77326372	77326467	+
ENSG00000113384	-2.25027	chr5	32143986	32173851	-
ENSG00000224470	-2.25012	chr16	71959638	71961516	+
ENSG00000104408	-2.24978	chr8	109240161	109240405	-
ENSG00000179912	-2.24942	chr12	57690816	57691110	-
ENSG00000136238	-2.24891	chr7	6431672	6438292	+
ENSG00000198911	-2.24841	chr22	42295557	42296023	+
ENSG00000128607	-2.24746	chr7	129734771	129736760	+
ENSG00000124532	-2.24718	chr6	24419469	24423164	+
ENSG00000198964	-2.24717	chr10	52178238	52193235	-
ENSG00000152601	-2.24696	chr3	152017043	152017193	+
ENSG00000101199	-2.2462	chr20	61914880	61915202	+
ENSG00000141699	-2.24611	chr17	40738975	40739712	-
ENSG00000173218	-2.24572	chr1	116206889	116213665	+
ENSG00000140632	-2.24533	chr16	4863956	4864537	-
ENSG00000143797	-2.24514	chr2	9119128	9143668	-
ENSG00000052802	-2.24378	chr4	166254777	166258940	+
ENSG00000040933	-2.24348	chr2	99185471	99185620	+
ENSG00000205531	-2.24233	chr11	3012563	3013023	-
ENSG00000112964	-2.24132	chr5	42466114	42466994	+
ENSG00000007392	-2.24088	chr16	240594	240660	-
ENSG00000080815	-2.23903	chr14	73612834	73614199	+
ENSG00000116489	-2.23849	chr1	113195310	113196219	+
ENSG00000174373	-2.23711	chr14	36157746	36158739	-
ENSG00000092199	-2.23702	chr14	21722752	21730759	-
ENSG00000213593	-2.23699	chr11	57531604	57549074	+
ENSG00000197702	-2.23515	chr11	12399330	12419787	+
ENSG00000175115	-2.23509	chr11	65986168	65987015	+
ENSG00000112964	-2.23495	chr5	42659466	42688991	+
ENSG00000178764	-2.23249	chr8	123820077	123820981	+
ENSG00000074696	-2.23198	chr15	65862541	65863310	+
ENSG00000072274	-2.23197	chr3	195790063	195790095	-
ENSG00000144476	-2.23152	chr2	237478567	237489082	+
ENSG00000156398	-2.23102	chr10	104491540	104491908	+
ENSG00000147604	-2.23077	chr8	74205577	74205833	-
ENSG00000153187	-2.23043	chr1	245024393	245025079	-
ENSG00000161526	-2.23025	chr17	73699785	73699849	+
ENSG00000087365	-2.22829	chr11	65822912	65823005	+
ENSG00000182217	-2.22748	chr1	149831245	149831515	-
ENSG00000073614	-2.22727	chr12	496440	497398	-
ENSG00000040341	-2.22645	chr8	74645132	74650518	-
ENSG00000143149	-2.22628	chr1	165636687	165637910	-
ENSG00000108828	-2.22523	chr17	41170223	41170608	-
ENSG00000168214	-2.22403	chr4	26344845	26361312	+
ENSG00000151715	-2.22346	chr11	129724711	129725602	+
ENSG00000104960	-2.22207	chr19	50358901	50359392	+
ENSG00000112695	-2.22146	chr6	75947704	75949992	-
ENSG00000119446	-2.22116	chr9	125006147	125007534	-
ENSG00000164877	-2.22022	chr7	1474783	1476377	-
ENSG00000198931	-2.21898	chr16	88876806	88876830	-
ENSG00000124532	-2.2184	chr6	24423704	24423811	+
ENSG00000141759	-2.2184	chr18	77746750	77748239	-
ENSG00000005486	-2.21839	chr7	75510804	75511146	+
ENSG00000173227	-2.21829	chr11	66807676	66811108	+
ENSG00000153310	-2.21828	chr8	130960209	130960794	-
ENSG00000138095	-2.21696	chr2	44174509	44174869	-
ENSG00000182871	-2.21505	chr21	46841534	46842326	+
ENSG00000115760	-2.21489	chr2	32626487	32626530	+
ENSG00000127838	-2.21372	chr2	219205612	219206256	+
ENSG00000138814	-2.21234	chr4	102092383	102117072	-
ENSG00000170242	-2.21146	chr11	11913653	11919143	+
ENSG00000092199	-2.21085	chr14	21736827	21737456	-
ENSG00000100030	-2.21049	chr22	22118529	22123328	-
ENSG00000213593	-2.21047	chr11	57549118	57556508	+
ENSG00000115966	-2.21037	chr2	176032663	176032777	-
ENSG00000118058	-2.20935	chr11	118362033	118362458	+
ENSG00000166441	-2.20813	chr11	8707116	8707224	+
ENSG00000085491	-2.2069	chr1	108703915	108724562	-
ENSG00000075856	-2.2064	chr12	108936627	108936803	-
ENSG00000055163	-2.20579	chr5	156791405	156791533	+
ENSG00000178252	-2.20484	chr3	49045831	49046341	+
ENSG00000106771	-2.20439	chr9	111826847	111835527	-
ENSG00000127481	-2.20327	chr1	19431410	19431541	-
ENSG00000149177	-2.20276	chr11	48037407	48066355	+
ENSG00000171453	-2.20049	chr6	43483044	43483274	+
ENSG00000105254	-2.19931	chr19	36607654	36608692	+
ENSG00000198677	-2.19919	chr5	94872629	94872746	-
ENSG00000154001	-2.19887	chr14	63946131	63974842	-
ENSG00000119801	-2.19763	chr2	30371407	30378680	+
ENSG00000130254	-2.19561	chr19	5610622	5610649	-
ENSG00000095319	-2.19345	chr9	131767809	131767923	+
ENSG00000153786	-2.19313	chr16	85022479	85023909	-
ENSG00000180104	-2.19268	chr5	470102	470624	+
ENSG00000162076	-2.1923	chr16	2948959	2949049	+
ENSG00000113719	-2.19223	chr5	172354102	172358095	+
ENSG00000144645	-2.19165	chr3	31774649	31774748	-
ENSG00000182095	-2.19082	chr7	5365205	5369567	-
ENSG00000114650	-2.18921	chr3	47464283	47465422	-
ENSG00000132388	-2.18894	chr17	4249075	4267462	-
ENSG00000008394	-2.18815	chr12	16507658	16510444	+
ENSG00000132912	-2.18713	chr5	150113471	150113741	-
ENSG00000122034	-2.18665	chr13	28008752	28008793	+
ENSG00000183048	-2.18599	chr17	79683885	79684031	+
ENSG00000071127	-2.18475	chr4	10100763	10105519	-
ENSG00000135480	-2.18353	chr12	52668861	52669604	+
ENSG00000138650	-2.18257	chr4	134075520	134076047	+
ENSG00000106780	-2.18236	chr9	123452273	123453687	-
ENSG00000156110	-2.1811	chr10	76288057	76289050	+
ENSG00000153310	-2.1807	chr8	130960944	130961211	-
ENSG00000130227	-2.1801	chr8	21827407	21827654	+
ENSG00000163141	-2.17875	chr1	151016203	151017355	+
ENSG00000118518	-2.17776	chr6	127607496	127607760	+
ENSG00000170242	-2.17754	chr11	11919240	11924261	+
ENSG00000162989	-2.17688	chr2	155555989	155565843	+
ENSG00000259345	-2.17676	chr15	39310782	39311433	-
ENSG00000135480	-2.17624	chr12	52652651	52668430	+
ENSG00000100554	-2.17486	chr14	67803455	67804103	-
ENSG00000119318	-2.17376	chr9	110046468	110046975	+
ENSG00000049860	-2.17345	chr5	74014796	74015813	+
ENSG00000094916	-2.17309	chr12	54677018	54677506	-
ENSG00000131844	-2.17118	chr5	70937195	70939597	+
ENSG00000124532	-2.17007	chr6	24412623	24415243	+
ENSG00000165630	-2.16729	chr10	13693974	13694051	+
ENSG00000182979	-2.16702	chr14	105936329	105936401	+
ENSG00000131669	-2.16599	chr9	95888920	95893766	-
ENSG00000171604	-2.16459	chr5	139029313	139030573	+
ENSG00000178764	-2.16396	chr8	123794185	123819984	+
ENSG00000173120	-2.16383	chr11	66983144	66983326	+
ENSG00000163694	-2.16382	chr4	40546523	40631412	-
ENSG00000108244	-2.16339	chr17	39118815	39119878	-
ENSG00000015532	-2.1628	chr17	48435427	48435567	+
ENSG00000008394	-2.162	chr12	16502040	16503679	+
ENSG00000183010	-2.16187	chr17	79891252	79892201	-
ENSG00000127603	-2.1607	chr1	39748740	39748797	+
ENSG00000156642	-2.15668	chr15	73855833	73858110	-
ENSG00000123989	-2.15591	chr2	220405847	220406181	-
ENSG00000115944	-2.15543	chr2	42587178	42588077	-
ENSG00000132182	-2.15532	chr3	13360655	13360729	-
ENSG00000141759	-2.1542	chr18	77739640	77745796	-
ENSG00000132388	-2.15414	chr17	4235218	4238503	-
ENSG00000134815	-2.15398	chr19	47884828	47885236	+
ENSG00000064651	-2.15253	chr5	127448625	127449903	+
ENSG00000117758	-2.15234	chr1	28099936	28100368	+
ENSG00000163141	-2.15222	chr1	151018641	151019126	+
ENSG00000121073	-2.15163	chr17	47780500	47780549	-
ENSG00000145332	-2.15054	chr4	88129238	88140675	-
ENSG00000113048	-2.14837	chr5	71584699	71590380	-
ENSG00000197594	-2.14699	chr6	132186078	132189157	+
ENSG00000091831	-2.14628	chr6	152128644	152128685	+
ENSG00000221823	-2.14625	chr2	68457147	68478122	-
ENSG00000106263	-2.14519	chr7	2411825	2412307	+
ENSG00000107854	-2.14499	chr10	93590771	93590859	+
ENSG00000168214	-2.14497	chr4	26361397	26364057	+
ENSG00000060688	-2.14463	chr1	31755330	31762100	-
ENSG00000034063	-2.14283	chr19	4944267	4944354	+
ENSG00000107581	-2.14154	chr10	120819402	120819522	-
ENSG00000138430	-2.14143	chr2	175082674	175087760	-
ENSG00000138326	-2.14128	chr10	79799983	79800372	+
ENSG00000091140	-2.14106	chr7	107544221	107545107	+
ENSG00000147403	-2.1405	chrX	153626960	153627230	+
ENSG00000178691	-2.13989	chr17	30267351	30267440	+
ENSG00000117399	-2.13914	chr1	43826632	43826728	+
ENSG00000114439	-2.13893	chr3	107245597	107318159	+
ENSG00000162600	-2.13885	chr1	59004982	59007162	-
ENSG00000166004	-2.13832	chr11	93456455	93456564	+
ENSG00000171456	-2.13778	chr20	31019287	31019385	+
ENSG00000159210	-2.13742	chr17	47014601	47014642	-
ENSG00000162078	-2.13738	chr16	2880329	2880368	+
ENSG00000100722	-2.13489	chr14	89040102	89040634	+
ENSG00000178209	-2.13473	chr8	145002160	145003270	-
ENSG00000153179	-2.13467	chr12	65023756	65047839	+
ENSG00000033170	-2.13431	chr14	65937904	65946424	+
ENSG00000132561	-2.13419	chr8	99016514	99019332	+
ENSG00000163541	-2.13411	chr2	84660895	84668170	-
ENSG00000156453	-2.13409	chr5	141245767	141247034	-
ENSG00000135446	-2.13341	chr12	58144346	58144438	-
ENSG00000182985	-2.13258	chr11	115248649	115267473	-
ENSG00000178764	-2.13166	chr8	123828756	123858929	+
ENSG00000174437	-2.13112	chr12	110765822	110767203	+
ENSG00000103591	-2.13091	chr15	67496486	67500899	-
ENSG00000163541	-2.13038	chr2	84659960	84660330	-
ENSG00000149923	-2.13013	chr16	30087796	30092520	+
ENSG00000182985	-2.1289	chr11	115210981	115234347	-
ENSG00000118007	-2.12785	chr3	136456071	136471036	-
ENSG00000108469	-2.12602	chr17	73624522	73624751	-
ENSG00000072518	-2.12539	chr11	63607032	63617434	+
ENSG00000033800	-2.12504	chr15	68473692	68473763	+
ENSG00000138430	-2.1247	chr2	175037453	175082599	-
ENSG00000163939	-2.12382	chr3	52720441	52720784	-
ENSG00000124225	-2.12365	chr20	56275242	56284529	-
ENSG00000101294	-2.12286	chr20	30138274	30142390	+
ENSG00000170088	-2.12146	chr4	166022044	166024101	-
ENSG00000204178	-2.12133	chr1	25783322	25784881	+
ENSG00000160867	-2.12016	chr5	176515515	176516550	+
ENSG00000242553	-2.1194	chr21	38603119	38603793	+
ENSG00000090661	-2.11912	chr19	8275746	8279249	+
ENSG00000165629	-2.11834	chr10	7848973	7849621	+
ENSG00000112984	-2.11831	chr5	137520635	137520783	+
ENSG00000006451	-2.11678	chr7	39730189	39736283	+
ENSG00000221823	-2.11672	chr2	68415822	68444223	-
ENSG00000120837	-2.11552	chr12	104529310	104531153	-
ENSG00000074410	-2.11506	chr15	63620329	63623895	-
ENSG00000120725	-2.11463	chr5	138348475	138349247	-
ENSG00000187210	-2.11438	chr9	79075093	79115831	+
ENSG00000127314	-2.11435	chr12	69004836	69015225	+
ENSG00000239306	-2.11328	chr11	66417401	66419747	+
ENSG00000135317	-2.11268	chr6	86246742	86248555	-
ENSG00000160299	-2.11199	chr21	47863085	47863722	+
ENSG00000143384	-2.11181	chr1	150551253	150551318	-
ENSG00000140525	-2.11163	chr15	89858620	89859533	+
ENSG00000114125	-2.11027	chr3	141457358	141461485	+
ENSG00000231128	-2.11021	chr1	114400398	114400604	+
ENSG00000137801	-2.11007	chr15	39880986	39881048	+
ENSG00000132912	-2.10978	chr5	150110872	150110936	-
ENSG00000182985	-2.10928	chr11	115158197	115204295	-
ENSG00000181852	-2.10808	chr12	56601094	56601422	-
ENSG00000103018	-2.10765	chr16	69493475	69496332	+
ENSG00000154723	-2.10706	chr21	27107984	27113883	-
ENSG00000086232	-2.10642	chr7	6076017	6077054	-
ENSG00000048392	-2.10622	chr8	103244532	103246952	-
ENSG00000143614	-2.1062	chr1	153863341	153895208	-
ENSG00000178401	-2.10462	chr12	49741334	49741426	+
ENSG00000257923	-2.10442	chr7	101602881	101603395	+
ENSG00000147133	-2.10354	chrX	70597835	70598084	+
ENSG00000188566	-2.10353	chr9	140109973	140110110	+
ENSG00000115806	-2.10265	chr2	171786451	171793133	+
ENSG00000183826	-2.10225	chr6	38449562	38449842	-
ENSG00000174177	-2.1017	chr16	88776424	88776630	+
ENSG00000169299	-2.1013	chr4	37849099	37850142	+
ENSG00000177239	-2.10099	chr9	139983012	139983320	+
ENSG00000160214	-2.10095	chr21	45222268	45223392	+
ENSG00000112977	-2.09958	chr5	10683683	10733883	-
ENSG00000138594	-2.09908	chr15	52216374	52216588	+
ENSG00000186260	-2.09905	chr16	14242586	14243142	+
ENSG00000143409	-2.09825	chr1	150970255	150970557	-
ENSG00000101294	-2.09772	chr20	30135852	30136182	+
ENSG00000240849	-2.09766	chr20	48747669	48760038	-
ENSG00000180357	-2.09758	chr15	64821870	64885177	+
ENSG00000114054	-2.09745	chr3	135979377	135980793	+
ENSG00000106771	-2.09741	chr9	111808578	111812562	-
ENSG00000135249	-2.09692	chr7	105182302	105182686	+
ENSG00000205336	-2.09633	chr16	57655307	57655602	+
ENSG00000058272	-2.09626	chr12	80176121	80176350	-
ENSG00000088986	-2.09585	chr12	120935476	120935626	+
ENSG00000162341	-2.0958	chr11	68821858	68822188	+
ENSG00000196712	-2.09561	chr17	29508507	29508727	+
ENSG00000126001	-2.09484	chr20	34095680	34095863	+
ENSG00000127870	-2.09461	chr13	26795467	26795650	-
ENSG00000109062	-2.09411	chr17	72758312	72759168	+
ENSG00000169762	-2.09371	chr4	16216256	16217696	-
ENSG00000168214	-2.09362	chr4	26324572	26344761	+
ENSG00000006625	-2.09344	chr7	30540297	30544184	-
ENSG00000196950	-2.0932	chr2	196523311	196535095	+
ENSG00000119977	-2.09174	chr10	97444381	97445312	-
ENSG00000103479	-2.09149	chr16	53504169	53504294	+
ENSG00000131508	-2.09109	chr5	138994270	138994281	+
ENSG00000107959	-2.09103	chr10	3185280	3185580	-
ENSG00000186591	-2.09006	chr7	129588942	129591117	-
ENSG00000104388	-2.08998	chr8	61504676	61531138	+
ENSG00000101966	-2.08749	chrX	123007782	123008308	+
ENSG00000051108	-2.08654	chr16	56969560	56969862	+
ENSG00000135390	-2.08637	chr12	54067805	54069836	-
ENSG00000082701	-2.08599	chr3	119760384	119812193	-
ENSG00000157637	-2.08548	chr17	79253960	79254408	-
ENSG00000130985	-2.08427	chrX	47057754	47058201	+
ENSG00000204991	-2.08423	chr16	89911773	89912033	+
ENSG00000105289	-2.08378	chr19	3746079	3746482	+
ENSG00000124664	-2.08294	chr6	34512261	34523705	-
ENSG00000122515	-2.08241	chr7	44805932	44806019	+
ENSG00000249915	-2.0824	chr5	313965	314531	+
ENSG00000197702	-2.08231	chr11	12530205	12533060	+
ENSG00000236204	-2.08132	chr2	19505815	19546404	-
ENSG00000048649	-2.08104	chr11	77524747	77531573	-
ENSG00000158941	-2.08095	chr8	22465590	22470215	+
ENSG00000135048	-2.08092	chr9	74314365	74315557	-
ENSG00000148337	-2.07959	chr9	130929962	130931013	-
ENSG00000169905	-2.07881	chr1	179838331	179842840	-
ENSG00000171862	-2.07869	chr10	89690846	89692769	+
ENSG00000117620	-2.07844	chr1	100472712	100476920	+
ENSG00000124664	-2.0779	chr6	34507339	34508760	-
ENSG00000041802	-2.07516	chr3	194369748	194370318	-
ENSG00000081087	-2.07416	chr6	108372402	108375693	-
ENSG00000178764	-2.07358	chr8	123875778	123963531	+
ENSG00000130429	-2.07352	chr7	98989773	98990293	+
ENSG00000113391	-2.07321	chr5	93077395	93078708	-
ENSG00000196547	-2.07265	chr15	91461073	91461423	+
ENSG00000188186	-2.07181	chr7	99750380	99751022	+
ENSG00000168385	-2.07164	chr2	242275796	242276199	+
ENSG00000071189	-2.07125	chr7	17939729	17939746	-
ENSG00000100359	-2.07046	chr22	40805376	40805468	+
ENSG00000074590	-2.07025	chr12	106497156	106497868	-
ENSG00000100442	-2.07001	chr14	45600464	45602525	-
ENSG00000163466	-2.06987	chr2	219103918	219104113	+
ENSG00000123989	-2.0695	chr2	220406911	220407634	-
ENSG00000146858	-2.06918	chr7	138711306	138711453	-
ENSG00000173890	-2.06911	chr3	169775217	169775628	+
ENSG00000090020	-2.06895	chr1	27440777	27480473	-
ENSG00000120725	-2.06803	chr5	138349913	138352560	-
ENSG00000162104	-2.06773	chr16	4104191	4163750	-
ENSG00000127314	-2.06767	chr12	69018653	69020649	+
ENSG00000115561	-2.06633	chr2	86769436	86769910	-
ENSG00000227400	-2.06545	chr2	154306334	154333851	-
ENSG00000112983	-2.06532	chr5	137492956	137493330	-
ENSG00000072518	-2.06402	chr11	63617501	63635941	+
ENSG00000078070	-2.06389	chr3	182746977	182751778	-
ENSG00000113387	-2.06386	chr5	32591793	32594676	+
ENSG00000124795	-2.06379	chr6	18244834	18249881	-
ENSG00000004864	-2.06352	chr7	95813886	95814238	-
ENSG00000103035	-2.0623	chr16	74338607	74339099	+
ENSG00000126777	-2.06174	chr14	56129914	56130060	+
ENSG00000147677	-2.06105	chr8	117709476	117738254	-
ENSG00000104723	-2.06006	chr8	15615786	15621711	+
ENSG00000178104	-2.06002	chr1	145018002	145018394	-
ENSG00000011295	-2.05997	chr17	15943666	15943754	+
ENSG00000082701	-2.05909	chr3	119748715	119760036	-
ENSG00000163874	-2.05855	chr1	37948203	37948337	+
ENSG00000101442	-2.05794	chr20	37390485	37394044	+
ENSG00000154222	-2.05789	chr1	52822232	52822426	-
ENSG00000160867	-2.05774	chr5	176524398	176524527	+
ENSG00000173511	-2.05693	chr11	64004694	64004891	+
ENSG00000117419	-2.05677	chr1	44818599	44820563	-
ENSG00000130227	-2.05642	chr8	21848122	21848321	+
ENSG00000159335	-2.05631	chr12	6878840	6879009	+
ENSG00000152413	-2.0561	chr5	78806742	78808592	-
ENSG00000088340	-2.05597	chr20	34170122	34170216	-
ENSG00000145332	-2.05545	chr4	88116842	88128243	-
ENSG00000164091	-2.0553	chr3	52325938	52326275	-
[truncated: 9,539 more rows]

## Sheet: S10B
Table S10B: Intron retention modulated by AGO2
Ensembl_ID	Intron retention ratio AGO2-/AGO+in ERb+	chr	start	end	strand
ENSG00000206337	-816	chr6	31410088	31413254	+
ENSG00000181381	-574.293	chr4	169599199	169602482	-
ENSG00000181381	-411.386	chr4	169569738	169569927	-
ENSG00000206337	-387.497	chr6	31380002	31380101	+
ENSG00000206337	-369.504	chr6	31379136	31379723	+
ENSG00000181381	-352.117	chr4	169458937	169519390	-
ENSG00000206337	-296.049	chr6	31378574	31378848	+
ENSG00000206337	-232.247	chr6	31380237	31382788	+
ENSG00000131374	-215.005	chr3	17919661	18031514	-
ENSG00000131374	-200.564	chr3	18031669	18036733	-
ENSG00000206337	-174.809	chr6	31371479	31378319	+
ENSG00000181381	-138.407	chr4	169570039	169575882	-
ENSG00000206337	-127.177	chr6	31368540	31369928	+
ENSG00000181381	-115.772	chr4	169589519	169599050	-
ENSG00000181381	-114.062	chr4	169553051	169569046	-
ENSG00000181381	-113.214	chr4	169569251	169569348	-
ENSG00000131374	-107.256	chr3	18037036	18386878	-
ENSG00000206337	-99.3711	chr6	31370027	31371355	+
ENSG00000206337	-97.4151	chr6	31383092	31409443	+
ENSG00000181381	-92.0571	chr4	169575963	169589340	-
ENSG00000181381	-61.49	chr4	169433563	169451711	-
ENSG00000131374	-56.1046	chr3	17784240	17913220	-
ENSG00000065534	-50.9626	chr3	123533054	123550394	-
ENSG00000181381	-43.4945	chr4	169401665	169410240	-
ENSG00000178685	-43.1067	chr8	145064479	145064773	-
ENSG00000178685	-38.8921	chr8	145066541	145066632	-
ENSG00000178685	-32.5815	chr8	145063133	145063684	-
ENSG00000178685	-31.316	chr8	145061349	145063003	-
ENSG00000178685	-30.0526	chr8	145067583	145086581	-
ENSG00000240216	-27.6627	chr3	148994688	148995122	-
ENSG00000178685	-27.4043	chr8	145066776	145066859	-
ENSG00000065534	-26.8026	chr3	123550517	123554714	-
ENSG00000065534	-25.3896	chr3	123595464	123603052	-
ENSG00000026950	-24.4211	chr6	26411363	26411782	+
ENSG00000115306	-21.7035	chr2	54747602	54753508	+
ENSG00000168016	-20.4434	chr3	36950009	36986277	-
ENSG00000089127	-20.018	chr12	113369990	113376156	+
ENSG00000182393	-18.4419	chr19	39788747	39788852	+
ENSG00000178685	-18.2976	chr8	145065356	145065367	-
ENSG00000105388	-16.9142	chr19	42276113	42290418	+
ENSG00000135480	-16.2374	chr12	52629150	52631292	+
ENSG00000204642	-15.7721	chr6	29704597	29705535	+
ENSG00000251574	-15.4087	chr5	104435799	104581997	-
ENSG00000140853	-14.8687	chr16	57109968	57110730	+
ENSG00000163637	-14.2582	chr3	64145753	64148691	-
ENSG00000115306	-13.6596	chr2	54767834	54772504	+
ENSG00000173821	-12.4804	chr17	78372586	78388728	+
ENSG00000104067	-11.9995	chr15	30116284	30248434	-
ENSG00000237515	-11.8622	chr16	12996484	12996735	+
ENSG00000240216	-11.65	chr3	148995189	149002568	-
ENSG00000163637	-11.4625	chr3	64148805	64160076	-
ENSG00000163637	-11.3256	chr3	64211131	64253574	-
ENSG00000140853	-11.1697	chr16	57063996	57065315	+
ENSG00000101986	-11.1223	chrX	153031933	153032327	+
ENSG00000120549	-10.8896	chr10	24296303	24446763	+
ENSG00000124201	-10.7682	chr20	47858524	47858619	-
ENSG00000171587	-10.4523	chr21	41757285	41885070	-
ENSG00000164035	-10.4354	chr4	101712392	101733411	-
ENSG00000249395	-10.4074	chr8	76136593	76189221	-
ENSG00000178685	-10.2584	chr8	145052249	145057099	-
ENSG00000251574	-9.90267	chr5	104344618	104435173	-
ENSG00000163637	-9.88153	chr3	64186641	64210585	-
ENSG00000169855	-9.72638	chr3	79582259	79633741	-
ENSG00000172183	-9.45538	chr15	89179523	89180592	+
ENSG00000249395	-9.40948	chr8	76214809	76236455	-
ENSG00000163637	-9.39988	chr3	64143041	64145615	-
ENSG00000120549	-9.28929	chr10	24727408	24738361	+
ENSG00000140992	-9.06368	chr16	2588137	2588164	+
ENSG00000120549	-9.03672	chr10	24722122	24727314	+
ENSG00000163637	-8.92087	chr3	64133378	64138857	-
ENSG00000110492	-8.79629	chr11	46404743	46405018	+
ENSG00000140853	-8.79128	chr16	57110814	57111207	+
ENSG00000163637	-8.64358	chr3	64160823	64173219	-
ENSG00000148219	-8.44799	chr9	119488229	119491270	-
ENSG00000111859	-8.35346	chr6	11353013	11382371	-
ENSG00000163637	-8.29661	chr3	64253655	64430157	-
ENSG00000115306	-8.1166	chr2	54755852	54756479	+
ENSG00000111859	-7.98102	chr6	11329108	11334733	-
ENSG00000135480	-7.94629	chr12	52638395	52638831	+
ENSG00000133138	-7.89603	chrX	106224249	106224574	+
ENSG00000242086	-7.75462	chr3	195453443	195456213	+
ENSG00000115306	-7.70111	chr2	54684444	54742880	+
ENSG00000067715	-7.49253	chr12	79258889	79262489	+
ENSG00000105388	-7.47829	chr19	42255656	42259328	+
ENSG00000163637	-7.39754	chr3	64173281	64175969	-
ENSG00000124201	-7.38482	chr20	47858743	47859130	-
ENSG00000160867	-7.32711	chr5	176516694	176516858	+
ENSG00000169855	-7.25807	chr3	79174689	79557036	-
ENSG00000132530	-7.16231	chr17	6675247	6676431	+
ENSG00000120549	-7.16175	chr10	24669996	24721923	+
ENSG00000120549	-7.08682	chr10	24544525	24564613	+
ENSG00000120549	-7.08473	chr10	24564710	24669797	+
ENSG00000101986	-7.07243	chrX	153034531	153034616	+
ENSG00000111859	-7.03251	chr6	11306388	11328757	-
ENSG00000222038	-6.99875	chr2	131412614	131414121	+
ENSG00000092929	-6.93056	chr17	73826563	73826658	-
ENSG00000105388	-6.9249	chr19	42233718	42254884	+
ENSG00000140853	-6.78534	chr16	57070095	57071106	+
ENSG00000163637	-6.78495	chr3	64176023	64179865	-
ENSG00000143537	-6.76701	chr1	155034845	155034935	+
ENSG00000198431	-6.70618	chr12	104678184	104679779	+
ENSG00000104774	-6.61156	chr19	12780047	12780167	-
ENSG00000186275	-6.58827	chr1	146445471	146446185	+
ENSG00000132530	-6.57976	chr17	6662035	6662180	+
ENSG00000188738	-6.52544	chr2	186618575	186620918	+
ENSG00000214081	-6.38791	chr2	131441101	131442706	+
ENSG00000124201	-6.32655	chr20	47855875	47858346	-
ENSG00000163637	-6.28493	chr3	64179988	64184384	-
ENSG00000115306	-6.20278	chr2	54762275	54767735	+
ENSG00000140853	-6.17943	chr16	57038007	57038397	+
ENSG00000163637	-6.0531	chr3	64139044	64142837	-
ENSG00000138834	-6.0437	chr16	1816649	1816723	+
ENSG00000109472	-6.02356	chr4	166282463	166300093	+
ENSG00000140853	-5.98217	chr16	57087009	57088662	+
ENSG00000171467	-5.93734	chr6	43286207	43295871	-
ENSG00000235590	-5.92916	chr20	57430388	57430608	-
ENSG00000229970	-5.89931	chr7	8382920	8383336	+
ENSG00000089127	-5.8911	chr12	113400707	113401117	+
ENSG00000135940	-5.88642	chr2	98262652	98262751	+
ENSG00000169855	-5.87481	chr3	79639111	79816901	-
ENSG00000115306	-5.86523	chr2	54756938	54762176	+
ENSG00000095066	-5.76734	chr19	12912084	12912553	-
ENSG00000115306	-5.69496	chr2	54683655	54684397	+
ENSG00000115306	-5.64392	chr2	54772674	54773607	+
ENSG00000148219	-5.5925	chr9	119858430	119861285	-
ENSG00000235590	-5.5628	chr20	57425958	57427768	-
ENSG00000237188	-5.52267	chr1	146697230	146697320	+
ENSG00000105559	-5.47043	chr19	49364758	49364876	-
ENSG00000258188	-5.46423	chr14	19889649	19891094	+
ENSG00000232233	-5.44108	chr3	186542501	186543095	-
ENSG00000105388	-5.42904	chr19	42255130	42255550	+
ENSG00000181458	-5.39787	chr3	100238452	100274052	+
ENSG00000183709	-5.39652	chr19	39760461	39760554	+
ENSG00000204642	-5.3461	chr6	29697128	29702804	+
ENSG00000167508	-5.28406	chr16	88721825	88722063	-
ENSG00000140853	-5.28087	chr16	57093444	57095359	+
ENSG00000112659	-5.26029	chr6	43172595	43172670	+
ENSG00000148219	-5.22694	chr9	119568099	119582895	-
ENSG00000168255	-5.21128	chr7	102213103	102220092	-
ENSG00000106541	-5.17144	chr7	16844704	16851288	-
ENSG00000196557	-5.15947	chr16	1268651	1268969	+
ENSG00000258188	-5.13893	chr14	19894794	19896784	+
ENSG00000258188	-5.11632	chr14	19892361	19893855	+
ENSG00000135899	-5.0691	chr2	231086499	231090249	-
ENSG00000183486	-5.0641	chr21	42746054	42748762	+
ENSG00000089127	-5.05216	chr12	113403834	113405222	+
ENSG00000089127	-5.02169	chr12	113399051	113400456	+
ENSG00000198382	-5.02019	chr11	75691082	75691103	+
ENSG00000172183	-5.01634	chr15	89180659	89181973	+
ENSG00000122729	-5.01607	chr9	32418509	32419035	+
ENSG00000059728	-5.01166	chr2	70132350	70132397	+
ENSG00000127870	-5.00926	chr13	26719038	26723304	-
ENSG00000142856	-4.98533	chr1	63998427	63999124	-
ENSG00000136153	-4.96533	chr13	76301234	76334502	+
ENSG00000203832	-4.94907	chr1	148296668	148297328	-
ENSG00000101986	-4.94726	chrX	153031035	153031613	+
ENSG00000164659	-4.94104	chr7	86570701	86571333	-
ENSG00000164091	-4.90849	chr3	52324735	52324975	-
ENSG00000089127	-4.90092	chr12	113405979	113407136	+
ENSG00000214081	-4.89917	chr2	131443436	131447705	+
ENSG00000132109	-4.89706	chr11	4407493	4407536	-
ENSG00000169855	-4.89013	chr3	79068609	79174605	-
ENSG00000117399	-4.87297	chr1	43824677	43824683	+
ENSG00000008394	-4.84058	chr12	16747268	16750549	+
ENSG00000026950	-4.83544	chr6	26404783	26405585	+
ENSG00000235590	-4.83423	chr20	57452036	57456790	-
ENSG00000198431	-4.8165	chr12	104618679	104645304	+
ENSG00000237515	-4.81461	chr16	13005507	13010544	+
ENSG00000249395	-4.81319	chr8	76190732	76214530	-
ENSG00000080345	-4.80671	chr2	152349810	152349866	+
ENSG00000115306	-4.80605	chr2	54743478	54747466	+
ENSG00000124201	-4.7796	chr20	47859218	47860165	-
ENSG00000026950	-4.77679	chr6	26405876	26406136	+
ENSG00000103510	-4.70999	chr16	31141478	31141587	+
ENSG00000259495	-4.67563	chr15	80640126	80672218	-
ENSG00000042062	-4.67361	chr20	49225492	49225829	-
ENSG00000145191	-4.65939	chr3	184070598	184070820	+
ENSG00000164411	-4.55517	chr6	88010165	88032000	-
ENSG00000179832	-4.54626	chr8	145235243	145235327	+
ENSG00000180957	-4.54554	chr22	28392412	28393398	-
ENSG00000106541	-4.54456	chr7	16851379	16872879	-
ENSG00000177548	-4.54344	chr16	28922307	28922404	-
ENSG00000067715	-4.54114	chr12	79262691	79320376	+
ENSG00000101342	-4.53011	chr20	35515931	35517653	+
ENSG00000180229	-4.51343	chr15	20588709	20613648	-
ENSG00000089127	-4.48715	chr12	113376512	113379374	+
ENSG00000089127	-4.46583	chr12	113407560	113407766	+
ENSG00000135480	-4.44513	chr12	52627404	52628938	+
ENSG00000072609	-4.4291	chr12	133481480	133485361	-
ENSG00000161133	-4.41708	chr22	20723865	20724409	-
ENSG00000175265	-4.4061	chr15	34699936	34701825	-
ENSG00000177425	-4.40458	chr12	80172231	80172329	-
ENSG00000135480	-4.39492	chr12	52641995	52642374	+
ENSG00000235590	-4.3942	chr20	57460070	57463467	-
ENSG00000089127	-4.35918	chr12	113402213	113403548	+
ENSG00000235590	-4.34062	chr20	57458084	57459459	-
ENSG00000130787	-4.33358	chr12	123342796	123342895	+
ENSG00000137054	-4.32653	chr9	37486120	37486149	+
ENSG00000203832	-4.28984	chr1	148263253	148263903	-
ENSG00000181381	-4.28801	chr4	169362643	169369788	-
ENSG00000161091	-4.2701	chr19	3573345	3573553	-
ENSG00000182704	-4.26968	chr11	76494448	76495191	+
ENSG00000224505	-4.26581	chr17	43238310	43238444	-
ENSG00000175265	-4.26095	chr15	34729667	34781202	-
ENSG00000133138	-4.2542	chrX	106228473	106229212	+
ENSG00000197136	-4.25128	chr11	65387131	65387224	+
ENSG00000095066	-4.22844	chr19	12921022	12921130	-
ENSG00000089127	-4.21869	chr12	113384786	113385750	+
ENSG00000258188	-4.21668	chr14	19923123	19925239	+
ENSG00000105388	-4.19285	chr19	42261989	42265156	+
ENSG00000151025	-4.19208	chr10	25682773	25684839	+
ENSG00000164411	-4.1657	chr6	87994657	88001650	-
ENSG00000171587	-4.16169	chr21	41755511	41755578	-
ENSG00000182054	-4.14702	chr15	90628330	90628506	-
ENSG00000258188	-4.13534	chr14	19901892	19904258	+
ENSG00000043143	-4.1288	chr5	133860120	133861346	+
ENSG00000164035	-4.12341	chr4	101586917	101595175	-
ENSG00000154945	-4.12213	chr17	48774121	48774300	-
ENSG00000134326	-4.10951	chr2	7006176	7006540	-
ENSG00000235590	-4.09476	chr20	57442627	57451646	-
ENSG00000258188	-4.08907	chr14	19892052	19892137	+
ENSG00000072609	-4.068	chr12	133433281	133433986	-
ENSG00000258188	-4.06372	chr14	19913438	19918475	+
ENSG00000258188	-4.05222	chr14	19919629	19921358	+
ENSG00000180957	-4.03381	chr22	28331218	28336007	-
ENSG00000175826	-4.02002	chr17	7155915	7155941	-
ENSG00000140853	-4.017	chr16	57115522	57116328	+
ENSG00000181458	-4.01269	chr3	100211772	100237920	+
ENSG00000117906	-4.0055	chr15	77224326	77224701	+
ENSG00000164035	-4.00461	chr4	101596270	101699738	-
ENSG00000214176	-4.00138	chr17	62777157	62777551	-
ENSG00000179832	-4.00125	chr8	145313817	145314142	+
ENSG00000237515	-3.98912	chr16	13176371	13291462	+
ENSG00000122729	-3.98382	chr9	32418195	32418325	+
ENSG00000205890	-3.97712	chr16	3088013	3088308	+
ENSG00000145191	-3.9061	chr3	184295255	184295399	+
ENSG00000165704	-3.8961	chrX	133594368	133594380	+
ENSG00000235398	-3.8754	chr1	144280868	144281065	-
ENSG00000164880	-3.87495	chr7	1516554	1517185	-
ENSG00000179526	-3.87316	chr8	145159761	145159877	-
ENSG00000078081	-3.86742	chr3	182875920	182878644	-
ENSG00000237515	-3.85587	chr16	13291512	13297057	+
ENSG00000237188	-3.84983	chr1	146727582	146728184	+
ENSG00000237515	-3.84709	chr16	13010672	13137328	+
ENSG00000090273	-3.84595	chr1	27226957	27228772	+
ENSG00000258188	-3.84498	chr14	19896872	19901741	+
ENSG00000152253	-3.84236	chr2	169730193	169732581	-
ENSG00000181381	-3.83327	chr4	169392690	169392897	-
ENSG00000164091	-3.8294	chr3	52322036	52322598	-
ENSG00000109084	-3.82258	chr17	26646391	26646480	+
ENSG00000089127	-3.81181	chr12	113401262	113402039	+
ENSG00000173821	-3.80129	chr17	78234701	78237372	+
ENSG00000090266	-3.7937	chr7	140396642	140396714	+
ENSG00000152253	-3.78937	chr2	169733894	169741357	-
ENSG00000137807	-3.78869	chr15	69739289	69740130	+
ENSG00000091651	-3.77925	chr16	46728431	46728848	+
ENSG00000089127	-3.77359	chr12	113385904	113386665	+
ENSG00000117983	-3.7677	chr11	1255078	1255434	+
ENSG00000171587	-3.76691	chr21	41711342	41719596	-
ENSG00000100226	-3.75838	chr22	39132385	39132614	+
ENSG00000135249	-3.75499	chr7	105172804	105173270	+
ENSG00000225914	-3.74899	chr6	32223718	32230388	+
ENSG00000206341	-3.74789	chr6	29857381	29857483	+
ENSG00000089127	-3.73189	chr12	113387010	113388377	+
ENSG00000163029	-3.73037	chr2	17946411	17947845	-
ENSG00000139546	-3.7133	chr12	53895245	53895374	+
ENSG00000181222	-3.71203	chr17	7416242	7416339	+
ENSG00000258188	-3.69169	chr14	19904890	19912014	+
ENSG00000258188	-3.68831	chr14	19884897	19889385	+
ENSG00000169925	-3.68563	chr9	136919262	136919411	-
ENSG00000134291	-3.67989	chr12	48357487	48357640	+
ENSG00000204740	-3.67165	chr10	19492809	19493236	+
ENSG00000196912	-3.6696	chr2	98160325	98160419	-
ENSG00000148219	-3.66653	chr9	119491375	119495677	-
ENSG00000166579	-3.65763	chr17	8383636	8383719	+
ENSG00000254635	-3.65194	chr10	28821283	28821370	-
ENSG00000039650	-3.63931	chr19	50365865	50365946	-
ENSG00000135480	-3.61794	chr12	52640252	52640960	+
ENSG00000008710	-3.61778	chr16	2156025	2156091	-
ENSG00000180957	-3.61235	chr22	28336159	28374003	-
ENSG00000237515	-3.60923	chr16	13137433	13176236	+
ENSG00000216490	-3.60868	chr19	18284783	18284978	+
ENSG00000174501	-3.60398	chr2	96551992	96553672	-
ENSG00000091651	-3.59594	chr16	46723741	46724697	+
ENSG00000144283	-3.59504	chr2	159559972	159591239	+
ENSG00000237515	-3.59339	chr16	12996859	13002335	+
ENSG00000089127	-3.5793	chr12	113388780	113398875	+
ENSG00000140853	-3.57783	chr16	57104530	57108082	+
ENSG00000101639	-3.57323	chr18	13103587	13103873	+
ENSG00000197586	-3.53316	chr20	25176503	25176789	+
ENSG00000104447	-3.52829	chr8	116681710	116713162	-
ENSG00000099337	-3.51907	chr19	38817628	38817819	+
ENSG00000185864	-3.51319	chr16	21849091	21850425	-
ENSG00000070087	-3.50598	chr3	149701095	149702181	-
ENSG00000148219	-3.49966	chr9	119626012	119737486	-
ENSG00000179526	-3.48878	chr8	145154521	145154605	-
ENSG00000103496	-3.48699	chr16	31044397	31044415	+
ENSG00000258188	-3.47964	chr14	19921738	19923012	+
ENSG00000132002	-3.47702	chr19	14672933	14673336	-
ENSG00000068796	-3.46623	chr5	61699173	61699520	+
ENSG00000140853	-3.45522	chr16	57026356	57037764	+
ENSG00000013573	-3.45501	chr12	31237603	31237731	+
ENSG00000105388	-3.44485	chr19	42225096	42231153	+
ENSG00000180957	-3.42159	chr22	28382380	28385865	-
ENSG00000089159	-3.40314	chr12	120652801	120652905	-
ENSG00000204740	-3.40079	chr10	19493342	19493826	+
ENSG00000173611	-3.39751	chr9	127904956	127905663	-
ENSG00000218336	-3.39067	chr4	183693759	183694624	+
ENSG00000237188	-3.38492	chr1	146728216	146731490	+
ENSG00000130702	-3.37806	chr20	60887588	60887687	-
ENSG00000203697	-3.3779	chr1	223724380	223741976	-
ENSG00000104375	-3.37074	chr8	99425215	99425531	-
ENSG00000134575	-3.36678	chr11	47269906	47270035	-
ENSG00000235590	-3.35847	chr20	57439193	57442540	-
ENSG00000137449	-3.35828	chr4	15229584	15265020	+
ENSG00000196700	-3.35101	chr20	62594618	62594694	-
ENSG00000159131	-3.34939	chr21	34914669	34914853	-
ENSG00000130702	-3.34559	chr20	60887202	60887228	-
ENSG00000122729	-3.33658	chr9	32407427	32408511	+
ENSG00000170445	-3.31371	chr5	140070529	140070799	-
ENSG00000143368	-3.31094	chr1	149895621	149895732	-
ENSG00000183856	-3.29818	chr1	156498402	156498707	-
ENSG00000135480	-3.28925	chr12	52637325	52638155	+
ENSG00000120885	-3.28656	chr8	27471887	27472171	-
ENSG00000003756	-3.28126	chr3	50196721	50197007	+
ENSG00000166012	-3.2794	chr11	93475111	93475128	-
ENSG00000089127	-3.27675	chr12	113383141	113384547	+
ENSG00000140853	-3.27393	chr16	57048012	57050985	+
ENSG00000154153	-3.27226	chr5	16509107	16509451	-
ENSG00000188566	-3.272	chr9	140110640	140110723	+
ENSG00000259240	-3.25769	chr15	51503253	51504455	+
ENSG00000198556	-3.2575	chr7	99097947	99098345	+
ENSG00000091651	-3.25535	chr16	46725032	46726293	+
ENSG00000148219	-3.25338	chr9	119770538	119802097	-
ENSG00000181315	-3.25102	chr6	26658874	26659004	-
ENSG00000171587	-3.25041	chr21	41741172	41755009	-
ENSG00000196712	-3.24766	chr17	29661748	29661855	+
ENSG00000225855	-3.24103	chr1	155294734	155294892	-
ENSG00000067066	-3.23921	chr2	231333811	231334165	+
ENSG00000120549	-3.239	chr10	24738693	24755459	+
ENSG00000151338	-3.23743	chr14	37777294	37777553	+
ENSG00000235398	-3.23534	chr1	144461433	144463277	-
ENSG00000155066	-3.23074	chr2	95942095	95942341	+
ENSG00000258188	-3.2285	chr14	19921470	19921590	+
ENSG00000148120	-3.22544	chr9	97562589	97563038	+
ENSG00000166689	-3.22363	chr11	17034889	17035535	-
ENSG00000151014	-3.22092	chr4	139980761	139981477	+
ENSG00000145191	-3.21967	chr3	184106783	184107154	+
ENSG00000136153	-3.21764	chr13	76287388	76301164	+
ENSG00000130158	-3.2163	chr19	11333581	11333668	-
ENSG00000166855	-3.21324	chr15	65476822	65477412	-
ENSG00000091039	-3.21279	chr12	76783764	76784060	-
ENSG00000167778	-3.21054	chr12	53469003	53469519	-
ENSG00000095066	-3.20407	chr19	12924020	12924141	-
ENSG00000164035	-3.20259	chr4	101581826	101586803	-
ENSG00000100625	-3.19156	chr14	61189883	61189929	-
ENSG00000185304	-3.18801	chr2	88125471	88268127	-
ENSG00000059728	-3.17904	chr2	70139931	70142202	+
ENSG00000148219	-3.17562	chr9	119583062	119625861	-
ENSG00000085760	-3.15436	chr2	55470216	55470551	-
ENSG00000130640	-3.15209	chr10	135122967	135123279	-
ENSG00000013364	-3.15074	chr16	29853161	29853235	+
ENSG00000089127	-3.14626	chr12	113380108	113382280	+
ENSG00000162601	-3.14327	chr1	59134238	59134303	-
ENSG00000122729	-3.13812	chr9	32405601	32407258	+
ENSG00000162105	-3.12956	chr11	70348036	70348310	-
ENSG00000165806	-3.12317	chr10	115439108	115439425	+
ENSG00000167110	-3.11923	chr9	131038681	131038865	-
ENSG00000196834	-3.11842	chr2	131232132	131232479	-
ENSG00000109111	-3.11383	chr17	27028146	27028456	+
ENSG00000222038	-3.11318	chr2	131374811	131377617	+
ENSG00000219626	-3.10782	chr2	24299839	24300302	+
ENSG00000164035	-3.0985	chr4	101773837	101801160	-
ENSG00000156030	-3.09706	chr14	74225522	74226465	-
ENSG00000158169	-3.09536	chr9	98079176	98079410	-
ENSG00000186312	-3.09401	chrX	15693147	15693668	+
ENSG00000197879	-3.08398	chr17	1387597	1387883	-
ENSG00000138646	-3.08159	chr4	89389087	89389496	+
ENSG00000091651	-3.08123	chr16	46726457	46727004	+
ENSG00000113580	-3.0785	chr5	142784888	142788554	-
ENSG00000136279	-3.07268	chr7	44097879	44098027	+
ENSG00000239402	-3.07121	chr2	131193956	131195559	-
ENSG00000136045	-3.06794	chr12	108079748	108079818	+
ENSG00000183666	-3.06739	chr5	21405869	21459588	+
ENSG00000072609	-3.06661	chr12	133476954	133481383	-
ENSG00000167770	-3.05982	chr11	63767235	63767545	+
ENSG00000150995	-3.05885	chr3	4536190	4558159	+
ENSG00000174501	-3.05627	chr2	96561219	96561309	-
ENSG00000110713	-3.05194	chr11	3697606	3697738	-
ENSG00000182179	-3.04214	chr3	49845545	49845818	-
ENSG00000148219	-3.03208	chr9	119495802	119567910	-
ENSG00000137628	-3.02524	chr4	169195234	169196495	-
ENSG00000148219	-3.02053	chr9	119380751	119382588	-
ENSG00000234741	-3.02038	chr1	173837147	173837219	-
ENSG00000163946	-3.01843	chr3	56682921	56683012	-
ENSG00000117983	-3.01527	chr11	1255535	1255758	+
ENSG00000117983	-3.01416	chr11	1251037	1251234	+
ENSG00000137496	-3.00238	chr11	71715145	71715270	+
ENSG00000171587	-3.00201	chr21	41725670	41741025	-
ENSG00000206341	-2.99964	chr6	29856045	29856243	+
ENSG00000130811	-2.99873	chr19	10226496	10226642	-
ENSG00000240216	-2.99863	chr3	148993489	148994296	-
ENSG00000148219	-2.99056	chr9	119203071	119204731	-
ENSG00000205336	-2.98942	chr16	57665179	57665522	+
ENSG00000072609	-2.98852	chr12	133485772	133488055	-
ENSG00000062716	-2.98697	chr17	57808883	57812698	+
ENSG00000010292	-2.98537	chr12	6632168	6632365	+
ENSG00000258188	-2.98318	chr14	19919273	19919491	+
ENSG00000198130	-2.9823	chr2	191213757	191221242	-
ENSG00000196235	-2.98036	chr19	39949713	39949823	+
ENSG00000188554	-2.98012	chr17	41322960	41323218	+
ENSG00000025770	-2.97775	chr22	50956707	50957077	+
ENSG00000100023	-2.97707	chr22	22012751	22012931	+
ENSG00000071189	-2.97213	chr7	17937507	17937839	-
ENSG00000103067	-2.96677	chr16	68270487	68270747	-
ENSG00000062716	-2.96458	chr17	57814904	57816197	+
ENSG00000078061	-2.96012	chrX	47424632	47424650	+
ENSG00000177425	-2.95679	chr12	80169795	80172130	-
ENSG00000186086	-2.95436	chr1	108922214	108922599	+
ENSG00000120549	-2.95295	chr10	23984163	24166334	+
ENSG00000137496	-2.95112	chr11	71712370	71712450	+
ENSG00000132530	-2.94965	chr17	6663920	6665036	+
ENSG00000148219	-2.92606	chr9	119739064	119770370	-
ENSG00000140853	-2.90818	chr16	57038495	57046982	+
ENSG00000117983	-2.90634	chr11	1254000	1254242	+
ENSG00000102901	-2.90475	chr16	67880888	67881063	-
ENSG00000222038	-2.89283	chr2	131387592	131388981	+
ENSG00000140853	-2.88456	chr16	57056227	57057696	+
ENSG00000177628	-2.88447	chr1	155214024	155214296	-
ENSG00000068400	-2.88191	chrX	48846294	48846383	-
ENSG00000115271	-2.88155	chr2	163200785	163200847	+
ENSG00000182621	-2.88004	chr20	8943657	8945736	+
ENSG00000237188	-2.87377	chr1	146736243	146737590	+
ENSG00000203832	-2.86955	chr1	148310972	148311624	-
ENSG00000196950	-2.86865	chr2	196522005	196522172	+
ENSG00000115963	-2.86724	chr2	151347432	151395491	-
ENSG00000184305	-2.86376	chr4	91549383	91563090	+
ENSG00000148219	-2.86299	chr9	120039565	120053604	-
ENSG00000180957	-2.85867	chr22	28379839	28381236	-
ENSG00000115419	-2.85387	chr2	191788709	191789268	+
ENSG00000132530	-2.85375	chr17	6662331	6662574	+
ENSG00000235398	-2.85294	chr1	144457653	144459829	-
ENSG00000079257	-2.85255	chr3	158364086	158364531	-
ENSG00000134321	-2.84421	chr2	7030456	7033801	+
ENSG00000137628	-2.844	chr4	169232218	169232406	-
ENSG00000146540	-2.84324	chr7	1096188	1096292	-
ENSG00000183486	-2.84168	chr21	42771693	42772791	+
ENSG00000167702	-2.83612	chr8	145692493	145692585	+
ENSG00000012983	-2.83534	chr14	50971846	50998659	-
ENSG00000031003	-2.8349	chr5	137374295	137374887	-
ENSG00000148219	-2.83178	chr9	119414072	119448975	-
ENSG00000138771	-2.83113	chr4	77494785	77496703	+
ENSG00000130635	-2.82031	chr9	137630361	137630591	+
ENSG00000196365	-2.81216	chr19	5696181	5696259	-
ENSG00000115239	-2.8107	chr2	54014509	54014622	-
ENSG00000140262	-2.80879	chr15	57544690	57545459	+
ENSG00000120549	-2.80846	chr10	24166424	24296153	+
ENSG00000175354	-2.80793	chr18	12818999	12819212	-
ENSG00000180957	-2.80511	chr22	28390641	28392122	-
ENSG00000187535	-2.80435	chr16	1573701	1573828	-
ENSG00000148219	-2.80121	chr9	119943479	119959396	-
ENSG00000259240	-2.79862	chr15	51630105	51630633	+
ENSG00000145016	-2.79361	chr3	197476945	197477037	-
ENSG00000152061	-2.7925	chr1	174670003	174670157	+
ENSG00000135480	-2.79203	chr12	52635755	52636795	+
ENSG00000197774	-2.78839	chr16	1825430	1825569	+
ENSG00000259240	-2.78494	chr15	51510852	51513575	+
ENSG00000171617	-2.78224	chr5	73981384	73985152	-
ENSG00000184305	-2.77573	chr4	91614649	91645064	+
ENSG00000038358	-2.77463	chr16	67913874	67913965	+
ENSG00000183741	-2.77123	chr22	39267950	39268126	-
ENSG00000140853	-2.77094	chr16	57075977	57077426	+
ENSG00000136147	-2.77065	chr13	50070231	50070371	+
ENSG00000143429	-2.7687	chr2	91845911	91847934	-
ENSG00000075151	-2.76681	chr1	21503122	21503214	-
ENSG00000259240	-2.76515	chr15	51534461	51534964	+
ENSG00000129566	-2.76347	chr14	20846395	20846538	-
ENSG00000117983	-2.76343	chr11	1249011	1249749	+
ENSG00000124275	-2.75765	chr5	7861376	7861597	+
ENSG00000196141	-2.75474	chr2	201171324	201171430	+
ENSG00000204371	-2.75356	chr6	31855436	31855555	-
ENSG00000258188	-2.75122	chr14	19918662	19919133	+
ENSG00000111799	-2.731	chr6	75801105	75801205	-
ENSG00000148219	-2.73049	chr9	119463579	119488049	-
ENSG00000111859	-2.72911	chr6	11334794	11352389	-
ENSG00000184305	-2.72887	chr4	91604274	91614539	+
ENSG00000082898	-2.72624	chr2	61765418	61765626	-
ENSG00000198106	-2.72491	chr16	29448643	29448817	+
ENSG00000146830	-2.72368	chr7	100285029	100285127	-
ENSG00000176248	-2.72236	chr9	140082555	140082867	-
ENSG00000130702	-2.72082	chr20	60893706	60893898	-
ENSG00000259240	-2.71907	chr15	51570359	51571123	+
ENSG00000116793	-2.7161	chr1	114242421	114242496	-
ENSG00000188738	-2.71455	chr2	186625830	186626698	+
ENSG00000185507	-2.71316	chr11	614534	614782	-
ENSG00000137449	-2.71089	chr4	15095718	15229471	+
ENSG00000072310	-2.70886	chr17	17717083	17717149	-
ENSG00000148219	-2.70855	chr9	119738467	119738979	-
ENSG00000132680	-2.70418	chr1	155903640	155904126	-
ENSG00000234719	-2.70235	chr16	12059311	12060051	-
ENSG00000148341	-2.70094	chr9	131776229	131776689	-
ENSG00000114861	-2.70037	chr3	71352011	71353829	-
ENSG00000130702	-2.70009	chr20	60885885	60885957	-
ENSG00000241343	-2.69978	chrX	100646034	100646101	+
ENSG00000043143	-2.69458	chr5	133861976	133862326	+
ENSG00000196208	-2.69133	chr2	11680234	11680730	+
ENSG00000205413	-2.68842	chr7	92735418	92744107	-
ENSG00000259240	-2.68613	chr15	51569584	51570179	+
ENSG00000141337	-2.68337	chr17	66508283	66508542	+
ENSG00000142856	-2.68248	chr1	63989305	63991242	-
ENSG00000084774	-2.67853	chr2	27463090	27463132	+
ENSG00000152601	-2.67693	chr3	151987196	151987216	+
ENSG00000184305	-2.67655	chr4	91645142	91648354	+
ENSG00000122779	-2.6758	chr7	138145657	138145809	+
ENSG00000042062	-2.67576	chr20	49232617	49236522	-
ENSG00000180957	-2.67569	chr22	28386800	28388456	-
ENSG00000062716	-2.67561	chr17	57842499	57851114	+
ENSG00000143799	-2.67552	chr1	226580493	226580617	-
ENSG00000175467	-2.67379	chr11	65746160	65746263	+
ENSG00000188738	-2.66951	chr2	186621005	186625714	+
ENSG00000234741	-2.66372	chr1	173838020	173838062	-
ENSG00000188738	-2.66301	chr2	186612150	186618448	+
ENSG00000186481	-2.65573	chr18	14232636	14234685	+
ENSG00000088340	-2.65164	chr20	34187036	34187487	-
ENSG00000124181	-2.65163	chr20	39792662	39792720	+
ENSG00000184305	-2.64875	chr4	91585086	91604146	+
ENSG00000132530	-2.6479	chr17	6663200	6663724	+
ENSG00000124406	-2.64634	chr4	42466817	42466909	-
ENSG00000117226	-2.64589	chr1	89477710	89478867	-
ENSG00000204740	-2.6431	chr10	19494194	19498196	+
ENSG00000156030	-2.63841	chr14	74193410	74193532	-
ENSG00000168280	-2.63763	chr2	149798172	149798448	+
ENSG00000163029	-2.62969	chr2	17950078	17952342	-
ENSG00000169762	-2.62846	chr4	16191893	16191961	-
ENSG00000186812	-2.62687	chr18	32822964	32823115	+
ENSG00000257261	-2.62515	chr12	46777496	46777889	+
ENSG00000095066	-2.6239	chr19	12911883	12911972	-
ENSG00000180900	-2.62335	chr8	144885741	144885816	-
ENSG00000099290	-2.6232	chr10	51854967	51855358	+
ENSG00000188738	-2.62239	chr2	186628016	186629228	+
ENSG00000204351	-2.61948	chr6	31936315	31936399	+
ENSG00000132694	-2.61798	chr1	156911225	156911655	-
ENSG00000237188	-2.61364	chr1	146724390	146726524	+
ENSG00000171132	-2.60894	chr2	46205779	46206114	+
ENSG00000259240	-2.60807	chr15	51504758	51507228	+
ENSG00000148219	-2.60795	chr9	119977021	120039263	-
ENSG00000186522	-2.60459	chr2	110303119	110303347	-
ENSG00000139546	-2.6015	chr12	53898253	53898395	+
ENSG00000115419	-2.59948	chr2	191800015	191818290	+
ENSG00000072609	-2.59789	chr12	133464518	133464705	-
ENSG00000146555	-2.59753	chr7	4089095	4091269	+
ENSG00000186086	-2.59453	chr1	109001731	109002554	+
ENSG00000180229	-2.59032	chr15	20644908	20645726	-
ENSG00000235590	-2.5875	chr20	57432246	57438582	-
ENSG00000125844	-2.58575	chr20	17608027	17608148	-
ENSG00000164659	-2.58549	chr7	86537087	86537762	-
ENSG00000139865	-2.57907	chr14	38295552	38296400	+
ENSG00000101654	-2.57649	chr18	13726728	13726767	+
ENSG00000171853	-2.57486	chr2	3425557	3425651	+
ENSG00000141140	-2.57431	chr17	34890046	34890499	-
ENSG00000038358	-2.57241	chr16	67913040	67913139	+
ENSG00000083223	-2.56985	chr9	88919862	88920106	-
ENSG00000070087	-2.56859	chr3	149740598	149757000	-
ENSG00000101901	-2.56854	chrX	110924652	110924890	+
ENSG00000257337	-2.56662	chr12	53447798	53447810	-
ENSG00000182087	-2.56604	chr19	1013638	1014190	-
ENSG00000166949	-2.55909	chr15	67356282	67358182	+
ENSG00000135480	-2.55408	chr12	52681505	52681767	+
ENSG00000148219	-2.55101	chr9	120053792	120176774	-
ENSG00000144579	-2.54828	chr2	219264880	219265030	+
ENSG00000172893	-2.54684	chr11	71163203	71163739	-
ENSG00000148219	-2.54671	chr9	119375884	119380602	-
ENSG00000071626	-2.54435	chr19	1430006	1430220	+
ENSG00000004399	-2.54012	chr3	129304924	129305014	-
ENSG00000237188	-2.53532	chr1	146714700	146724277	+
ENSG00000044115	-2.53529	chr5	137946778	137956017	+
ENSG00000142546	-2.53484	chr19	50060250	50060337	-
ENSG00000161011	-2.53008	chr5	179246037	179247103	+
ENSG00000219626	-2.52767	chr2	24308731	24310135	+
ENSG00000167770	-2.52728	chr11	63767815	63768586	+
ENSG00000222041	-2.52528	chr2	87777553	87777640	+
ENSG00000067715	-2.52209	chr12	79320500	79349241	+
ENSG00000177239	-2.5212	chr9	140002594	140002839	+
ENSG00000138834	-2.51699	chr16	1808996	1809951	+
ENSG00000183091	-2.51612	chr2	152432868	152435851	-
ENSG00000152939	-2.51348	chr5	68710997	68711055	+
ENSG00000233369	-2.50842	chr7	72616180	72617462	+
ENSG00000128159	-2.50438	chr22	50657638	50657716	-
ENSG00000157764	-2.50285	chr7	140534672	140549910	-
ENSG00000005156	-2.49773	chr17	33318856	33318976	+
ENSG00000124275	-2.49757	chr5	7857005	7859271	+
ENSG00000137628	-2.49554	chr4	169194549	169195084	-
ENSG00000096433	-2.49441	chr6	33652465	33652550	+
ENSG00000183486	-2.49333	chr21	42778925	42779917	+
ENSG00000130702	-2.49277	chr20	60888066	60888143	-
ENSG00000133195	-2.49273	chr17	70645100	70645308	-
ENSG00000172534	-2.49156	chrX	153214837	153215003	-
ENSG00000091140	-2.49154	chr7	107564532	107564674	+
ENSG00000088038	-2.48923	chr19	54656062	54656164	+
ENSG00000109536	-2.48768	chr4	190862226	190862987	+
ENSG00000214193	-2.48433	chr1	36787379	36787631	+
ENSG00000177728	-2.48273	chr17	73490889	73490968	+
ENSG00000148219	-2.4816	chr9	119382722	119413806	-
ENSG00000101104	-2.48153	chr20	43571854	43572093	+
ENSG00000132640	-2.48102	chr20	11871602	11871974	+
ENSG00000166377	-2.47964	chr18	77096711	77097278	+
ENSG00000091651	-2.47928	chr16	46730131	46731369	+
ENSG00000175265	-2.47794	chr15	34828211	34829544	-
ENSG00000204463	-2.4752	chr6	31608083	31608161	-
ENSG00000042062	-2.47405	chr20	49237614	49247274	-
ENSG00000078808	-2.46999	chr1	1162699	1163847	-
ENSG00000142856	-2.46787	chr1	63919645	63920050	-
ENSG00000130702	-2.46358	chr20	60892079	60892400	-
ENSG00000196700	-2.46216	chr20	62610995	62611206	-
ENSG00000171587	-2.45986	chr21	41710303	41711045	-
ENSG00000008394	-2.45788	chr12	16720517	16726444	+
ENSG00000105388	-2.45189	chr19	42214002	42218889	+
ENSG00000163632	-2.45082	chr3	63821066	63821976	+
ENSG00000130635	-2.45005	chr9	137658899	137659155	+
ENSG00000251026	-2.44976	chr5	103417648	103434574	+
ENSG00000227400	-2.44788	chr2	154278477	154279949	-
ENSG00000163029	-2.44752	chr2	17954566	17955537	-
ENSG00000115694	-2.44722	chr2	242437102	242437649	-
ENSG00000161133	-2.44432	chr22	20721024	20721837	-
ENSG00000171720	-2.44239	chr5	141016197	141016302	-
ENSG00000257923	-2.44199	chr7	101926068	101926312	+
ENSG00000137628	-2.43874	chr4	169145536	169146679	-
ENSG00000062822	-2.43779	chr19	50906476	50906749	+
ENSG00000062716	-2.43759	chr17	57886237	57889030	+
ENSG00000203832	-2.43571	chr1	148301438	148302088	-
ENSG00000125755	-2.43494	chr19	46318955	46319108	-
ENSG00000134215	-2.43282	chr1	108115994	108116668	-
ENSG00000104872	-2.43039	chr19	49949680	49949807	-
ENSG00000185420	-2.42922	chr1	246518396	246518482	-
ENSG00000003402	-2.42812	chr2	202014166	202014188	+
ENSG00000166887	-2.42627	chr15	42454870	42455547	-
ENSG00000122359	-2.42604	chr10	81926740	81926981	-
ENSG00000196235	-2.42459	chr19	39963754	39963842	+
ENSG00000163632	-2.42429	chr3	63823738	63823776	+
ENSG00000062716	-2.4238	chr17	57807378	57808743	+
ENSG00000103510	-2.42247	chr16	31129213	31129398	+
ENSG00000115306	-2.42006	chr2	54773814	54785530	+
ENSG00000171219	-2.41981	chr11	64603768	64603898	-
ENSG00000141503	-2.41823	chr17	4797388	4797468	+
ENSG00000145390	-2.41586	chr4	120194485	120194786	+
ENSG00000120509	-2.41572	chrX	69508023	69508279	-
ENSG00000164035	-2.41348	chr4	101595428	101596204	-
ENSG00000148219	-2.41204	chr9	119802244	119858322	-
ENSG00000196074	-2.41158	chr20	58440920	58441347	-
ENSG00000102226	-2.40548	chrX	47092932	47093170	+
ENSG00000204371	-2.40276	chr6	31856053	31856139	-
ENSG00000107281	-2.40264	chr9	139935189	139935264	-
ENSG00000237188	-2.40263	chr1	146656209	146657837	+
ENSG00000110080	-2.40206	chr11	126294918	126295532	+
ENSG00000007384	-2.40199	chr16	108758	108971	-
ENSG00000117399	-2.4013	chr1	43825067	43825160	+
ENSG00000068308	-2.40081	chrX	48780572	48780909	-
ENSG00000148219	-2.40058	chr9	119188367	119199501	-
ENSG00000124275	-2.39927	chr5	7866096	7866758	+
ENSG00000070366	-2.3977	chr17	2139931	2140090	-
ENSG00000140009	-2.39742	chr14	64749793	64760750	-
ENSG00000171587	-2.3974	chr21	41756065	41756505	-
ENSG00000172889	-2.39455	chr9	139566540	139566715	+
ENSG00000259240	-2.39229	chr15	51529206	51534386	+
ENSG00000164035	-2.3914	chr4	101737239	101773793	-
ENSG00000158169	-2.3899	chr9	98009798	98011408	-
ENSG00000175175	-2.38968	chr17	56913355	56975136	+
ENSG00000094880	-2.38889	chr5	137548752	137548840	-
ENSG00000196604	-2.38749	chr2	130872627	130872756	-
ENSG00000203832	-2.38569	chr1	148306198	148306858	-
ENSG00000164609	-2.38444	chr5	159832142	159833355	-
ENSG00000042088	-2.38407	chr14	90422314	90422336	+
ENSG00000145191	-2.38326	chr3	184064588	184064722	+
ENSG00000137496	-2.38297	chr11	71716415	71716590	+
ENSG00000027001	-2.38237	chr13	24443587	24444151	-
ENSG00000198586	-2.38141	chr2	172016337	172016799	-
ENSG00000049323	-2.38103	chr2	33359572	33359663	+
ENSG00000178209	-2.38033	chr8	145004230	145004311	-
ENSG00000167460	-2.37792	chr19	16187507	16187830	+
ENSG00000092098	-2.37784	chr14	24629169	24629319	+
ENSG00000213923	-2.37773	chr22	38694209	38694585	-
ENSG00000111845	-2.37708	chr6	10702722	10702797	+
ENSG00000185359	-2.37606	chr17	79667630	79667724	+
ENSG00000171843	-2.37374	chr9	20620833	20621771	-
ENSG00000163811	-2.37151	chr2	29117789	29117951	+
ENSG00000105388	-2.36589	chr19	42222301	42223848	+
ENSG00000163029	-2.36373	chr2	17952365	17952462	-
ENSG00000187555	-2.36234	chr16	9029615	9029657	-
ENSG00000241168	-2.36058	chr3	162744286	162833216	+
ENSG00000130175	-2.35697	chr19	11560802	11561243	+
ENSG00000166135	-2.35566	chr10	102289263	102289523	+
ENSG00000054654	-2.35489	chr14	64691265	64691700	+
ENSG00000149531	-2.35463	chr20	29612127	29612260	+
ENSG00000237188	-2.35309	chr1	146726631	146727467	+
ENSG00000070087	-2.35182	chr3	149757046	149768451	-
ENSG00000132382	-2.35139	chr17	4446036	4446207	-
ENSG00000103197	-2.35091	chr16	2098066	2098202	+
ENSG00000182621	-2.34834	chr20	8910685	8942842	+
ENSG00000104859	-2.3468	chr19	45561511	45562525	+
ENSG00000137496	-2.34518	chr11	71715862	71716278	+
ENSG00000092621	-2.34367	chr1	120266064	120266941	+
ENSG00000187257	-2.34316	chr7	77407763	77407846	+
ENSG00000167978	-2.34281	chr16	2822103	2822322	+
ENSG00000164366	-2.34049	chr5	216807	216843	-
ENSG00000130706	-2.34045	chr20	60882508	60882651	+
ENSG00000079257	-2.33995	chr3	158384175	158384202	-
ENSG00000196604	-2.33929	chr2	130885437	130886644	-
ENSG00000115419	-2.33889	chr2	191746294	191746638	+
ENSG00000117983	-2.33691	chr11	1252790	1253225	+
ENSG00000096968	-2.3364	chr9	4985173	4985244	+
ENSG00000151338	-2.33621	chr14	37777724	37838721	+
ENSG00000213918	-2.33142	chr16	3725398	3725410	+
ENSG00000232233	-2.33072	chr3	186541410	186542230	-
ENSG00000168014	-2.33029	chr11	73802409	73803460	-
ENSG00000203697	-2.32946	chr1	223803643	223803656	-
ENSG00000160746	-2.32925	chr3	43732531	43732748	-
ENSG00000126254	-2.32866	chr19	36120183	36120421	+
ENSG00000156261	-2.32864	chr21	30445753	30445826	-
ENSG00000258188	-2.32848	chr14	19884029	19884774	+
ENSG00000162924	-2.32743	chr2	61145430	61145528	+
ENSG00000087152	-2.32575	chr17	42287841	42288159	-
ENSG00000130816	-2.3253	chr19	10247956	10248142	-
ENSG00000128487	-2.32524	chr17	20013875	20015136	+
ENSG00000086015	-2.32486	chr1	46488643	46488904	+
ENSG00000206337	-2.32465	chr6	31433586	31444803	+
ENSG00000179889	-2.32401	chr16	15201024	15201186	+
ENSG00000171219	-2.32363	chr11	64602435	64602518	-
ENSG00000174938	-2.3233	chr16	29888271	29888591	-
ENSG00000149782	-2.3215	chr11	64031069	64031162	+
ENSG00000173848	-2.32012	chr10	5468684	5471132	+
ENSG00000167491	-2.31883	chr19	19612852	19613139	+
ENSG00000075240	-2.31851	chr22	47059069	47059734	+
ENSG00000248333	-2.3181	chr1	1571843	1572043	-
ENSG00000222038	-2.31453	chr2	131396262	131401555	+
ENSG00000114982	-2.31384	chr2	97293679	97293764	-
ENSG00000116688	-2.31304	chr1	12066750	12067109	+
ENSG00000173821	-2.31284	chr17	78355085	78355346	+
ENSG00000140853	-2.3125	chr16	57057765	57059279	+
ENSG00000145555	-2.30927	chr5	16684044	16685846	-
ENSG00000087074	-2.30923	chr19	49375908	49376481	+
ENSG00000188157	-2.30864	chr1	981729	981776	+
ENSG00000249395	-2.30818	chr8	76236551	76236799	-
ENSG00000074370	-2.308	chr17	3854683	3854874	-
ENSG00000089154	-2.30774	chr12	120593303	120593395	-
ENSG00000138764	-2.30497	chr4	78078659	78079449	+
ENSG00000259240	-2.30448	chr15	51329878	51348794	+
ENSG00000198722	-2.30357	chr9	35396934	35397163	+
ENSG00000182095	-2.30189	chr7	5348580	5348762	-
ENSG00000095066	-2.30171	chr19	12963209	12969175	-
ENSG00000115415	-2.30127	chr2	191883805	191884925	-
ENSG00000170525	-2.30106	chr10	6188459	6191585	+
ENSG00000071859	-2.30027	chrX	153678667	153678771	+
ENSG00000187535	-2.30022	chr16	1570048	1570131	-
ENSG00000240216	-2.29875	chr3	149002969	149006271	-
ENSG00000141556	-2.29872	chr17	80788753	80788894	+
ENSG00000112159	-2.2975	chr6	90385502	90385820	-
ENSG00000174501	-2.29617	chr2	96559472	96559960	-
ENSG00000166377	-2.29531	chr18	76855762	76856475	+
ENSG00000119969	-2.29522	chr10	96334205	96334310	+
ENSG00000104884	-2.29108	chr19	45872004	45872187	-
ENSG00000090661	-2.29032	chr19	8319500	8320490	+
ENSG00000151276	-2.286	chr3	65573324	65573328	-
ENSG00000237188	-2.2853	chr1	146697465	146714290	+
ENSG00000114650	-2.28504	chr3	47458697	47458793	-
ENSG00000164035	-2.28478	chr4	101700234	101712326	-
ENSG00000084774	-2.28429	chr2	27440501	27440744	+
ENSG00000124275	-2.28356	chr5	7859652	7861261	+
ENSG00000108963	-2.28311	chr17	1939980	1940128	+
ENSG00000259240	-2.28232	chr15	51571324	51572050	+
ENSG00000148219	-2.28175	chr9	119861385	119903604	-
ENSG00000225377	-2.2784	chr20	328156	328743	-
ENSG00000163029	-2.27835	chr2	17952554	17953900	-
ENSG00000196141	-2.27791	chr2	201242842	201242863	+
ENSG00000127511	-2.27679	chr19	16987039	16987296	+
ENSG00000138074	-2.27677	chr2	27435475	27435496	-
ENSG00000126001	-2.27622	chr20	34095680	34095863	+
ENSG00000115234	-2.27527	chr2	27593673	27594119	+
ENSG00000259240	-2.27426	chr15	51535261	51547714	+
ENSG00000196227	-2.27127	chr20	58508908	58511893	+
ENSG00000135333	-2.27102	chr6	93973633	93974311	-
ENSG00000163632	-2.26747	chr3	63822034	63823651	+
ENSG00000154380	-2.26693	chr1	225695719	225696090	-
ENSG00000196427	-2.26613	chr1	108786418	108786520	-
ENSG00000187535	-2.26557	chr16	1574696	1574774	-
ENSG00000166377	-2.26192	chr18	77105840	77107769	+
ENSG00000155363	-2.26048	chr1	113217351	113217358	+
ENSG00000141337	-2.25976	chr17	66489811	66507920	+
ENSG00000059728	-2.25847	chr2	70132707	70139826	+
ENSG00000103356	-2.25798	chr16	23540953	23541064	-
ENSG00000062822	-2.25773	chr19	50910431	50910583	+
ENSG00000197136	-2.25546	chr11	65402919	65402999	+
ENSG00000080345	-2.25448	chr2	152362084	152362461	+
ENSG00000108799	-2.25323	chr17	40861674	40861863	-
ENSG00000170571	-2.25274	chr5	49724061	49724292	-
ENSG00000232480	-2.25174	chr1	218517804	218518516	-
ENSG00000182774	-2.25025	chr15	83231124	83240093	-
ENSG00000076242	-2.24964	chr3	37053353	37053501	+
ENSG00000219626	-2.24954	chr2	24338481	24342446	+
ENSG00000174306	-2.24893	chr20	39897723	39898050	-
ENSG00000204371	-2.24666	chr6	31856283	31856375	-
ENSG00000166689	-2.24651	chr11	16877258	16877349	-
ENSG00000163728	-2.24593	chr3	180320210	180320293	+
ENSG00000141027	-2.24315	chr17	16054930	16055259	-
ENSG00000032742	-2.23972	chr13	21165820	21166473	+
ENSG00000171853	-2.23963	chr2	3461952	3462083	+
ENSG00000165671	-2.23945	chr5	176560953	176561173	+
ENSG00000114861	-2.23941	chr3	71021331	71021705	-
ENSG00000151092	-2.2394	chr3	25825042	25825533	-
ENSG00000005007	-2.23663	chr19	18967829	18968128	+
ENSG00000110172	-2.23556	chr11	89936043	89936475	-
ENSG00000148120	-2.23456	chr9	97525693	97535283	+
ENSG00000151092	-2.23273	chr3	25761126	25761504	-
ENSG00000139865	-2.2327	chr14	38218606	38218918	+
ENSG00000130787	-2.23218	chr12	123345331	123345462	+
ENSG00000179832	-2.23185	chr8	145202979	145203547	+
ENSG00000078081	-2.22955	chr3	182872179	182875900	-
ENSG00000148219	-2.22873	chr9	119309713	119309815	-
ENSG00000049656	-2.22835	chr5	1344566	1344794	-
ENSG00000152253	-2.22806	chr2	169746043	169746827	-
ENSG00000115419	-2.22494	chr2	191795294	191796270	+
ENSG00000067715	-2.22468	chr12	79371711	79389538	+
ENSG00000235398	-2.22376	chr1	144284409	144284621	-
ENSG00000177943	-2.22342	chr9	139750071	139750183	+
ENSG00000095066	-2.22258	chr19	12954421	12958048	-
ENSG00000131653	-2.22082	chr16	2226385	2226560	+
ENSG00000065485	-2.21992	chr3	122786053	122786194	+
ENSG00000103335	-2.21931	chr16	88803147	88803207	-
ENSG00000259240	-2.21749	chr15	51507429	51507899	+
ENSG00000035681	-2.21677	chr8	59514094	59514616	-
ENSG00000121879	-2.21163	chr3	178937523	178937736	+
ENSG00000008394	-2.21065	chr12	16742514	16747070	+
ENSG00000204351	-2.20868	chr6	31931510	31931689	+
ENSG00000182446	-2.20468	chr17	79604432	79604543	-
ENSG00000184305	-2.20366	chr4	91570775	91584995	+
ENSG00000146540	-2.20115	chr7	1095119	1095739	-
ENSG00000182446	-2.19955	chr17	79606203	79609332	-
ENSG00000114861	-2.1991	chr3	71345596	71345600	-
ENSG00000137944	-2.19847	chr1	89430395	89430511	-
ENSG00000172890	-2.19797	chr11	71214349	71214590	+
ENSG00000198707	-2.19767	chr12	88524342	88524941	-
ENSG00000259240	-2.19696	chr15	51397473	51500253	+
ENSG00000146555	-2.19625	chr7	4167128	4169316	+
ENSG00000112419	-2.19586	chr6	143876367	143878667	+
ENSG00000100403	-2.19549	chr22	41752812	41753180	+
ENSG00000168036	-2.19437	chr3	41237197	41240135	+
ENSG00000182199	-2.19399	chr12	57624039	57624057	+
ENSG00000171298	-2.193	chr17	78085899	78086182	+
ENSG00000213741	-2.19273	chr14	50053094	50053296	-
ENSG00000070061	-2.19106	chr9	111637250	111637912	-
ENSG00000130529	-2.19049	chr19	49661147	49661448	+
ENSG00000186001	-2.18989	chr3	197610247	197610411	+
ENSG00000103335	-2.18846	chr16	88789559	88789633	-
ENSG00000185630	-2.18838	chr1	164524956	164528436	+
ENSG00000188738	-2.18729	chr2	186626744	186627909	+
ENSG00000124067	-2.18519	chr16	67979774	67979853	-
ENSG00000064270	-2.18343	chr16	84492794	84492864	+
ENSG00000145191	-2.18019	chr3	184041029	184041192	+
ENSG00000181315	-2.17897	chr6	26659079	26659668	-
ENSG00000027075	-2.17881	chr14	61919621	61919943	+
ENSG00000114861	-2.17869	chr3	71353911	71354822	-
ENSG00000205534	-2.17749	chr16	29550408	29550582	-
ENSG00000042062	-2.1773	chr20	49231322	49232538	-
ENSG00000122729	-2.17598	chr9	32386436	32405482	+
ENSG00000078043	-2.17557	chr18	44486278	44487460	-
ENSG00000184305	-2.17544	chr4	91563622	91570658	+
ENSG00000153165	-2.17399	chr2	107049474	107049561	-
ENSG00000130827	-2.17356	chrX	153696567	153696645	+
ENSG00000146247	-2.17346	chr6	79787630	79787745	-
ENSG00000092929	-2.16999	chr17	73826232	73826442	-
ENSG00000206341	-2.16983	chr6	29858073	29858215	+
ENSG00000124006	-2.16925	chr2	220417746	220418295	-
ENSG00000120948	-2.16665	chr1	11085548	11085607	+
ENSG00000242086	-2.16664	chr3	195408172	195408406	+
ENSG00000139618	-2.16554	chr13	32900419	32900635	+
ENSG00000214081	-2.16353	chr2	131447896	131449107	+
ENSG00000148337	-2.16348	chr9	130928685	130928899	-
ENSG00000062716	-2.16245	chr17	57816308	57842331	+
ENSG00000105388	-2.16172	chr19	42260867	42261805	+
ENSG00000218336	-2.16132	chr4	183695084	183696070	+
ENSG00000005700	-2.15938	chr6	82921121	82921206	-
ENSG00000160606	-2.15755	chr17	27052581	27052914	-
ENSG00000254166	-2.15498	chr8	128200129	128200289	-
ENSG00000259240	-2.15452	chr15	51508184	51510650	+
ENSG00000083312	-2.15349	chr5	72112579	72112619	+
ENSG00000122034	-2.1534	chr13	28008752	28008793	+
ENSG00000104884	-2.15285	chr19	45867805	45868095	-
ENSG00000086015	-2.15159	chr1	46496962	46497062	+
ENSG00000138646	-2.14896	chr4	89378685	89379043	+
ENSG00000162298	-2.14746	chr11	64901089	64901724	-
ENSG00000079462	-2.14732	chr19	42806191	42806249	-
ENSG00000136205	-2.14627	chr7	47323463	47331552	-
ENSG00000152061	-2.14548	chr1	174926686	174927027	+
ENSG00000197448	-2.14546	chr7	142941369	142952356	+
ENSG00000181222	-2.14387	chr17	7415909	7416092	+
ENSG00000079691	-2.14341	chr6	25435590	25435710	+
ENSG00000124126	-2.14318	chr20	47244153	47244398	-
ENSG00000164880	-2.14293	chr7	1538797	1538890	-
ENSG00000115216	-2.14047	chr2	27651598	27652049	+
ENSG00000135968	-2.13838	chr2	109092091	109092207	+
ENSG00000166377	-2.1381	chr18	77089302	77090011	+
ENSG00000140525	-2.13672	chr15	89787298	89787480	+
ENSG00000164327	-2.13476	chr5	38949529	38949813	-
ENSG00000259240	-2.13466	chr15	51572212	51585810	+
ENSG00000198130	-2.13338	chr2	191184771	191208195	-
ENSG00000134748	-2.13251	chr1	52880319	52880433	+
ENSG00000135976	-2.1291	chr2	97817676	97818240	+
ENSG00000203832	-2.12884	chr1	148268013	148268675	-
ENSG00000167114	-2.12873	chr9	131112660	131112762	+
ENSG00000001617	-2.12854	chr3	50223781	50224045	+
ENSG00000080345	-2.12836	chr2	152348795	152348900	+
ENSG00000087274	-2.12817	chr4	2845751	2845876	+
ENSG00000108963	-2.12725	chr17	1943899	1943965	+
ENSG00000010404	-2.1269	chrX	148613587	148614354	-
ENSG00000141664	-2.12422	chr18	60231868	60232234	+
ENSG00000182473	-2.12381	chr17	74082973	74083357	-
ENSG00000151014	-2.12372	chr4	139976732	139978373	+
ENSG00000136205	-2.12293	chr7	47341870	47342547	-
ENSG00000188738	-2.1227	chr2	186652936	186653369	+
ENSG00000168439	-2.12092	chr11	63970700	63970921	+
ENSG00000206149	-2.12084	chr15	28912609	28912706	+
ENSG00000198911	-2.11952	chr22	42300978	42301443	+
ENSG00000167608	-2.11872	chr19	54664386	54664614	-
ENSG00000204371	-2.11842	chr6	31854459	31854551	-
ENSG00000124275	-2.11784	chr5	7851698	7856899	+
ENSG00000103496	-2.1176	chr16	31045156	31045333	+
ENSG00000204673	-2.11603	chr19	50374973	50375068	-
ENSG00000237188	-2.11572	chr1	146731700	146736080	+
ENSG00000132694	-2.11427	chr1	156905850	156905922	-
ENSG00000197969	-2.11389	chr9	79834997	79835192	+
ENSG00000130816	-2.11246	chr19	10260333	10260528	-
ENSG00000131652	-2.11179	chr16	3077501	3077577	+
ENSG00000141562	-2.11148	chr17	80416706	80416750	+
ENSG00000135333	-2.11044	chr6	93968002	93969071	-
ENSG00000105388	-2.11038	chr19	42266131	42270090	+
ENSG00000092929	-2.11028	chr17	73826742	73827178	-
ENSG00000180957	-2.10905	chr22	28389523	28390460	-
ENSG00000135541	-2.10702	chr6	135811363	135811597	-
ENSG00000237188	-2.10666	chr1	146684103	146684874	+
ENSG00000087510	-2.10416	chr20	55206746	55206860	+
ENSG00000205534	-2.10336	chr16	29551884	29552589	-
ENSG00000137628	-2.10293	chr4	169204757	169205970	-
ENSG00000053900	-2.10082	chr4	25416126	25416220	+
ENSG00000087502	-2.09985	chr12	29525453	29525787	-
ENSG00000164597	-2.09949	chr7	107110890	107111816	-
ENSG00000185499	-2.09872	chr1	155159850	155159930	-
ENSG00000171298	-2.09821	chr17	78086510	78086643	+
ENSG00000175203	-2.09771	chr12	57925889	57925995	-
ENSG00000248333	-2.09689	chr1	1581245	1581313	-
ENSG00000196235	-2.09621	chr19	39963133	39963449	+
ENSG00000011143	-2.09555	chr17	56290451	56291125	-
ENSG00000081087	-2.09473	chr6	108395945	108443539	-
ENSG00000205609	-2.09443	chr16	28391459	28391612	-
ENSG00000241549	-2.09179	chr6	26840029	26845699	-
ENSG00000142197	-2.09068	chr21	37635948	37636045	+
ENSG00000071127	-2.09059	chr4	10078810	10078927	-
ENSG00000177119	-2.08971	chr12	45826134	45833457	+
ENSG00000179832	-2.08953	chr8	145294266	145294516	+
ENSG00000205155	-2.08866	chr19	36236601	36236735	+
ENSG00000108883	-2.08811	chr17	42930758	42930884	-
ENSG00000186522	-2.08583	chr2	110310423	110310663	-
ENSG00000259240	-2.08568	chr15	51611196	51612424	+
ENSG00000225484	-2.0831	chr10	81565878	81568514	-
ENSG00000146540	-2.08296	chr7	1096465	1097127	-
ENSG00000258188	-2.08254	chr14	19851020	19854097	+
ENSG00000204634	-2.0821	chr2	101649406	101650005	-
ENSG00000165533	-2.08202	chr14	89307272	89307380	+
ENSG00000122026	-2.08183	chr13	27827980	27828356	+
ENSG00000121152	-2.08078	chr2	97007632	97007787	+
ENSG00000114120	-2.0799	chr3	140660937	140661303	+
ENSG00000130158	-2.07894	chr19	11311498	11311584	-
ENSG00000259240	-2.0787	chr15	51586109	51604423	+
ENSG00000047365	-2.07594	chr4	36214941	36216043	-
ENSG00000241343	-2.07482	chrX	100662913	100663282	+
ENSG00000136709	-2.07333	chr2	128480304	128480531	-
ENSG00000188738	-2.0724	chr2	186678769	186680097	+
ENSG00000130396	-2.07217	chr6	168311842	168311963	+
ENSG00000177311	-2.0717	chr3	141121291	141121659	+
ENSG00000127616	-2.07105	chr19	11097269	11097580	+
ENSG00000133138	-2.07073	chrX	106219914	106221309	+
ENSG00000122729	-2.07006	chr9	32419175	32420853	+
ENSG00000138029	-2.07003	chr2	26507825	26508274	+
ENSG00000197386	-2.06783	chr4	3133124	3133364	+
ENSG00000104325	-2.0674	chr8	91063967	91064065	+
ENSG00000259240	-2.06677	chr15	51616121	51630014	+
ENSG00000237188	-2.06653	chr1	146687512	146695145	+
ENSG00000172262	-2.06616	chr5	43121225	43121609	+
ENSG00000205609	-2.06358	chr16	28414969	28415058	-
ENSG00000152990	-2.06357	chr4	22474854	22475394	-
ENSG00000183495	-2.06313	chr12	132551514	132551906	+
ENSG00000169967	-2.06284	chr2	128074555	128075204	-
ENSG00000148219	-2.06223	chr9	119306120	119308027	-
ENSG00000259240	-2.06192	chr15	51614193	51616012	+
ENSG00000148120	-2.06107	chr9	97667036	97682496	+
ENSG00000124275	-2.06075	chr5	7861886	7862063	+
ENSG00000141556	-2.06033	chr17	80887147	80887237	+
ENSG00000237188	-2.06005	chr1	146683136	146683960	+
ENSG00000183856	-2.05965	chr1	156530813	156531629	-
ENSG00000180900	-2.05878	chr8	144873712	144873835	-
ENSG00000183091	-2.05859	chr2	152450832	152452573	-
ENSG00000067066	-2.05848	chr2	231327344	231328332	+
ENSG00000139211	-2.05794	chr12	47472848	47472924	-
ENSG00000172660	-2.05731	chr17	34183361	34183735	+
ENSG00000227057	-2.05661	chr6	33256471	33256580	-
ENSG00000234585	-2.05466	chr7	64528988	64529086	+
ENSG00000214081	-2.0544	chr2	131438435	131438800	+
ENSG00000123240	-2.05436	chr10	13151015	13151096	+
ENSG00000162601	-2.05434	chr1	59126899	59127077	-
ENSG00000144290	-2.05394	chr2	162820818	162821560	+
ENSG00000127838	-2.05352	chr2	219143814	219144011	+
ENSG00000172943	-2.05314	chrX	54070607	54071307	-
ENSG00000080603	-2.05223	chr16	30740552	30740690	+
ENSG00000167220	-2.052	chr18	44676572	44676748	-
ENSG00000070087	-2.0509	chr3	149718477	149740406	-
ENSG00000149311	-2.0509	chr11	108225601	108225641	+
ENSG00000148120	-2.05068	chr9	97563284	97572243	+
ENSG00000175175	-2.05047	chr17	56833822	56913259	+
ENSG00000112584	-2.04998	chr6	170604541	170606963	+
ENSG00000121749	-2.04976	chr12	72288159	72288465	+
ENSG00000124067	-2.04923	chr16	67980243	67980340	-
ENSG00000120253	-2.0492	chr6	150067814	150070479	-
ENSG00000170004	-2.04885	chr17	7814291	7814781	+
ENSG00000121749	-2.0488	chr12	72287104	72288104	+
ENSG00000149679	-2.04673	chr20	60968661	60969212	-
ENSG00000196834	-2.04642	chr2	131255422	131256656	-
ENSG00000057608	-2.0454	chr10	5856008	5856070	-
ENSG00000140262	-2.04436	chr15	57211104	57211345	+
ENSG00000172613	-2.0442	chr11	67162782	67163140	+
ENSG00000151338	-2.04383	chr14	37839144	37854698	+
ENSG00000206195	-2.04291	chr22	16157342	16158797	-
ENSG00000112379	-2.04113	chr6	138644910	138645159	+
ENSG00000174093	-2.04104	chr17	36358166	36358298	-
ENSG00000094914	-2.04082	chr12	53715041	53715126	-
ENSG00000187741	-2.04067	chr16	89836432	89836573	-
ENSG00000148843	-2.03921	chr10	105200338	105200490	+
ENSG00000166716	-2.03893	chr15	85342106	85342328	+
ENSG00000165684	-2.03876	chr9	139276525	139276704	-
ENSG00000140009	-2.03777	chr14	64804247	64804615	-
ENSG00000229970	-2.03771	chr7	8380973	8382754	+
ENSG00000137216	-2.0376	chr6	44107346	44107444	+
ENSG00000217555	-2.03655	chr16	66605173	66608842	+
ENSG00000198373	-2.03528	chr16	69973316	69973743	+
ENSG00000075407	-2.03514	chr10	38384561	38384671	+
ENSG00000178691	-2.03429	chr17	30320352	30320883	+
ENSG00000051620	-2.03358	chr6	138725734	138726281	+
ENSG00000196510	-2.03326	chr12	110874488	110874539	-
ENSG00000102226	-2.0331	chrX	47100047	47100172	+
ENSG00000231607	-2.03239	chr13	50732212	50746224	-
ENSG00000103264	-2.0322	chr16	87367892	87368909	-
ENSG00000174501	-2.03129	chr2	96581919	96582357	-
ENSG00000109118	-2.03027	chr17	27286490	27286715	-
ENSG00000174808	-2.02936	chr4	75695366	75719471	-
ENSG00000096433	-2.02916	chr6	33631327	33631514	+
ENSG00000171587	-2.02679	chr21	41719872	41725391	-
ENSG00000133030	-2.02641	chr17	17106412	17107706	+
ENSG00000225087	-2.02556	chr1	73316483	73364449	-
ENSG00000160796	-2.02527	chr3	47046811	47046978	+
ENSG00000164659	-2.02472	chr7	86521205	86522237	-
ENSG00000130702	-2.02467	chr20	60885628	60885720	-
ENSG00000105388	-2.02364	chr19	42265435	42265876	+
ENSG00000006025	-2.0223	chr17	45886356	45886441	-
ENSG00000119720	-2.0203	chr14	90784164	90784348	-
ENSG00000128487	-2.02012	chr17	19990364	19999004	+
ENSG00000145191	-2.01961	chr3	184073317	184073481	+
ENSG00000172785	-2.0196	chr9	123282	123385	-
ENSG00000172009	-2.01937	chr19	2811732	2812024	+
ENSG00000137076	-2.01872	chr9	35719850	35720035	-
ENSG00000062716	-2.01798	chr17	57915158	57915215	+
ENSG00000107331	-2.0171	chr9	139909549	139909865	-
ENSG00000157741	-2.01698	chr7	138978209	138978372	+
ENSG00000008128	-2.01687	chr1	1635434	1635477	-
ENSG00000214135	-2.01543	chr3	197348739	197349057	-
ENSG00000155827	-2.01429	chr9	104323734	104324191	+
ENSG00000228409	-2.01408	chr7	65220962	65221455	+
ENSG00000054267	-2.01074	chr1	235492093	235492330	-
ENSG00000120725	-2.01025	chr5	138651877	138652741	-
ENSG00000170445	-2.00921	chr5	140056481	140056573	-
ENSG00000079482	-2.00849	chrX	67332264	67333022	-
ENSG00000146858	-2.00832	chr7	138719424	138720398	-
ENSG00000115419	-2.00774	chr2	191784974	191785749	+
ENSG00000177646	-2.00733	chr3	128627942	128628186	+
ENSG00000185189	-2.00731	chr8	144919346	144919420	-
ENSG00000135932	-2.00729	chr2	231682897	231683230	+
ENSG00000174485	-2.00718	chr15	66170293	66170368	-
ENSG00000105559	-2.00696	chr19	49340808	49341273	-
ENSG00000161800	-2.00588	chr12	50396083	50396413	-
ENSG00000005884	-2.00569	chr17	48153099	48153689	+
ENSG00000185591	-2.00527	chr12	53774082	53774422	+
ENSG00000100982	-2.00522	chr20	44569251	44569447	+
ENSG00000048991	-2.0048	chr2	136423048	136432901	+
ENSG00000141452	-2.00477	chr18	21088005	21088618	+
ENSG00000259240	-2.00409	chr15	51520130	51529055	+
ENSG00000148120	-2.00335	chr9	97535537	97555046	+
ENSG00000120549	-2.0024	chr10	24508838	24528123	+
ENSG00000183010	-2.00196	chr17	79892365	79892528	-
ENSG00000112983	-2.00142	chr5	137505047	137505051	-
ENSG00000128908	-2.00092	chr15	41276184	41276394	-
ENSG00000102316	-2.00082	chrX	54834235	54834796	+
ENSG00000180900	-2.00082	chr8	144893242	144893315	-
ENSG00000184677	-1.99916	chr1	22838627	22839416	+
ENSG00000147604	-1.99823	chr8	74205032	74205116	-
ENSG00000130559	-1.99804	chr9	138710493	138710855	-
ENSG00000251574	-1.99671	chr5	103719083	103819904	-
ENSG00000174501	-1.99646	chr2	96617156	96619686	-
ENSG00000117983	-1.99593	chr11	1255910	1256314	+
ENSG00000169660	-1.99578	chr17	80399765	80400052	+
ENSG00000114861	-1.99417	chr3	71349031	71351878	-
ENSG00000240216	-1.99417	chr3	149042809	149047714	-
ENSG00000047365	-1.99402	chr4	36121340	36122800	-
ENSG00000124275	-1.99339	chr5	7863409	7866010	+
ENSG00000075275	-1.99202	chr22	46761586	46762282	-
ENSG00000079616	-1.99104	chr16	29810505	29810584	+
ENSG00000112110	-1.99052	chr6	160211092	160211497	+
ENSG00000153944	-1.99002	chr17	55334165	55334373	+
ENSG00000259240	-1.98992	chr15	51350640	51356805	+
ENSG00000010292	-1.98988	chr12	6619299	6619387	+
ENSG00000141699	-1.98925	chr17	40761804	40762125	-
ENSG00000134851	-1.98919	chr4	56315663	56316257	+
ENSG00000128487	-1.98858	chr17	20000111	20013739	+
ENSG00000129197	-1.98773	chr17	5323611	5324615	+
ENSG00000213923	-1.98764	chr22	38690540	38691392	-
ENSG00000042062	-1.9874	chr20	49226259	49227389	-
ENSG00000167258	-1.98728	chr17	37707229	37707290	+
ENSG00000133138	-1.98724	chrX	106185451	106185744	+
ENSG00000102901	-1.98631	chr16	67865793	67865914	-
ENSG00000258551	-1.98589	chr15	91952071	92006566	+
ENSG00000114331	-1.98546	chr3	195000157	195000350	-
ENSG00000185324	-1.98515	chr16	89753205	89753358	+
ENSG00000062716	-1.98495	chr17	57895134	57911372	+
ENSG00000008394	-1.98313	chr12	16753802	16754788	+
ENSG00000067182	-1.98236	chr12	6439232	6439432	-
ENSG00000150347	-1.98148	chr10	63661489	63661917	+
ENSG00000241278	-1.98135	chr3	125627097	125627279	+
ENSG00000143409	-1.98077	chr1	150978723	150978787	-
ENSG00000172009	-1.98043	chr19	2807050	2807439	+
ENSG00000137628	-1.98038	chr4	169189134	169190004	-
ENSG00000027001	-1.98022	chr13	24449048	24453406	-
ENSG00000237188	-1.97994	chr1	146676513	146679998	+
ENSG00000196912	-1.97987	chr2	98158570	98160252	-
ENSG00000129566	-1.97982	chr14	20852077	20852196	-
ENSG00000196834	-1.97962	chr2	131256794	131258108	-
ENSG00000100239	-1.97951	chr22	50878478	50879229	+
ENSG00000151338	-1.97891	chr14	37854984	37866180	+
ENSG00000145191	-1.9785	chr3	184297722	184298189	+
ENSG00000144381	-1.97834	chr2	198380870	198380883	-
ENSG00000183726	-1.978	chr1	25664947	25664950	+
ENSG00000196557	-1.97755	chr16	1257124	1257274	+
ENSG00000254852	-1.97731	chr16	14857355	14857464	+
ENSG00000167106	-1.97713	chr9	130707177	130707645	-
ENSG00000106348	-1.9768	chr7	128033792	128034328	-
ENSG00000146918	-1.97639	chr7	158485648	158486000	-
ENSG00000123992	-1.97508	chr2	220251885	220251999	-
ENSG00000115234	-1.97486	chr2	27598576	27598712	+
ENSG00000056277	-1.97391	chrX	129338966	129339090	-
ENSG00000109805	-1.9718	chr4	17824770	17825269	+
ENSG00000177943	-1.97115	chr9	139752038	139752110	+
ENSG00000171617	-1.97105	chr5	73937249	73980968	-
ENSG00000080986	-1.97064	chr18	2606506	2608698	+
ENSG00000102804	-1.97049	chr13	45010981	45011311	-
ENSG00000168679	-1.96957	chr1	110944205	110946230	-
ENSG00000196976	-1.96884	chrX	153706750	153707066	-
ENSG00000044574	-1.96844	chr9	128003186	128003283	-
ENSG00000010256	-1.96756	chr3	48637143	48637495	-
ENSG00000187244	-1.96669	chr19	45321894	45321997	+
ENSG00000168090	-1.96658	chr7	99686689	99686912	+
ENSG00000105612	-1.9657	chr19	12991694	12991782	-
ENSG00000186275	-1.9648	chr1	146427257	146427927	+
ENSG00000145191	-1.96419	chr3	183948705	183950387	+
ENSG00000234741	-1.96414	chr1	173837543	173837891	-
ENSG00000173442	-1.96402	chr11	65348844	65348994	+
ENSG00000144893	-1.96386	chr3	151094662	151094778	+
ENSG00000179832	-1.96215	chr8	145314257	145314813	+
ENSG00000105486	-1.962	chr19	48639036	48639290	-
ENSG00000204394	-1.96179	chr6	31748715	31748795	-
ENSG00000120800	-1.96148	chr12	101736615	101736718	+
ENSG00000104375	-1.95999	chr8	99445076	99446354	-
ENSG00000171467	-1.95993	chr6	43299594	43303807	-
ENSG00000119599	-1.95933	chr14	73420970	73421093	+
ENSG00000164828	-1.95912	chr7	916437	917541	+
ENSG00000145191	-1.95862	chr3	184060036	184060531	+
ENSG00000110080	-1.95719	chr11	126278699	126279162	+
ENSG00000180071	-1.95703	chr9	38604284	38604859	-
ENSG00000076928	-1.95689	chr19	42406808	42406933	+
ENSG00000258188	-1.95687	chr14	19833570	19850881	+
ENSG00000162129	-1.95678	chr11	72005170	72005368	-
ENSG00000225087	-1.95635	chr1	73230763	73240954	-
ENSG00000123064	-1.95609	chr12	113603522	113603606	-
ENSG00000135372	-1.95554	chr11	34158322	34158524	+
ENSG00000124275	-1.95258	chr5	7862170	7862935	+
ENSG00000171848	-1.95136	chr2	10263184	10263297	+
ENSG00000198399	-1.95127	chr2	24471619	24471705	-
ENSG00000179832	-1.95094	chr8	145302339	145302469	+
ENSG00000239402	-1.9497	chr2	131197869	131198235	-
ENSG00000259240	-1.9491	chr15	51514722	51519975	+
ENSG00000130119	-1.94848	chrX	54578175	54578264	+
ENSG00000146830	-1.94757	chr7	100280853	100280926	-
ENSG00000145390	-1.94737	chr4	120134028	120134333	+
ENSG00000168679	-1.94716	chr1	110946658	110948939	-
ENSG00000143842	-1.94646	chr1	204086318	204086720	+
ENSG00000184402	-1.94523	chr20	60737987	60738513	+
ENSG00000197157	-1.94501	chr7	127731933	127732044	+
ENSG00000138688	-1.94491	chr4	123245691	123246384	+
ENSG00000235398	-1.94465	chr1	144456766	144457494	-
ENSG00000148219	-1.94424	chr9	119204832	119249637	-
ENSG00000122952	-1.94405	chr10	58119293	58119447	-
ENSG00000090905	-1.94351	chr16	24741167	24741573	+
ENSG00000235398	-1.943	chr1	144470546	144479977	-
ENSG00000146872	-1.94249	chr17	60555442	60556385	+
ENSG00000160695	-1.942	chr11	118948776	118948854	+
ENSG00000079482	-1.94035	chrX	67273652	67283695	-
ENSG00000072501	-1.94034	chrX	53432323	53432424	-
ENSG00000117480	-1.94017	chr1	46870820	46871043	+
ENSG00000179832	-1.93927	chr8	145315735	145315809	+
ENSG00000196834	-1.93902	chr2	131232524	131234203	-
ENSG00000163029	-1.93898	chr2	17947956	17950004	-
ENSG00000198106	-1.93832	chr16	29475661	29475783	+
ENSG00000135976	-1.93825	chr2	97879184	97879278	+
ENSG00000112983	-1.9378	chr5	137499033	137499275	-
ENSG00000115392	-1.93774	chr2	58387055	58387242	-
ENSG00000248360	-1.93743	chr4	14861240	14889682	-
ENSG00000163029	-1.93625	chr2	17935612	17941178	-
ENSG00000112062	-1.93588	chr6	35996937	36020475	+
ENSG00000062716	-1.93554	chr17	57889147	57895072	+
ENSG00000085982	-1.93436	chr2	234396652	234396884	-
ENSG00000198521	-1.93418	chr19	22034162	22034706	-
ENSG00000088340	-1.93382	chr20	34171184	34171607	-
ENSG00000222038	-1.93341	chr2	131381707	131387521	+
ENSG00000129003	-1.93317	chr15	62174027	62174794	-
ENSG00000205534	-1.93264	chr16	29544567	29544715	-
ENSG00000137496	-1.9325	chr11	71715387	71715685	+
ENSG00000137965	-1.93247	chr1	79119964	79120698	+
ENSG00000068079	-1.93241	chr17	41165679	41165792	+
ENSG00000196834	-1.93213	chr2	131245771	131246807	-
ENSG00000054654	-1.93163	chr14	64676296	64676325	+
ENSG00000204177	-1.9316	chr10	46758633	46759908	-
ENSG00000139579	-1.93146	chr12	56619479	56619962	+
ENSG00000225087	-1.93081	chr1	73244040	73245789	-
ENSG00000117983	-1.93018	chr11	1251373	1251719	+
ENSG00000186174	-1.92969	chr11	118773617	118773698	-
ENSG00000152253	-1.92963	chr2	169732686	169733747	-
ENSG00000172785	-1.92925	chr9	179072	185882	-
ENSG00000160959	-1.92918	chr8	145745438	145745621	+
ENSG00000100239	-1.9278	chr22	50876727	50877027	+
ENSG00000175175	-1.92772	chr17	56977053	57033009	+
ENSG00000241549	-1.92753	chr6	26893054	26918864	-
ENSG00000177728	-1.92645	chr17	73495199	73495342	+
ENSG00000186174	-1.92583	chr11	118770217	118770625	-
ENSG00000055163	-1.92563	chr5	156751082	156751778	+
ENSG00000152904	-1.92559	chr1	235505093	235505325	+
ENSG00000145191	-1.92488	chr3	184290964	184293617	+
ENSG00000131504	-1.92485	chr5	141005532	141005579	-
ENSG00000145555	-1.92417	chr5	16702697	16703033	-
ENSG00000197879	-1.92197	chr17	1373628	1373728	-
ENSG00000174547	-1.92168	chr11	66204734	66204820	-
ENSG00000165684	-1.92113	chr9	139288782	139289251	-
ENSG00000112992	-1.92075	chr5	43644904	43645458	+
ENSG00000100697	-1.92072	chr14	95571583	95572014	-
ENSG00000130749	-1.92017	chr19	47575378	47575608	-
ENSG00000101935	-1.91959	chrX	109602144	109662284	-
ENSG00000105499	-1.91921	chr19	48551645	48554680	-
ENSG00000150995	-1.91868	chr3	4709233	4711337	+
ENSG00000115419	-1.9185	chr2	191775047	191777918	+
ENSG00000145687	-1.91728	chr5	80742741	80743728	-
ENSG00000171587	-1.91715	chr21	41684286	41710027	-
ENSG00000257337	-1.91696	chr12	53447596	53447748	-
ENSG00000173821	-1.91657	chr17	78337590	78338232	+
ENSG00000241549	-1.91624	chr6	26866556	26892898	-
ENSG00000131652	-1.91611	chr16	3077074	3077170	+
ENSG00000129055	-1.91525	chr3	134205398	134205428	-
ENSG00000115419	-1.91479	chr2	191818352	191819309	+
ENSG00000196557	-1.91448	chr16	1262171	1262510	+
ENSG00000204371	-1.91406	chr6	31855738	31855817	-
ENSG00000188157	-1.91394	chr1	976777	976857	+
ENSG00000259240	-1.9138	chr15	51357015	51361685	+
ENSG00000187240	-1.91305	chr11	103274895	103275036	+
ENSG00000131378	-1.91259	chr3	16475544	16476214	-
ENSG00000079819	-1.91241	chr6	131215581	131216106	-
ENSG00000115419	-1.91124	chr2	191765419	191766672	+
ENSG00000139618	-1.91114	chr13	32954050	32954143	+
ENSG00000015171	-1.91098	chr10	181242	181423	+
ENSG00000234072	-1.91037	chr2	27587466	27587584	+
ENSG00000084652	-1.90969	chr1	32645377	32645665	+
ENSG00000143578	-1.90946	chr1	153940837	153940997	+
ENSG00000116641	-1.9093	chr1	63063732	63064366	-
ENSG00000198464	-1.909	chr19	52805128	52805233	+
ENSG00000259240	-1.90888	chr15	51386884	51397201	+
ENSG00000179889	-1.90772	chr16	15224648	15224930	+
ENSG00000204790	-1.90771	chr9	69254032	69255603	-
ENSG00000168538	-1.90596	chr4	184605207	184605297	+
ENSG00000092978	-1.90434	chr1	217665092	217665316	-
ENSG00000178952	-1.90405	chr16	28855176	28855239	-
ENSG00000183495	-1.90399	chr12	132529260	132529344	+
ENSG00000196576	-1.90344	chr22	50721310	50721478	-
ENSG00000172354	-1.89959	chr7	100276237	100276317	+
ENSG00000160200	-1.89935	chr21	44485805	44486352	-
ENSG00000174501	-1.89861	chr2	96560023	96561146	-
ENSG00000215114	-1.89845	chr8	59325930	59329408	+
ENSG00000067066	-1.89839	chr2	231307814	231308892	+
ENSG00000130827	-1.89826	chrX	153692417	153692499	+
ENSG00000172869	-1.89628	chr5	118464139	118464903	+
ENSG00000241549	-1.89506	chr6	26839358	26839902	-
ENSG00000114098	-1.89488	chr3	137906441	137906617	+
ENSG00000160298	-1.89478	chr21	47737262	47737925	-
ENSG00000203832	-1.89425	chr1	148342006	148342469	-
ENSG00000197136	-1.89409	chr11	65403778	65403780	+
ENSG00000079482	-1.89386	chrX	67412835	67413731	-
ENSG00000037042	-1.89377	chr17	40811964	40812166	+
ENSG00000109118	-1.89312	chr17	27277712	27277912	-
ENSG00000186086	-1.89295	chr1	108964196	108974211	+
ENSG00000117620	-1.89265	chr1	100435718	100435991	+
ENSG00000248138	-1.8924	chr4	16504754	16507462	+
ENSG00000079482	-1.89238	chrX	67652866	67653009	-
ENSG00000160439	-1.8919	chr19	55579083	55579780	-
ENSG00000136147	-1.89185	chr13	50098216	50098220	+
ENSG00000145191	-1.89181	chr3	184071583	184071888	+
ENSG00000150995	-1.8912	chr3	4535289	4536114	+
ENSG00000096968	-1.89062	chr9	5090911	5091092	+
ENSG00000124406	-1.89043	chr4	42524316	42526779	-
ENSG00000174996	-1.88962	chr11	66033483	66033563	+
ENSG00000143819	-1.88931	chr1	226026582	226026917	+
ENSG00000175305	-1.8891	chr8	95906347	95906435	-
ENSG00000167930	-1.88908	chr16	314170	314612	+
ENSG00000198563	-1.88897	chr6	31506836	31506888	-
ENSG00000155561	-1.88863	chr7	135330725	135330772	+
ENSG00000164880	-1.88841	chr7	1538996	1539108	-
ENSG00000165912	-1.88825	chr11	47201892	47202005	-
ENSG00000185000	-1.8882	chr8	145542414	145542497	-
ENSG00000166200	-1.88742	chr15	49426008	49426126	-
ENSG00000177426	-1.88741	chr18	3457111	3457362	+
ENSG00000126214	-1.88639	chr14	104165354	104165469	+
ENSG00000148120	-1.88356	chr9	97489033	97521930	+
ENSG00000117983	-1.88347	chr11	1279433	1279559	+
ENSG00000241343	-1.88339	chrX	100656335	100656357	+
ENSG00000136492	-1.88326	chr17	59871090	59876460	-
ENSG00000165533	-1.8825	chr14	89313019	89313191	+
ENSG00000179832	-1.87996	chr8	145294082	145294225	+
ENSG00000217555	-1.87963	chr16	66609040	66611006	+
ENSG00000099331	-1.87961	chr19	17316961	17317056	+
ENSG00000177853	-1.87937	chr10	97889875	97890435	+
ENSG00000102753	-1.87762	chr13	50280305	50280403	-
ENSG00000163781	-1.87756	chr3	133342037	133342154	-
ENSG00000090905	-1.87748	chr16	24817604	24817894	+
ENSG00000099290	-1.87712	chr10	51885209	51885816	+
ENSG00000115649	-1.87707	chr2	220042035	220042419	-
ENSG00000142207	-1.87694	chr21	33709466	33709712	-
ENSG00000175216	-1.87675	chr11	46772826	46772895	-
ENSG00000085377	-1.87645	chr6	105729777	105730325	-
ENSG00000066777	-1.87637	chr8	68139833	68140197	-
ENSG00000198106	-1.87606	chr16	29450119	29450824	+
ENSG00000196912	-1.87602	chr2	98171717	98173399	-
ENSG00000062716	-1.87596	chr17	57785438	57807075	+
ENSG00000156515	-1.87539	chr10	71075770	71078599	+
ENSG00000158258	-1.87487	chr3	140178611	140179093	+
ENSG00000007384	-1.87484	chr16	112895	112970	-
ENSG00000070061	-1.87459	chr9	111660861	111660950	-
ENSG00000189079	-1.87416	chr12	46285701	46285793	+
ENSG00000196235	-1.87398	chr19	39963970	39964055	+
ENSG00000253197	-1.87397	chr8	93898985	93899121	+
ENSG00000163029	-1.87383	chr2	17954051	17954362	-
ENSG00000146242	-1.87326	chr6	83073625	83073960	+
ENSG00000180747	-1.87276	chr16	21468260	21468331	-
ENSG00000235398	-1.87251	chr1	144392429	144456137	-
ENSG00000065361	-1.87233	chr12	56505093	56505259	+
ENSG00000105778	-1.87222	chr7	33035961	33038150	+
ENSG00000104973	-1.87215	chr19	50339202	50339482	+
ENSG00000241549	-1.872	chr6	26856977	26864730	-
ENSG00000113580	-1.87156	chr5	142788804	142813283	-
ENSG00000173064	-1.87133	chr12	112681565	112681677	-
ENSG00000121621	-1.8713	chr11	28098716	28104402	-
ENSG00000260528	-1.87114	chr16	90225984	90228091	+
ENSG00000115271	-1.87082	chr2	163216062	163216726	+
ENSG00000134602	-1.87036	chrX	131157435	131157535	+
ENSG00000160957	-1.86973	chr8	145739096	145739311	-
ENSG00000120254	-1.8693	chr6	151206870	151208977	+
ENSG00000148219	-1.86706	chr9	119313372	119314388	-
ENSG00000104946	-1.86703	chr19	50384732	50385297	+
ENSG00000128284	-1.86695	chr22	36552085	36552796	-
ENSG00000150938	-1.86667	chr2	36778634	36779198	+
ENSG00000135333	-1.8663	chr6	93965755	93967179	-
ENSG00000079257	-1.8647	chr3	158372420	158373593	-
ENSG00000035115	-1.86425	chr2	265007	265204	-
ENSG00000163382	-1.86359	chr1	156563668	156563673	+
ENSG00000115271	-1.86305	chr2	163213491	163215553	+
ENSG00000103067	-1.86246	chr16	68266409	68266443	-
ENSG00000144283	-1.86155	chr2	159313730	159313966	+
ENSG00000163482	-1.86076	chr2	219559050	219559246	+
ENSG00000184634	-1.85887	chrX	70361814	70362024	+
ENSG00000186635	-1.85881	chr11	72466187	72466373	-
ENSG00000173848	-1.85866	chr10	5455770	5468617	+
ENSG00000138834	-1.85813	chr16	1816143	1816172	+
ENSG00000124787	-1.85732	chr6	4995510	4996184	-
ENSG00000217555	-1.85648	chr16	66611105	66612733	+
ENSG00000182095	-1.8544	chr7	5463177	5464921	-
ENSG00000128159	-1.85429	chr22	50662849	50662939	-
ENSG00000065243	-1.85414	chr1	89298534	89298611	+
ENSG00000148120	-1.85321	chr9	97523015	97525408	+
ENSG00000066117	-1.85224	chr12	50479329	50479465	+
ENSG00000152527	-1.85184	chr2	43991504	43992551	+
ENSG00000196834	-1.85161	chr2	131261192	131261352	-
ENSG00000184445	-1.85092	chr12	123068997	123069439	+
ENSG00000073350	-1.85068	chr17	73521255	73521806	+
ENSG00000135451	-1.85008	chr12	49723027	49723177	+
ENSG00000075539	-1.84963	chr4	48548776	48549486	-
ENSG00000188976	-1.84939	chr1	894461	894594	-
ENSG00000176978	-1.84933	chr9	140006206	140006324	-
ENSG00000186275	-1.84922	chr1	146458070	146458779	+
ENSG00000101773	-1.8489	chr18	20604666	20606105	+
ENSG00000106397	-1.84821	chr7	100855936	100856122	-
ENSG00000119686	-1.8478	chr14	76127980	76129397	+
ENSG00000179889	-1.84766	chr16	15227931	15228058	+
ENSG00000166012	-1.84657	chr11	93488559	93490481	-
ENSG00000015568	-1.84644	chr2	110582239	110582386	+
ENSG00000126581	-1.84639	chr17	40975897	40976150	-
ENSG00000005469	-1.84553	chr7	87021028	87021881	+
ENSG00000125746	-1.84433	chr19	46124590	46124740	-
ENSG00000143373	-1.84411	chr1	151263049	151263170	+
ENSG00000131759	-1.84344	chr17	38465538	38474532	+
ENSG00000103197	-1.84294	chr16	2132505	2132697	+
ENSG00000027001	-1.84252	chr13	24413865	24415473	-
ENSG00000198951	-1.84222	chr22	42463940	42464442	-
ENSG00000105063	-1.84177	chr19	55743350	55743442	-
ENSG00000219626	-1.84134	chr2	24342552	24344032	+
ENSG00000173227	-1.84115	chr11	66811324	66812063	+
ENSG00000149346	-1.84107	chr20	10617086	10617190	+
ENSG00000135976	-1.84075	chr2	97875609	97877282	+
ENSG00000188157	-1.84029	chr1	979403	979488	+
ENSG00000140400	-1.83977	chr15	75654061	75654195	-
ENSG00000204172	-1.83976	chr10	47207846	47210486	-
ENSG00000151240	-1.83965	chr10	327263	327954	-
ENSG00000196912	-1.83919	chr2	98141439	98148773	-
ENSG00000128159	-1.83887	chr22	50665271	50665427	-
ENSG00000103197	-1.83886	chr16	2106245	2106644	+
ENSG00000106105	-1.83815	chr7	30672053	30673350	+
ENSG00000148339	-1.83809	chr9	130864394	130864648	+
ENSG00000130816	-1.8379	chr19	10265155	10265261	-
ENSG00000173848	-1.83633	chr10	5471192	5488571	+
ENSG00000160867	-1.83616	chr5	176523180	176523287	+
ENSG00000196912	-1.83584	chr2	98162324	98163998	-
ENSG00000167608	-1.83536	chr19	54664111	54664203	-
ENSG00000224470	-1.83484	chr16	71924567	71925322	+
ENSG00000138834	-1.83441	chr16	1816410	1816529	+
ENSG00000008394	-1.83395	chr12	16713472	16720344	+
ENSG00000145191	-1.83264	chr3	184298666	184298759	+
ENSG00000180747	-1.83231	chr16	21495108	21495692	-
ENSG00000115966	-1.83203	chr2	175939595	175939727	-
ENSG00000177200	-1.83162	chr16	53301402	53301838	+
ENSG00000108528	-1.83117	chr17	4841724	4841806	-
ENSG00000160633	-1.8311	chr19	5667897	5668172	+
ENSG00000117983	-1.83032	chr11	1258394	1260100	+
ENSG00000107262	-1.83022	chr9	33257669	33257717	-
ENSG00000198521	-1.82974	chr19	22020836	22021640	-
ENSG00000182872	-1.82971	chrX	47045786	47045872	+
ENSG00000131381	-1.82893	chr3	15139781	15140528	-
ENSG00000139865	-1.82874	chr14	38508635	38510462	+
ENSG00000146067	-1.82869	chr5	176958835	176958953	-
ENSG00000240216	-1.8284	chr3	149048206	149050992	-
ENSG00000188738	-1.82743	chr2	186692926	186696539	+
ENSG00000218336	-1.82658	chr4	183664572	183665295	+
ENSG00000185710	-1.82648	chr16	21901611	21902084	-
ENSG00000103051	-1.82639	chr16	70515047	70515261	-
ENSG00000181381	-1.82638	chr4	169353721	169354160	-
ENSG00000169764	-1.826	chr2	64084016	64084683	+
ENSG00000125755	-1.82594	chr19	46319441	46319739	-
ENSG00000103335	-1.82582	chr16	88791488	88791823	-
ENSG00000104218	-1.82577	chr8	68030604	68030977	+
ENSG00000138642	-1.82577	chr4	89361209	89361299	+
ENSG00000115415	-1.82567	chr2	191878976	191882679	-
ENSG00000115350	-1.82554	chr2	75186019	75186132	+
ENSG00000126214	-1.82517	chr14	104167064	104167537	+
ENSG00000100503	-1.82499	chr14	51238186	51238703	-
ENSG00000075151	-1.82483	chr1	21167521	21167733	-
ENSG00000198106	-1.82439	chr16	29442801	29442949	+
ENSG00000204775	-1.82398	chr8	145317575	145317755	-
ENSG00000140688	-1.8237	chr16	31519199	31519394	-
ENSG00000105388	-1.82319	chr19	42212714	42213598	+
ENSG00000204771	-1.82296	chr8	145463319	145463569	+
ENSG00000102683	-1.82282	chr13	23894899	23898506	+
ENSG00000129566	-1.82278	chr14	20852391	20852549	-
ENSG00000162782	-1.82259	chr1	179561982	179562594	+
ENSG00000110080	-1.82241	chr11	126277529	126277993	+
ENSG00000130706	-1.82224	chr20	60882884	60883010	+
ENSG00000198106	-1.82212	chr16	29362310	29362942	+
ENSG00000107854	-1.82178	chr10	93579063	93579238	+
ENSG00000065534	-1.82169	chr3	123367911	123368008	-
ENSG00000213676	-1.81994	chr6	32085181	32085363	-
ENSG00000175455	-1.81983	chr3	123616460	123632299	-
ENSG00000166532	-1.81961	chr12	8942859	8946900	+
ENSG00000161133	-1.81903	chr22	20717964	20718475	-
ENSG00000183765	-1.81859	chr22	29090105	29091114	-
ENSG00000059588	-1.81822	chr1	234536694	234536926	-
ENSG00000204560	-1.81808	chr6	30633051	30633255	-
ENSG00000101333	-1.81801	chr20	9424677	9424824	+
ENSG00000215548	-1.81763	chr9	68427894	68429072	-
ENSG00000246366	-1.81761	chr8	71564129	71564745	+
ENSG00000100226	-1.81752	chr22	39132797	39133764	+
ENSG00000177084	-1.81717	chr12	133249863	133250160	-
ENSG00000077157	-1.81691	chr1	202411700	202412214	+
ENSG00000100722	-1.81587	chr14	89029513	89029690	+
ENSG00000132361	-1.81497	chr17	2595189	2595297	-
ENSG00000083444	-1.81417	chr1	12018000	12018572	+
ENSG00000105953	-1.81281	chr7	44747335	44747477	+
ENSG00000160285	-1.81228	chr21	47635212	47635598	-
ENSG00000070366	-1.81148	chr17	1992055	1992974	-
ENSG00000259456	-1.81128	chr20	49547986	49551403	+
ENSG00000148219	-1.81121	chr9	119314481	119319885	-
ENSG00000071859	-1.81076	chrX	153678447	153678556	+
ENSG00000196235	-1.8104	chr19	39963569	39963651	+
ENSG00000204634	-1.81035	chr2	101652630	101653993	-
ENSG00000203832	-1.80983	chr1	148287128	148287788	-
ENSG00000048707	-1.80963	chr1	12567147	12567299	+
ENSG00000164091	-1.80944	chr3	52322740	52324089	-
ENSG00000188352	-1.80908	chr9	20717867	20720378	+
ENSG00000118855	-1.80901	chr3	158500913	158501667	+
ENSG00000179832	-1.80855	chr8	145315944	145316016	+
ENSG00000242086	-1.80778	chr3	195408537	195410620	+
ENSG00000151338	-1.8069	chr14	37866219	37892059	+
ENSG00000106397	-1.80561	chr7	100854997	100855126	-
ENSG00000249437	-1.8055	chr5	70316737	70320144	-
ENSG00000087077	-1.80529	chr7	100465228	100465482	+
ENSG00000171928	-1.8051	chr17	18684618	18684626	+
ENSG00000079257	-1.80501	chr3	158390482	158399776	-
ENSG00000187244	-1.80393	chr19	45324079	45324172	+
ENSG00000132792	-1.80349	chr20	36379532	36379887	+
ENSG00000134851	-1.80343	chr4	56310063	56310799	+
ENSG00000151914	-1.80263	chr6	56362532	56362653	-
ENSG00000120725	-1.80259	chr5	138614185	138614253	-
ENSG00000105486	-1.80201	chr19	48618989	48619129	-
ENSG00000250127	-1.80195	chr5	57843198	57854012	-
ENSG00000184445	-1.80188	chr12	123086172	123086397	+
ENSG00000131037	-1.80186	chr19	55597886	55598081	+
ENSG00000100359	-1.80147	chr22	40800459	40800560	+
ENSG00000089280	-1.80137	chr16	31202163	31202283	+
ENSG00000162104	-1.80062	chr16	4003517	4012651	-
ENSG00000166012	-1.80044	chr11	93483610	93486847	-
ENSG00000149269	-1.80015	chr11	77051808	77054863	-
ENSG00000112659	-1.79979	chr6	43172853	43172909	+
ENSG00000003756	-1.79931	chr3	50193518	50196451	+
ENSG00000083097	-1.79923	chr6	83832250	83832581	+
ENSG00000074370	-1.79908	chr17	3856723	3856986	-
ENSG00000172890	-1.79837	chr11	71193071	71193768	+
ENSG00000175467	-1.7972	chr11	65744039	65744126	+
ENSG00000228043	-1.79713	chr2	139258450	139258888	-
ENSG00000101104	-1.79693	chr20	43580643	43581283	+
ENSG00000185000	-1.79671	chr8	145540578	145540684	-
ENSG00000104756	-1.79531	chr8	25293846	25293933	-
ENSG00000145996	-1.79414	chr6	21201123	21201340	+
ENSG00000111647	-1.79373	chr12	100444096	100444856	-
ENSG00000174485	-1.7935	chr15	65994228	65994642	-
ENSG00000108582	-1.79323	chr17	28789080	28789387	+
ENSG00000204764	-1.79271	chr5	170610234	170610325	+
ENSG00000235499	-1.79257	chr2	74212284	74213106	+
ENSG00000174233	-1.79178	chr12	49165820	49166077	-
ENSG00000214655	-1.79005	chr10	75551257	75551616	+
ENSG00000172613	-1.78967	chr11	67161081	67161161	+
ENSG00000006025	-1.78934	chr17	45898224	45899031	-
ENSG00000143373	-1.78918	chr1	151254555	151254742	+
ENSG00000142856	-1.78862	chr1	64038364	64058946	-
ENSG00000185189	-1.78823	chr8	144919681	144919794	-
ENSG00000116044	-1.78742	chr2	178130243	178148235	-
ENSG00000177731	-1.78697	chr17	18154791	18154993	-
ENSG00000168003	-1.78682	chr11	62648919	62649139	+
ENSG00000185046	-1.78681	chr12	99477683	99478702	-
ENSG00000124839	-1.78649	chr2	238494207	238494640	-
ENSG00000248138	-1.78624	chr4	16510309	16513555	+
ENSG00000140853	-1.78588	chr16	57065375	57067515	+
ENSG00000198707	-1.78582	chr12	88477731	88478362	-
ENSG00000011566	-1.78564	chr2	39742486	39743554	-
ENSG00000124201	-1.78559	chr20	47861289	47862433	-
ENSG00000112984	-1.78555	chr5	137520365	137520495	+
ENSG00000163029	-1.78468	chr2	17961388	17961887	-
ENSG00000257337	-1.78444	chr12	53446276	53446887	-
ENSG00000167107	-1.78444	chr17	48540612	48540755	+
ENSG00000143126	-1.78433	chr1	109806399	109806699	+
ENSG00000063245	-1.78425	chr19	56203423	56204013	+
ENSG00000122126	-1.78361	chrX	128696477	128696575	+
ENSG00000214193	-1.78353	chr1	36784913	36785042	+
ENSG00000204642	-1.78352	chr6	29693083	29693223	+
ENSG00000143951	-1.78307	chr2	63712121	63713675	-
ENSG00000111799	-1.78261	chr6	75811369	75811543	-
ENSG00000163029	-1.7823	chr2	17942849	17946163	-
ENSG00000150961	-1.78227	chr4	119661963	119662095	-
ENSG00000179832	-1.78224	chr8	145299442	145300058	+
ENSG00000131504	-1.782	chr5	141005331	141005413	-
ENSG00000187535	-1.78151	chr16	1583495	1583573	-
ENSG00000184402	-1.78099	chr20	60738678	60739200	+
ENSG00000188986	-1.78094	chr9	140166674	140166958	+
ENSG00000121621	-1.78062	chr11	28045397	28056933	-
ENSG00000091640	-1.78028	chr17	4863211	4863278	-
ENSG00000143375	-1.77974	chr1	151492742	151492889	+
ENSG00000111799	-1.77922	chr6	75890927	75892765	-
ENSG00000185104	-1.77918	chr1	51048371	51049323	-
ENSG00000152484	-1.77912	chr13	27664103	27664218	-
ENSG00000090686	-1.7779	chr1	22032330	22032618	-
ENSG00000010404	-1.77715	chrX	148608607	148609129	-
ENSG00000213923	-1.77691	chr22	38694004	38694034	-
ENSG00000140553	-1.77648	chr15	91493497	91493729	+
ENSG00000143375	-1.77587	chr1	151506612	151506615	+
ENSG00000135976	-1.77574	chr2	97875446	97875536	+
ENSG00000248360	-1.77539	chr4	14702405	14717718	-
ENSG00000120438	-1.77537	chr6	160201413	160201474	-
ENSG00000241343	-1.77505	chrX	100655841	100656220	+
ENSG00000233369	-1.77499	chr7	72614672	72616151	+
ENSG00000184465	-1.77463	chr6	170033164	170034523	-
ENSG00000065183	-1.77448	chr1	118495031	118495150	+
ENSG00000136699	-1.77435	chr2	130930073	130930197	-
ENSG00000173821	-1.77392	chr17	78346965	78348257	+
ENSG00000178685	-1.77334	chr8	145058599	145058711	-
ENSG00000174827	-1.77293	chr1	145763467	145763569	+
ENSG00000185046	-1.77261	chr12	99735026	99737526	-
ENSG00000196924	-1.77254	chrX	153596106	153596209	-
ENSG00000151491	-1.77218	chr12	15793780	15794655	-
ENSG00000226210	-1.772	chr12	90655	90795	+
ENSG00000161013	-1.77181	chr5	179225434	179225503	-
ENSG00000078043	-1.77143	chr18	44424090	44424696	-
ENSG00000055208	-1.7711	chr6	149719198	149720239	+
ENSG00000010404	-1.771	chrX	148606615	148607260	-
ENSG00000148219	-1.76929	chr9	119459712	119459940	-
ENSG00000198901	-1.76886	chr15	91512350	91512676	-
ENSG00000174353	-1.76815	chr7	72474253	72476063	-
ENSG00000135976	-1.76809	chr2	97855027	97856714	+
ENSG00000108312	-1.76754	chr17	42297118	42298107	-
ENSG00000123094	-1.76708	chr12	26220646	26221629	+
ENSG00000108799	-1.76704	chr17	40879781	40880842	-
ENSG00000141562	-1.76622	chr17	80442826	80443372	+
ENSG00000115762	-1.76577	chr2	132045143	132045534	+
ENSG00000102978	-1.76534	chr16	57496722	57496940	+
ENSG00000184445	-1.76518	chr12	123046521	123047184	+
ENSG00000131148	-1.76509	chr16	85826200	85826311	-
ENSG00000197948	-1.76447	chr5	141028875	141028961	-
ENSG00000135976	-1.76399	chr2	97864228	97864322	+
ENSG00000104731	-1.76389	chr16	87742154	87742870	-
ENSG00000151025	-1.7637	chr10	25885718	25886700	+
ENSG00000157426	-1.76253	chr4	57219762	57220204	-
ENSG00000203827	-1.76235	chr1	148754182	148754834	+
ENSG00000197442	-1.76165	chr6	136932525	136934257	-
ENSG00000143776	-1.76117	chr1	227218171	227218998	-
ENSG00000135976	-1.76087	chr2	97881312	97882913	+
ENSG00000149503	-1.7607	chr11	61906242	61906359	+
ENSG00000088340	-1.7604	chr20	34192267	34192451	-
ENSG00000224505	-1.76003	chr17	43236822	43238066	-
ENSG00000135451	-1.7598	chr12	49720503	49720991	+
ENSG00000174106	-1.75962	chr12	65639719	65639941	+
ENSG00000259116	-1.75954	chr14	65002693	65007034	-
ENSG00000179562	-1.75941	chr7	127229217	127229538	-
ENSG00000125844	-1.75845	chr20	17605313	17606156	-
ENSG00000140181	-1.75821	chr15	23377526	23378140	-
ENSG00000014138	-1.75815	chr11	65047491	65047938	+
ENSG00000156261	-1.7573	chr21	30433738	30433816	-
ENSG00000088340	-1.75721	chr20	34194143	34194239	-
ENSG00000163629	-1.7569	chr4	87720357	87724861	+
ENSG00000186481	-1.75681	chr18	14214282	14215459	+
ENSG00000109118	-1.75641	chr17	27238402	27239161	-
ENSG00000176915	-1.75593	chr12	133304029	133304617	-
ENSG00000103064	-1.75557	chr16	68335722	68335902	+
ENSG00000185046	-1.75522	chr12	99189423	99192707	-
ENSG00000166908	-1.75522	chr12	57992994	57993182	+
ENSG00000118898	-1.75408	chr16	4943371	4943541	-
ENSG00000129566	-1.75394	chr14	20850874	20851332	-
ENSG00000155561	-1.75388	chr7	135242962	135255852	+
ENSG00000011007	-1.75375	chr1	24082875	24083442	+
ENSG00000181381	-1.75372	chr4	169393675	169393846	-
ENSG00000188153	-1.75314	chrX	107823816	107823911	+
ENSG00000130939	-1.7528	chr1	10239620	10239952	+
ENSG00000149311	-1.7527	chr11	108201148	108201925	+
ENSG00000198911	-1.7527	chr22	42296502	42296947	+
ENSG00000197774	-1.75262	chr16	1823842	1824260	+
ENSG00000235398	-1.75255	chr1	144465099	144470034	-
ENSG00000175115	-1.75253	chr11	66006317	66006612	+
ENSG00000132470	-1.75238	chr17	73753188	73753280	+
ENSG00000079257	-1.75229	chr3	158371256	158372335	-
ENSG00000213799	-1.75215	chr19	53844178	53844487	+
ENSG00000181038	-1.75052	chr17	74730018	74730196	+
ENSG00000143466	-1.75051	chr1	206658409	206658530	+
ENSG00000160445	-1.75033	chr9	131515879	131516087	-
ENSG00000214193	-1.75028	chr1	36786399	36786515	+
ENSG00000136709	-1.75018	chr2	128479562	128480164	-
ENSG00000148840	-1.74981	chr10	103898522	103898635	+
ENSG00000042062	-1.74979	chr20	49227741	49231172	-
ENSG00000103197	-1.74979	chr16	2107179	2108747	+
ENSG00000152359	-1.74977	chr5	75008490	75008678	-
ENSG00000165338	-1.74955	chr10	93257939	93258628	+
ENSG00000101019	-1.74951	chr20	33891872	33892429	-
ENSG00000127603	-1.74943	chr1	39893286	39893632	+
ENSG00000169855	-1.74921	chr3	78663950	78666784	-
ENSG00000113360	-1.74905	chr5	31405830	31406959	-
ENSG00000129566	-1.74891	chr14	20849560	20849711	-
ENSG00000166377	-1.74884	chr18	77103972	77104138	+
ENSG00000130702	-1.74879	chr20	60909398	60909577	-
ENSG00000172379	-1.74854	chr15	80872907	80873443	+
ENSG00000198026	-1.74842	chr20	44578516	44578604	-
ENSG00000140396	-1.74841	chr8	71040745	71040936	-
ENSG00000188186	-1.74769	chr7	99746598	99746600	+
ENSG00000132142	-1.74726	chr17	35486411	35487000	-
ENSG00000173442	-1.74637	chr11	65348597	65348681	+
ENSG00000131725	-1.74637	chrX	117577650	117578322	+
ENSG00000197961	-1.74535	chr19	9678419	9678770	-
ENSG00000235590	-1.7451	chr20	57464604	57465697	-
ENSG00000115904	-1.74473	chr2	39220207	39220532	-
ENSG00000145191	-1.74467	chr3	183884489	183884613	+
ENSG00000228065	-1.74436	chr10	67332814	67341369	+
ENSG00000136738	-1.74423	chr10	17746517	17746968	+
ENSG00000125755	-1.74367	chr19	46320391	46321216	-
ENSG00000187145	-1.7429	chr1	150266318	150266339	+
ENSG00000117983	-1.74261	chr11	1252235	1252652	+
ENSG00000146828	-1.74253	chr7	100459206	100459358	+
ENSG00000008710	-1.74247	chr16	2168463	2168676	-
ENSG00000009413	-1.74077	chr6	111628773	111629216	-
ENSG00000141959	-1.74017	chr21	45745943	45746041	+
ENSG00000164050	-1.7399	chr3	48459772	48459857	-
ENSG00000237441	-1.73967	chr6	33266178	33266231	-
ENSG00000203832	-1.73917	chr1	148343808	148344639	-
ENSG00000160710	-1.73901	chr1	154580682	154581226	-
ENSG00000155066	-1.73862	chr2	95942405	95942719	+
ENSG00000248138	-1.73861	chr4	16435865	16503163	+
ENSG00000141279	-1.73826	chr17	45663610	45663656	+
ENSG00000155229	-1.73779	chr10	99221123	99221252	-
ENSG00000259240	-1.73754	chr15	51361783	51386740	+
ENSG00000079482	-1.7374	chrX	67268299	67272381	-
ENSG00000248333	-1.73736	chr1	1571488	1571694	-
ENSG00000127603	-1.73733	chr1	39906997	39907623	+
ENSG00000166164	-1.7372	chr16	50359794	50360194	-
ENSG00000204130	-1.73697	chr10	70143671	70143807	-
ENSG00000204227	-1.73651	chr6	33176421	33176541	+
ENSG00000171940	-1.73603	chr20	52210378	52214169	-
ENSG00000163660	-1.73598	chr3	156877268	156877580	-
ENSG00000155792	-1.73572	chr8	121013949	121015215	+
ENSG00000136026	-1.73557	chr12	106641766	106647855	-
ENSG00000204764	-1.73523	chr5	170345863	170346444	+
ENSG00000174233	-1.73443	chr12	49166207	49166290	-
ENSG00000187079	-1.73442	chr11	12900447	12900989	+
ENSG00000138434	-1.73423	chr2	182757004	182757079	+
ENSG00000141959	-1.73351	chr21	45741758	45742015	+
ENSG00000025770	-1.73301	chr22	50960998	50961099	+
ENSG00000237094	-1.7328	chr1	322228	322671	+
ENSG00000163399	-1.73259	chr1	116941411	116941551	+
ENSG00000137965	-1.73253	chr1	79115590	79115870	+
ENSG00000105388	-1.73233	chr19	42219823	42221373	+
ENSG00000167107	-1.73219	chr17	48539678	48539780	+
ENSG00000139116	-1.73157	chr12	39726546	39726694	-
ENSG00000106628	-1.73121	chr7	44155871	44156028	-
ENSG00000148219	-1.73053	chr9	119324572	119330727	-
ENSG00000182134	-1.73023	chr1	151748744	151748914	-
ENSG00000162782	-1.73022	chr1	179561260	179561444	+
ENSG00000112419	-1.73004	chr6	143883168	143929316	+
ENSG00000179526	-1.72947	chr8	145153897	145153983	-
ENSG00000159131	-1.72936	chr21	34889448	34889663	-
ENSG00000197102	-1.72857	chr14	102516219	102516407	+
ENSG00000158169	-1.72849	chr9	97912369	97933360	-
ENSG00000164880	-1.72849	chr7	1513329	1513803	-
ENSG00000163632	-1.72847	chr3	63819875	63820829	+
ENSG00000241549	-1.72811	chr6	26918938	26924167	-
ENSG00000115904	-1.72807	chr2	39216455	39219419	-
ENSG00000188643	-1.72751	chr1	153580194	153580474	-
ENSG00000132746	-1.72731	chr11	67433872	67434044	-
ENSG00000112159	-1.7268	chr6	90405711	90406078	-
ENSG00000100461	-1.72679	chr14	23373535	23374083	-
ENSG00000182150	-1.72677	chr9	98684700	98685541	+
ENSG00000079257	-1.72637	chr3	158380473	158383125	-
ENSG00000143374	-1.72594	chr1	150459992	150460333	+
ENSG00000125753	-1.72587	chr19	46021092	46021186	+
ENSG00000124160	-1.72486	chr20	44691528	44691998	-
ENSG00000114933	-1.72407	chr2	206927769	206927874	-
ENSG00000204394	-1.72406	chr6	31752491	31753022	-
ENSG00000188641	-1.7239	chr1	97770934	97771732	-
ENSG00000152253	-1.72362	chr2	169741417	169745735	-
ENSG00000060656	-1.72342	chr1	29586556	29586692	+
ENSG00000127616	-1.72334	chr19	11144876	11145589	+
ENSG00000164659	-1.72329	chr7	86539317	86540937	-
ENSG00000160299	-1.72311	chr21	47808799	47809113	+
ENSG00000006459	-1.72296	chr7	139796563	139796698	-
ENSG00000048828	-1.72285	chr9	96278049	96278264	+
ENSG00000132024	-1.72283	chr19	14040255	14040346	+
ENSG00000151240	-1.72275	chr10	530888	532398	-
ENSG00000188976	-1.72271	chr1	880180	880421	-
ENSG00000116005	-1.72235	chr2	70485408	70485550	+
ENSG00000156453	-1.7223	chr5	141244992	141245636	-
ENSG00000168002	-1.72135	chr11	62533748	62533965	+
ENSG00000119707	-1.72115	chr14	73525519	73525983	+
ENSG00000164050	-1.72107	chr3	48457168	48457439	-
ENSG00000188352	-1.72063	chr9	20781928	20786925	+
ENSG00000051825	-1.72005	chr12	123647947	123648315	-
ENSG00000179832	-1.72004	chr8	145309881	145310411	+
ENSG00000115419	-1.72	chr2	191789506	191791729	+
ENSG00000164329	-1.71989	chr5	78936788	78936927	+
ENSG00000112419	-1.71989	chr6	143929459	143999101	+
ENSG00000196187	-1.71977	chr1	226034633	226034734	-
ENSG00000124406	-1.71976	chr4	42626651	42627157	-
ENSG00000065361	-1.71958	chr12	56487776	56487882	+
ENSG00000215154	-1.7189	chr16	2661053	2663960	+
ENSG00000135837	-1.71846	chr1	180065065	180065172	+
ENSG00000159592	-1.7184	chr1	46152325	46152664	-
ENSG00000172869	-1.71796	chr5	118480333	118482531	+
ENSG00000221963	-1.7176	chr22	36044670	36052425	+
ENSG00000148120	-1.71727	chr9	97572339	97586553	+
ENSG00000196924	-1.71718	chrX	153583079	153583192	-
ENSG00000123933	-1.71706	chr4	2252973	2254134	-
ENSG00000204138	-1.71683	chr1	28815737	28816285	+
ENSG00000127526	-1.71674	chr19	16682393	16682754	-
ENSG00000114861	-1.71663	chr3	71623608	71630699	-
ENSG00000062716	-1.71653	chr17	57851246	57862173	+
ENSG00000197879	-1.71651	chr17	1382029	1382724	-
ENSG00000120549	-1.71598	chr10	24498192	24508554	+
ENSG00000079257	-1.71593	chr3	158378764	158380416	-
ENSG00000081803	-1.71593	chr7	122027227	122028636	-
ENSG00000239306	-1.7158	chr11	66384528	66384599	+
ENSG00000183091	-1.71543	chr2	152492848	152495793	-
ENSG00000166377	-1.7146	chr18	77100461	77102267	+
ENSG00000174231	-1.71459	chr17	1554604	1554707	-
ENSG00000089006	-1.71435	chr20	17949784	17950443	-
ENSG00000155660	-1.7142	chr7	148725084	148725412	-
ENSG00000144724	-1.71363	chr3	62302905	62303482	+
ENSG00000197969	-1.71342	chr9	79932614	79933150	+
ENSG00000204580	-1.71337	chr6	30860940	30861048	+
ENSG00000165684	-1.71264	chr9	139270252	139270800	-
ENSG00000087087	-1.71203	chr7	100472949	100473010	+
ENSG00000130702	-1.7119	chr20	60898726	60898831	-
ENSG00000076321	-1.71178	chr1	173684217	173684441	+
ENSG00000198707	-1.71171	chr12	88487752	88490664	-
ENSG00000166889	-1.71143	chr11	59425197	59426338	-
ENSG00000079482	-1.71067	chrX	67417106	67421460	-
ENSG00000027001	-1.71021	chr13	24460645	24462816	-
ENSG00000023041	-1.70992	chr10	114192279	114192997	-
ENSG00000088930	-1.7098	chr20	21346127	21346210	+
ENSG00000115419	-1.70977	chr2	191766752	191769729	+
ENSG00000160299	-1.70931	chr21	47744196	47744801	+
ENSG00000135241	-1.70908	chr7	108205549	108205614	-
ENSG00000157764	-1.70882	chr7	140550012	140583871	-
ENSG00000151338	-1.70816	chr14	37892154	37892729	+
ENSG00000130508	-1.70816	chr2	1695771	1696300	-
ENSG00000120071	-1.70809	chr17	44116083	44116392	-
ENSG00000166377	-1.70787	chr18	76870505	76873240	+
ENSG00000081014	-1.70761	chr15	51233761	51233862	+
ENSG00000152291	-1.70759	chr2	85554808	85555039	-
ENSG00000196642	-1.70755	chr9	139732114	139732313	+
ENSG00000160200	-1.70742	chr21	44479078	44479335	-
ENSG00000215630	-1.70727	chr5	70555172	70585421	-
ENSG00000010292	-1.707	chr12	6618958	6619240	+
ENSG00000160606	-1.70686	chr17	27064754	27064836	-
ENSG00000172336	-1.70668	chr7	100303927	100303958	+
ENSG00000148120	-1.7058	chr9	97587055	97662710	+
ENSG00000173064	-1.70529	chr12	112685975	112686123	-
ENSG00000071794	-1.7043	chr3	148757016	148757367	-
ENSG00000148090	-1.70415	chr9	93976707	93978340	-
ENSG00000115648	-1.70412	chr2	238394313	238394909	+
ENSG00000249915	-1.70409	chr5	271936	272825	+
ENSG00000130635	-1.70392	chr9	137642728	137644434	+
ENSG00000196912	-1.70357	chr2	98164194	98165881	-
ENSG00000115761	-1.70343	chr2	10743000	10743203	-
ENSG00000138650	-1.70337	chr4	134084437	134111295	+
ENSG00000063978	-1.7027	chr4	2470985	2471179	+
ENSG00000171467	-1.70222	chr6	43296214	43299226	-
ENSG00000131408	-1.70213	chr19	50880083	50880501	+
ENSG00000240216	-1.70207	chr3	149006392	149009513	-
ENSG00000109756	-1.70207	chr4	160259620	160260265	+
ENSG00000185000	-1.70193	chr8	145541680	145541756	-
ENSG00000107281	-1.70133	chr9	139934888	139934965	-
ENSG00000103168	-1.70129	chr16	84218666	84218763	-
ENSG00000062716	-1.70116	chr17	57862396	57886156	+
ENSG00000103335	-1.70094	chr16	88789097	88789244	-
ENSG00000077157	-1.7003	chr1	202394853	202396167	+
ENSG00000259240	-1.70025	chr15	51608334	51610629	+
ENSG00000130827	-1.6998	chrX	153696031	153696109	+
ENSG00000198919	-1.69961	chr3	108367809	108369983	+
ENSG00000053770	-1.69955	chr14	57749737	57749829	+
ENSG00000259618	-1.69882	chr15	50786477	50788044	-
ENSG00000107890	-1.69866	chr10	27322306	27323724	-
ENSG00000180071	-1.6986	chr9	38601201	38603155	-
ENSG00000055609	-1.69845	chr7	151891213	151891313	-
ENSG00000136699	-1.69839	chr2	130910744	130910891	-
ENSG00000239653	-1.69781	chr3	63996440	63996553	+
ENSG00000171298	-1.69778	chr17	78086826	78087016	+
ENSG00000013364	-1.69764	chr16	29856200	29857183	+
ENSG00000130635	-1.69739	chr9	137653824	137655538	+
ENSG00000103335	-1.69633	chr16	88788805	88788930	-
ENSG00000197579	-1.69622	chr9	32550966	32551141	-
ENSG00000187240	-1.69602	chr11	102991310	102991417	+
ENSG00000182473	-1.69598	chr17	74085004	74085255	-
ENSG00000092969	-1.69572	chr1	218520389	218536675	+
ENSG00000170525	-1.69531	chr10	6194240	6239574	+
ENSG00000138771	-1.69494	chr4	77357373	77414399	+
ENSG00000115419	-1.69483	chr2	191778090	191784770	+
ENSG00000103121	-1.69465	chr16	81045715	81047740	-
ENSG00000143569	-1.69459	chr1	154233585	154234067	+
ENSG00000144635	-1.69447	chr3	32571152	32571775	-
ENSG00000180104	-1.69428	chr5	472080	472221	+
ENSG00000197043	-1.6941	chr5	150519008	150519713	-
ENSG00000100982	-1.69326	chr20	44575805	44575901	+
ENSG00000012822	-1.69325	chr12	54109109	54109458	-
ENSG00000254986	-1.69324	chr11	66247936	66248211	+
ENSG00000170445	-1.69312	chr5	140054410	140054601	-
ENSG00000138688	-1.69273	chr4	123269872	123270067	+
ENSG00000121749	-1.69271	chr12	72311577	72312230	+
ENSG00000178904	-1.6927	chr19	32971463	32971610	+
ENSG00000085377	-1.69224	chr6	105726313	105726890	-
ENSG00000184575	-1.69193	chr12	64798584	64798825	+
ENSG00000151014	-1.69186	chr4	139966906	139976628	+
ENSG00000075275	-1.69056	chr22	46762377	46762889	-
ENSG00000117480	-1.69055	chr1	46877923	46878746	+
ENSG00000196208	-1.69037	chr2	11674380	11679968	+
ENSG00000056277	-1.69034	chrX	129339127	129339270	-
ENSG00000148834	-1.69033	chr10	106014720	106014743	+
ENSG00000160957	-1.69003	chr8	145739491	145739572	-
ENSG00000214226	-1.68998	chr17	54892330	54893116	-
ENSG00000146555	-1.68976	chr7	4150404	4152920	+
ENSG00000156831	-1.68952	chr8	126369561	126369953	+
ENSG00000175054	-1.68896	chr3	142184653	142185165	-
ENSG00000149932	-1.68868	chr16	29974629	29974720	+
ENSG00000152818	-1.68863	chr6	144809970	144811206	+
ENSG00000062716	-1.68771	chr17	57813105	57814813	+
ENSG00000110107	-1.68672	chr11	60665941	60666012	-
ENSG00000095319	-1.68574	chr9	131745307	131745571	+
ENSG00000084676	-1.68556	chr2	24991004	24991089	+
ENSG00000185507	-1.68479	chr11	612800	612998	-
ENSG00000136270	-1.6841	chr7	45144081	45144136	-
ENSG00000132964	-1.68398	chr13	26975484	26975602	+
ENSG00000133706	-1.68391	chr5	145533373	145533455	-
ENSG00000166886	-1.6839	chr12	57486751	57486845	+
ENSG00000120725	-1.68343	chr5	138463542	138463632	-
ENSG00000112367	-1.68341	chr6	110053890	110056352	+
ENSG00000138182	-1.68303	chr10	91478629	91479175	+
ENSG00000111144	-1.68298	chr12	96412681	96412945	-
ENSG00000128731	-1.68278	chr15	28517532	28518039	-
ENSG00000160310	-1.68269	chr21	48081848	48083294	+
ENSG00000157106	-1.68238	chr16	18849554	18849678	-
ENSG00000001617	-1.68233	chr3	50220688	50220852	+
ENSG00000132382	-1.68231	chr17	4455292	4455419	-
ENSG00000027001	-1.68226	chr13	24330969	24334234	-
ENSG00000072609	-1.68197	chr12	133509741	133521383	-
ENSG00000110274	-1.68091	chr11	117232709	117233119	+
ENSG00000241973	-1.68081	chr22	21068816	21068915	-
ENSG00000130702	-1.68057	chr20	60890003	60890083	-
ENSG00000163913	-1.6805	chr3	129234442	129236311	+
ENSG00000138468	-1.68049	chr3	101044924	101046509	-
ENSG00000115806	-1.6803	chr2	171818259	171819348	+
ENSG00000204138	-1.6802	chr1	28733974	28749065	+
ENSG00000159842	-1.68019	chr17	975994	976864	-
ENSG00000131037	-1.68015	chr19	55598256	55598436	+
ENSG00000130529	-1.68004	chr19	49671680	49671809	+
ENSG00000145191	-1.67967	chr3	184076446	184076469	+
ENSG00000179889	-1.67945	chr16	15231780	15232048	+
ENSG00000112419	-1.67886	chr6	143858344	143875461	+
ENSG00000140181	-1.67868	chr15	23312100	23312160	-
ENSG00000133026	-1.67816	chr17	8395827	8395970	-
ENSG00000008710	-1.67815	chr16	2158033	2158252	-
ENSG00000119777	-1.67805	chr2	27261400	27261569	+
ENSG00000128000	-1.67735	chr19	40582116	40587725	-
ENSG00000054654	-1.67703	chr14	64491177	64491629	+
ENSG00000183337	-1.67693	chrX	39923205	39923588	-
ENSG00000121621	-1.6769	chr11	28057041	28057763	-
ENSG00000133138	-1.67647	chrX	106198318	106199709	+
ENSG00000158169	-1.67646	chr9	97934880	97948782	-
ENSG00000184939	-1.6764	chr16	68592075	68592277	+
ENSG00000172869	-1.67585	chr5	118500371	118500877	+
ENSG00000178974	-1.6758	chr14	55821303	55821781	+
ENSG00000240498	-1.67565	chr9	22046899	22049104	+
ENSG00000115504	-1.67401	chr2	63265951	63271056	+
ENSG00000122729	-1.67386	chr9	32408649	32418125	+
ENSG00000081019	-1.67375	chr1	114310656	114310843	-
ENSG00000090889	-1.67372	chrX	69517038	69518962	+
ENSG00000240216	-1.6737	chr3	149009587	149036284	-
ENSG00000060491	-1.67321	chr20	61442962	61443581	+
ENSG00000113360	-1.67318	chr5	31529213	31530904	-
ENSG00000084774	-1.67201	chr2	27447358	27447612	+
ENSG00000140262	-1.67187	chr15	57543621	57544396	+
ENSG00000088340	-1.67155	chr20	34167378	34169960	-
ENSG00000247903	-1.67088	chr12	27127160	27128428	+
ENSG00000183826	-1.67071	chr6	38545495	38547993	-
ENSG00000088340	-1.6702	chr20	34191889	34192225	-
ENSG00000112419	-1.66941	chr6	143879268	143882303	+
ENSG00000156030	-1.66929	chr14	74192811	74193306	-
ENSG00000196912	-1.6691	chr2	98161140	98162128	-
ENSG00000107798	-1.66893	chr10	90974818	90975694	-
ENSG00000104774	-1.66892	chr19	12757546	12757857	-
ENSG00000178607	-1.66887	chr17	62131799	62132097	-
ENSG00000128654	-1.66886	chr2	177161635	177162576	+
ENSG00000129351	-1.66875	chr19	10765163	10765613	+
ENSG00000108846	-1.66873	chr17	48712744	48712883	+
ENSG00000107959	-1.66855	chr10	3185967	3186047	-
ENSG00000138061	-1.66834	chr2	38302532	38302790	-
ENSG00000215790	-1.66809	chr1	1670496	1670674	-
ENSG00000198863	-1.66791	chr17	41142453	41142867	+
ENSG00000149177	-1.66744	chr11	48171418	48171541	+
ENSG00000196834	-1.66719	chr2	131234274	131239575	-
ENSG00000172469	-1.66693	chr6	96036137	96037875	+
ENSG00000137817	-1.66617	chr15	72550473	72551948	-
ENSG00000143363	-1.6658	chr1	150981147	150981325	+
ENSG00000160796	-1.66552	chr3	47047752	47047822	+
ENSG00000170632	-1.66552	chr7	102727211	102727315	+
ENSG00000172037	-1.66541	chr3	49159518	49159595	-
ENSG00000241343	-1.6653	chrX	100653087	100653357	+
ENSG00000169905	-1.66477	chr1	179815963	179816669	-
ENSG00000151883	-1.66475	chr5	50073963	50074393	+
ENSG00000204351	-1.66411	chr6	31926991	31927073	+
ENSG00000182621	-1.66255	chr20	8769172	8769279	+
ENSG00000141337	-1.66219	chr17	66453654	66489779	+
ENSG00000105397	-1.6615	chr19	10472274	10472445	-
ENSG00000197056	-1.66148	chr1	35577513	35577687	+
ENSG00000167306	-1.66133	chr18	47389697	47390510	-
ENSG00000100239	-1.66087	chr22	50869811	50870693	+
[truncated: 51,671 more rows]
