# Supplementary material for: The nuclear receptor ERβ engages AGO2 in regulation of gene transcription, RNA splicing and RISC loading
Source: Genome Biol. 2017 Oct 6;18:189. doi: 10.1186/s13059-017-1321-0 (PMC5634881; doi:10.1186/s13059-017-1321-0)
Supplement: Supplementary file 14 — ERβ-bound mRNAs. (XLSX 50 kb) [file 13059_2017_1321_MOESM14_ESM.xlsx]

## Sheet: Foglio1
Table S11: Enriched mRNAs in RIP-seq experiments
	IP ERb (in ERb+ cells)		IP ERb (in Erb- cells)
Gene	Enrichment_Factor	adj p-value	Enrichment_Factor	adj p-value
KCNMB3	3.036	4.31e-08	-4.14205	0.00676
RP11-506O24.1.1	3.038	0.00149
SPATA24	3.039	1.67e-09	-1.21835	0.653
THOC7-AS1	3.04	2.39e-09	-2.77642	0.0488
RP11-142G1.3.1	3.042	1.41e-05	-2.07236	0.21
RP11-692D12.1.1	3.043	0.00097
PICK1	3.048	5.94e-16	-1.15168	0.649
DIRAS2	3.055	0.00104	-2.36053	0.142
PCDHGA7	3.056	6.65e-06	-1.44713	0.48
RP11-20D14.6.1	3.057	8.62e-05
ACRV1	3.059	7.55e-05
GARNL3	3.059	1.07e-13	-2.0758	0.0778
AC140481.1.1	3.07	5e-05	-1.23991	0.735
RP11-445H22.4.1	3.073	3.87e-05	-1.07325	0.911
DPY19L2P2	3.078	3.25e-05	-1.04683	0.939
GUCY1B2	3.083	7.88e-20	-1.2739	0.452
SMYD3-IT1	3.092	0.00462
FAM185BP	3.097	0.000277
POTEF	3.102	2.94e-14	-2.11522	0.0572
AKR1B1	3.104	7.47e-06	-1.73942	0.359
TMEM52	3.104	0.000217	-2.69488	0.0911
ANKRD36	3.113	7.96e-65	-1.56441	0.0249
TRAPPC9	3.12	5.34e-95	-1.43952	0.00766
CTD-2547E10.2.1	3.124	2.54e-16	-3.3963	0.00428
AC034220.3.1	3.128	1.09e-06	-2.6972	0.0909
RP11-347D21.2.1	3.131	0.00145	-1.28477	0.69
ENGASE	3.138	1.44e-14	-2.27906	0.0427
RP11-562A8.1.1	3.142	0.00146
RP13-726E6.2.1	3.143	0.00125	-1.61628	0.437
RP11-274J7.2.1	3.151	0.000755
ZNF32-AS2	3.165	0.000259
TENC1	3.166	5.82e-18	-1.17306	0.627
AP000350.4.1	3.168	0.000198	-2.07195	0.209
C3orf35	3.171	0.000348
AC016700.5.1	3.173	0.000403
KCND3	3.176	2.47e-07	-1.6168	0.331
TYW1B	3.177	1.22e-09	-4.49755	0.007
OPN1SW	3.179	0.0003
SNORA28	3.181	4e-07	-3.11477	0.038
RP11-54O7.1.1	3.191	6.58e-05
RP11-108K14.4.1	3.191	6.35e-05
AC112229.1.1	3.192	1.82e-05	-2.65795	0.0957
RP5-931E15.2.1	3.219	1.43e-06	-1.69036	0.317
AP003068.18.1	3.22	0.00172
RP4-735C1.4.1	3.223	6.37e-12	-1.64737	0.348
CCDC136	3.237	9.42e-09	-4.5324	0.00666
GCFC1-AS1	3.237	1.75e-09	-1.88839	0.257
AC097721.2.1	3.238	8.49e-10	-1.17665	0.759
PFN1P3	3.246	0.000193	-2.84212	0.0742
CTD-2651B20.7.1	3.249	0.00126
ST8SIA1	3.249	4.18e-05	-2.02437	0.223
PDE6C	3.255	0.0309
RP5-1166H10.2.1	3.256	2.77e-05	-1.64089	0.421
C16orf79	3.26	3.56e-07	-2.14592	0.126
RP11-709B3.2.1	3.261	0.000928
AP000769.1	3.262	0.00131
YJEFN3	3.263	1.57e-05	-1.84155	0.271
MICE	3.266	0.00125
ENO1-AS1	3.266	0.000319
AD000091.1.1	3.267	0.000835
RP11-218L14.4.1	3.27	9.3e-07	-1.00008	1
RP11-22C11.1.1	3.271	0.000448	-2.31063	0.151
CASC2	3.273	2.29e-08	-4.45754	0.00741
AC006028.9.1	3.273	1.65e-17	-2.51962	0.0207
PHACTR3	3.273	2.24e-07	-2.38584	0.137
FANCA	3.274	5.69e-51	-1.09076	0.616
MEGF6	3.275	2.88e-11	-1.00204	0.996
MAP3K12	3.286	5.17e-30	-1.20654	0.416
BX004987.5.1	3.292	5.25e-16	-1.10922	0.818
LRRTM2	3.322	0.000235	-3.22305	0.0435
AC018642.1.1	3.323	1.3e-06	-3.48865	0.0296
LENG8-AS1	3.327	1.13e-12	-1.07268	0.882
SHROOM1	3.329	6e-06	-1.33588	0.64
SMPD3	3.34	2.16e-05
POLR2J3	3.343	2.11e-70	-1.0555	0.815
SLC7A7	3.349	0.000348	-1.98931	0.233
KRT32	3.351	0.000217
BRSK2	3.351	1.47e-05	-1.04432	0.938
BEGAIN	3.369	0.000249
TUBGCP6	3.37	1.02e-27	-1.01009	0.967
GNRHR	3.371	6.74e-05
RP11-290F5.1.1	3.373	0.0008
AC058791.2.1	3.376	7.5e-14	-1.03405	0.938
AC007969.5.1	3.378	0.000723
AC079834.2.1	3.383	0.000152	-1.93545	0.252
RP11-33N16.1.1	3.384	0.00042
AC118344.1	3.387	0.000405
GPR151	3.388	0.00167
OSCAR	3.389	0.0013
RP11-103C16.2.1	3.389	0.00207
RP11-119F19.4.1	3.398	1.57e-05	-1.78558	0.335
C17orf57	3.41	1.9e-08	-1.00547	0.992
GRID2IP	3.41	3.25e-06	-3.04652	0.0557
RP11-529E10.6.1	3.412	0.000821
RP11-10O17.1.1	3.417	8.09e-05
LINC00265	3.425	4.47e-14	-1.37955	0.437
RP11-347C12.2.1	3.432	1.3e-11	-1.16088	0.753
RP11-439E19.10.1	3.444	3.38e-05
RP11-450K4.1.1	3.446	0.000233
RP11-77H9.2.1	3.447	0.000243
RP11-135J2.3.1	3.448	2.99e-05
TSNAXIP1	3.459	0.000428
FAM211B	3.462	1.5e-07	-2.29735	0.147
RP11-38O14.1.1	3.464	2.43e-06
RP11-554A11.3.1	3.465	0.000313
RP11-954J6.3.1	3.484	0.000127
RP11-844P9.2.1	3.485	0.000306	-2.58848	0.105
POM121B	3.489	0.000292	-2.23357	0.168
ITPK1-AS1	3.492	0.000153
CHRNG	3.504	0.000175
RP11-1280I22.1.1	3.504	1.03e-07	-1.04919	0.925
RP11-206L10.8.1	3.506	0.000562
AMPD1	3.51	1.89e-08	-3.04055	0.0561
BAK1P1	3.512	9.36e-08	-1.22228	0.64
RP11-296O14.3.1	3.515	1.26e-06	-2.64929	0.0968
PABPC1P1	3.523	0.000343
ZMYND17	3.532	9.19e-08	-3.07402	0.0536
LRRC48	3.538	3.58e-06	-2.84376	0.074
SLC43A1	3.54	1.42e-06	-2.42349	0.121
BACH1-IT1	3.544	0.00121	-2.30299	0.154
PTH2R	3.562	0.00326
RP11-1143G9.2.1	3.562	4.16e-05	-2.44983	0.126
RP11-368J21.2.1	3.569	5.13e-31	-1.01601	0.962
RP5-1033H22.2.1	3.583	0.000241
HERC2P3	3.585	8.48e-05
SNORA25	3.599	9.44e-05
RP11-428L9.1.1	3.602	5.77e-08
EFEMP2	3.604	8.59e-05	-2.48633	0.12
RP4-753M9.1.1	3.605	1.12e-05
RP11-457M11.5.1	3.61	1.73e-05	-1.26168	0.712
CD5	3.617	0.000299
SGSM1	3.619	4.74e-13	-1.09437	0.834
CCDC19	3.622	3.32e-10	-1.2389	0.686
BMS1P2	3.623	1.03e-05
AC087289.1	3.631	0.0064
CTD-2587M2.1.1	3.635	2.01e-06
RP11-196G18.21.1	3.637	0.00372
RP11-512F24.1.1	3.639	0.000155
RP11-845M18.7.1	3.641	2.39e-05
AC138655.6.1	3.648	4.85e-05
RP11-295P9.3.1	3.65	5.33e-07	-2.5362	0.113
JAKMIP3	3.651	7.13e-06	-2.52679	0.114
RP11-27M24.3.1	3.657	6.62e-08
RP11-34P13.13.1	3.657	6.75e-05
TPO	3.657	3.98e-31	-1.93964	0.0689
HCN3	3.662	1.13e-13	-1.21771	0.658
DDX3YP1	3.67	4.8e-05	-2.37047	0.141
TNF	3.677	1.29e-06
BIN1	3.687	0.000393	-1.11455	0.869
C6orf163	3.692	7.27e-07	-2.56211	0.109
CTD-2224J9.3.1	3.696	4.52e-05
NAP1L4P1	3.703	1.67e-07	-3.12302	0.05
MCF2L-AS1	3.71	1.13e-06	-1.78896	0.333
RP11-1286E23.1.1	3.719	0.000681	-2.02319	0.224
SNED1	3.721	1.87e-47	-1.05332	0.866
AC084018.1.1	3.726	6.03e-21	-1.34658	0.424
RP11-2J18.1.1	3.73	6.06e-05
LINGO1	3.73	0.000556
TNNT2	3.731	1.58e-06
RASIP1	3.738	0.000752
FAM153C	3.739	1.31e-05	-2.81986	0.0766
RP4-742C19.8.1	3.74	1.23e-05
RP3-439F8.1.1	3.747	1.27e-07	-1.54646	0.459
TUBB1	3.751	1.12e-09
RP11-473O4.3.1	3.751	3e-08	-2.91199	0.0672
RP11-480I12.2.1	3.754	0.000101	-2.41205	0.133
TTLL3	3.755	1.41e-18	-1.2474	0.599
C6orf124	3.763	4.08e-07
AC092641.2.1	3.769	0.000126
SLC26A1	3.771	4.18e-08	-1.18624	0.765
RP11-145G20.1.1	3.772	9.27e-07	-1.30874	0.667
SLC25A18	3.784	0.000165
SSPO	3.788	3.37e-05	-1.02921	0.956
FAM182B	3.797	0.000221
AC018755.11.1	3.797	2.96e-05
RP11-574K11.20.1	3.798	0.00021
RNF207	3.811	9.02e-15	-2.377	0.0446
ST7-AS1	3.816	0.000267
AC004884.1	3.816	0.000137
CTD-3083F21.1.1	3.818	1.77e-09	-2.49663	0.107
AC159540.1.1	3.831	5.8e-24	-1.67735	0.204
AC010536.2	3.837	5.34e-07	-3.60534	0.0252
CTD-2127H9.1.1	3.861	2.1e-06
MAPK6PS3	3.862	2.05e-06
N4BP2L2-IT1	3.869	4.91e-08
RP11-129B22.2.1	3.872	1.29e-44	-2.25073	0.0362
RP11-330M2.7.1	3.873	5.4e-14	-1.65669	0.271
RP11-379B18.4.1	3.874	7.88e-07	-2.84886	0.0735
RP11-359M6.1.1	3.875	7.52e-12	-1.15888	0.797
ADM2	3.879	2.21e-06	-1.59294	0.423
CTD-3105H18.8.1	3.882	5.33e-05	-2.16	0.186
DGKG	3.893	5.29e-06
AC114737.4.1	3.901	3.19e-07	-1.37935	0.601
KCNRG	3.902	6.89e-05
MIB2	3.917	1.96e-17	-1.14972	0.688
RP11-18F14.4.1	3.926	8.39e-05	-2.4498	0.126
CCDC28B	3.927	0.000135
RP11-357N13.7.1	3.929	2.04e-12	-1.28417	0.668
RP11-177H22.2.1	3.934	3.81e-06
RP11-83M16.5.1	3.942	0.00019
RP3-449O17.1.1	3.943	4.23e-12	-3.03732	0.0564
RP11-707G14.6.1	3.954	2.15e-05	-2.37025	0.141
EEF1A1P25	3.985	1.51e-05
RP11-104N10.1.1	3.985	4.67e-08	-2.77778	0.0813
RALGAPA1P	3.993	6.95e-06
COL4A3	3.997	3.26e-15	-2.09917	0.0933
RP11-36N20.1.1	4	6.05e-06
RP11-432J9.5.1	4.003	5.43e-05
TBC1D3F	4.008	5.12e-05	-2.37025	0.141
KRT121P	4.014	2e-27	-1.03426	0.939
AK3P5	4.027	0.000212
RAB24	4.035	6.22e-05	-3.0911	0.0523
RP11-420B22.1.1	4.056	8.43e-05
RP11-214J9.1.1	4.059	0.000154
FAM19A2	4.06	3.34e-07	-2.30313	0.154
MORN3	4.071	6.38e-08	-2.37891	0.139
AC010536.1	4.086	4.46e-07	-2.82091	0.0764
RP11-554F20.1.1	4.089	1.62e-05
SLC9A5	4.089	7.91e-10	-3.13658	0.0491
TCL6	4.094	7.26e-07	-1.23825	0.737
PRSS27	4.097	2.27e-08	-2.15198	0.185
RP11-102M11.1.1	4.109	1.69e-06
AC015923.1.1	4.109	3.71e-06	-2.13788	0.191
OGN	4.11	4.59e-07	-2.61206	0.102
RP11-499F3.1.1	4.111	0.00028
CELF3	4.12	2.86e-06
RPL32P3	4.121	2.65e-55	-1.30623	0.389
PRICKLE2-AS2	4.122	1.56e-10	-1.69254	0.389
SLC38A4	4.125	3.37e-05
PHF21B	4.127	1.36e-12	-1.28655	0.664
AC024937.6.1	4.129	4.26e-06
CROCCP3	4.131	6.46e-09	-2.88904	0.0694
TAS2R64P	4.132	0.000239
CHMP4BP1	4.133	0.000392
AF131215.1	4.134	0.000109
SH2D6	4.143	1.66e-06
KRT16	4.155	8.73e-05	-1.16405	0.816
RP3-511B24.4.1	4.157	2.2e-05
PSORS1C1	4.169	0.000139
RC3H1-IT1	4.18	1.73e-07	-2.18034	0.181
WDR65	4.181	3.02e-05
RP11-411N4.1.1	4.186	2.83e-05	-2.65108	0.0966
AAA1.1	4.192	2.58e-05
DSG3	4.198	0.000418
ADAM12	4.198	1.32e-07
RP11-757C15.3.1	4.199	0.000419
SLC25A35	4.221	1.45e-06	-2.64949	0.0967
EIF5AL1	4.225	2.59e-07	-2.10889	0.2
PPFIA4	4.229	1.79e-12	-2.01161	0.233
LRRN3	4.248	1.13e-10
CCR7	4.249	4.03e-06
SEC31B	4.255	0.00713
FHIT	4.275	1.13e-08
GAPDHP42	4.277	3.5e-05
CCDC96	4.277	2.24e-09	-2.67919	0.0928
CARNS1	4.288	1.16e-05
RP11-504G3.4.1	4.288	1.14e-05
RGS17P1	4.291	4.26e-06	-2.15954	0.186
RP11-242D10.2.1	4.298	5.8e-07
ASB18	4.306	4.63e-07
RASL10A	4.307	0.000133	-2.09185	0.204
AC010240.2.1	4.308	1.17e-08
MAGI1-IT1	4.308	2.41e-10	-2.83709	0.0747
RP11-298E9.3.1	4.309	6.84e-08	-2.45871	0.124
P2RX7	4.311	1.41e-05
RP11-473O4.4.1	4.338	7.87e-11	-1.46606	0.527
SLC12A1	4.355	2.05e-05
RP11-354E11.2.1	4.355	5.53e-09	-2.68232	0.0794
snoU2-30	4.37	1.39e-10
LDB2	4.374	7.45e-10	-2.49757	0.119
ITGB7	4.378	1.74e-07	-1.16995	0.797
RP11-488L18.3.1	4.398	9.28e-08
GPR35	4.4	7.3e-05
RP11-10O22.1.1	4.404	2.49e-06
CPEB1	4.407	0.00037
CSF1R	4.408	6.97e-05
RP11-16E23.4.1	4.408	1.93e-08	-2.56207	0.109
MAN2C1	4.409	9.39e-77	-2.50887	2.9e-05
RP11-458F8.2.1	4.415	6.63e-06
LA16c-431H6.6.1	4.416	1.99e-06
PAPLN	4.418	5.06e-16	-3.72804	0.0211
MAGI1-AS1	4.422	4.09e-06
CTSZ	4.44	5.17e-05
RASSF4	4.441	5.16e-05
RABGEF1	4.462	3.45e-05
C8orf73	4.463	2.21e-12	-1.77658	0.268
ACOT11	4.465	4.24e-07	-2.81982	0.0766
ARHGAP22	4.467	7.16e-06
C9orf96	4.471	7.53e-11	-2.73262	0.0865
SHANK2-AS2	4.475	0.000248
AP000462.1.1	4.476	3.17e-07
RP11-357N13.6.1	4.484	1.27e-05
ADAMTS6	4.496	5.54e-07	-3.51461	0.0287
RP11-275F13.3.1	4.502	6.04e-05
AC073130.1.1	4.503	9.13e-07
RP11-161H23.9.1	4.51	0.000112
AP001623.1	4.518	8.23e-06	-3.01704	0.0581
PKD1L1	4.52	2.34e-09
RP11-392B6.1.1	4.527	7.36e-06
SETP5	4.53	4.37e-11
RP11-305F18.1.1	4.533	1.05e-06	-1.1136	0.861
TMEM139	4.534	5.5e-05
MCF2L2	4.541	1.06e-10	-2.69471	0.0911
CAPN8	4.544	3.23e-09
ZNF346-IT1	4.553	8.39e-07	-2.42741	0.13
RP11-331F4.4.1	4.555	8.07e-05
ABHD11-AS1	4.557	1.21e-05
THBS4	4.562	1.11e-05
EBLN2	4.565	1.52e-10	1.02399	0.966
RP11-700H6.1.1	4.573	4.56e-05
AC112777.1	4.579	0	-5.46703	0
RP11-195E11.3.1	4.579	0.000247
RP11-467K18.2.1	4.581	7.67e-06
C10orf131	4.59	1.87e-05
DDX50P1	4.601	1.38e-12	-2.03375	0.225
JMJD7	4.602	2.94e-05
RPL3P6	4.613	1.42e-05
MMEL1	4.615	2.25e-07	-1.20963	0.751
RP11-111A21.1.1	4.621	2.89e-05
COL28A1	4.631	9.62e-08	-1.29578	0.609
CTC-209L16.1.1	4.634	0.000178
DOK3	4.643	6.24e-07	-1.58312	0.46
HAUS7	4.649	2.25e-05
RP11-287J9.1.1	4.654	8.57e-05
RP11-611O2.1.1	4.658	2.39e-06
AC007038.7.1	4.659	2.1e-14	-3.23271	0.0428
TAS2R15	4.661	4.28e-06
DUTP2	4.662	3.75e-05
GPR21	4.663	3.71e-05
PCDHGB7	4.676	9.54e-13	-4.18728	0.0109
TTLL9	4.684	2.99e-08	-2.41476	0.132
PCDH11Y	4.69	7.86e-07
VDAC1P4	4.737	4.54e-05
MAPK8IP3	4.744	1.21e-69	1.1679	0.421
OR8B6P	4.752	1.91e-05
TSSC1-IT1	4.754	2.21e-06
TAS2R3	4.765	1.68e-05
RP11-223C24.1.1	4.782	3.49e-07
STAG3	4.788	5.95e-31	-3.08452	0.0257
LINC00315	4.798	0.000138
MIR600HG	4.8	1.6e-29	-1.66184	0.154
RP11-44N11.1.1	4.804	4.71e-07
FILIP1LP1	4.813	0.000118
RP11-680G24.4.1	4.814	5.53e-05
SIDT1-AS1	4.822	1.54e-08
RP11-270M14.4.1	4.824	2.28e-05
AC008746.5.1	4.871	1.09e-06	-2.40798	0.134
RP11-343H5.4.1	4.874	4.43e-07
Z95704.3	4.874	1.05e-06
DNAH1	4.895	3.81e-17	-1.07629	0.869
RP11-179H18.8.1	4.905	2.67e-08	-3.16029	0.0474
RP11-115D19.1.1	4.924	3.93e-06
SERPINA1	4.928	2.28e-05
RP11-75A9.3.1	4.933	3.56e-06
MAP1LC3C	4.934	5.36e-07
RGSL1	4.937	2.11e-05
SYT2	4.958	4.85e-07
HAP1	4.96	5.83e-07	-2.31756	0.151
BCL2L15	4.971	1.94e-25	-3.89514	0.0166
AL591893.1.1	4.977	4.8e-08
RP11-22B10.3.1	4.979	9.31e-05
RP11-848G14.5.1	4.981	3.25e-07	-2.6463	0.0967
HMGA1P4	4.997	4.88e-06
PCDHGA8	5.005	5.92e-12	-1.63147	0.397
RP11-359M6.3.1	5.025	6.31e-11	-1.86063	0.296
AP001053.11.1	5.029	1.69e-10
OR8D2	5.03	4.92e-07
POTEI	5.033	6.65e-53	1.12986	0.629
ASPG	5.035	8.93e-06
RP5-997K18.1.1	5.046	2.98e-06
RP11-133M8.1.1	5.046	2.3e-05
GPRASP1	5.053	8.13e-26	-4.55853	0.00324
AL391421.1	5.056	1.96e-05
AP000476.1.1	5.062	4.85e-05
CTD-2010I16.1.1	5.075	7.34e-07
RP11-328M4.2.1	5.116	3.5e-05
CTD-2201G3.1.1	5.133	3.06e-05
RP11-4K16.2.1	5.134	8.5e-24	-1.00325	0.995
AKR1B15	5.146	2.88e-05
RP11-382D8.3.1	5.15	8.66e-06
RP11-76H14.3.1	5.172	6.65e-09
PRR4	5.176	4.78e-14	-1.12014	0.815
ITIH6	5.179	5.34e-09
GAL3ST2	5.184	0.000372
PATE4	5.188	2.07e-11
KDELC1P1	5.191	1.58e-07
TMED6	5.199	5.4e-06
SNORA67	5.207	1.47e-06
CTD-2184D3.2.1	5.21	1.29e-09
RP11-867G23.3.1	5.215	1.03e-12	-1.49087	0.506
RP11-474D14.2.1	5.234	1.05e-06
SRPK3	5.24	1.08e-05
C9orf31	5.278	3.05e-09	1.33591	0.649
PGAM1P7	5.283	1.16e-12	-3.77861	0.0196
RP11-109N23.6.1	5.29	6.82e-10
RP11-680F20.10.1	5.293	9.21e-09
C16orf95.1	5.294	2.33e-05
PSMC1P7	5.321	3.69e-23	-1.76623	0.344
SLC30A8	5.328	2.64e-16
SLC38A3	5.338	0.000161
OR8B7P	5.348	1.58e-05
BX255923.1	5.35	7.42e-10
CTD-3233P19.1.1	5.359	1.16e-08
RP11-714G12.1.1	5.36	7.98e-07
LINC00176	5.376	3.11e-21	-1.65164	0.344
IL18BP	5.377	2.65e-34	-1.08425	0.861
OBSCN	5.38	7.71e-85	1.20546	0.383
RP11-243J16.7.1	5.393	5.4e-07
AC018462.2.1	5.394	5.21e-07
RP11-1379J22.2.1	5.396	1.3e-09
ARL10	5.405	1.43e-11	1.22599	0.745
CT45A6	5.411	3.2e-14	-2.14794	0.187
RP11-1A15.2.1	5.418	1.52e-10
RP11-353N4.3.1	5.42	7.65e-06
FAM13A-AS1	5.421	8.36e-10	-1.6899	0.317
CTD-2034I4.2.1	5.422	7.43e-08	-2.12671	0.194
RP3-430N8.8.1	5.423	6.08e-06
C21orf63	5.434	6.8e-06	-2.63611	0.0985
KCTD4	5.436	6.61e-06
NRIP2	5.439	5.41e-08	-2.9689	0.0621
MESP2	5.442	1.26e-06
SRP72P2	5.457	1.86e-09
AC093391.2.1	5.457	1.5e-11	-2.52692	0.114
RP4-811H24.10.1	5.46	9.47e-07
AXL	5.462	4.26e-06
AC013410.1.1	5.47	8.28e-07
CTA-229A8.5.1	5.48	8.8e-15	-4.00426	0.0142
RP11-83N9.5.1	5.493	2.15e-06
RP11-203F10.5.1	5.494	1.05e-07
AC012513.3.1	5.496	3.27e-06
RP11-274B21.3.1	5.496	6.78e-10	-2.78181	0.0808
EVI2B	5.497	2.01e-08
CTD-2319I12.1.1	5.501	1.91e-11
AC009095.4.1	5.525	1.05e-05
GS1-124K5.6.1	5.531	5.12e-05
RGL4	5.554	3.76e-08
ADAMTSL4	5.56	9.42e-10	-1.1396	0.843
HDAC10	5.562	1.4e-06
RP11-670P16.3.1	5.562	8.22e-10	-2.9452	0.0642
CTD-2313F11.1.1	5.564	1.1e-06
IQCA1	5.569	4.74e-09
AC037487.1	5.572	1.26e-06
RP11-20C6.2.1	5.591	4.6e-14
RTEL1	5.596	1.95e-13	-1.14027	0.842
TAS2R30	5.602	1.36e-08
BSCL2	5.606	1.42e-08	-2.11089	0.199
THRB-IT1	5.608	1.3e-08
FAM22B	5.613	1.55e-09
RP11-767N6.2.1	5.628	1.1e-09	-2.6603	0.0955
RP5-907D15.2.1	5.631	6.43e-08
FLRT1	5.631	2.61e-06
INTS4L2	5.648	2.9e-07
LINC00507	5.651	1.37e-05
RP11-506B4.3.1	5.658	2.05e-07
MIR421	5.676	2.85e-09
RP11-731D1.1.1	5.676	1.8e-06
TNFRSF25	5.681	7.68e-23	1.02981	0.956
RP11-59H7.3.1	5.694	1.03e-05
PRSS48	5.701	1.46e-07
IRF9	5.731	6.84e-10	-2.53775	0.112
RUNDC3A	5.735	5.52e-10	-1.13625	0.847
SCXA	5.738	7.94e-06
RP11-496I2.3.1	5.738	5.45e-11	-2.00037	0.237
AC017104.6.1	5.749	6.64e-07
SEPT7P6	5.765	4.52e-06
PDXDC2P	5.772	6.5e-33	1.32365	0.47
PTPN7	5.776	4.16e-06
RP11-46A10.6.1	5.781	2.33e-08
RP13-204A15.3.1	5.791	1.57e-09
BMP2KL	5.807	3.41e-13
RP1-168L15.5.1	5.821	1.5e-05
RP11-1212A22.1.1	5.831	1.86e-06
CTA-305I2.2.1	5.839	1.21e-06
RP11-231I16.1.1	5.849	8.88e-11	-2.31068	0.151
RP11-345I18.4.1	5.856	3.05e-09	-1.06394	0.927
ACMSD	5.86	5.17e-08
KLRB1	5.866	1.17e-05
RP11-386M24.6.1	5.882	7.01e-06
MIR374B	5.889	1.22e-09
CTRB2	5.89	7.52e-07
ST7-AS2	5.892	5.07e-07
CTC-298B17.1.1	5.893	7.01e-05
UBE2Q1-AS1	5.897	2.29e-08
RP5-1142A6.8.1	5.909	2.79e-11	-2.10609	0.2
CYP3A7	5.91	2.81e-07
RTEL1.1	5.912	5.89e-10
RP11-5K16.2.1	5.918	1.09e-08	1.13597	0.817
CTD-2260A17.1.1	5.923	5.45e-06
MARK2P8	5.931	6.72e-09
RP11-610P19.2.1	5.939	1.42e-07
RP4-814D15.1.1	5.943	2.19e-10
SPNS1	5.945	9.15e-08
PCDHB7	5.948	8.6e-08
IZUMO1	5.948	3.9e-09
CTB-161K23.1.1	5.966	4.06e-06
AC012318.1	5.98	4.07e-11
CTD-2311B13.6.1	6.016	6.91e-07
KB-1562D12.3.1	6.021	8.44e-12	-2.13846	0.191
RP11-709A23.1.1	6.038	8.89e-06
RP11-533K9.3.1	6.043	1.01e-10
AC124944.3.1	6.044	3.37e-07
RP5-827A12.2.1	6.047	1.28e-10
AATK	6.058	1.76e-09
U51244.2.1	6.082	2.28e-07
TMEM151B	6.107	6.84e-10
RP4-756H11.3.1	6.112	1.72e-18	-2.829	0.0756
METTL21AP1	6.134	5.17e-13
PCDHGC5	6.17	2.41e-06
DCST1	6.193	5e-09
ANGPTL2	6.193	2.07e-06
COL18A1-AS1	6.221	9.52e-07
RP11-264B17.2.1	6.225	2.31e-10
MYH16	6.23	5.53e-13
DMP1	6.243	8.54e-08
AC019181.3.1	6.257	7.26e-08
PCDHGA10	6.262	4.09e-18	-1.04754	0.938
BX571672.5.1	6.275	8.94e-07	-2.02437	0.223
RP11-162G10.1.1	6.276	5.7e-08
RP5-981O7.2.1	6.286	1.79e-09
RP4-591N18.2.1	6.293	9.47e-17	1.01599	0.979
COL6A1	6.303	1.39e-09	-3.0519	0.0426
RPS11P5	6.308	1.24e-17	-2.88761	0.0696
RP11-527B17.2.1	6.314	6.94e-06
TYMP	6.318	5.83e-09
KPNA7	6.33	1.48e-09
EPN2-IT1	6.379	2.62e-06
NPFF	6.39	1.3e-06
PLCH2	6.396	8.47e-11	1.11764	0.86
AC008937.2.1	6.398	4.57e-06
DCDC2B	6.401	1.23e-06
RP11-274H2.2.1	6.404	6.32e-07
RP11-483I13.4.1	6.424	2.77e-07
AC159540.2.1	6.427	2.64e-07
RHBDL1	6.428	6.9e-08
CTC-308K20.4.1	6.438	3.3e-08
HMGN2P6	6.514	4.92e-06
RP11-728D14.6.1	6.548	8.25e-06
NPIP	6.551	6.61e-34	-3.35167	0.0257
RP11-157P1.4.1	6.577	3.69e-14	-2.6097	0.102
AP000525.10.1	6.577	3.26e-16	1.42017	0.454
RP11-436I24.1.1	6.59	4.9e-10
S100A1	6.593	6.69e-06
AP004290.1.1	6.593	9.97e-13	-2.39008	0.137
RPS20P31	6.595	9.53e-10
UBE2CP1	6.604	1.29e-05
AC016586.1	6.61	3.54e-10
C9orf106	6.614	3.21e-42	-1.8528	0.197
AL353600.1	6.616	7.27e-09
TMPRSS9	6.636	1.29e-07
KCNQ1OT1	6.637	8.51e-298	1.34264	0.0813
AC002400.1.1	6.641	2.67e-07
ACTG1P3	6.652	1.15e-06
MTND1P9	6.67	6.82e-09
RP11-198M15.1.1	6.684	2.3e-10
MAPK15	6.695	8.47e-11	-1.30027	0.653
AMH	6.735	3.09e-15	-2.53428	0.113
NEAT1	6.74	0	1.68009	1.54e-56
KRT8P4	6.764	5.92e-07
RP4-800G7.2.1	6.765	4.53e-09
RP11-120D5.1.1	6.773	9.57e-09	-2.57357	0.107
C1orf111	6.783	2.35e-07
RP5-1142A6.2.1	6.788	9.29e-16	-1.34024	0.611
CICP16	6.791	4.96e-07
RN28S1	6.798	0	-4.33975	0
MYO15B	6.802	1.68e-42	-1.12562	0.789
RPS3AP26	6.811	3.5e-08
AC108134.2	6.822	1.89e-08
C10orf113	6.833	2.54e-15
RP11-739N20.3.1	6.834	1.89e-06
AC010336.2	6.853	7.75e-14
FLNB-AS1	6.889	5e-16
HVCN1	6.895	3.2e-06
AL049647.1	6.904	2.99e-06
ANKDD1A	6.933	5.46e-13	-1.73163	0.364
CHRNB2	6.939	2.6e-11
RNY5	6.94	2.13e-06
AC009133.14.1	6.953	2.76e-08
CSPG4P5	6.956	1.11e-08
RP11-34P13.9.1	6.964	2.31e-06
ZBTB32	6.966	1.5e-11
CTA-305I2.1.1	6.987	5.37e-08
AF207550.1	6.998	1.9e-08
AC000095.8.1	7.009	1.1e-07
AC009120.6.1	7.013	1.79e-15	-2.58011	0.106
RP13-39P12.3.1	7.015	1.6e-08
TCF7	7.027	1.54e-37	-2.57142	0.0953
RP11-761E20.1.1	7.077	4.83e-57	1.75678	0.0928
AC098691.1	7.085	0	-6.61014	0
FAM156A	7.088	2.18e-10
DCST2	7.093	5.81e-10	-2.15116	0.188
GAL3ST4	7.103	2.26e-06
KIF26B	7.116	2.49e-09
RP11-981G7.1.1	7.128	8.4e-07
NR2E3	7.134	3.17e-07
RP4-765C7.1.1	7.146	3.11e-14
FAT2	7.156	7.13e-07
AMMECR1LP1	7.162	1.23e-08
RP11-371E8.4.1	7.168	6.7e-07
CTD-2313J17.1.1	7.177	1.65e-06
RP11-497H16.2.1	7.181	6.24e-07
AC009262.2.1	7.182	7.54e-08
RP11-493K19.3.1	7.186	2.27e-10
SERPIND1	7.188	9.78e-09
RP11-115P21.1.1	7.202	2.4e-08
TTYH1	7.202	5.42e-12	-2.08296	0.206
RP11-278I4.1.1	7.207	1.55e-07
KCNV2	7.21	3.48e-06
PTGES	7.218	2.11e-08	1.58153	0.41
RP13-507I23.1.1	7.274	4.09e-34	1.64379	0.161
ADAM20	7.281	4.99e-11
OR10T2	7.296	3.62e-09
GPR34	7.318	1.07e-09
DNHD1	7.366	2.43e-27	-3.52197	0.0283
RP11-24H1.1.1	7.388	1.16e-06
DLK2	7.419	1.07e-08
RP11-151N17.1.1	7.48	2.59e-07
AC145676.2.1	7.507	6.78e-07
TBX1	7.521	1.53e-07
C9orf131	7.549	3.26e-08
MMRN2	7.551	5.71e-12
AF011889.5.1	7.552	2.34e-14	1.35872	0.592
CTD-3236F5.1.1	7.563	1.5e-06
C15orf52	7.582	3.2e-08	-2.438	0.128
RP11-193F5.2.1	7.607	2.09e-08
PCDHB15	7.608	8.91e-08
RP4-714D9.4.1	7.636	3.2e-06
PHKG1	7.641	6.04e-14
PVRIG	7.642	2.82e-10
RP11-546B8.3.1	7.672	1.98e-07
ABCB6	7.72	3.14e-08
AC012314.8.1	7.728	1.26e-12
RP5-1099D15.1.1	7.738	1.03e-12
WDR52-AS1	7.765	1.27e-11
AGAP1-IT1	7.767	1.26e-11
RP11-319G9.5.1	7.767	1.16e-07
MUC19	7.771	2.29e-10
SNX18P15	7.791	2.13e-14
SHANK2-AS1	7.834	3.73e-21
AC130352.1	7.84	9.82e-20	-1.27663	0.644
AC135724.1.1	7.892	7.06e-07
TRMT2B-AS1	7.903	5.63e-09
TYRO3P	7.909	9.01e-15	-2.77398	0.0817
RN5S160	7.918	1.08e-07
CAV3	7.943	5.8e-07
FAM47A	7.96	8.78e-08
CELF4	7.967	8.38e-08
ADCY4	7.97	1.41e-08
CTD-2187J20.1.1	7.995	4.68e-11
RP11-175B12.2.1	7.996	9.76e-12
AC020917.1	8	7.08e-08
CCDC144A	8.016	1.55e-09
LOXL4	8.043	5.47e-09
AC007000.10.1	8.074	6.3e-10
PA2G4P4	8.096	4.77e-19
PCDHGB8P	8.1	2.67e-18	-2.23882	0.167
RP11-691N7.6.1	8.11	8.21e-08
RP11-46A10.4.1	8.159	9.39e-09
RP11-463D19.1.1	8.183	2.59e-12
TMEM204	8.217	1.79e-07
RP11-430B1.1.1	8.253	4.78e-09
ADC	8.278	2.83e-10	-2.29029	0.156
PHBP15	8.285	2.18e-09
RP11-113K21.1.1	8.319	1.7e-09
NKPD1	8.319	2.04e-11
RP11-90B22.2.1	8.321	1.88e-14
RP11-382A18.1.1	8.354	9.15e-08
CYCSP41	8.356	1.12e-08
RP11-709D24.6.1	8.396	3.82e-08
CXCR6	8.397	3.75e-12
KRT18P4	8.405	4.67e-11
RP11-276H1.2.1	8.414	7.01e-08
RP11-512N4.2.1	8.471	2.17e-07
OR8A2P	8.488	3.65e-06
RHD	8.492	6.9e-12
AGXT	8.529	8.03e-08
RP11-950K24.2.1	8.587	1.37e-07
MIR942	8.599	1.31e-07
RP11-692C24.1.1	8.603	4.99e-07
RP11-439E19.1.1	8.608	2.62e-14
SLC4A9	8.626	1.15e-07
SCYE1P	8.649	1.6e-10
RP11-281J9.1.1	8.671	1.92e-05	-2.29811	0.154
RP11-572C15.5.1	8.692	3.32e-14
RP11-166O4.1.1	8.706	3.6e-07
LINC00106	8.729	6.15e-09
FERMT3	8.738	2.06e-13	1.09319	0.888
AL023807.2	8.761	3.92e-10
RP11-394B5.2.1	8.78	3.28e-10
RPS20P33	8.807	1.15e-13
RP5-1115A15.1.1	8.819	3.46e-09
TUBA3D	8.843	2.19e-07
PCDHGA11	8.858	1.05e-19	-2.41197	0.133
SHANK2-AS3	8.906	3.56e-10
RP11-22A3.1.1	8.916	1.81e-06
CTD-3065B20.2.1	8.928	1.77e-06
RP11-296A18.7.1	8.93	6.11e-08
PM20D1	9.016	6.29e-34	-2.49023	0.12
RP11-582J16.5.1	9.027	5.66e-09
COL7A1	9.042	1.39e-08
RP11-44N12.2.1	9.05	1.79e-07
RP11-79L9.2.1	9.061	4.72e-07
AC006111.1	9.134	2.95e-12
KCTD19	9.16	4.44e-08
AC005042.2.1	9.17	1.93e-18
RP11-1078H9.5.1	9.173	1.17e-07
GS1-279B7.1.1	9.192	4.84e-07
AL133492.3.1	9.197	1.08e-07
OR10D3	9.208	3.63e-08
LARGE-IT1	9.22	3.48e-08
CTD-2542L18.1.1	9.272	4.82e-26
RP4-620E11.4.1	9.326	1.82e-13
RNU6-58	9.34	7.46e-10
RP11-307P22.1.1	9.361	2.21e-10
SEZ6	9.375	6.78e-11
CTD-2530H12.2.1	9.382	8.33e-07
ABCC11	9.383	8.34e-07
TACR1	9.408	1.56e-10
RP11-666A8.1.1	9.412	5.94e-12
AC009120.3.1	9.435	4.11e-11
ZACN	9.475	2.15e-07
RP11-830F9.7.1	9.484	3.43e-19	2.10704	0.135
TRNAF17P	9.515	1.9e-08
LA16c-306A4.2.1	9.527	6.05e-06
RP11-324H6.6.1	9.573	1.37e-09
AP006216.12.1	9.579	4.79e-08
GS1-124K5.10.1	9.581	3.99e-10
AC005594.1	9.595	1.36e-08
AP001207.1	9.614	9.66e-11
AC131180.3.1	9.616	1.06e-09
CTD-2524L6.3.1	9.617	1.07e-09
RP11-697N18.3.1	9.637	6.21e-13
RP11-131L23.1.1	9.646	2.12e-11
RP13-895J2.2.1	9.74	1.25e-09
RP5-956O18.2.1	9.816	1.04e-08
ZBTB12B	9.842	6.87e-10
RP11-648L3.1.1	9.85	3.16e-08
AP006621.6.1	9.856	1.1e-07
RP11-727F15.9.1	9.856	1.09e-07
CHAD	9.866	1.07e-07
ATP5F1P1	9.87	2.19e-09
AC017101.10.1	9.916	2.53e-08
AC138951.1	9.938	3.55e-13
RP13-192B19.2.1	9.983	9.69e-09
C12orf53	9.992	3.29e-08
RP11-409K20.8.1	9.993	9.21e-09
RP11-81F11.3.1	9.994	7.26e-13
GRTP1-AS1	10.047	1.24e-10
AC106873.4.1	10.052	1.68e-12
POM121L10P	10.059	2.89e-11
GS1-259H13.7.1	10.066	6.94e-09
GAPDHP61	10.102	5.1e-18
RP11-549J18.1.1	10.11	3.51e-10
AC016831.7.1	10.135	2.77e-12
AC004893.10.1	10.146	1.21e-13
AC005540.3.1	10.158	4.62e-09
RP11-397D12.7.1	10.175	1.04e-09
RP4-773N10.5.1	10.188	1.37e-18	-2.38644	0.137
SNAP47-IT1	10.189	1.66e-08
ERVH48-1	10.208	1.36e-12
BTBD18	10.214	5.8e-12
SLC22A20	10.38	3.45e-17	-2.53093	0.113
RP1-140C12.2.1	10.525	1.75e-10
AC091047.1	10.541	0	-3.1474	4.92e-246
TRAPPC12-AS1	10.576	1.33e-10
RP11-304F15.4.1	10.624	6.14e-09
AC006465.4.1	10.669	2.45e-08
RP11-8L18.3.1	10.747	2.76e-10
PPIAP2	10.769	1.34e-09
BBS1	10.778	3.63e-25	1.54965	0.366
LINC00311	10.82	1.06e-09
CHRNA1	10.831	3.3e-11
ALK	10.854	6.84e-08
CTB-109A12.1.1	10.914	4.67e-11
AD000090.1	10.945	0	-3.11191	1.15e-131
GRIP2	10.966	1.65e-08
RNF216-IT1	10.979	1.57e-08
TPSG1	11.011	1.53e-12
MYO15A	11.072	1.2e-08
AP001628.6.1	11.075	6.67e-12
CTB-35F21.1.1	11.116	1.05e-08
FHAD1	11.191	1.34e-08
C15orf54	11.258	3.42e-14
MTND1P23	11.259	1.01e-10
SMARCE1P2	11.271	3.64e-08
RP11-685I11.1.1	11.427	3.12e-10
AC006042.6.1	11.437	2.01e-13
RP11-74C1.2.1	11.486	3.32e-12
RP11-278A23.2.1	11.497	5.46e-09
KRT18P5	11.567	2.5e-14
RP11-391L3.5.1	11.655	2.08e-08
RP11-510N19.3.1	11.657	8.87e-12
RP11-129K20.2.1	11.824	2.61e-13
RP11-350J20.4.1	11.835	6.53e-15
EEF1A1P3	11.986	1.52e-25	1.95043	0.177
CCDC89	12.028	1.04e-35	-1.97496	0.217
AC111170.2.1	12.048	1.63e-17
RP11-374P20.4.1	12.086	5.86e-10
AOC2	12.093	7.87e-15
AC137932.6.1	12.103	1.03e-08
SLC46A2	12.223	3.62e-10
RP11-109M17.1.1	12.225	1.98e-12
AC116050.1.1	12.238	1.57e-09
OR8B10P	12.318	2.57e-10
RP11-109A6.4.1	12.398	5.68e-22
GS1-115G20.2.1	12.449	8.91e-16
COL11A2	12.468	1.52e-16
RP1-145M24.1.1	12.473	5.62e-12
RP13-941N14.1.1	12.502	5.8e-09
POM121L1P.1	12.659	7.38e-10
ACAN	12.749	1.05e-07
AIFM3	12.903	8.37e-08
FAM71C	12.931	9.48e-11
AC013400.2.1	12.971	1.23e-21
XXbac-B562F10.11.1	12.985	5.39e-30
AC069257.8.1	12.986	2.64e-09
AC078953.1	13.043	6.21e-11
RP4-765A10.1.1	13.055	3.63e-14
EPS8L3	13.177	3.48e-30
RP11-809C18.3.1	13.364	5.16e-12
USP17L2	13.526	6.87e-09
KLF3P1	13.555	7.96e-14
RP11-11N6.1.1	13.683	1.59e-07
RP11-54A4.2.1	13.809	2.51e-11
RP11-30B1.1.1	13.901	2.52e-19
OR8B1P	13.966	1.64e-12
RP11-762I7.4.1	13.991	1.27e-11
CTC-338M12.2.1	14.006	4.9e-10
RP11-312P12.2.1	14.171	1.45e-13
RP11-47I22.2.1	14.304	7.97e-13
RP4-813D12.2.1	14.326	5.16e-19
AP003108.1	14.416	2.72e-10
RNY4	14.523	6.72e-08
RP11-864I4.3.1	14.605	1.56e-09
CTRB1	14.873	1.36e-10
RP5-916O11.3.1	14.995	2.81e-14
AC068491.2.1	15.126	6.21e-19
RP11-483P21.6.1	15.219	6.46e-10
ME3	15.345	9.96e-11
ASLP1	15.382	5.98e-11
AC091729.7.1	15.395	7.47e-12
SLFNL1	15.456	2.41e-18
LINC00222	15.48	3.91e-09
LA16c-385E7.1.1	15.641	3.92e-10
RP11-823P9.3.1	15.762	6.96e-36	-2.20564	0.175
JMJD7-PLA2G4B	15.797	9.39e-22
OR8B4	15.881	4.26e-11
RN5S122	16.125	1.36e-08
AC025287.1	16.198	1.95e-11
AC105760.3.1	16.24	1.55e-09
IGHEP2	16.467	2.05e-10
OR8B5P	16.694	3.68e-19
AP001271.5.1	16.758	7.57e-15
KY	17.081	6.49e-11
AC079949.1	17.193	0	2.35971	0
RPS3AP34	17.397	4.92e-11
PCK1	17.473	3.81e-10
GBP6	17.672	3.05e-09
RP11-288I21.1.1	18.354	1.61e-09
RP3-514A23.2.1	18.403	1.52e-09
RP11-11M20.2.1	18.633	1.15e-24
HMGN2P28	18.662	2.53e-15
MIR491	18.665	1.03e-10
APCDD1L	18.781	1.31e-22
RP13-39P12.2.1	19.276	4.02e-37
CCDC17	19.347	7.33e-22
CDHR5	19.679	2.56e-17
HMGB1P24	19.793	3.16e-11
RP11-757C15.2.1	20.112	1.59e-44	2.233	0.0939
SLC2A2	20.463	5.72e-14
COL18A1-AS2	20.829	3.8e-22
SLC34A2	21.755	7.45e-11
CXorf27	23.271	3.42e-14
RP11-522L3.5.1	23.425	7.18e-13
LGR5	23.468	1.59e-11
SLITRK2	23.71	1.41e-11
AC008280.1.1	24.356	7.23e-12
RP11-97O12.2.1	25.726	2.29e-12
RAI1-AS1	28.126	1.35e-21
Empty field:below the threshold in ERb- cells
Italic: not statistically significant in ERb- cells
