# Supplementary material for: The nuclear receptor ERβ engages AGO2 in regulation of gene transcription, RNA splicing and RISC loading
Source: Genome Biol. 2017 Oct 6;18:189. doi: 10.1186/s13059-017-1321-0 (PMC5634881; doi:10.1186/s13059-017-1321-0)
Supplement: Supplementary file 15 — ERβ-bound miRNAs. (XLSX 10 kb) [file 13059_2017_1321_MOESM15_ESM.xlsx]

## Sheet: Foglio1
Table S12: Enriched miRNAs in RIP-seq experiments
miRNA	Enrichment_Factor	p.-value	Enrichment_Factor	p.-value
hsa-miR-96-5p	1.64411	0.0053809	-1.17265	0.630281
hsa-miR-3609	1.77809	0.00050636	-1.04027	0.889407
hsa-miR-3168	2.49712	2.6861e-75	-1.66498	1.02162e-13
hsa-miR-503-5p	3.49264	0.0113657	1.07994	0.868447
hsa-miR-30c-1-3p	4.71278	0.0347022	1.21536	0.779151
hsa-miR-30c-2-3p	5.94896	0.0188056	1.13833	0.919757
hsa-miR-877-5p	7.05355	0.000200414	1.20738	0.606695
hsa-miR-486-5p	7.24763	6.06781e-11	3.38296	0.00795215
hsa-miR-342-5p	8.47114	2.49485e-08	3.26605	1.4649e-06
hsa-miR-4446-3p	12.3962	8.27466e-10	5.63684	9.20028e-08
hsa-miR-184	13.4062	0.0355084
hsa-miR-3620-3p	14.4488	0.0293528	2.07918	0.461386
hsa-miR-130a-3p	15.2125	0.0255365	5.83616	0.177988
hsa-miR-4746-5p	15.2125	0.0255365	1.99968	0.415566
hsa-miR-4758-3p	18.6357	0.0142781	4.26815	0.145781
hsa-miR-3176	22.6685	0.00760618	-1.55723	0.657445
hsa-miR-4757-3p	40.0762	0.000817205
hsa-miR-6073	57.5325	1.96829e-36	10.066	1.08554e-23
Empty field:below the threshold in ERb- cells
Italic: not statistically significant in ERb- cells
