# Supplementary material for: The nuclear receptor ERβ engages AGO2 in regulation of gene transcription, RNA splicing and RISC loading
Source: Genome Biol. 2017 Oct 6;18:189. doi: 10.1186/s13059-017-1321-0 (PMC5634881; doi:10.1186/s13059-017-1321-0)
Supplement: Supplementary file 16 — ERβ-bound miRNAs targeting enriched mRNAs. (XLSX 17 kb) [file 13059_2017_1321_MOESM16_ESM.xlsx]

## Sheet: Sheet0
Table S13: Enriched mRNAs targeted by enriched miRNAs identified by RIP-Seq.
ID	Symbol	miRNA enrichment factor	Source	Confidence	ID	Symbol	mRNA enrichment factor	Pathway
hsa-miR-130a-3p	miR-130a-3p (and other miRNAs w/seed AGUGCAA)	15.213	TargetScan Human	High (predicted)	ADAM12	ADAM12	4.198	Axonal Guidance Signaling,Inhibition of Matrix Metalloproteases
hsa-miR-130a-3p	miR-130a-3p (and other miRNAs w/seed AGUGCAA)	15.213	TargetScan Human	Moderate (predicted)	C3orf35	C3orf35	4.198
hsa-miR-130a-3p	miR-130a-3p (and other miRNAs w/seed AGUGCAA)	15.213	TargetScan Human	High (predicted)	CHRNB2	CHRNB2	4.198	Calcium Signaling
hsa-miR-130a-3p	miR-130a-3p (and other miRNAs w/seed AGUGCAA)	15.213	TargetScan Human	High (predicted)	CPEB1	CPEB1	4.198
hsa-miR-130a-3p	miR-130a-3p (and other miRNAs w/seed AGUGCAA)	15.213	TargetScan Human	Moderate (predicted)	FANCA	FANCA	4.198	Hereditary Breast Cancer Signaling,Role of BRCA1 in DNA Damage Response
hsa-miR-130a-3p	miR-130a-3p (and other miRNAs w/seed AGUGCAA)	15.213	TargetScan Human	High (predicted)	LRRTM2	LRRTM2	4.198
hsa-miR-130a-3p	miR-130a-3p (and other miRNAs w/seed AGUGCAA)	15.213	TargetScan Human	High (predicted)	MAP3K12	MAP3K12	4.198	B Cell Receptor Signaling,Cardiac Hypertrophy Signaling,CD27 Signaling in Lymphocytes,Germ Cell-Sertoli Cell Junction Signaling,GNRH Signaling,HGF Signaling,NGF Signaling,PKCθ Signaling in T Lymphocytes,Production of Nitric Oxide and Reactive Oxygen Species in Macrophages,RANK Signaling in Osteoclasts,SAPK/JNK Signaling,Sertoli Cell-Sertoli Cell Junction Signaling,Signaling by Rho Family GTPases,…
hsa-miR-130a-3p	miR-130a-3p (and other miRNAs w/seed AGUGCAA)	15.213	TargetScan Human	Moderate (predicted)	PCDHB7	PCDHB7	4.198
hsa-miR-130a-3p	miR-130a-3p (and other miRNAs w/seed AGUGCAA)	15.213	TargetScan Human	High (predicted)	C12orf53	PIANP	4.198
hsa-miR-130a-3p	miR-130a-3p (and other miRNAs w/seed AGUGCAA)	15.213	TargetScan Human	High (predicted)	SYT2	SYT2	4.198	TR/RXR Activation
hsa-miR-130a-3p	miR-130a-3p (and other miRNAs w/seed AGUGCAA)	15.213	TargetScan Human	High (predicted)	TMEM151B	TMEM151B	4.198
hsa-miR-130a-3p	miR-130a-3p (and other miRNAs w/seed AGUGCAA)	15.213	TargetScan Human	High (predicted)	TNF	TNF	4.198	14-3-3-mediated Signaling,Activation of IRF by Cytosolic Pattern Recognition Receptors,Acute Phase Response Signaling,Adipogenesis pathway,Agranulocyte Adhesion and Diapedesis,Airway Inflammation in Asthma,Airway Pathology in Chronic Obstructive Pulmonary Disease,Allograft Rejection Signaling,Altered T Cell and B Cell Signaling in Rheumatoid Arthritis,Antioxidant Action of Vitamin C,Apoptosis Sig…
hsa-miR-130a-3p	miR-130a-3p (and other miRNAs w/seed AGUGCAA)	15.213	TargetScan Human	Moderate (predicted)	TYW1B	TYW1B	4.198
hsa-miR-184	miR-184 (and other miRNAs w/seed GGACGGA)	15.213	TargetScan Human	Moderate (predicted)	BRSK2	BRSK2	4.198
hsa-miR-184	miR-184 (and other miRNAs w/seed GGACGGA)	15.213	TargetScan Human	Moderate (predicted)	PHF21B	PHF21B	4.198
hsa-miR-184	miR-184 (and other miRNAs w/seed GGACGGA)	15.213	TargetScan Human	Moderate (predicted)	RABGEF1	RABGEF1	4.198	Role of MAPK Signaling in the Pathogenesis of Influenza
hsa-miR-3168	miR-3168 (miRNAs w/seed AGUUCUA)	15.213	TargetScan Human	Moderate (predicted)	CELF3	CELF3	4.198
hsa-miR-3168	miR-3168 (miRNAs w/seed AGUUCUA)	15.213	TargetScan Human	Moderate (predicted)	GNRHR	GNRHR	4.198	GNRH Signaling
hsa-miR-3168	miR-3168 (miRNAs w/seed AGUUCUA)	15.213	TargetScan Human	Moderate (predicted)	SERPINA1	SERPINA1	4.198	Acute Phase Response Signaling,Atherosclerosis Signaling,Clathrin-mediated Endocytosis Signaling,Coagulation System,FXR/RXR Activation,IL-12 Signaling and Production in Macrophages,LXR/RXR Activation,Production of Nitric Oxide and Reactive Oxygen Species in Macrophages
hsa-miR-3176	miR-3176 (and other miRNAs w/seed CUGGCCU)	15.213	TargetScan Human	Moderate (predicted)	ACOT11	ACOT11	4.198
hsa-miR-3176	miR-3176 (and other miRNAs w/seed CUGGCCU)	15.213	TargetScan Human	Moderate (predicted)	ADAM12	ADAM12	4.198	Axonal Guidance Signaling,Inhibition of Matrix Metalloproteases
hsa-miR-3176	miR-3176 (and other miRNAs w/seed CUGGCCU)	15.213	TargetScan Human	Moderate (predicted)	ARL10	ARL10	4.198
hsa-miR-3176	miR-3176 (and other miRNAs w/seed CUGGCCU)	15.213	TargetScan Human	Moderate (predicted)	BTBD18	BTBD18	4.198
hsa-miR-3176	miR-3176 (and other miRNAs w/seed CUGGCCU)	15.213	TargetScan Human	High (predicted)	CD5	CD5	4.198
hsa-miR-3176	miR-3176 (and other miRNAs w/seed CUGGCCU)	15.213	TargetScan Human	Moderate (predicted)	C21orf63	EVA1C	4.198
hsa-miR-3176	miR-3176 (and other miRNAs w/seed CUGGCCU)	15.213	TargetScan Human	Moderate (predicted)	FERMT3	FERMT3	4.198
hsa-miR-3176	miR-3176 (and other miRNAs w/seed CUGGCCU)	15.213	TargetScan Human	High (predicted)	GPR35	GPR35	4.198
hsa-miR-3176	miR-3176 (and other miRNAs w/seed CUGGCCU)	15.213	TargetScan Human	Moderate (predicted)	KCND3	KCND3	4.198
hsa-miR-3176	miR-3176 (and other miRNAs w/seed CUGGCCU)	15.213	TargetScan Human	Moderate (predicted)	KY	KY	4.198
hsa-miR-3176	miR-3176 (and other miRNAs w/seed CUGGCCU)	15.213	TargetScan Human	Moderate (predicted)	POLR2J3	POLR2J2/POLR2J3	4.198	Androgen Signaling,Assembly of RNA Polymerase II Complex,CREB Signaling in Neurons,Estrogen Receptor Signaling,Glucocorticoid Receptor Signaling,Hereditary Breast Cancer Signaling,Huntington's Disease Signaling,Nucleotide Excision Repair Pathway
hsa-miR-3176	miR-3176 (and other miRNAs w/seed CUGGCCU)	15.213	TargetScan Human	Moderate (predicted)	PTPN7	PTPN7	4.198	3-phosphoinositide Biosynthesis,3-phosphoinositide Degradation,D-myo-inositol (1,4,5,6)-Tetrakisphosphate Biosynthesis,D-myo-inositol (3,4,5,6)-tetrakisphosphate Biosynthesis,D-myo-inositol-5-phosphate Metabolism,Protein Kinase A Signaling,Superpathway of Inositol Phosphate Compounds,T Cell Receptor Signaling
hsa-miR-3176	miR-3176 (and other miRNAs w/seed CUGGCCU)	15.213	TargetScan Human	Moderate (predicted)	RTEL1	RTEL1	4.198
hsa-miR-3176	miR-3176 (and other miRNAs w/seed CUGGCCU)	15.213	TargetScan Human	Moderate (predicted)	C9orf96	STKLD1	4.198
hsa-miR-3176	miR-3176 (and other miRNAs w/seed CUGGCCU)	15.213	TargetScan Human	High (predicted)	TMEM139	TMEM139	4.198
hsa-miR-342-5p	miR-342-5p (and other miRNAs w/seed GGGGUGC)	15.213	TargetScan Human	Moderate (predicted)	CELF3	CELF3	4.198
hsa-miR-342-5p	miR-342-5p (and other miRNAs w/seed GGGGUGC)	15.213	TargetScan Human	High (predicted)	COL11A2	COL11A2	4.198	Atherosclerosis Signaling,Dendritic Cell Maturation,Hepatic Fibrosis / Hepatic Stellate Cell Activation,Intrinsic Prothrombin Activation Pathway
hsa-miR-342-5p	miR-342-5p (and other miRNAs w/seed GGGGUGC)	15.213	TargetScan Human	Moderate (predicted)	CT45A6	CT45A1 (includes others)	4.198
hsa-miR-342-5p	miR-342-5p (and other miRNAs w/seed GGGGUGC)	15.213	TargetScan Human	Moderate (predicted)	HVCN1	HVCN1	4.198
hsa-miR-342-5p	miR-342-5p (and other miRNAs w/seed GGGGUGC)	15.213	TargetScan Human	Moderate (predicted)	MAPK15	MAPK15	4.198	CDK5 Signaling,Endothelin-1 Signaling,HIF1α Signaling
hsa-miR-342-5p	miR-342-5p (and other miRNAs w/seed GGGGUGC)	15.213	TargetScan Human	High (predicted)	MAPK8IP3	MAPK8IP3	4.198	Reelin Signaling in Neurons,SAPK/JNK Signaling
hsa-miR-342-5p	miR-342-5p (and other miRNAs w/seed GGGGUGC)	15.213	TargetScan Human	Moderate (predicted)	MCF2L2	MCF2L2	4.198
hsa-miR-342-5p	miR-342-5p (and other miRNAs w/seed GGGGUGC)	15.213	TargetScan Human	High (predicted)	C8orf73	MROH6	4.198
hsa-miR-342-5p	miR-342-5p (and other miRNAs w/seed GGGGUGC)	15.213	TargetScan Human	High (predicted)	OSCAR	OSCAR	4.198
hsa-miR-342-5p	miR-342-5p (and other miRNAs w/seed GGGGUGC)	15.213	TargetScan Human	Moderate (predicted)	PCDHGA10	PCDHGA10	4.198
hsa-miR-342-5p	miR-342-5p (and other miRNAs w/seed GGGGUGC)	15.213	TargetScan Human	Moderate (predicted)	PCDHGA11	PCDHGA11	4.198
hsa-miR-342-5p	miR-342-5p (and other miRNAs w/seed GGGGUGC)	15.213	TargetScan Human	Moderate (predicted)	PCDHGA7	PCDHGA7	4.198
hsa-miR-342-5p	miR-342-5p (and other miRNAs w/seed GGGGUGC)	15.213	TargetScan Human	Moderate (predicted)	PCDHGA8	PCDHGA8	4.198
hsa-miR-342-5p	miR-342-5p (and other miRNAs w/seed GGGGUGC)	15.213	TargetScan Human	Moderate (predicted)	PCDHGB7	PCDHGB7	4.198
hsa-miR-342-5p	miR-342-5p (and other miRNAs w/seed GGGGUGC)	15.213	TargetScan Human	Moderate (predicted)	PCDHGC5	PCDHGC5	4.198
hsa-miR-342-5p	miR-342-5p (and other miRNAs w/seed GGGGUGC)	15.213	TargetScan Human	Moderate (predicted)	PTPN7	PTPN7	4.198	3-phosphoinositide Biosynthesis,3-phosphoinositide Degradation,D-myo-inositol (1,4,5,6)-Tetrakisphosphate Biosynthesis,D-myo-inositol (3,4,5,6)-tetrakisphosphate Biosynthesis,D-myo-inositol-5-phosphate Metabolism,Protein Kinase A Signaling,Superpathway of Inositol Phosphate Compounds,T Cell Receptor Signaling
hsa-miR-342-5p	miR-342-5p (and other miRNAs w/seed GGGGUGC)	15.213	TargetScan Human	High (predicted)	RTEL1	RTEL1	4.198
hsa-miR-342-5p	miR-342-5p (and other miRNAs w/seed GGGGUGC)	15.213	TargetScan Human	Moderate (predicted)	S100A1	S100A1	4.198
hsa-miR-342-5p	miR-342-5p (and other miRNAs w/seed GGGGUGC)	15.213	TargetScan Human	Moderate (predicted)	SLC38A4	SLC38A4	4.198
hsa-miR-342-5p	miR-342-5p (and other miRNAs w/seed GGGGUGC)	15.213	TargetScan Human	Moderate (predicted)	SYT2	SYT2	4.198	TR/RXR Activation
hsa-miR-342-5p	miR-342-5p (and other miRNAs w/seed GGGGUGC)	15.213	TargetScan Human	Moderate (predicted)	TACR1	TACR1	4.198	Neuropathic Pain Signaling In Dorsal Horn Neurons
hsa-miR-342-5p	miR-342-5p (and other miRNAs w/seed GGGGUGC)	15.213	TargetScan Human	High (predicted)	TBC1D3F	TBC1D3 (includes others)	4.198
hsa-miR-342-5p	miR-342-5p (and other miRNAs w/seed GGGGUGC)	15.213	TargetScan Human	Moderate (predicted)	TNNT2	TNNT2	4.198	Calcium Signaling
hsa-miR-342-5p	miR-342-5p (and other miRNAs w/seed GGGGUGC)	15.213	TargetScan Human	High (predicted)	TENC1	TNS2	4.198
hsa-miR-3609	miR-3609 (and other miRNAs w/seed AAAGUGA)	15.213	TargetScan Human	Moderate (predicted)	CTSZ	CTSZ	4.198
hsa-miR-3609	miR-3609 (and other miRNAs w/seed AAAGUGA)	15.213	TargetScan Human	Moderate (predicted)	GBP6	GBP6	4.198
hsa-miR-3609	miR-3609 (and other miRNAs w/seed AAAGUGA)	15.213	TargetScan Human	Moderate (predicted)	KCTD4	KCTD4	4.198
hsa-miR-3609	miR-3609 (and other miRNAs w/seed AAAGUGA)	15.213	TargetScan Human	Moderate (predicted)	MCF2L2	MCF2L2	4.198
hsa-miR-3609	miR-3609 (and other miRNAs w/seed AAAGUGA)	15.213	TargetScan Human	Moderate (predicted)	PCK1	PCK1	4.198	Estrogen Receptor Signaling,Glucocorticoid Receptor Signaling,TR/RXR Activation
hsa-miR-3620-3p	miR-3620-3p (and other miRNAs w/seed CACCCUG)	15.213	TargetScan Human	Moderate (predicted)	C15orf54	C15orf54	4.198
hsa-miR-3620-3p	miR-3620-3p (and other miRNAs w/seed CACCCUG)	15.213	TargetScan Human	Moderate (predicted)	EVI2B	EVI2B	4.198
hsa-miR-3620-3p	miR-3620-3p (and other miRNAs w/seed CACCCUG)	15.213	TargetScan Human	High (predicted)	FAM19A2	FAM19A2	4.198
hsa-miR-3620-3p	miR-3620-3p (and other miRNAs w/seed CACCCUG)	15.213	TargetScan Human	Moderate (predicted)	POLR2J3	POLR2J2/POLR2J3	4.198	Androgen Signaling,Assembly of RNA Polymerase II Complex,CREB Signaling in Neurons,Estrogen Receptor Signaling,Glucocorticoid Receptor Signaling,Hereditary Breast Cancer Signaling,Huntington's Disease Signaling,Nucleotide Excision Repair Pathway
hsa-miR-3620-3p	miR-3620-3p (and other miRNAs w/seed CACCCUG)	15.213	TargetScan Human	Moderate (predicted)	RGSL1	RGSL1	4.198
hsa-miR-3620-3p	miR-3620-3p (and other miRNAs w/seed CACCCUG)	15.213	TargetScan Human	Moderate (predicted)	SLC26A1	SLC26A1	4.198
hsa-miR-3620-3p	miR-3620-3p (and other miRNAs w/seed CACCCUG)	15.213	TargetScan Human	Moderate (predicted)	SLC2A2	SLC2A2	4.198	Antioxidant Action of Vitamin C,HIF1α Signaling,Maturity Onset Diabetes of Young (MODY) Signaling,Type II Diabetes Mellitus Signaling
hsa-miR-3620-3p	miR-3620-3p (and other miRNAs w/seed CACCCUG)	15.213	TargetScan Human	Moderate (predicted)	TACR1	TACR1	4.198	Neuropathic Pain Signaling In Dorsal Horn Neurons
hsa-miR-4446-3p	miR-4446-3p (miRNAs w/seed AGGGCUG)	15.213	TargetScan Human	Moderate (predicted)	ADAM12	ADAM12	4.198	Axonal Guidance Signaling,Inhibition of Matrix Metalloproteases
hsa-miR-4446-3p	miR-4446-3p (miRNAs w/seed AGGGCUG)	15.213	TargetScan Human	High (predicted)	ADAMTS6	ADAMTS6	4.198	Axonal Guidance Signaling
hsa-miR-4446-3p	miR-4446-3p (miRNAs w/seed AGGGCUG)	15.213	TargetScan Human	Moderate (predicted)	C1orf111	C1orf111	4.198
hsa-miR-4446-3p	miR-4446-3p (miRNAs w/seed AGGGCUG)	15.213	TargetScan Human	Moderate (predicted)	CHRNG	CHRNG	4.198	Calcium Signaling
hsa-miR-4446-3p	miR-4446-3p (miRNAs w/seed AGGGCUG)	15.213	TargetScan Human	High (predicted)	COL6A1	COL6A1	4.198	Hepatic Fibrosis / Hepatic Stellate Cell Activation
hsa-miR-4446-3p	miR-4446-3p (miRNAs w/seed AGGGCUG)	15.213	TargetScan Human	Moderate (predicted)	DCDC2B	DCDC2B	4.198
hsa-miR-4446-3p	miR-4446-3p (miRNAs w/seed AGGGCUG)	15.213	TargetScan Human	Moderate (predicted)	DIRAS2	DIRAS2	4.198
hsa-miR-4446-3p	miR-4446-3p (miRNAs w/seed AGGGCUG)	15.213	TargetScan Human	Moderate (predicted)	GNRHR	GNRHR	4.198	GNRH Signaling
hsa-miR-4446-3p	miR-4446-3p (miRNAs w/seed AGGGCUG)	15.213	TargetScan Human	Moderate (predicted)	ITIH6	ITIH6	4.198
hsa-miR-4446-3p	miR-4446-3p (miRNAs w/seed AGGGCUG)	15.213	TargetScan Human	Moderate (predicted)	LRRTM2	LRRTM2	4.198
hsa-miR-4446-3p	miR-4446-3p (miRNAs w/seed AGGGCUG)	15.213	TargetScan Human	Moderate (predicted)	SLC12A1	SLC12A1	4.198	Aldosterone Signaling in Epithelial Cells
hsa-miR-4446-3p	miR-4446-3p (miRNAs w/seed AGGGCUG)	15.213	TargetScan Human	High (predicted)	SLC25A18	SLC25A18	4.198
hsa-miR-4446-3p	miR-4446-3p (miRNAs w/seed AGGGCUG)	15.213	TargetScan Human	Moderate (predicted)	SLC26A1	SLC26A1	4.198
hsa-miR-4446-3p	miR-4446-3p (miRNAs w/seed AGGGCUG)	15.213	TargetScan Human	Moderate (predicted)	SLC34A2	SLC34A2	4.198
hsa-miR-4446-3p	miR-4446-3p (miRNAs w/seed AGGGCUG)	15.213	TargetScan Human	Moderate (predicted)	SLC38A3	SLC38A3	4.198
hsa-miR-4446-3p	miR-4446-3p (miRNAs w/seed AGGGCUG)	15.213	TargetScan Human	Moderate (predicted)	SLC43A1	SLC43A1	4.198
hsa-miR-4446-3p	miR-4446-3p (miRNAs w/seed AGGGCUG)	15.213	TargetScan Human	Moderate (predicted)	SLFNL1	SLFNL1	4.198
hsa-miR-4446-3p	miR-4446-3p (miRNAs w/seed AGGGCUG)	15.213	TargetScan Human	High (predicted)	SYT2	SYT2	4.198	TR/RXR Activation
hsa-miR-4446-3p	miR-4446-3p (miRNAs w/seed AGGGCUG)	15.213	TargetScan Human	High (predicted)	TMEM151B	TMEM151B	4.198
hsa-miR-4446-3p	miR-4446-3p (miRNAs w/seed AGGGCUG)	15.213	TargetScan Human	Moderate (predicted)	TENC1	TNS2	4.198
hsa-miR-4446-3p	miR-4446-3p (miRNAs w/seed AGGGCUG)	15.213	TargetScan Human	Moderate (predicted)	YJEFN3	YJEFN3	4.198
hsa-miR-4746-5p	miR-4746-5p (miRNAs w/seed CGGUCCC)	15.213	TargetScan Human	Moderate (predicted)	ANKDD1A	ANKDD1A	4.198
hsa-miR-4746-5p	miR-4746-5p (miRNAs w/seed CGGUCCC)	15.213	TargetScan Human	Moderate (predicted)	NKPD1	NKPD1	4.198
hsa-miR-4746-5p	miR-4746-5p (miRNAs w/seed CGGUCCC)	15.213	TargetScan Human	Moderate (predicted)	NRIP2	NRIP2	4.198	RAR Activation
hsa-miR-4746-5p	miR-4746-5p (miRNAs w/seed CGGUCCC)	15.213	TargetScan Human	Moderate (predicted)	C12orf53	PIANP	4.198
hsa-miR-4746-5p	miR-4746-5p (miRNAs w/seed CGGUCCC)	15.213	TargetScan Human	Moderate (predicted)	RTEL1	RTEL1	4.198
hsa-miR-4746-5p	miR-4746-5p (miRNAs w/seed CGGUCCC)	15.213	TargetScan Human	Moderate (predicted)	RUNDC3A	RUNDC3A	4.198
hsa-miR-4746-5p	miR-4746-5p (miRNAs w/seed CGGUCCC)	15.213	TargetScan Human	High (predicted)	SLC25A18	SLC25A18	4.198
hsa-miR-4757-3p	miR-4757-3p (miRNAs w/seed AUGACGU)	15.213	TargetScan Human	Moderate (predicted)	EIF5AL1	EIF5AL1	4.198
hsa-miR-4757-3p	miR-4757-3p (miRNAs w/seed AUGACGU)	15.213	TargetScan Human	Moderate (predicted)	TCF7	TCF7	4.198	Adipogenesis pathway,PEDF Signaling,Prolactin Signaling
hsa-miR-4758-3p	miR-4758-3p (miRNAs w/seed GCCCCAC)	15.213	TargetScan Human	Moderate (predicted)	AATK	AATK	4.198
hsa-miR-4758-3p	miR-4758-3p (miRNAs w/seed GCCCCAC)	15.213	TargetScan Human	High (predicted)	BRSK2	BRSK2	4.198
hsa-miR-4758-3p	miR-4758-3p (miRNAs w/seed GCCCCAC)	15.213	TargetScan Human	Moderate (predicted)	BTBD18	BTBD18	4.198
hsa-miR-4758-3p	miR-4758-3p (miRNAs w/seed GCCCCAC)	15.213	TargetScan Human	Moderate (predicted)	C3orf35	C3orf35	4.198
hsa-miR-4758-3p	miR-4758-3p (miRNAs w/seed GCCCCAC)	15.213	TargetScan Human	Moderate (predicted)	CDHR5	CDHR5	4.198
hsa-miR-4758-3p	miR-4758-3p (miRNAs w/seed GCCCCAC)	15.213	TargetScan Human	Moderate (predicted)	CELF4	CELF4	4.198
hsa-miR-4758-3p	miR-4758-3p (miRNAs w/seed GCCCCAC)	15.213	TargetScan Human	High (predicted)	CHRNG	CHRNG	4.198	Calcium Signaling
hsa-miR-4758-3p	miR-4758-3p (miRNAs w/seed GCCCCAC)	15.213	TargetScan Human	Moderate (predicted)	ENGASE	ENGASE	4.198
hsa-miR-4758-3p	miR-4758-3p (miRNAs w/seed GCCCCAC)	15.213	TargetScan Human	Moderate (predicted)	GRIP2	GRIP2	4.198
hsa-miR-4758-3p	miR-4758-3p (miRNAs w/seed GCCCCAC)	15.213	TargetScan Human	Moderate (predicted)	IL18BP	IL18BP	4.198
hsa-miR-4758-3p	miR-4758-3p (miRNAs w/seed GCCCCAC)	15.213	TargetScan Human	Moderate (predicted)	JAKMIP3	JAKMIP3	4.198
hsa-miR-4758-3p	miR-4758-3p (miRNAs w/seed GCCCCAC)	15.213	TargetScan Human	High (predicted)	MAPK8IP3	MAPK8IP3	4.198	Reelin Signaling in Neurons,SAPK/JNK Signaling
hsa-miR-4758-3p	miR-4758-3p (miRNAs w/seed GCCCCAC)	15.213	TargetScan Human	Moderate (predicted)	PCDHGA11	PCDHGA11	4.198
hsa-miR-4758-3p	miR-4758-3p (miRNAs w/seed GCCCCAC)	15.213	TargetScan Human	Moderate (predicted)	PHF21B	PHF21B	4.198
hsa-miR-4758-3p	miR-4758-3p (miRNAs w/seed GCCCCAC)	15.213	TargetScan Human	Moderate (predicted)	C12orf53	PIANP	4.198
hsa-miR-4758-3p	miR-4758-3p (miRNAs w/seed GCCCCAC)	15.213	TargetScan Human	Moderate (predicted)	SGSM1	SGSM1	4.198
hsa-miR-4758-3p	miR-4758-3p (miRNAs w/seed GCCCCAC)	15.213	TargetScan Human	Moderate (predicted)	SHROOM1	SHROOM1	4.198
hsa-miR-4758-3p	miR-4758-3p (miRNAs w/seed GCCCCAC)	15.213	TargetScan Human	Moderate (predicted)	SLC22A20	SLC22A20	4.198
hsa-miR-4758-3p	miR-4758-3p (miRNAs w/seed GCCCCAC)	15.213	TargetScan Human	Moderate (predicted)	SLC34A2	SLC34A2	4.198
hsa-miR-4758-3p	miR-4758-3p (miRNAs w/seed GCCCCAC)	15.213	TargetScan Human	Moderate (predicted)	SLC9A5	SLC9A5	4.198	Sperm Motility
hsa-miR-4758-3p	miR-4758-3p (miRNAs w/seed GCCCCAC)	15.213	TargetScan Human	Moderate (predicted)	TNFRSF25	TNFRSF25	4.198	Death Receptor Signaling,Tec Kinase Signaling,TWEAK Signaling
hsa-miR-486-5p	miR-486-5p (and other miRNAs w/seed CCUGUAC)	15.213	TargetScan Human	High (predicted)	GNRHR	GNRHR	4.198	GNRH Signaling
hsa-miR-503-5p	miR-503-5p (miRNAs w/seed AGCAGCG)	15.213	TargetScan Human	High (predicted)	AATK	AATK	4.198
hsa-miR-503-5p	miR-503-5p (miRNAs w/seed AGCAGCG)	15.213	TargetScan Human	Moderate (predicted)	CELF3	CELF3	4.198
hsa-miR-503-5p	miR-503-5p (miRNAs w/seed AGCAGCG)	15.213	TargetScan Human	High (predicted)	CCDC19	CFAP45	4.198
hsa-miR-503-5p	miR-503-5p (miRNAs w/seed AGCAGCG)	15.213	TargetScan Human	Moderate (predicted)	CHRNB2	CHRNB2	4.198	Calcium Signaling
hsa-miR-503-5p	miR-503-5p (miRNAs w/seed AGCAGCG)	15.213	TargetScan Human	Moderate (predicted)	COL6A1	COL6A1	4.198	Hepatic Fibrosis / Hepatic Stellate Cell Activation
hsa-miR-503-5p	miR-503-5p (miRNAs w/seed AGCAGCG)	15.213	TargetScan Human	High (predicted)	KCND3	KCND3	4.198
hsa-miR-503-5p	miR-503-5p (miRNAs w/seed AGCAGCG)	15.213	TargetScan Human	Moderate (predicted)	KRT32	KRT32	4.198	Glucocorticoid Receptor Signaling
hsa-miR-503-5p	miR-503-5p (miRNAs w/seed AGCAGCG)	15.213	TargetScan Human	Moderate (predicted)	OSCAR	OSCAR	4.198
hsa-miR-503-5p	miR-503-5p (miRNAs w/seed AGCAGCG)	15.213	TargetScan Human	Moderate (predicted)	RNF207	RNF207	4.198
hsa-miR-503-5p	miR-503-5p (miRNAs w/seed AGCAGCG)	15.213	TargetScan Human	Moderate (predicted)	SLC30A8	SLC30A8	4.198
hsa-miR-503-5p	miR-503-5p (miRNAs w/seed AGCAGCG)	15.213	TargetScan Human	Moderate (predicted)	TYW1B	TYW1B	4.198
hsa-miR-503-5p	miR-503-5p (miRNAs w/seed AGCAGCG)	15.213	TargetScan Human	Moderate (predicted)	ZBTB32	ZBTB32	4.198
hsa-miR-877-5p	miR-877-5p (and other miRNAs w/seed UAGAGGA)	15.213	TargetScan Human	Moderate (predicted)	BCL2L15	BCL2L15	4.198
hsa-miR-877-5p	miR-877-5p (and other miRNAs w/seed UAGAGGA)	15.213	TargetScan Human	Moderate (predicted)	CSF1R	CSF1R	4.198	Acute Myeloid Leukemia Signaling,Macropinocytosis Signaling,Role of Osteoblasts, Osteoclasts and Chondrocytes in Rheumatoid Arthritis
hsa-miR-877-5p	miR-877-5p (and other miRNAs w/seed UAGAGGA)	15.213	TargetScan Human	Moderate (predicted)	GNRHR	GNRHR	4.198	GNRH Signaling
hsa-miR-877-5p	miR-877-5p (and other miRNAs w/seed UAGAGGA)	15.213	TargetScan Human	High (predicted)	GRIP2	GRIP2	4.198
hsa-miR-877-5p	miR-877-5p (and other miRNAs w/seed UAGAGGA)	15.213	TargetScan Human	High (predicted)	PTH2R	PTH2R	4.198
hsa-miR-96-5p	miR-96-5p (and other miRNAs w/seed UUGGCAC)	15.213	TargetScan Human	High (predicted)	AATK	AATK	4.198
hsa-miR-96-5p	miR-96-5p (and other miRNAs w/seed UUGGCAC)	15.213	TargetScan Human	High (predicted)	AIFM3	AIFM3	4.198
hsa-miR-96-5p	miR-96-5p (and other miRNAs w/seed UUGGCAC)	15.213	TargetScan Human	High (predicted)	ALK	ALK	4.198
hsa-miR-96-5p	miR-96-5p (and other miRNAs w/seed UUGGCAC)	15.213	TargetScan Human	High (predicted)	C10orf131	C10orf131	4.198
hsa-miR-96-5p	miR-96-5p (and other miRNAs w/seed UUGGCAC)	15.213	TargetScan Human	High (predicted)	CPEB1	CPEB1	4.198
hsa-miR-96-5p	miR-96-5p (and other miRNAs w/seed UUGGCAC)	15.213	TargetScan Human	High (predicted)	EIF5AL1	EIF5AL1	4.198
hsa-miR-96-5p	miR-96-5p (and other miRNAs w/seed UUGGCAC)	15.213	TargetScan Human	Moderate (predicted)	LDB2	LDB2	4.198
hsa-miR-96-5p	miR-96-5p (and other miRNAs w/seed UUGGCAC)	15.213	TargetScan Human	High (predicted)	LOXL4	LOXL4	4.198
hsa-miR-96-5p	miR-96-5p (and other miRNAs w/seed UUGGCAC)	15.213	TargetScan Human	High (predicted)	PCDH11Y	PCDH11Y	4.198
hsa-miR-96-5p	miR-96-5p (and other miRNAs w/seed UUGGCAC)	15.213	TargetScan Human	Moderate (predicted)	PDE6C	PDE6C	4.198	cAMP-mediated signaling,Cardiac β-adrenergic Signaling,G-Protein Coupled Receptor Signaling,Gustation Pathway,Phototransduction Pathway,Protein Kinase A Signaling,Relaxin Signaling,tRNA Splicing,Wnt/Ca+ pathway
hsa-miR-96-5p	miR-96-5p (and other miRNAs w/seed UUGGCAC)	15.213	TargetScan Human	High (predicted)	PHF21B	PHF21B	4.198
hsa-miR-96-5p	miR-96-5p (and other miRNAs w/seed UUGGCAC)	15.213	TargetScan Human	High (predicted)	SLC38A4	SLC38A4	4.198
hsa-miR-96-5p	miR-96-5p (and other miRNAs w/seed UUGGCAC)	15.213	TargetScan Human	High (predicted)	TBX1	TBX1	4.198
© 2000-2016 QIAGEN. All rights reserved.
